# Supplementary material for: Microbial oxidation significantly reduces methane export from global groundwaters
Source: Proc Natl Acad Sci U S A. 2025 Oct 13;122(42):e2508773122. doi: 10.1073/pnas.2508773122 (PMC12557531; doi:10.1073/pnas.2508773122)
Supplement: Supplementary file 2 — Dataset S01 (XLSX) [file pnas.2508773122.sd01.xlsx]

## Sheet: Readme
This dataset contains groundwater methane isotope data and concentrations, and details the calculation of methane oxidation rates and methane tunover times.
S1A	14C_DATA_raw	Raw data from AMS analysis of POC and DIC extracted from 14C-CH4 labelled and unlabelled groundwater samples after 24h of incubation.
S1B	Methane	Methane, ethane, and propane concentrations as well as methane isotope data within the Aurich and Hainich groundwater samples. b.d.l.: below detection limit. n.d.: not determined.
S1C	mgPOC	POC concentration in the Aurich and Hainich groundwater wells.
S1D	mgDIC	DIC concentration in the Aurich and Hainich groundwater wells.
S1E	14C_tracer	Calculation of the tracer activity within each groundwater sample. Tracer addition was corrected for dilution with groundwater methane.
S1F	RATES	Calculation of rates of methane oxidation and methane carbon assimilation.
S1G	Turnover_times	Calculation of methane turnover times.

## Sheet: S1A
					KECK CARBON CYCLE AMS FACILITY
					EARTH SYSTEM SCIENCE DEPT, UC IRVINE
14C results					Heinze and Trumbore/MPI for Biogeochemistry					Mar06, Apr17, 24, 28, May09 and May13, 2023
UCIAMS	Sample name	Other ID	d13C	±	Fraction	±	∆14C	±	14C age	±	mgC
#			(‰)		Modern		(‰)		(BP)
Mar06_2023
274137	UCIT45123	PO14C_H52_C2			0.828235	0.00183689	-179.047	1.83689	1515	20	0.13142
274138	UCIT45124	PO14C_H52_C3			0.597447	0.0017182	-407.806	1.7182	4140	25	0.11279
274139	UCIT45125	PO14C_H52_L1			38.2169	0.385866	36880.9	385.866	>Modern		0.088571
274141	UCIT45126	PO14C_H52_L2			17.247	0.0455119	16095.4	45.5119	>Modern		0.107201
274142	UCIT45127	PO14C_H52_L3			15.2065	0.0675236	14072.8	67.5236	>Modern		0.101612
Apr17_2023
276139	UCIT45704	PO14C_LB_C1			0.228411	0.000645535	-773.597	0.645535	11860	25	0.521368
276140	UCIT45705	PO14C_MM_C1			0.583057	0.00202891	-422.069	2.02891	4335	30	0.136752
276141	UCIT45706	PO14C_RD_C1			0.525922	0.00255001	-478.702	2.55001	5160	40	0.0769231
276142	UCIT45707	PO14C_H32_C1			0.323016	0.00657647	-679.824	6.57647	9080	170	0.034188
276143	UCIT45708	PO14C_H41_C1			0.401929	0.00793546	-601.605	7.93546	7320	160	0.025641
276144	UCIT45709	PO14C_H43_C1			0.465271	0.00456985	-538.82	4.56985	6150	80	0.042735
276145	UCIT45710	PO14C_H51_C1			0.392747	0.00602386	-610.706	6.02386	7510	130	0.034188
276146	UCIT45711	PO14C_H53_C1			0.28892	0.00549298	-713.62	5.49298	9970	160	0.042735
276147	UCIT45718	DI14C_BA_C1			0.32952	0.000709032	-673.377	0.709032	8920	20	0.769231
276148	UCIT45719	DI14C_BD_C2			0.448587	0.000886001	-555.356	0.886001	6440	20	0.683761
276149	UCIT45720	DI14C_BE_C1			0.740142	0.00125012	-266.365	1.25012	2415	15	0.683761
276150	UCIT45721	DI14C_HW_C1			0.435208	0.000885448	-568.618	0.885448	6685	20	0.726496
276151	UCIT45722_1	DI14C_HI_C1			0.401826	0.000969683	-601.707	0.969683	7325	20	0.717949
276152	UCIT45723	DI14C_LB_C1			0.43288	0.000883396	-570.925	0.883396	6725	20	0.700855
276153	UCIT45724	DI14C_MM_C1			0.718815	0.00110314	-287.504	1.10314	2650	15	0.65812
276154	UCIT45725	DI14C_NB_C1			0.703388	0.00119191	-302.795	1.19191	2825	15	0.700855
276155	UCIT45726	DI14C_NM_C1			0.518154	0.000908107	-486.401	0.908107	5280	15	0.717949
276156	UCIT45717_C2	Beatrix DIC IAEA_C2_B			0.362772	0.00114716	-640.417	1.14716	8145	30	0.205128
276157	UCIT45727	DI14C_NF_C1			0.816228	0.00149186	-190.948	1.49186	1630	15	0.700855
276158	UCIT45728	DI14C_POs_C1			0.518317	0.0010198	-486.24	1.0198	5280	20	0.581197
276159	UCIT45729	DI14C_POd _C1			0.079286	0.000739442	-921.411	0.739442	20360	80	0.478632
276160	UCIT45730	DI14C_RH_C1			0.46268	0.00087493	-541.388	0.87493	6190	20	0.649573
276161	UCIT45731	DI14C_RD_C1			0.885569	0.0015393	-122.217	1.5393	975	15	0.786325
276162	UCIT45732	DI14C_TW_C1			0.354206	0.000809612	-648.908	0.809612	8335	20	0.786325
276163	UCIT45733	DI14C_H32_C2			0.621718	0.00120991	-383.748	1.20991	3820	20	0.769231
276164	UCIT45734	DI14C_H41_C1			0.621972	0.00121132	-383.496	1.21132	3815	20	0.794872
276165	UCIT45735	DI14C_H42_C1			0.439601	0.000849201	-564.264	0.849201	6600	20	0.811966
276166	UCIT45736	DI14C_H43_C1			0.47493	0.00099921	-529.245	0.99921	5980	20	0.760684
276167	UCIT45737	DI14C_H51_C1			0.372604	0.000766004	-630.671	0.766004	7930	20	0.675214
276168	UCIT45738	DI14C_H52_C1			0.251258	0.000677706	-750.951	0.677706	11095	25	0.735043
276169	UCIT45739	DI14C_H53_C1			0.17683	0.000643025	-824.725	0.643025	13920	30	0.649573
276170	UCIT45643_9_GLYs	Small Glycine_0.077mgC			0.00895226	0.000337831	-991.126	0.337831	37880	310	0.0769231
276172	UCIT45714_DIC_C1	Beatrix DIC IAEA_C1_A			0.024466	0.000200369	-975.749	0.200369	29810	70	0.358974
Apr24_2023
277609	UCIT45744	PO14C_LB_LK			0.372471	0.00197572	-630.804	1.97572	7935	45	0.191297
277610	UCIT45745	PO14C_MM_LK			0.563034	0.00177236	-441.916	1.77236	4615	30	0.161293
277611	UCIT45746	PO14C_RD_LK			0.59986	0.00173314	-405.414	1.73314	4105	25	0.159414
277612	UCIT45747	PO14C_H32_LK			0.771432	0.0027993	-235.35	2.7993	2085	30	0.07861
277613	UCIT45748	PO14C_H41_LK			0.690171	0.0064935	-315.897	6.4935	2980	80	0.0353893
277614	UCIT45749	PO14C_H43_LK			0.912758	0.00315936	-95.2661	3.15936	735	30	0.0504226
277615	UCIT45750	PO14C_H51_LK			0.539525	0.00594186	-465.218	5.94186	4960	90	0.0466643
277616	UCIT45751	PO14C_H53_LK			0.729442	0.00324309	-276.971	3.24309	2535	40	0.0729726
No number	UCIT45752	DI14C_LB_LK1			21.3663	0.29529	20178.5	295.29	>Modern		0.219547
No number	UCIT45753	DI14C_MM_LK1			39.5326	0.600893	38185.1	600.893	>Modern		0.206393
No number	UCIT45754	DI14C_RD_LK1			40.1821	0.642449	38828.8	642.449	>Modern		0.195118
No number	UCIT45755	DI14C_H32_LK1			46.1654	0.675945	44759.6	675.945	>Modern		0.21391
No number	UCIT45756	DI14C_H41_LK1			56.3463	0.802385	54850.9	802.385	>Modern		0.219547
No number	UCIT45757	DI14C_H43_LK1			34.9999	0.560965	33692.2	560.965	>Modern		0.196997
No number	UCIT45758	DI14C_H51_LK1			45.3802	0.691487	43981.3	691.487	>Modern		0.208272
No number	UCIT45759	DI14C_H53_LK1			70.6038	1.07022	68983.1	1070.22	>Modern		0.21203
277618	UCIT45760	PO14C_LB_L1			7.90699	0.140858	6837.48	140.858	>Modern		0.0974017
277619	UCIT45761	PO14C_LB_L2			9.07592	0.168285	7996.13	168.285	>Modern		0.0955225
277620	UCIT45762	PO14C_MM_L1			38.6197	1.84171	37280.2	1841.71	>Modern		0.10116
277621	UCIT45763	PO14C_MM_L2			161.023	9.84768	158607	9847.68	>Modern		0.0823684
277622	UCIT45764	PO14C_RD_L1			1.55159	0.0132131	537.95	13.2131	>Modern		0.0804892
277623	UCIT45765	PO14C_RD_L2			1.77515	0.0191983	759.542	19.1983	>Modern		0.07861
277624	UCIT45766	PO14C_H32_L1			33.9009	1.61035	32602.9	1610.35	>Modern		0.042906
277625	UCIT45767	PO14C_H32_L2			3.47397	0.0580568	2443.43	58.0568	>Modern		0.0842475
277626	UCIT45768	PO14C_H41_L1			13.4269	1.29266	12308.9	1292.66	>Modern		0.0222352
277627	UCIT45769	PO14C_H41_L2			5.71022	0.303291	4660.02	303.291	>Modern		0.0335102
277628	UCIT45770	PO14C_H43_L1			45.0813	7.56761	43685	7567.61	>Modern		0.0353893
277629	UCIT45771	PO14C_H43_L3			42.9105	9.16741	41533.3	9167.41	>Modern		0.0297519
277630	UCIT45772	PO14C_H51_L1			34.9112	2.50226	33604.3	2502.26	>Modern		0.0297559
277631	UCIT45773	PO14C_H51_L2			22.505	1.88022	21307.1	1880.22	>Modern		0.0257212
277632	UCIT45774	PO14C_H53_L1			254.747	38.5294	251508	38529.4	>Modern		0.038834
277633	UCIT45775	PO14C_H53_L2			196.206	29.6514	193481	29651.4	>Modern		0.038834
277634	UCIT45776	DI14C_LB_L1			11.6294	0.272639	10527.2	272.639	>Modern		0.0781723
277635	UCIT45777	DI14C_LB_L2			5.93529	0.104785	4883.11	104.785	>Modern		0.0933024
277636	UCIT45778	DI14C_MM_L2			4.41628	0.0740049	3377.45	74.0049	>Modern		0.0912851
277637	UCIT45779	DI14C_MM_L3			4.01816	0.0639537	2982.84	63.9537	>Modern		0.0933024
277638	UCIT45780	DI14C_RD_L1			5.91567	0.102085	4863.67	102.085	>Modern		0.0953197
277639	UCIT45781	DI14C_RD_L2			13.1517	0.281376	12036.1	281.376	>Modern		0.0861267
277640	UCIT45782	DI14C_H32_L1			0.795754	0.0053358	-211.242	5.3358	1840	60	0.0992808
277641	UCIT45783	DI14C_H32_L2			43.2425	2.20673	41862.3	2206.73	>Modern		0.0955225
277642	UCIT45784	DI14C_H41_L1			56.7497	3.05049	55250.8	3050.49	>Modern		0.0917642
277643	UCIT45785	DI14C_H41_L2			46.057	2.77393	44652.1	2773.93	>Modern		0.0823684
277644	UCIT45786	DI14C_H43_L1			63.7579	3.76531	62197.4	3765.31	>Modern		0.0842475
277645	UCIT45787	DI14C_H43_L2			60.1913	3.15706	58662.2	3157.06	>Modern		0.0936433
277646	UCIT45788	DI14C_H51_L1			44.6007	2.37777	43208.6	2377.77	>Modern		0.0917642
277647	UCIT45789	DI14C_H51_L2			48.4656	2.9207	47039.5	2920.7	>Modern		0.0823684
277648	UCIT45790	DI14C_H53_L1			10.1543	0.203663	9065	203.663	>Modern		0.089885
277649	UCIT45791	DI14C_H53_L2			13.0998	0.294002	11984.7	294.002	>Modern		0.0823684
277650	UCIT45145_16_GLY	Glycine CO2 _0.14mgC_swipeline			0.0513455	0.000623256	-949.106	0.623256	23850	100	0.135
277651	UCIT45145_17_GLY	Glycine CO2 _0.045mgC_swipeline			0.0889049	0.00112475	-911.877	1.12475	19440	110	0.0448
Apr28_2023
No number	UCIT45835	D14C-LB-LK-NaOH			28.6139	0.312026	27362.4	312.026	>Modern		0.094
No number	UCIT45836	D14C-H43-LK-NaOH			31.8543	0.399922	30574.2	399.922	>Modern		0.092
No number	UCIT45837	D14C-H51-LK-NaOH			46.9266	0.409558	45514	409.558	>Modern		0.086
May09_2023
277250	UCIT45712	BL_1			0.7154	0.00399273	-290.889	3.99273	2690	45	0.00954954
277251	UCIT45713	BL_2			0.628403	0.00223068	-377.122	2.23068	3730	30	0.0226742
277252	UCIT45811	BL_3			0.47411	0.00313229	-530.058	3.13229	6000	60	0.00896187
277253	UCIT45812	BL_4			0.794413	0.0401921	-212.571	40.1921	1850	410	0.00190983
May13_2023
277668	UCIT43191-3_COA	Acid washed coal .090mgC_swipeline before			0.00678147	0.000359251	-993.278	0.359251	40110	430	0.089892
277669	UCIT44872	PO14C_MM_L3			163.833	11.0073	161392	11007.3	>Modern		0.088013
277670	UCIT45873	PO14C_H32_L3			11.9694	0.169289	10864.1	169.289	>Modern		0.035401
277671	UCIT45874	PO14C_H41_L3			6.66087	0.142231	5602.31	142.231	>Modern		0.022248
277672	UCIT45875	PO14C_H51_L3			18.9432	0.353179	17776.7	353.179	>Modern		0.027885
277673	UCIT45876	PO14C_H53_L3			475.225	76.2389	470047	76238.9	>Modern		0.042917
277674	UCIT45877	DI14C_H41_L3			70.6387	2.17753	69017.7	2177.53	>Modern		0.089892
277675	UCIT45878	DI14C_LB_L3			20.415	1.02075	19235.5	1020.75	>Modern		0.084255
277676	UCIT45879	DI14C_H42_L1			28.4994	1.42497	27248.8	1424.97	>Modern		0.104924
277677	UCIT45880	DI14C_H42_L2			34.7879	1.7394	33482.1	1739.4	>Modern		0.082376
277678	UCIT45881	DI14C_H52_L1			38.7623	1.93812	37421.6	1938.12	>Modern		0.084255
277679	UCIT45882	DI14C_H52_L2			33.6181	1.6809	32322.5	1680.9	>Modern		0.086134
277680	UCIT45883	DI14C_BA_L2			23.9009	0.164265	22690.8	164.265	>Modern		0.091771
277681	UCIT45884	DI14C_BA_L3			7.42642	0.0349641	6361.13	34.9641	>Modern		0.101166
277682	UCIT45885	DI14C_BD_L1			7.13147	0.0398803	6068.77	39.8803	>Modern		0.086134
277683	UCIT44886	DI14C_BD_L2			7.21283	0.0431923	6149.42	43.1923	>Modern		0.088013
277684	UCIT45887	DI14C_BE_L1			15.1641	0.0853568	14030.8	85.3568	>Modern		0.09365
277685	UCIT45888	DI14C_BE_L2			3.8709	0.0196357	2836.87	19.6357	>Modern		0.082376
277686	UCIT45889	DI14C_HW_L1			12.9969	0.0747122	11882.7	74.7122	>Modern		0.091771
277687	UCIT45890	DI14C_HW_L2			3.94731	0.0174613	2912.6	17.4613	>Modern		0.097408
277688	UCIT45891	DI14C_HI_L1			11.7002	0.0654319	10597.4	65.4319	>Modern		0.09365
277689	UCIT45892	DI14C_HI_L2			6.56024	0.0342232	5502.57	34.2232	>Modern		0.089892
277690	UCIT45893	DI14C_NB_L1			7.43531	0.0438314	6369.94	43.8314	>Modern		0.080497
277691	UCIT45894	DI14C_NB_L2			2.99906	0.0153375	1972.7	15.3375	>Modern		0.07486
277692	UCIT45895	DI14C_NM_L1			7.96735	0.0428626	6897.31	42.8626	>Modern		0.089892
277693	UCIT45896	DI14C_NM_L2			4.22304	0.0194777	3185.91	19.4777	>Modern		0.095529
277694	UCIT45897	DI14C_NF_L1			2.11839	0.00693397	1099.77	6.93397	>Modern		0.099287
277695	UCIT45898	DI14C_NF_L2			7.16944	0.0334847	6106.41	33.4847	>Modern		0.104924
277696	UCIT45899	DI14C_POs_L1			18.0779	0.903897	16919	903.897	>Modern		0.086134
277697	UCIT45900	DI14C_POs_L2			127.055	11.2781	124938	11278.1	>Modern		0.082376
277698	UCIT45901	DI14C_POd _L1			16.2735	0.100805	15130.4	100.805	>Modern		0.084255
277699	UCIT45902	DI14C_POd _L2			12.6488	0.0756455	11537.6	75.6455	>Modern		0.084255
277700	UCIT45903	DI14C_RH_L1			13.5879	0.679397	12468.5	679.397	>Modern		0.091771
277701	UCIT45904	DI14C_RH_L2			12.0619	0.0739895	10955.8	73.9895	>Modern		0.082376
277702	UCIT45905	DI14C_TW_L1			15.1545	0.218777	14021.2	218.777	>Modern		0.089892
277703	UCIT45906	DI14C_TW_L2			23.4437	1.17218	22237.5	1172.18	>Modern		0.09365
277704	UCIT43191-4_COA	Acid washed coal .092mgC_swipeline after			0.0153912	0.000397827	-984.744	0.397827	33530	210	0.091771
277705	UCIT43191-5_COA	Acid washed coal .039mgC_swipeline after			0.0313424	0.00105373	-968.933	1.05373	27820	280	0.039159
Jun01_2023
277997	UCIT45933	DI14C Pos L3			35.0706	1.75353	33762.3	1753.53	>Modern		0.079
Radiocarbon concentrations are given as fractions of the Modern standard, ∆14C, and conventional radiocarbon age, following the conventions of
Stuiver and Polach (Radiocarbon, v. 19, p.355, 1977).
Sample preparation backgrounds have been subtracted, based on measurements 14C-free coals prepared at UCI. See comments below.
No backgrounds were subtracted for all filter blanks, filter+water blanks and filter+silica+water blanks.
All results have been corrected for isotopic fractionation according to the conventions of Stuiver and Polach (1977), with d13C values measured on
prepared graphite using the AMS spectrometer. These can differ from d13C of the original material, if fractionation ocurred during sample graphitization
or the AMS measurement, and are not shown.

## Sheet: S1B
Site	Well	Depth (m)	CH4 (ug/L)	±	C2H6 (ug/L)	±	C3H8 (ug/L)	±	C1/(C2+C3)	±	∆14C-CH4 (‰)*	±	∆14C-DIC (‰ AMS)	±	δ13C-DIC (‰ VPDB)	±	∆14C-DOC (‰)	±	δ2H-CH4 (‰ VSMOW)	±	δ13C-CH4 (‰VPDB)	±
Aurich	LB	48	36250.4	1390.02	0.174393	0.00726065	0.023767	0.00140532	182911	1609.9	-404.074	1.09397	-570.925	0.883396	4.6	1.8	n.d.	n.d.	-242.05	1.48492	-66.745	0.615183
Aurich	TW	20	14814	330.728	0.0908032	0.00403816	0.0157553	0.000421351	139079	2716.79	-304	1.249	-648.908	0.809612	-14.6	1.5	-411.266	1.05784	-243.65	0.777817	-68.225	0.0636396
Aurich	HI	15	22678.3	2884.36	0.240012	0.0273178	0.0066123	0.00170931	91903.2	878.562	-507.938	0.950798	-601.707	0.969683	-0.4	2.1	-601.324	0.835544	-248.35	0.636396	-69.275	0.374767
Aurich	BE	86	30101.5	1843.97	0.0780315	0.00374447	b.d.l.	b.d.l.	385638	5125.67	-269.616	1.37499	-266.365	1.25012	-1.2	2.2	-390.69	1.08914	-243.8	1.55563	-66.1	0.169706
Aurich	NM	24	22279.1	644.645	0.127226	0.00207127	0.0176876	0.0027896	153753	708.874	n.d.	n.d.	-486.401	0.908107	1	3.2	n.d.	n.d.	-244.4	0	-66.97	0.0989949
Aurich	BA	12	3653.03	4.04849	0.362498	0.000569328	b.d.l.	b.d.l.	10077.4	26.9956	-649.208	0.877236	-673.377	0.709032	-8.9	2.2	-814.892	0.668623	-246.1	2.26274	-80.225	0.0212132
Aurich	MM	26	11114.5	146.564	0.0847792	0.00103023	b.d.l.	b.d.l.	131119	3322.12	-307.549	2.95741	-287.504	1.10314	-9.3	2.2	-390.07	1.15256	-232	0.707107	-66.305	0.0777817
Aurich	PO1	19	754.249	6.89494	0.0214994	0.000533848	b.d.l.	b.d.l.	35089.1	550.588	-402.345	2.38344	-486.24	1.0198	-24.8	1.5	-808.44	0.685739	-326.5	0.282843	-99.3	0.848528
Aurich	RH	47	4274.44	3.61132	0.127923	0.00139869	0.0135266	0.000446258	30221.2	368.648	-7.70284	1.89157	-541.388	0.87493	-20.2	1.6	-659.428	0.826443	-254.65	0.212132	-74.525	0.106066
Aurich	RD	7	885.241	5.94496	0.0225502	0.000528089	0.0185732	0.000680774	21526.3	64.6398	n.d.	n.d.	-122.217	1.5393	-23.6	2.9	-200.551	1.39574	-332	1.27279	-83.51	0.0424264
Aurich	PO3	136	911.914	4.75784	0.40656	0.00155356	b.d.l.	b.d.l.	2243.04	20.2739	-939.273	1.41505	-921.411	0.739442	-24.8	1.8	n.d.	n.d.	-263.35	1.62635	-83.435	0.289914
Aurich	HW	65	112.687	73.1656	0.0096999	0.000351422	b.d.l.	b.d.l.	11488.3	7126.71	n.d.	n.d.	-568.618	0.885448	-14.2	2.1	-682.059	0.929354	n.d.	n.d.	-56.495	8.09637
Aurich	NF	60	42.8121	7.74103	0.0477223	0.000126744	b.d.l.	b.d.l.	897.327	164.593	n.d.	n.d.	-190.948	1.49186	-19	2.6	-463.94	0.975687	n.d.	n.d.	-63.685	2.8355
Aurich	NB	24	62.6382	0.494612	0.0278832	0.000670791	b.d.l.	b.d.l.	2246.89	36.3151	n.d.	n.d.	-302.795	1.19191	-22.7	2.3	-358.492	1.2041	n.d.	n.d.	-33.1	0.155563
Aurich	BD	28	9.37847	0.0132886	0.10444	0.000679343	b.d.l.	b.d.l.	89.7997	0.711347	n.d.	n.d.	-555.356	0.886001	-18	2.9	-684.687	0.786387	n.d.	n.d.	-21.265	0.247487
Hainich	H43	9	1.10079	0.113407	0.0242939	0.0070197	b.d.l.	b.d.l.	46.5817	8.79165	-596	3	-529.245	0.99921	-12.7	2.4	-340.867	53.4398	n.d.	n.d.	-36.025	1.59099
Hainich	H42	9	1.17618	0.0975304	0.024802	0.00485489	b.d.l.	b.d.l.	48.2568	6.46436	n.d.	n.d.	-564.264	0.849201	-20.5	1.8	-443.164	20.3165	n.d.	n.d.	-34.9667	1.15794
Hainich	H52	65	0.854457	0.0817608	0.01151	0.00541552	b.d.l.	b.d.l.	82.7531	27.7537	-973	3.6	-750.951	0.677706	-9.8	2.8	-395.023	28.1849	n.d.	n.d.	-41.0333	1.18779
Hainich	H53	47	1.69309	0.0669291	0.0326873	0.00568915	0.00680628	1.43519e-05	47.362	11.3092	-955	3.6	-824.725	0.643025	-15.2	2.2	-722.018	43.8589	n.d.	n.d.	-39.85	0.4
Hainich	H32	15	0.311982	0.013132	0.0264221	0.00147853	b.d.l.	b.d.l.	11.8243	0.626018	n.d.	n.d.	-383.748	1.20991	-15.5	3.2	-97.1727	30.4284	n.d.	n.d.	n.d.	n.d.
Hainich	H51	85	0.2072	0.0548345	0.0162315	0.0048728	b.d.l.	b.d.l.	12.8366	0.47536	n.d.	n.d.	-630.671	0.766004	-23.8	2.4	-145.909	18.7519	n.d.	n.d.	n.d.	n.d.
Hainich	H41	45	0.150963	0.0406663	0.00984318	0	b.d.l.	b.d.l.	18.2581	0	n.d.	n.d.	-383.496	1.21132	-13.3	3	-280.7	113.92	n.d.	n.d.	n.d.	n.d.
											*Values for H52, H53, and H43 derived from Schwab et al., 2019

## Sheet: S1C
Well	Type	Treatment	mgC		Well	mg POC (on filter)	±	mg POC/L	±
H32	POC	Control	0.034188		H32	0.0491856	0.0236905	0.0245928	0.0118452
H32	POC	Label	0.042906		H41	0.0259086	0.00531505	0.0129543	0.00265753
H32	POC	Label	0.0842475		H43	0.0359588	0.00531505	0.0179794	0.00265753
H32	POC	Label	0.035401		H51	0.0293875	0.0036	0.0146938	0.0018
H41	POC	Control	0.025641		H52	0.102544	0.0103727	0.0256359	0.00259319
H41	POC	Label	0.0222352		H53	0.04083	0.00230601	0.020415	0.001153
H41	POC	Label	0.0335102		LB	0.0964621	0.00132877	0.048231	0.000664384
H41	POC	Label	0.022248		MM	0.102073	0.0244229	0.0510367	0.0122114
H43	POC	Control	0.042735		RD	0.0786741	0.00178393	0.0393371	0.000891964
H43	POC	Label	0.0353893
H43	POC	Label	0.0297519
H51	POC	Control	0.034188
H51	POC	Label	0.0297559
H51	POC	Label	0.0257212
H51	POC	Label	0.027885
H52	POC	Control	0.11279
H52	POC	Label	0.088571
H52	POC	Label	0.107201
H52	POC	Label	0.101612
H53	POC	Control	0.042735
H53	POC	Label	0.038834
H53	POC	Label	0.038834
H53	POC	Label	0.042917
LB	POC	Control	0.521368
LB	POC	Label	0.0974017
LB	POC	Label	0.0955225
MM	POC	Control	0.136752
MM	POC	Label	0.10116
MM	POC	Label	0.0823684
MM	POC	Label	0.088013
RD	POC	Control	0.0769231
RD	POC	Label	0.0804892
RD	POC	Label	0.07861

## Sheet: S1D
Probenname	Ergebnis	Einheit		Site	Well	mg DIC per L	±	Incubation volume (L)	mg DIC per bottle	±
AUR_BA_1-31	57.9669	mg/l		Aurich	BA	57.7466	0.486329	0.125	7.21833	0.00369556
AUR_BA_1-31	57.3223	mg/l		Aurich	BD	37.0504	2.34352	0.125	4.6313	0.085814
AUR_BA_2-32	57.8334	mg/l		Aurich	BE	58.3592	1.56949	0.125	7.2949	0.0384892
AUR_BA_2-32	57.2232	mg/l		Hainich	H32	82.3037	2.98564	0.125	10.288	0.139282
AUR_BA_3-33	57.5836	mg/l		Hainich	H41	79.3142	4.37812	0.125	9.91427	0.299499
AUR_BA_3-33	58.5503	mg/l		Hainich	H42	97.9131	3.59215	0.125	12.2391	0.201618
AUR_BD_1-13	40.2089	mg/l		Hainich	H43	96.7814	3.46692	0.125	12.0977	0.187805
AUR_BD_1-13	38.3338	mg/l		Hainich	H51	80.4003	0.647192	0.125	10.05	0.00654464
AUR_BD_2-14	37.0425	mg/l		Hainich	H52	81.6289	1.37322	0.125	10.2036	0.0294646
AUR_BD_2-14	37.9553	mg/l		Hainich	H53	85.708	0.376358	0.125	10.7135	0.00221321
AUR_BD_3-15	33.762	mg/l		Aurich	HI	76.9644	1.48559	0.125	9.62056	0.0344842
AUR_BD_3-15	34.9999	mg/l		Aurich	HW	100	0	0.125	12.5	0
AUR_BE_1-34	59.663	mg/l		Aurich	LB	91.1975	3.95047	0.125	11.3997	0.243847
AUR_BE_1-34	56.6743	mg/l		Aurich	MM	63.917	2.07264	0.125	7.98962	0.0671226
AUR_BE_2-35	56.6652	mg/l		Aurich	NB	34.9267	3.70466	0.125	4.36584	0.214446
AUR_BE_2-35	59.3692	mg/l		Aurich	NF	100	0	0.125	12.5	0
AUR_BE_3-36	60.1804	mg/l		Aurich	NM	84.4719	2.63039	0.125	10.559	0.108108
AUR_BE_3-36	57.6032	mg/l		Aurich	PO1	29.633	0.445796	0.125	3.70413	0.00310522
AUR_HI_1-25	74.9743	mg/l		Aurich	PO3	20.2214	0.395305	0.125	2.52767	0.00244166
AUR_HI_1-25	76.575	mg/l		Aurich	RD	39.7468	15.4929	0.125	4.96835	3.75049
AUR_HI_2-26	78.5784	mg/l		Aurich	RH	20.6192	4.19574	0.125	2.57739	0.275067
AUR_HI_2-26	78.83	mg/l		Aurich	TW	63.9962	11.0578	0.125	7.99952	1.91056
AUR_HI_3-27	76.7552	mg/l
AUR_HI_3-27	76.0737	mg/l
AUR_HW_1-16	100	mg/l
AUR_HW_1-16	100	mg/l
AUR_HW_2-17	100	mg/l
AUR_HW_2-17	100	mg/l
AUR_HW_3-18	100	mg/l
AUR_HW_3-18	100	mg/l
AUR_LB_1-22	96.0001	mg/l
AUR_LB_1-22	96.3518	mg/l
AUR_LB_2-23	89.9837	mg/l
AUR_LB_2-23	88.0038	mg/l
AUR_LB_3-24	89.2375	mg/l
AUR_LB_3-24	87.6079	mg/l
AUR_MM_1-37	66.6976	mg/l
AUR_MM_1-37	64.9499	mg/l
AUR_MM_2-38	61.1672	mg/l
AUR_MM_2-38	63.013	mg/l
AUR_MM_3-39	65.3016	mg/l
AUR_MM_3-39	62.3727	mg/l
AUR_NB_1-40	36.8047	mg/l
AUR_NB_1-40	38.559	mg/l
AUR_NB_2-41	30.6635	mg/l
AUR_NB_2-41	29.8059	mg/l
AUR_NB_3-42	36.8253	mg/l
AUR_NB_3-42	36.9016	mg/l
AUR_NF_1-10	100	mg/l
AUR_NF_1-10	100	mg/l
AUR_NF_2-11	100	mg/l
AUR_NF_2-11	100	mg/l
AUR_NF_3-12	100	mg/l
AUR_NF_3-12	100	mg/l
AUR_NM_1-7	86.913	mg/l
AUR_NM_1-7	87.3654	mg/l
AUR_NM_2-8	80.5329	mg/l
AUR_NM_2-8	83.4694	mg/l
AUR_NM_3-9	82.9216	mg/l
AUR_NM_3-9	85.629	mg/l
AUR_POd_1-4	20.8099	mg/l
AUR_POd_1-4	19.8221	mg/l
AUR_POd_2-5	19.9111	mg/l
AUR_POd_2-5	20.5013	mg/l
AUR_POd_3-6	20.3519	mg/l
AUR_POd_3-6	19.9318	mg/l
AUR_POs_1-1	30.4069	mg/l
AUR_POs_1-1	29.3498	mg/l
AUR_POs_2-2	29.1284	mg/l
AUR_POs_2-2	29.7182	mg/l
AUR_POs_3-3	29.4391	mg/l
AUR_POs_3-3	29.7557	mg/l
AUR_RD_1-43	48.8835	mg/l
AUR_RD_1-43	52.2747	mg/l
AUR_RD_2-44	50.5921	mg/l
AUR_RD_2-44	46.9793	mg/l
AUR_RD_3-45	19.6989	mg/l
AUR_RD_3-45	20.0521	mg/l
AUR_RH_1-19	26.5905	mg/l
AUR_RH_1-19	25.398	mg/l
AUR_RH_2-20	18.2271	mg/l
AUR_RH_2-20	17.4529	mg/l
AUR_RH_3-21	18.4119	mg/l
AUR_RH_3-21	17.6346	mg/l
AUR_TW_1-28	50.1622	mg/l
AUR_TW_1-28	49.9848	mg/l
AUR_TW_2-29	70.3664	mg/l
AUR_TW_2-29	66.8067	mg/l
AUR_TW_3-30	74.0418	mg/l
AUR_TW_3-30	72.6152	mg/l
H51_1-1	80.4596	mg/l
H51_1-1	81.3025	mg/l
H51_2-2	80.6456	mg/l
H51_2-2	80.1925	mg/l
H51_3-3	80.4818	mg/l
H51_3-3	79.3201	mg/l
H52_1-4	83.2593	mg/l
H52_1-4	81.645	mg/l
H52_2-5	82.142	mg/l
H52_2-5	82.6608	mg/l
H52_3-6	80.4519	mg/l
H52_3-6	79.6148	mg/l
H53_1-11	85.532	mg/l
H53_1-12	85.7904	mg/l
H53_1-16	85.1842	mg/l
H53_1-17	85.7783	mg/l
H53_1-7	86.329	mg/l
H53_1-7	85.6339	mg/l

## Sheet: S1E
Site	Well	Setup	Tracer	Incubation volume (L)	Incubation time (d)	mol 14C-CH4 added with tracer	Methane concentration (nL/L)	±	Methane concentration (mg/L)	±	Methane concentration (µmol/L)	±	mol CH4 per incubation bottle	±	Δ14C groundwater CH4 (‰)*	±	%tracer of total groundwater CH4	Fraction modern of the groundwater CH4	±	14C/12C groundwater methane	14C/12C tracer	±**
Aurich	BA	DIC	50µL TRACER 2	0.125	1.04931	3.15e-12	5.10149e+06	5653.75	3.65303	0.00404849	227.745	0.2524	2.84681e-05	3.15499e-08	-649.208	0.877236	1.1065e-05	0.353904	0.000877236	4.16191e-13	1.1065e-07	1.50378e-20
Aurich	BD	DIC	50µL TRACER 2	0.125	1	3.15e-12	13097.1	18.5576	0.00937847	1.32886e-05	0.584693	0.000828465	7.30866e-08	1.03558e-10	-500	0	0.00430996	0.504435	0	5.93215e-13	4.30996e-05	3.7294e-15
Aurich	BE	DIC	50µL TRACER 2	0.125	1.05	3.15e-12	4.2037e+07	2.57513e+06	30.1015	1.84397	1876.65	114.961	0.000234581	1.43701e-05	-269.616	1.37499	1.34282e-06	0.736862	0.00137499	8.6655e-13	1.3429e-08	6.76743e-19
Hainich	H32	DIC	50µL TRACER 2	0.125	1.07153	3.15e-12	435.685	18.339	0.000311982	1.3132e-05	0.0194502	0.000818706	2.43128e-09	1.02338e-10	-500	0	0.129561	0.504435	0	5.93215e-13	0.00129561	2.97412e-09
Hainich	H41	DIC	50µL TRACER 2	0.125	1.07222	3.15e-12	210.821	56.7909	0.000150963	4.06663e-05	0.00941164	0.00253531	1.17645e-09	3.16913e-10	-500	0	0.267754	0.504435	0	5.93215e-13	0.00267754	5.20238e-07
Hainich	H42	DIC	50µL TRACER 2	0.125	1.02847	3.15e-12	1642.55	136.202	0.00117618	9.75304e-05	0.0733279	0.00608045	9.16599e-09	7.60056e-10	-500	0	0.0343662	0.504435	0	5.93215e-13	0.000343662	8.12073e-10
Hainich	H43	DIC	50µL TRACER 2	0.125	1.07153	3.15e-12	1537.27	158.373	0.00110079	0.000113407	0.068628	0.00707024	8.5785e-09	8.8378e-10	-596	3	0.0367197	0.407583	0.003	4.79318e-13	0.000367197	1.43108e-09
Hainich	H51	DIC	50µL TRACER 2	0.125	1.00903	3.15e-12	289.356	76.5769	0.0002072	5.48345e-05	0.0129177	0.00341861	1.61471e-09	4.27327e-10	-500	0	0.195081	0.504435	0	5.93215e-13	0.00195081	2.6654e-07
Hainich	H52	DIC	50µL TRACER 2	0.125	1.01111	3.15e-12	1193.26	114.18	0.000854457	8.17608e-05	0.0532704	0.00509731	6.6588e-09	6.37164e-10	-973	3.6	0.0473058	0.0272395	0.0036	3.20336e-14	0.000473058	2.04899e-09
Hainich	H53	DIC	50µL TRACER 2	0.125	1.0125	3.15e-12	2364.42	93.4671	0.00169309	6.69291e-05	0.105554	0.00417264	1.31943e-08	5.2158e-10	-955	3.6	0.023874	0.0453991	0.0036	5.33894e-14	0.00023874	8.90675e-11
Aurich	HI	DIC	50µL TRACER 2	0.125	0.993056	3.15e-12	3.16705e+07	4.02803e+06	22.6783	2.88436	1413.86	179.823	0.000176733	2.24779e-05	-507.938	0.950798	1.78235e-06	0.496426	0.000950798	5.83797e-13	1.78241e-08	5.13918e-18
Aurich	HW	DIC	50µL TRACER 2	0.125	1.00278	3.15e-12	157369	102176	0.112687	0.0731656	7.02539	4.56145	8.78174e-07	5.70181e-07	344.464	14.4722	0.000358699	1.35639	0.0144722	1.59511e-12	3.58699e-06	5.42407e-12
Aurich	LB	DIC	50µL TRACER 2	0.125	1.00764	3.15e-12	5.0624e+07	1.94118e+06	36.2504	1.39002	2260	86.6598	0.0002825	1.08325e-05	-404.074	1.09397	1.11504e-06	0.601211	0.00109397	7.07024e-13	1.11511e-08	1.82834e-19
Aurich	MM	DIC	50µL TRACER 2	0.125	1.05764	3.15e-12	1.55214e+07	204677	11.1145	0.146564	692.921	9.13738	8.66152e-05	1.14217e-06	-307.549	2.95741	3.63678e-06	0.698593	0.00295741	8.21545e-13	3.63686e-08	2.3e-19
Aurich	NB	DIC	50µL TRACER 2	0.125	1.05	3.15e-12	87474.8	690.73	0.0626382	0.000494612	3.90513	0.0308361	4.88141e-07	3.85452e-09	-500	0	0.000645306	0.504435	0	5.93215e-13	6.45306e-06	2.59646e-15
Aurich	NF	DIC	50µL TRACER 2	0.125	1	3.15e-12	59787.4	10810.4	0.0428121	0.00774103	2.66908	0.482608	3.33635e-07	6.0326e-08	-500	0	0.000944145	0.504435	0	5.93215e-13	9.44145e-06	2.91436e-12
Aurich	NM	DIC	50µL TRACER 2	0.125	1	3.15e-12	3.11129e+07	900252	22.2791	0.644645	1388.97	40.1898	0.000173621	5.02373e-06	-500	0	1.8143e-06	0.504435	0	5.93215e-13	1.81436e-08	2.75608e-19
Aurich	PO1	DIC	50µL TRACER 2	0.125	1	3.15e-12	1.05332e+06	9628.85	0.754249	0.00689494	47.023	0.429859	5.87788e-06	5.37324e-08	-402.345	2.38344	5.35908e-05	0.602956	0.00238344	7.09076e-13	5.35908e-07	2.40001e-17
Aurich	PO3	DIC	50µL TRACER 2	0.125	1	3.15e-12	1.2735e+06	6644.37	0.911914	0.00475784	56.8525	0.296624	7.10656e-06	3.70779e-08	-939.273	1.41505	4.43252e-05	0.0612661	0.00141505	7.20489e-14	4.43252e-07	5.34828e-18
Aurich	RD	DIC	50µL TRACER 2	0.125	1.06319	3.15e-12	1.23625e+06	8302.18	0.885241	0.00594496	55.1896	0.370633	6.8987e-06	4.63291e-08	428.552	2.61415	4.56608e-05	1.44122	0.00261415	1.69488e-12	4.5661e-07	9.40297e-18
Aurich	RH	DIC	50µL TRACER 2	0.125	1.03125	3.15e-12	5.96929e+06	5043.23	4.27444	0.00361132	266.486	0.225144	3.33108e-05	2.8143e-08	-7.70284	1.89157	9.4564e-06	1.0011	0.00189157	1.17729e-12	9.45652e-08	6.38315e-21
Aurich	TW	DIC	50µL TRACER 2	0.125	0.997222	3.15e-12	2.06879e+07	461865	14.814	0.330728	923.568	20.619	0.000115446	2.57737e-06	-304	1.249	2.72855e-06	0.702174	0.001249	8.25756e-13	2.72863e-08	3.71096e-19
Hainich	H32	POC	100µL TRACER 1	2	1.09306	1.26e-11	435.685	18.339	0.000311982	1.3132e-05	0.0194502	0.000818706	3.89005e-08	1.63741e-09	-500	0	0.0323904	0.504435	0	5.93215e-13	0.000323904	1.85882e-10
Hainich	H41	POC	180µL TRACER 1	2	1.20347	2.268e-11	210.821	56.7909	0.000150963	4.06663e-05	0.00941164	0.00253531	1.88233e-08	5.07062e-09	-500	0	0.120489	0.504435	0	5.93215e-13	0.00120489	1.05348e-07
Hainich	H43	POC	90µL TRACER 1	2	1.02361	1.134e-11	1537.27	158.373	0.00110079	0.000113407	0.068628	0.00707024	1.37256e-07	1.41405e-08	-596	3	0.00826194	0.407583	0.003	4.79318e-13	8.26194e-05	7.24485e-11
Hainich	H51	POC	180µL TRACER 1	2	1.03056	2.268e-11	289.356	76.5769	0.0002072	5.48345e-05	0.0129177	0.00341861	2.58354e-08	6.83722e-09	-500	0	0.0877866	0.504435	0	5.93215e-13	0.000877866	5.39743e-08
Hainich	H52	POC	920µL TRACER 2	2	1.14028	5.796e-11	1193.26	114.18	0.000854457	8.17608e-05	0.0532704	0.00509731	1.06541e-07	1.01946e-08	-973	3.6	0.0544017	0.0272395	0.0036	3.20336e-14	0.000544017	2.70979e-09
Hainich	H53	POC	90µL TRACER 1	2	1.0125	1.134e-11	2364.42	93.4671	0.00169309	6.69291e-05	0.105554	0.00417264	2.11109e-07	8.34528e-09	-955	3.6	0.00537164	0.0453991	0.0036	5.33894e-14	5.37164e-05	4.50904e-12
Aurich	LB	POC	90µL TRACER 1	2	1.03125	1.134e-11	5.0624e+07	1.94118e+06	36.2504	1.39002	2260	86.6598	0.00452	0.00017332	-404.074	1.09397	2.50885e-07	0.601211	0.00109397	7.07024e-13	2.50955e-09	9.26e-21
Aurich	MM	POC	90µL TRACER 1	2	0.997917	1.134e-11	1.55214e+07	204677	11.1145	0.146564	692.921	9.13738	0.00138584	1.82748e-05	-307.549	2.95741	8.18275e-07	0.698593	0.00295741	8.21545e-13	8.18357e-09	1.16456e-20
Aurich	RD	POC	90µL TRACER 1	2	0.99375	1.134e-11	1.23625e+06	8302.18	0.885241	0.00594496	55.1896	0.370633	0.000110379	7.41266e-07	428.552	2.61415	1.02737e-05	1.44122	0.00261415	1.69488e-12	1.02739e-07	4.76037e-19
															*Values for H52, H53, and H43 derived from Schwab et al., 2019							**Error propagation after Taylor
																	MIN
		14C-methane tracer															2.50885e-07	%
			Amount (L)	14C-CH4 (Bq)	Bq/g	mol 14C/ 50µL											MAX
		TRACER 1	6	4440000	159840	6.3e-12											0.267754	%
		TRACER 2	6	2220000	79920	3.15e-12
			14C/12C ratio
		OX-1	1.176e-12
		Year	2023	2022	2021	2020	2019
		Age Corr.	0.991209	0.991328	0.991448	0.991568	0.991688

## Sheet: S1F
																				Control		Label		Tracer		Incubation time	Incubation volume	DIC or POC concentration		Rate		Rate
ID	UCIAMS#	UCIT#/ P-no.	Sample	Well	Setup	Treatment	FM	±	%ERROR	FM_kill corr.	±	14C/12C ratio	±					Well	Setup	14C/12C ratio	±	14C/12C ratio	±	14C/12C ratio	±	d	L	mgC	±	mgC·L-1·d-1	± *	mgCH4·L-1·d-1	±
DIC RATE MEASUREMENTS																		DIC RATE MEASUREMENTS
BA_C	276147	UCIT45718	DI14C_BA_C1	BA	DIC	Control	0.32952	0.000709032	0.215171	0.20974	0.000709032	2.46654e-13	5.30728e-16			14C/12C ratio		BA	DIC	2.46654e-13	5.30728e-16	1.17246e-11	8.79431e-12	1.1065e-07	1.50378e-20	1.04931	0.125	7.21833	0.00369556	0.0057087	0.00433516	0.00762476	0.0057902
BA_L1	277680	UCIT45883	DI14C_BA_L2	BA	DIC	Label	23.9009	0.164265	0.687276	15.213	0.164265	1.78904e-11	1.22957e-13		OX-1	1.176e-12		BD	DIC	3.35778e-13	6.63193e-16	5.36853e-12	7.41553e-14	4.30996e-05	3.7294e-15	1	0.125	4.6313	0.085814	4.32638e-06	1.02601e-07	5.77849e-06	1.37038e-07
BA_L2	277681	UCIT45884	DI14C_BA_L3	BA	DIC	Label	7.42642	0.0349641	0.470807	4.72691	0.0349641	5.55885e-12	2.61715e-14					BE	DIC	5.54014e-13	9.35743e-16	7.12409e-12	6.01666e-12	1.3429e-08	6.76743e-19	1.05	0.125	7.2949	0.0384892	0.0271923	0.0246664	0.0363191	0.0329455
BD_C	276148	UCIT45719	DI14C_BD_C2	BD	DIC	Control	0.448587	0.000886001	0.197509	0.285526	0.000886001	3.35778e-13	6.63193e-16		DIC kill correction:			H32	DIC	4.65371e-13	9.05644e-16	3.23681e-11	1.65179e-12	0.00129561	2.97412e-09	1.07153	0.125	10.288	0.139282	1.89133e-06	1.00714e-07	2.52614e-06	1.34517e-07
BD_L1	277682	UCIT45885	DI14C_BD_L1	BD	DIC	Label	7.13147	0.0398803	0.559216	4.53918	0.0398803	5.33807e-12	2.98514e-14		36.35	%		H41	DIC	4.65561e-13	9.06701e-16	4.3276e-11	1.12224e-11	0.00267754	5.20238e-07	1.07222	0.125	9.91427	0.299499	1.18272e-06	3.14848e-07	1.57968e-06	4.20524e-07
BD_L2	277683	UCIT44886	DI14C_BD_L2	BD	DIC	Label	7.21283	0.0431923	0.598825	4.59097	0.0431923	5.39898e-12	3.23304e-14					H42	DIC	3.29052e-13	6.35647e-16	2.3686e-11	4.51274e-12	0.000343662	8.12073e-10	1.02847	0.125	12.2391	0.201618	6.47044e-06	1.25781e-06	8.64217e-06	1.67998e-06
BE_C	276149	UCIT45720	DI14C_BE_C1	BE	DIC	Control	0.740142	0.00125012	0.168902	0.471101	0.00125012	5.54014e-13	9.35743e-16					H43	DIC	3.55497e-13	7.47933e-16	4.63895e-11	4.47852e-12	0.000367197	1.43108e-09	1.07153	0.125	12.0977	0.187805	1.13232e-05	1.10057e-06	1.51237e-05	1.46996e-06
BE_L1	277684	UCIT45887	DI14C_BE_L1	BE	DIC	Label	15.1641	0.0853568	0.562886	9.65198	0.0853568	1.13507e-11	6.38916e-14					H51	DIC	2.78903e-13	5.73372e-16	3.48312e-11	4.02861e-12	0.00195081	2.6654e-07	1.00903	0.125	10.05	0.00654464	1.41129e-06	1.64021e-07	1.88497e-06	2.19072e-07
BE_L2	277685	UCIT45888	DI14C_BE_L2	BE	DIC	Label	3.8709	0.0196357	0.507264	2.46383	0.0196357	2.89746e-12	1.46978e-14					H52	DIC	1.88073e-13	5.07279e-16	2.70892e-11	4.07726e-12	0.000473058	2.04899e-09	1.01111	0.125	10.2036	0.0294646	4.59094e-06	7.04857e-07	6.13184e-06	9.41435e-07
H32_C	276163	UCIT45733	DI14C_H32_C2	H32	DIC	Control	0.621718	0.00120991	0.194607	0.395723	0.00120991	4.65371e-13	9.05644e-16					H53	DIC	1.32361e-13	4.81319e-16	8.70313e-12	1.7453e-12	0.00023874	8.90675e-11	1.0125	0.125	10.7135	0.00221321	3.03893e-06	6.20563e-07	4.05892e-06	8.28848e-07
H32_L2	277641	UCIT45783	DI14C_H32_L2	H32	DIC	Label	43.2425	2.20673	5.10315	27.5239	2.20673	3.23681e-11	1.65179e-12					HI	DIC	3.00776e-13	7.25831e-16	6.83421e-12	2.75783e-12	1.78241e-08	5.13918e-18	0.993056	0.125	9.62056	0.0344842	0.0284086	0.0120279	0.0379436	0.0160649
H41_C	276164	UCIT45734	DI14C_H41_C1	H41	DIC	Control	0.621972	0.00121132	0.194754	0.395885	0.00121132	4.65561e-13	9.06701e-16					HW	DIC	3.25764e-13	6.62779e-16	6.34158e-12	4.82434e-12	3.58699e-06	5.42407e-12	1.00278	0.125	12.5	0	0.000167248	0.000134654	0.000223382	0.000179849
H41_L1	277642	UCIT45784	DI14C_H41_L1	H41	DIC	Label	56.7497	3.05049	5.37534	36.1212	3.05049	4.24785e-11	2.28336e-12					LB	DIC	3.24021e-13	6.61243e-16	9.47624e-12	5.80908e-12	1.11511e-08	1.82834e-19	1.00764	0.125	11.3997	0.243847	0.0742822	0.0469445	0.0992142	0.0627009
H41_L2	277643	UCIT45785	DI14C_H41_L2	H41	DIC	Label	46.057	2.77393	6.02282	29.3153	2.77393	3.44748e-11	2.07635e-12					MM	DIC	5.3805e-13	8.25729e-16	3.15669e-12	2.6235e-13	3.63686e-08	2.3e-19	1.05764	0.125	7.98962	0.0671226	0.00435139	0.000436061	0.00581189	0.00058242
H41_L3	277674	UCIT45877	DI14C_H41_L3	H41	DIC	Label	70.6387	2.17753	3.08263	44.9616	2.17753	5.28748e-11	1.62993e-12					NB	DIC	5.26503e-13	8.92177e-16	3.90519e-12	2.37019e-12	6.45306e-06	2.59646e-15	1.05	0.125	4.36584	0.214446	1.74161e-05	1.21679e-05	2.32616e-05	1.62519e-05
H42_C	276165	UCIT45735	DI14C_H42_C1	H42	DIC	Control	0.439601	0.000849201	0.193175	0.279806	0.000849201	3.29052e-13	6.35647e-16					NF	DIC	6.10966e-13	1.11669e-15	3.47608e-12	2.67864e-12	9.44145e-06	2.91436e-12	1	0.125	12.5	0	3.03462e-05	2.83335e-05	4.05315e-05	3.78433e-05
H42_L1	277676	UCIT45879	DI14C_H42_L1	H42	DIC	Label	28.4994	1.42497	5	18.1399	1.42497	2.13325e-11	1.06662e-12					NM	DIC	3.87851e-13	6.7974e-16	4.5624e-12	2.00515e-12	1.81436e-08	2.75608e-19	1	0.125	10.559	0.108108	0.0194357	0.00926902	0.025959	0.0123801
H42_L2	277677	UCIT45880	DI14C_H42_L2	H42	DIC	Label	34.7879	1.7394	5	22.1425	1.7394	2.60396e-11	1.30198e-12					PO1	DIC	3.87972e-13	7.63347e-16	1.98915e-11	9.98855e-12	5.35908e-07	2.40001e-17	1	0.125	3.70413	0.00310522	0.00107845	0.000553391	0.00144041	0.000739131
H43_C	276166	UCIT45736	DI14C_H43_C1	H43	DIC	Control	0.47493	0.00099921	0.210391	0.302293	0.00099921	3.55497e-13	7.47933e-16					PO3	DIC	5.93475e-14	5.5349e-16	1.08245e-11	1.98453e-12	4.43252e-07	5.34828e-18	1	0.125	2.52767	0.00244166	0.000491111	9.22101e-05	0.000655947	0.000123159
H43_L1	277644	UCIT45786	DI14C_H43_L1	H43	DIC	Label	63.7579	3.76531	5.90563	40.5819	3.76531	4.77243e-11	2.81842e-12					RD	DIC	6.6287e-13	1.1522e-15	7.1362e-12	3.97345e-12	4.5661e-07	9.40297e-18	1.06319	0.125	4.96835	3.75049	0.000529995	0.000565098	0.000707882	0.000754767
H43_L2	277645	UCIT45787	DI14C_H43_L2	H43	DIC	Label	60.1913	3.15706	5.24504	38.3118	3.15706	4.50547e-11	2.36314e-12					RH	DIC	3.46327e-13	6.54906e-16	9.59974e-12	1.08969e-12	9.45652e-08	6.38315e-21	1.03125	0.125	2.57739	0.275067	0.00195649	0.000309781	0.00261317	0.000413755
H51_C	276167	UCIT45737	DI14C_H51_C1	H51	DIC	Control	0.372604	0.000766004	0.205581	0.237163	0.000766004	2.78903e-13	5.73372e-16					TW	DIC	2.65132e-13	6.06014e-16	1.44458e-11	4.90794e-12	2.72863e-08	3.71096e-19	0.997222	0.125	7.99952	1.91056	0.0333514	0.0142501	0.0445454	0.019033
H51_L1	277646	UCIT45788	DI14C_H51_L1	H51	DIC	Label	44.6007	2.37777	5.33123	28.3884	2.37777	3.33847e-11	1.77981e-12
H51_L2	277647	UCIT45789	DI14C_H51_L2	H51	DIC	Label	48.4656	2.9207	6.02635	30.8483	2.9207	3.62776e-11	2.18622e-12					POC RATE MEASUREMENTS
H52_C	276168	UCIT45738	DI14C_H52_C1	H52	DIC	Control	0.251258	0.000677706	0.269725	0.159926	0.000677706	1.88073e-13	5.07279e-16					H32	POC	3.79867e-13	7.73393e-15	1.9343e-11	1.91837e-11	0.000323904	1.85882e-10	1.09306	2	0.0491856	0.0236905	1.31722e-09	1.62616e-09	1.75933e-09	2.17197e-09
H52_L1	277678	UCIT45881	DI14C_H52_L1	H52	DIC	Label	38.7623	1.93812	5	24.6722	1.93812	2.90145e-11	1.45073e-12					H41	POC	4.72668e-13	9.3321e-15	1.01128e-11	5.62966e-12	0.00120489	1.05348e-07	1.20347	2	0.0259086	0.00531505	8.61219e-11	5.48127e-11	1.15028e-10	7.321e-11
H52_L2	277679	UCIT45882	DI14C_H52_L2	H52	DIC	Label	33.6181	1.6809	5	21.3979	1.6809	2.51639e-11	1.2582e-12					H43	POC	5.47159e-13	5.37414e-15	5.17392e-11	1.16453e-11	8.26194e-05	7.24485e-11	1.02361	2	0.0359588	0.00531505	1.08833e-08	2.99359e-09	1.45362e-08	3.99835e-09
H53_C	276169	UCIT45739	DI14C_H53_C1	H53	DIC	Control	0.17683	0.000643025	0.36364	0.112552	0.000643025	1.32361e-13	4.81319e-16					H51	POC	4.6187e-13	7.08406e-15	2.99329e-11	1.1714e-11	0.000877866	5.39743e-08	1.03056	2	0.0293875	0.0036	4.78662e-10	2.01602e-10	6.39319e-10	2.69268e-10
H53_L1	277648	UCIT45790	DI14C_H53_L1	H53	DIC	Label	10.1543	0.203663	2.00569	6.46319	0.203663	7.60071e-12	1.52446e-13					H52	POC	7.02597e-13	2.0206e-15	2.77028e-11	1.51742e-11	0.000544017	2.70979e-09	1.14028	2	0.102544	0.0103727	2.23163e-09	1.27167e-09	2.98065e-09	1.69849e-09
H53_L2	277649	UCIT45791	DI14C_H53_L2	H53	DIC	Label	13.0998	0.294002	2.24432	8.33804	0.294002	9.80554e-12	2.20068e-13					H53	POC	3.3977e-13	6.45975e-15	3.63062e-10	2.29641e-10	5.37164e-05	4.50904e-12	1.0125	2	0.04083	0.00230601	1.36151e-07	8.69541e-08	1.81849e-07	1.16139e-07
HI_C	276151	UCIT45722_1	DI14C_HI_C1	HI	DIC	Control	0.401826	0.000969683	0.241319	0.255762	0.000969683	3.00776e-13	7.25831e-16					LB	POC	2.68611e-13	7.59149e-16	9.98595e-12	1.1538e-12	2.50955e-09	9.26e-21	1.03125	2	0.0964621	0.00132877	0.000181098	2.18213e-05	0.000241881	2.91454e-05
HI_L1	277688	UCIT45891	DI14C_HI_L1	HI	DIC	Label	11.7002	0.0654319	0.559235	7.44721	0.0654319	8.75792e-12	4.89773e-14					MM	POC	6.85675e-13	2.38599e-15	1.42482e-10	9.29746e-11	8.18357e-09	1.16456e-20	0.997917	2	0.102073	0.0244229	0.000886159	0.000636262	0.00118359	0.000849816
HI_L2	277689	UCIT45892	DI14C_HI_L2	HI	DIC	Label	6.56024	0.0342232	0.521676	4.17559	0.0342232	4.9105e-12	2.56169e-14					RD	POC	6.18484e-13	2.99882e-15	1.95612e-12	2.04958e-13	1.02739e-07	4.76037e-19	0.99375	2	0.0786741	0.00178393	5.15383e-07	8.03885e-08	6.88366e-07	1.0737e-07
HW_C	276150	UCIT45721	DI14C_HW_C1	HW	DIC	Control	0.435208	0.000885448	0.203454	0.27701	0.000885448	3.25764e-13	6.62779e-16																		*Monte Carlo error propagation with 10,000 iterations
HW_L1	277686	UCIT45889	DI14C_HW_L1	HW	DIC	Label	12.9969	0.0747122	0.574845	8.27254	0.0747122	9.72851e-12	5.59239e-14
HW_L2	277687	UCIT45890	DI14C_HW_L2	HW	DIC	Label	3.94731	0.0174613	0.442361	2.51246	0.0174613	2.95465e-12	1.30702e-14
LB_C	276152	UCIT45723	DI14C_LB_C1	LB	DIC	Control	0.43288	0.000883396	0.204074	0.275528	0.000883396	3.24021e-13	6.61243e-16
LB_L1	277634	UCIT45776	DI14C_LB_L1	LB	DIC	Label	11.6294	0.272639	2.3444	7.40211	0.272639	8.70488e-12	2.04077e-13
LB_L2	277635	UCIT45777	DI14C_LB_L2	LB	DIC	Label	5.93529	0.104785	1.76545	3.77781	0.104785	4.44271e-12	7.84338e-14
LB_L3	277675	UCIT45878	DI14C_LB_L3	LB	DIC	Label	20.415	1.02075	5	12.9942	1.02075	1.52811e-11	7.64056e-13
MM_C	276153	UCIT45724	DI14C_MM_C1	MM	DIC	Control	0.718815	0.00110314	0.153467	0.457526	0.00110314	5.3805e-13	8.25729e-16
MM_L1	277636	UCIT45778	DI14C_MM_L2	MM	DIC	Label	4.41628	0.0740049	1.67573	2.81096	0.0740049	3.30569e-12	5.53945e-14
MM_L2	277637	UCIT45779	DI14C_MM_L3	MM	DIC	Label	4.01816	0.0639537	1.59161	2.55756	0.0639537	3.00769e-12	4.78709e-14
NB_C	276154	UCIT45725	DI14C_NB_C1	NB	DIC	Control	0.703388	0.00119191	0.169453	0.447707	0.00119191	5.26503e-13	8.92177e-16
NB_L1	277690	UCIT45893	DI14C_NB_L1	NB	DIC	Label	7.43531	0.0438314	0.589504	4.73258	0.0438314	5.56551e-12	3.28089e-14
NB_L2	277691	UCIT45894	DI14C_NB_L2	NB	DIC	Label	2.99906	0.0153375	0.511409	1.9089	0.0153375	2.24487e-12	1.14805e-14
NF_C	276157	UCIT45727	DI14C_NF_C1	NF	DIC	Control	0.816228	0.00149186	0.182775	0.519529	0.00149186	6.10966e-13	1.11669e-15
NF_L1	277694	UCIT45897	DI14C_NF_L1	NF	DIC	Label	2.11839	0.00693397	0.327322	1.34836	0.00693397	1.58567e-12	5.19024e-15
NF_L2	277695	UCIT45898	DI14C_NF_L2	NF	DIC	Label	7.16944	0.0334847	0.467048	4.56335	0.0334847	5.3665e-12	2.50641e-14
NM_C	276155	UCIT45726	DI14C_NM_C1	NM	DIC	Control	0.518154	0.000908107	0.175258	0.329805	0.000908107	3.87851e-13	6.7974e-16
NM_L1	277692	UCIT45895	DI14C_NM_L1	NM	DIC	Label	7.96735	0.0428626	0.537978	5.07122	0.0428626	5.96375e-12	3.20837e-14
NM_L2	277693	UCIT45896	DI14C_NM_L2	NM	DIC	Label	4.22304	0.0194777	0.461226	2.68796	0.0194777	3.16104e-12	1.45795e-14
PO1_C	276158	UCIT45728	DI14C_POs_C1	PO1	DIC	Control	0.518317	0.0010198	0.196753	0.329908	0.0010198	3.87972e-13	7.63347e-16
PO1_L1	277696	UCIT45899	DI14C_POs_L1	PO1	DIC	Label	18.0779	0.903897	5	11.5066	0.903897	1.35318e-11	6.76588e-13
PO1_L2	277997	UCIT45933	DI14C_POs_L3	PO1	DIC	Label	35.0706	1.75353	5	22.3224	1.75353	2.62512e-11	1.31256e-12
PO3_C	276159	UCIT45729	DI14C_POd _C1	PO3	DIC	Control	0.079286	0.000739442	0.932626	0.0504655	0.000739442	5.93475e-14	5.5349e-16
PO3_L1	277698	UCIT45901	DI14C_POd _L1	PO3	DIC	Label	16.2735	0.100805	0.619447	10.3581	0.100805	1.21811e-11	7.54553e-14
PO3_L2	277699	UCIT45902	DI14C_POd _L2	PO3	DIC	Label	12.6488	0.0756455	0.598046	8.05095	0.0756455	9.46791e-12	5.66225e-14
RD_C	276161	UCIT45731	DI14C_RD_C1	RD	DIC	Control	0.885569	0.0015393	0.17382	0.563665	0.0015393	6.6287e-13	1.1522e-15
RD_L1	277638	UCIT45780	DI14C_RD_L1	RD	DIC	Label	5.91567	0.102085	1.72567	3.76533	0.102085	4.42802e-12	7.6413e-14
RD_L2	277639	UCIT45781	DI14C_RD_L2	RD	DIC	Label	13.1517	0.281376	2.13946	8.37107	0.281376	9.84438e-12	2.10617e-13
RH_C	276160	UCIT45730	DI14C_RH_C1	RH	DIC	Control	0.46268	0.00087493	0.1891	0.294496	0.00087493	3.46327e-13	6.54906e-16
RH_L1	277700	UCIT45903	DI14C_RH_L1	RH	DIC	Label	13.5879	0.679397	5	8.64872	0.679397	1.01709e-11	5.08545e-13
RH_L2	277701	UCIT45904	DI14C_RH_L2	RH	DIC	Label	12.0619	0.0739895	0.613417	7.67737	0.0739895	9.02859e-12	5.5383e-14
TW_C	276162	UCIT45732	DI14C_TW_C1	TW	DIC	Control	0.354206	0.000809612	0.228571	0.225452	0.000809612	2.65132e-13	6.06014e-16
TW_L1	277702	UCIT45905	DI14C_TW_L1	TW	DIC	Label	15.1545	0.218777	1.44365	9.64581	0.218777	1.13435e-11	1.6376e-13
TW_L2	277703	UCIT45906	DI14C_TW_L2	TW	DIC	Label	23.4437	1.17218	5	14.9219	1.17218	1.75481e-11	8.77407e-13
POC RATE MEASUREMENTS
H32_C	276142	UCIT45707	PO14C_H32_C1	H32	POC	Control	0.323016	0.00657647	2.03596	0.323016	0.00657647	3.79867e-13	7.73393e-15
H32_L1	277624	UCIT45766	PO14C_H32_L1	H32	POC	Label	33.9009	1.61035	4.75018	33.9009	1.61035	3.98675e-11	1.89378e-12
H32_L2	277625	UCIT45767	PO14C_H32_L2	H32	POC	Label	3.47397	0.0580568	1.67119	3.47397	0.0580568	4.08539e-12	6.82748e-14
H32_L3	277670	UCIT45873	PO14C_H32_L3	H32	POC	Label	11.9694	0.169289	1.41436	11.9694	0.169289	1.4076e-11	1.99084e-13
H41_C	276143	UCIT45708	PO14C_H41_C1	H41	POC	Control	0.401929	0.00793546	1.97434	0.401929	0.00793546	4.72668e-13	9.3321e-15
H41_L1	277626	UCIT45768	PO14C_H41_L1	H41	POC	Label	13.4269	1.29266	9.62742	13.4269	1.29266	1.579e-11	1.52017e-12
H41_L2	277627	UCIT45769	PO14C_H41_L2	H41	POC	Label	5.71022	0.303291	5.31137	5.71022	0.303291	6.71522e-12	3.5667e-13
H41_L3	277671	UCIT45874	PO14C_H41_L3	H41	POC	Label	6.66087	0.142231	2.13533	6.66087	0.142231	7.83318e-12	1.67264e-13
H43_C	276144	UCIT45709	PO14C_H43_C1	H43	POC	Control	0.465271	0.00456985	0.98219	0.465271	0.00456985	5.47159e-13	5.37414e-15
H43_L1	277628	UCIT45770	PO14C_H43_L1	H43	POC	Label	45.0813	7.56761	16.7866	45.0813	7.56761	5.30157e-11	8.89951e-12
H43_L2	277629	UCIT45771	PO14C_H43_L3	H43	POC	Label	42.9105	9.16741	21.364	42.9105	9.16741	5.04628e-11	1.07809e-11
H51_C	276145	UCIT45710	PO14C_H51_C1	H51	POC	Control	0.392747	0.00602386	1.53378	0.392747	0.00602386	4.6187e-13	7.08406e-15
H51_L1	277630	UCIT45772	PO14C_H51_L1	H51	POC	Label	34.9112	2.50226	7.16749	34.9112	2.50226	4.10556e-11	2.94266e-12
H51_L2	277631	UCIT45773	PO14C_H51_L2	H51	POC	Label	22.505	1.88022	8.35469	22.505	1.88022	2.64659e-11	2.21114e-12
H51_L3	277672	UCIT45875	PO14C_H51_L3	H51	POC	Label	18.9432	0.353179	1.86441	18.9432	0.353179	2.22772e-11	4.15338e-13
H52_C3	274138	UCIT45124	PO14C_H52_C3	H52	POC	Control	0.597447	0.0017182	0.28759	0.597447	0.0017182	7.02597e-13	2.0206e-15
H52_L1	274143	UCIT45128	PO14C_H52_L1	H52	POC	Label	38.2169	0.385866	1.00967	38.2169	0.385866	4.4943e-11	4.53778e-13
H52_L2	274144	UCIT45129	PO14C_H52_L2	H52	POC	Label	17.247	0.0455119	0.263883	17.247	0.0455119	2.02825e-11	5.3522e-14
H52_L3	274145	UCIT45130	PO14C_H52_L3	H52	POC	Label	15.2065	0.0675236	0.444045	15.2065	0.0675236	1.78828e-11	7.94078e-14
H53_C	276146	UCIT45711	PO14C_H53_C1	H53	POC	Control	0.28892	0.00549298	1.90121	0.28892	0.00549298	3.3977e-13	6.45975e-15
H53_L1	277632	UCIT45774	PO14C_H53_L1	H53	POC	Label	254.747	38.5294	15.1246	254.747	38.5294	2.99583e-10	4.53106e-11
H53_L2	277633	UCIT45775	PO14C_H53_L2	H53	POC	Label	196.206	29.6514	15.1124	196.206	29.6514	2.30739e-10	3.48701e-11
H53_L3	277673	UCIT45876	PO14C_H53_L3	H53	POC	Label	475.225	76.2389	16.0427	475.225	76.2389	5.58865e-10	8.9657e-11
LB_C	276139	UCIT45704	PO14C_LB_C1	LB	POC	Control	0.228411	0.000645535	0.28262	0.228411	0.000645535	2.68611e-13	7.59149e-16
LB_L1	277618	UCIT45760	PO14C_LB_L1	LB	POC	Label	7.90699	0.140858	1.78144	7.90699	0.140858	9.29862e-12	1.65649e-13
LB_L2	277619	UCIT45761	PO14C_LB_L2	LB	POC	Label	9.07592	0.168285	1.85419	9.07592	0.168285	1.06733e-11	1.97903e-13
MM_C	276140	UCIT45705	PO14C_MM_C1	MM	POC	Control	0.583057	0.00202891	0.347977	0.583057	0.00202891	6.85675e-13	2.38599e-15
MM_L1	277620	UCIT45762	PO14C_MM_L1	MM	POC	Label	38.6197	1.84171	4.76884	38.6197	1.84171	4.54168e-11	2.16585e-12
MM_L2	277621	UCIT45763	PO14C_MM_L2	MM	POC	Label	161.023	9.84768	6.11569	161.023	9.84768	1.89363e-10	1.15809e-11
MM_L3	277669	UCIT44872	PO14C_MM_L3	MM	POC	Label	163.833	11.0073	6.7186	163.833	11.0073	1.92667e-10	1.29445e-11
RD_C	276141	UCIT45706	PO14C_RD_C1	RD	POC	Control	0.525922	0.00255001	0.484866	0.525922	0.00255001	6.18484e-13	2.99882e-15
RD_L1	277622	UCIT45764	PO14C_RD_L1	RD	POC	Label	1.55159	0.0132131	0.851585	1.55159	0.0132131	1.82467e-12	1.55386e-14
RD_L2	277623	UCIT45765	PO14C_RD_L2	RD	POC	Label	1.77515	0.0191983	1.0815	1.77515	0.0191983	2.08757e-12	2.25772e-14

## Sheet: S1G
		RATES		CH4 conc		Turnover time		Turnover time
Well	Setup	mgCH4·L-1·d-1	±	mg·L-1	±	d	±	a	±
DIC RATE MEASUREMENTS
BA	DIC	0.00762476	0.0057902	3.65303	0.00404849	479.101	364.358	1.31261	0.99824
BD	DIC	5.77849e-06	1.37038e-07	0.00937847	1.32886e-05	1623	40.7894	4.44657	0.111752
BE	DIC	0.0363191	0.0329455	30.1015	1.84397	828.806	802.592	2.2707	2.19888
H32	DIC	2.52614e-06	1.34517e-07	0.000311982	1.3132e-05	123.502	11.7749	0.33836	0.0322601
H41	DIC	1.57968e-06	4.20524e-07	0.000150963	4.06663e-05	95.5652	51.1836	0.261822	0.140229
H42	DIC	8.64217e-06	1.67998e-06	0.00117618	9.75304e-05	136.098	37.7418	0.37287	0.103402
H43	DIC	1.51237e-05	1.46996e-06	0.00110079	0.000113407	72.7862	14.5731	0.199414	0.0399264
H51	DIC	1.88497e-06	2.19072e-07	0.0002072	5.48345e-05	109.922	41.8656	0.301156	0.1147
H52	DIC	6.13184e-06	9.41435e-07	0.000854457	8.17608e-05	139.348	34.7282	0.381774	0.0951457
H53	DIC	4.05892e-06	8.28848e-07	0.00169309	6.69291e-05	417.129	101.669	1.14282	0.278545
HI	DIC	0.0379436	0.0160649	22.6783	2.88436	597.685	329.071	1.63749	0.901563
HW	DIC	0.000223382	0.000179849	0.112687	0.0731656	504.459	733.684	1.38208	2.01009
LB	DIC	0.0992142	0.0627009	36.2504	1.39002	365.375	244.918	1.00103	0.671009
MM	DIC	0.00581189	0.00058242	11.1145	0.146564	1912.37	216.859	5.23936	0.594135
NB	DIC	2.32616e-05	1.62519e-05	0.0626382	0.000494612	2692.77	1902.59	7.37746	5.21257
NF	DIC	4.05315e-05	3.78433e-05	0.0428121	0.00774103	1056.27	1177.2	2.89388	3.22521
NM	DIC	0.025959	0.0123801	22.2791	0.644645	858.239	434.134	2.35134	1.18941
PO1	DIC	0.00144041	0.000739131	0.754249	0.00689494	523.634	273.483	1.43461	0.749269
PO3	DIC	0.000655947	0.000123159	0.911914	0.00475784	1390.23	268.28	3.80884	0.735014
RD	DIC	0.000707882	0.000754767	0.885241	0.00594496	1250.55	1341.77	3.42616	3.67609
RH	DIC	0.00261317	0.000413755	4.27444	0.00361132	1635.73	260.376	4.48146	0.713358
TW	DIC	0.0445454	0.019033	14.814	0.330728	332.56	149.518	0.911123	0.409639
POC RATE MEASUREMENTS
H32	POC	1.75933e-09	2.17197e-09	0.000311982	1.3132e-05	177329	226384	485.834	620.231
H41	POC	1.15028e-10	7.321e-11	0.000150963	4.06663e-05	1.3124e+06	1.18882e+06	3595.62	3257.04
H43	POC	1.45362e-08	3.99835e-09	0.00110079	0.000113407	75727.9	28631.6	207.474	78.4428
H51	POC	6.39319e-10	2.69268e-10	0.0002072	5.48345e-05	324094	222272	887.929	608.964
H52	POC	2.98065e-09	1.69849e-09	0.000854457	8.17608e-05	286668	190785	785.393	522.7
H53	POC	1.81849e-07	1.16139e-07	0.00169309	6.69291e-05	9310.43	6314.24	25.508	17.2993
LB	POC	0.000241881	2.91454e-05	36.2504	1.39002	149869	23805.1	410.599	65.2193
MM	POC	0.00118359	0.000849816	11.1145	0.146564	9390.48	6866.19	25.7273	18.8115
RD	POC	6.88366e-07	1.0737e-07	0.885241	0.00594496	1.286e+06	209225	3523.3	573.219
COMBINED
H32	DIC+POC	2.52789e-06	1.36689e-07	0.000311982	1.3132e-05	123.416	11.8682	0.338125	0.0325157
H41	DIC+POC	1.5798e-06	4.20597e-07	0.000150963	4.06663e-05	95.5582	51.1824	0.261803	0.140226
H43	DIC+POC	1.51382e-05	1.47396e-06	0.00110079	0.000113407	72.7163	14.5716	0.199223	0.0399221
H51	DIC+POC	1.88561e-06	2.19341e-07	0.0002072	5.48345e-05	109.885	41.8628	0.301054	0.114692
H52	DIC+POC	6.13482e-06	9.43133e-07	0.000854457	8.17608e-05	139.28	34.7395	0.381589	0.0951766
H53	DIC+POC	4.24077e-06	9.44987e-07	0.00169309	6.69291e-05	399.242	104.747	1.09381	0.286978
LB	DIC+POC	0.0994561	0.06273	36.2504	1.39002	364.487	243.869	0.998594	0.668135
MM	DIC+POC	0.00699548	0.00143224	11.1145	0.146564	1588.81	346.239	4.35289	0.9486
RD	DIC+POC	0.000708571	0.000754875	0.885241	0.00594496	1249.33	1339.37	3.42283	3.6695
