# Supplementary material for: Microbial oxidation significantly reduces methane export from global groundwaters
Source: Proc Natl Acad Sci U S A. 2025 Oct 13;122(42):e2508773122. doi: 10.1073/pnas.2508773122 (PMC12557531; doi:10.1073/pnas.2508773122)
Supplement: Supplementary file 3 — Dataset S02 (XLSX) [file pnas.2508773122.sd02.xlsx]

## Sheet: Readme
This dataset contains a compilation of methane oxidation rates and methane concentrations across the globe.
S2A	Rates	Collection of methane oxidation rates measured in aquatic ecosystems across the globe. Rates are expressed as µg CH4 oxidized per dm3 of water, sediment or, in case of wetlands, slurry, per day.
S2B	Turnover_times	Calculation of methane turnover times from methane oxidation rates and methane concentrations measured in aquatic ecosystems across the globe.
S2C	Groundwater	Collection of groundwater methane concentrations from 21 studies accros the globe.

## Sheet: S2A
Study	Year	Doi	Country	Study_site	Ecosystem_type	Rate_(ugCH4/dm3*d)		Ecosystem_type	n	MEDIAN	Q1	Q3	MEAN	STDEV
This study	2025	This study	Germany	Hainich	Groundwater	0.00157968		Groundwater_Hainich	7	0.00405892	0.00220555	0.00738701	0.00570677	0.00486391
This study	2025	This study	Germany	Hainich	Groundwater	0.00188497		Groundwater_Aurich	15	2.61317	0.439664	31.139	17.5419	27.7057
This study	2025	This study	Germany	Hainich	Groundwater	0.00252614		Groundwater_Aspö	3	0.128601	0.0662653	1.8287	1.22044	2.00007
This study	2025	This study	Germany	Hainich	Groundwater	0.00405892		Groundwater	25	0.223382	0.00613184	5.81189	10.6732	22.8462
This study	2025	This study	Germany	Hainich	Groundwater	0.00613184		Marine_surface	584	0.00304186	0.0003208	0.0073784	0.0710819	0.309096
This study	2025	This study	Germany	Hainich	Groundwater	0.00864217		Marine_intermediate	508	0.00412228	0.00051328	0.0162365	0.0641405	0.255388
This study	2025	This study	Germany	Hainich	Groundwater	0.0151237		Marine_deep	90	0.000101854	2.2857e-05	0.00177978	0.00249716	0.00609019
This study	2025	This study	Germany	Aurich	Groundwater	0.00577849		Marine_sediment	166	27.8942	0.281101	417.04	32063.1	373510
This study	2025	This study	Germany	Aurich	Groundwater	0.0232616		River_estuary	365	0.076992	0.009624	0.318554	1.77439	11.0628
This study	2025	This study	Germany	Aurich	Groundwater	0.0405315		River_water_column	63	0.243808	0.0751875	0.999063	7.44329	23.1204
This study	2025	This study	Germany	Aurich	Groundwater	0.223382		River_sediment	62	48.9224	11.0776	112.28	104.473	177.491
This study	2025	This study	Germany	Aurich	Groundwater	0.655947		Lake_water_column	149	0.3208	0.02406	8.02	71.2149	546.777
This study	2025	This study	Germany	Aurich	Groundwater	0.707882		Lake_sediment	53	57.744	16.04	272.68	227.435	446.039
This study	2025	This study	Germany	Aurich	Groundwater	1.44041		Wetland	133	130.726	33.128	776.015	4598.64	17419.8
This study	2025	This study	Germany	Aurich	Groundwater	2.61317		SUM:	2223
This study	2025	This study	Germany	Aurich	Groundwater	5.81189
This study	2025	This study	Germany	Aurich	Groundwater	7.62476
This study	2025	This study	Germany	Aurich	Groundwater	25.959
This study	2025	This study	Germany	Aurich	Groundwater	36.3191
This study	2025	This study	Germany	Aurich	Groundwater	37.9436
This study	2025	This study	Germany	Aurich	Groundwater	44.5454
This study	2025	This study	Germany	Aurich	Groundwater	99.2142
Kotelnikova_&_Pedersen	1998	10.1016/S0012-8252(01)00082-4	Sweden	Aspö	Groundwater	0.0039298
Kotelnikova_&_Pedersen	1998	10.1016/S0012-8252(01)00082-4	Sweden	Aspö	Groundwater	0.128601
Kotelnikova_&_Pedersen	1998	10.1016/S0012-8252(01)00082-4	Sweden	Aspö	Groundwater	3.5288
Deutzmann_&_Schink	2011	10.1128/AEM.00340-11	Germany	Lake_Constance	Lake_sediment	1.2832
Deutzmann_&_Schink	2011	10.1128/AEM.00340-11	Germany	Lake_Constance	Lake_sediment	9.624
Deutzmann_&_Schink	2011	10.1128/AEM.00340-11	Germany	Lake_Constance	Lake_sediment	28.872
Deutzmann_&_Schink	2011	10.1128/AEM.00340-11	Germany	Lake_Constance	Lake_sediment	43.308
Deutzmann_&_Schink	2011	10.1128/AEM.00340-11	Germany	Lake_Constance	Lake_sediment	57.744
Deutzmann_&_Schink	2011	10.1128/AEM.00340-11	Germany	Lake_Constance	Lake_sediment	288.72
Deutzmann_&_Schink	2011	10.1128/AEM.00340-11	Germany	Lake_Constance	Lake_sediment	433.08
Deutzmann_&_Schink	2011	10.1128/AEM.00340-11	Germany	Lake_Constance	Lake_sediment	609.52
Deutzmann_&_Schink	2011	10.1128/AEM.00340-11	Germany	Lake_Constance	Lake_sediment	705.76
Deutzmann_&_Schink	2011	10.1128/AEM.00340-11	Germany	Lake_Constance	Lake_sediment	1010.52
Nordi_et_al.	2013	10.4319/lo.2013.58.2.0546	Denmark	Lake_Orn	Lake_sediment	32.08
Nordi_et_al.	2013	10.4319/lo.2013.58.2.0546	Denmark	Lake_Orn	Lake_sediment	32.08
Nordi_et_al.	2013	10.4319/lo.2013.58.2.0546	Denmark	Lake_Orn	Lake_sediment	48.12
Nordi_et_al.	2013	10.4319/lo.2013.58.2.0546	Denmark	Lake_Orn	Lake_sediment	48.12
Nordi_et_al.	2013	10.4319/lo.2013.58.2.0546	Denmark	Lake_Orn	Lake_sediment	48.12
Nordi_et_al.	2013	10.4319/lo.2013.58.2.0546	Denmark	Lake_Orn	Lake_sediment	64.16
Nordi_et_al.	2013	10.4319/lo.2013.58.2.0546	Denmark	Lake_Orn	Lake_sediment	96.24
Nordi_et_al.	2013	10.4319/lo.2013.58.2.0546	Denmark	Lake_Orn	Lake_sediment	128.32
Nordi_et_al.	2013	10.4319/lo.2013.58.2.0546	Denmark	Lake_Orn	Lake_sediment	128.32
Nordi_et_al.	2013	10.4319/lo.2013.58.2.0546	Denmark	Lake_Orn	Lake_sediment	144.36
Nordi_et_al.	2013	10.4319/lo.2013.58.2.0546	Denmark	Lake_Orn	Lake_sediment	144.36
Nordi_et_al.	2013	10.4319/lo.2013.58.2.0546	Denmark	Lake_Orn	Lake_sediment	176.44
Nordi_et_al.	2013	10.4319/lo.2013.58.2.0546	Denmark	Lake_Orn	Lake_sediment	192.48
Nordi_et_al.	2013	10.4319/lo.2013.58.2.0546	Denmark	Lake_Orn	Lake_sediment	192.48
Nordi_et_al.	2013	10.4319/lo.2013.58.2.0546	Denmark	Lake_Orn	Lake_sediment	192.48
Nordi_et_al.	2013	10.4319/lo.2013.58.2.0546	Denmark	Lake_Orn	Lake_sediment	272.68
Nordi_et_al.	2013	10.4319/lo.2013.58.2.0546	Denmark	Lake_Orn	Lake_sediment	272.68
Nordi_et_al.	2013	10.4319/lo.2013.58.2.0546	Denmark	Lake_Orn	Lake_sediment	352.88
Nordi_et_al.	2013	10.4319/lo.2013.58.2.0546	Denmark	Lake_Orn	Lake_sediment	368.92
Nordi_et_al.	2013	10.4319/lo.2013.58.2.0546	Denmark	Lake_Orn	Lake_sediment	497.24
Nordi_et_al.	2013	10.4319/lo.2013.58.2.0546	Denmark	Lake_Orn	Lake_sediment	577.44
Nordi_et_al.	2013	10.4319/lo.2013.58.2.0546	Denmark	Lake_Orn	Lake_sediment	2887.2
Pimenov_et_al.	2014	10.1134/S0026261714060149	Russia	Lake_Baikal	Lake_sediment	0.3208
Pimenov_et_al.	2014	10.1134/S0026261714060149	Russia	Lake_Baikal	Lake_sediment	1.2832
Pimenov_et_al.	2014	10.1134/S0026261714060149	Russia	Lake_Baikal	Lake_sediment	2.0852
Pimenov_et_al.	2014	10.1134/S0026261714060149	Russia	Lake_Baikal	Lake_sediment	4.9724
Pimenov_et_al.	2014	10.1134/S0026261714060149	Russia	Lake_Baikal	Lake_sediment	5.9348
Pimenov_et_al.	2014	10.1134/S0026261714060149	Russia	Lake_Baikal	Lake_sediment	6.5764
Pimenov_et_al.	2014	10.1134/S0026261714060149	Russia	Lake_Baikal	Lake_sediment	9.624
Pimenov_et_al.	2014	10.1134/S0026261714060149	Russia	Lake_Baikal	Lake_sediment	11.3884
Pimenov_et_al.	2014	10.1134/S0026261714060149	Russia	Lake_Baikal	Lake_sediment	11.8696
Pimenov_et_al.	2014	10.1134/S0026261714060149	Russia	Lake_Baikal	Lake_sediment	22.7768
Pimenov_et_al.	2014	10.1134/S0026261714060149	Russia	Lake_Baikal	Lake_sediment	62.3956
Pimenov_et_al.	2014	10.1134/S0026261714060149	Russia	Lake_Baikal	Lake_sediment	88.5408
Pimenov_et_al.	2014	10.1134/S0026261714060149	Russia	Lake_Baikal	Lake_sediment	641.6
Pimenov_et_al.	2014	10.1134/S0026261714060149	Russia	Lake_Baikal	Lake_sediment	962.4
Takeuchi_et_al.	2011	10.1111/j.1462-2920.2011.02517.x	Japan	Kanto_plain	Lake_sediment	7.3784
Takeuchi_et_al.	2011	10.1111/j.1462-2920.2011.02517.x	Japan	Kanto_plain	Lake_sediment	8.9824
Vigderovich_et_al.	2022	10.5194/bg-19-2313-2022	Israel	Lake_Kinneret	Lake_sediment	16.04
Vigderovich_et_al.	2022	10.5194/bg-19-2313-2022	Israel	Lake_Kinneret	Lake_sediment	17.644
Vigderovich_et_al.	2022	10.5194/bg-19-2313-2022	Israel	Lake_Kinneret	Lake_sediment	22.456
Vigderovich_et_al.	2022	10.5194/bg-19-2313-2022	Israel	Lake_Kinneret	Lake_sediment	25.664
Vigderovich_et_al.	2022	10.5194/bg-19-2313-2022	Israel	Lake_Kinneret	Lake_sediment	38.496
Bussmann_&_Wessels	2015	10.1594/PANGAEA.854468	Germany	Lake_Constance	Lake_water_column	0.0001604
Bussmann_&_Wessels	2015	10.1594/PANGAEA.854468	Germany	Lake_Constance	Lake_water_column	0.000802
Bussmann_&_Wessels	2015	10.1594/PANGAEA.854468	Germany	Lake_Constance	Lake_water_column	0.0030476
Bussmann_&_Wessels	2015	10.1594/PANGAEA.854468	Germany	Lake_Constance	Lake_water_column	0.00401
Bussmann_&_Wessels	2015	10.1594/PANGAEA.854468	Germany	Lake_Constance	Lake_water_column	0.0052932
Bussmann_&_Wessels	2015	10.1594/PANGAEA.854468	Germany	Lake_Constance	Lake_water_column	0.0126716
Bussmann_&_Wessels	2015	10.1594/PANGAEA.854468	Germany	Lake_Constance	Lake_water_column	0.014436
Bussmann_&_Wessels	2015	10.1594/PANGAEA.854468	Germany	Lake_Constance	Lake_water_column	0.0206916
Bussmann_&_Wessels	2015	10.1594/PANGAEA.854468	Germany	Lake_Constance	Lake_water_column	0.0210124
Bussmann_&_Wessels	2015	10.1594/PANGAEA.854468	Germany	Lake_Constance	Lake_water_column	0.0237392
Bussmann_&_Wessels	2015	10.1594/PANGAEA.854468	Germany	Lake_Constance	Lake_water_column	0.0279096
Bussmann_&_Wessels	2015	10.1594/PANGAEA.854468	Germany	Lake_Constance	Lake_water_column	0.0319196
Bussmann_&_Wessels	2015	10.1594/PANGAEA.854468	Germany	Lake_Constance	Lake_water_column	0.0359296
Bussmann_&_Wessels	2015	10.1594/PANGAEA.854468	Germany	Lake_Constance	Lake_water_column	0.0391376
Bussmann_&_Wessels	2015	10.1594/PANGAEA.854468	Germany	Lake_Constance	Lake_water_column	0.0477992
Bussmann_&_Wessels	2015	10.1594/PANGAEA.854468	Germany	Lake_Constance	Lake_water_column	0.0490824
Bussmann_&_Wessels	2015	10.1594/PANGAEA.854468	Germany	Lake_Constance	Lake_water_column	0.065764
Bussmann_&_Wessels	2015	10.1594/PANGAEA.854468	Germany	Lake_Constance	Lake_water_column	0.0670472
Bussmann_&_Wessels	2015	10.1594/PANGAEA.854468	Germany	Lake_Constance	Lake_water_column	0.0699344
Bussmann_&_Wessels	2015	10.1594/PANGAEA.854468	Germany	Lake_Constance	Lake_water_column	0.07218
Bussmann_&_Wessels	2015	10.1594/PANGAEA.854468	Germany	Lake_Constance	Lake_water_column	0.116611
Bussmann_&_Wessels	2015	10.1594/PANGAEA.854468	Germany	Lake_Constance	Lake_water_column	0.138746
Bussmann_&_Wessels	2015	10.1594/PANGAEA.854468	Germany	Lake_Constance	Lake_water_column	0.217663
Bussmann_&_Wessels	2015	10.1594/PANGAEA.854468	Germany	Lake_Constance	Lake_water_column	0.257442
Bussmann_&_Wessels	2015	10.1594/PANGAEA.854468	Germany	Lake_Constance	Lake_water_column	0.26883
Bussmann_&_Wessels	2015	10.1594/PANGAEA.854468	Germany	Lake_Constance	Lake_water_column	0.273482
Bussmann_&_Wessels	2015	10.1594/PANGAEA.854468	Germany	Lake_Constance	Lake_water_column	0.406293
Bussmann_&_Wessels	2015	10.1594/PANGAEA.854468	Germany	Lake_Constance	Lake_water_column	0.498523
Bussmann_&_Wessels	2015	10.1594/PANGAEA.854468	Germany	Lake_Constance	Lake_water_column	1.0179
Bussmann_&_Wessels	2015	10.1594/PANGAEA.854468	Germany	Lake_Constance	Lake_water_column	3.57115
Bussmann_&_Wessels	2015	10.1594/PANGAEA.854468	Germany	Lake_Constance	Lake_water_column	4.77431
Bussmann_&_Wessels	2015	10.1594/PANGAEA.854468	Germany	Lake_Constance	Lake_water_column	5.3009
Bussmann_et_al.	2020	10.1594/PANGAEA.920015	Germany	Lake_Golzevoye	Lake_water_column	0
Bussmann_et_al.	2020	10.1594/PANGAEA.920015	Germany	Lake_Golzevoye	Lake_water_column	0
Bussmann_et_al.	2020	10.1594/PANGAEA.920015	Germany	Lake_Golzevoye	Lake_water_column	0
Bussmann_et_al.	2020	10.1594/PANGAEA.920015	Germany	Lake_Golzevoye	Lake_water_column	0
Bussmann_et_al.	2020	10.1594/PANGAEA.920015	Germany	Lake_Golzevoye	Lake_water_column	0
Bussmann_et_al.	2020	10.1594/PANGAEA.920015	Germany	Lake_Golzevoye	Lake_water_column	0
Bussmann_et_al.	2020	10.1594/PANGAEA.920015	Germany	Lake_Golzevoye	Lake_water_column	0
Bussmann_et_al.	2020	10.1594/PANGAEA.920015	Germany	Lake_Golzevoye	Lake_water_column	0
Bussmann_et_al.	2020	10.1594/PANGAEA.920015	Germany	Lake_Golzevoye	Lake_water_column	0
Bussmann_et_al.	2020	10.1594/PANGAEA.920015	Germany	Lake_Golzevoye	Lake_water_column	0
Bussmann_et_al.	2020	10.1594/PANGAEA.920015	Germany	Lake_Golzevoye	Lake_water_column	0.0001203
Bussmann_et_al.	2020	10.1594/PANGAEA.920015	Germany	Lake_Golzevoye	Lake_water_column	0.0004812
Bussmann_et_al.	2020	10.1594/PANGAEA.920015	Germany	Lake_Golzevoye	Lake_water_column	0.0010426
Bussmann_et_al.	2020	10.1594/PANGAEA.920015	Germany	Lake_Golzevoye	Lake_water_column	0.00115488
Bussmann_et_al.	2020	10.1594/PANGAEA.920015	Germany	Lake_Golzevoye	Lake_water_column	0.0343336
Carini_et_al.	2005	10.1111/j.1462-2920.2005.00786.x	US	Mono_lake	Lake_water_column	0
Carini_et_al.	2005	10.1111/j.1462-2920.2005.00786.x	US	Mono_lake	Lake_water_column	0
Carini_et_al.	2005	10.1111/j.1462-2920.2005.00786.x	US	Mono_lake	Lake_water_column	0.027268
Carini_et_al.	2005	10.1111/j.1462-2920.2005.00786.x	US	Mono_lake	Lake_water_column	0.027268
Carini_et_al.	2005	10.1111/j.1462-2920.2005.00786.x	US	Mono_lake	Lake_water_column	0.107468
Carini_et_al.	2005	10.1111/j.1462-2920.2005.00786.x	US	Mono_lake	Lake_water_column	0.170024
Carini_et_al.	2005	10.1111/j.1462-2920.2005.00786.x	US	Mono_lake	Lake_water_column	0.31278
Carini_et_al.	2005	10.1111/j.1462-2920.2005.00786.x	US	Mono_lake	Lake_water_column	1.27197
Carini_et_al.	2005	10.1111/j.1462-2920.2005.00786.x	US	Mono_lake	Lake_water_column	1.97452
Donis_et_al.	2017	10.1038/s41467-017-01648-4	Switzerland	Lake_Hallwil	Lake_water_column	0.051328
Donis_et_al.	2017	10.1038/s41467-017-01648-4	Switzerland	Lake_Hallwil	Lake_water_column	0.057744
Donis_et_al.	2017	10.1038/s41467-017-01648-4	Switzerland	Lake_Hallwil	Lake_water_column	0.09624
Dumestre_et_al.	1999	10.1128/AEM.65.2.534-539.1999	French_Guiana	Petit_Saut_Reservoir	Lake_water_column	6600
Joye_et_al.	1999	10.4319/lo.1999.44.1.0178	US	Mono_lake	Lake_water_column	0.0006416
Joye_et_al.	1999	10.4319/lo.1999.44.1.0178	US	Mono_lake	Lake_water_column	0.004812
Joye_et_al.	1999	10.4319/lo.1999.44.1.0178	US	Mono_lake	Lake_water_column	0.00802
Joye_et_al.	1999	10.4319/lo.1999.44.1.0178	US	Mono_lake	Lake_water_column	0.060952
Joye_et_al.	1999	10.4319/lo.1999.44.1.0178	US	Mono_lake	Lake_water_column	0.091428
Joye_et_al.	1999	10.4319/lo.1999.44.1.0178	US	Mono_lake	Lake_water_column	0.113884
Joye_et_al.	1999	10.4319/lo.1999.44.1.0178	US	Mono_lake	Lake_water_column	0.145964
Joye_et_al.	1999	10.4319/lo.1999.44.1.0178	US	Mono_lake	Lake_water_column	0.588668
Joye_et_al.	1999	10.4319/lo.1999.44.1.0178	US	Mono_lake	Lake_water_column	0.76992
Osudar_et_al.	2016	10.1093/femsec/fiw116	Russia	East_lake	Lake_water_column	0.076992
Osudar_et_al.	2016	10.1093/femsec/fiw116	Russia	Cotton_lake	Lake_water_column	0.115488
Osudar_et_al.	2016	10.1093/femsec/fiw116	Russia	Mirror_lake	Lake_water_column	3.07968
Osudar_et_al.	2016	10.1093/femsec/fiw116	Russia	Sauna_lake	Lake_water_column	3.27216
Osudar_et_al.	2016	10.1093/femsec/fiw116	Russia	Mirror_lake	Lake_water_column	3.46464
Osudar_et_al.	2016	10.1093/femsec/fiw116	Russia	Cotton_lake	Lake_water_column	3.50314
Osudar_et_al.	2016	10.1093/femsec/fiw116	Russia	North_lake	Lake_water_column	137.431
Oswald_et_al.	2015	10.1371/journal.pone.0132574	Switzerland	Lake_Rotsee	Lake_water_column	5.9348
Oswald_et_al.	2015	10.1371/journal.pone.0132574	Switzerland	Lake_Rotsee	Lake_water_column	8.3408
Oswald_et_al.	2015	10.1371/journal.pone.0132574	Switzerland	Lake_Rotsee	Lake_water_column	8.822
Oswald_et_al.	2015	10.1371/journal.pone.0132574	Switzerland	Lake_Rotsee	Lake_water_column	24.06
Saxton_et_al.	2016	10.1002/lno.10320	USA_Alaska	Lake_Fryxell	Lake_water_column	0.0035288
Saxton_et_al.	2016	10.1002/lno.10320	USA_Alaska	Lake_Fryxell	Lake_water_column	0.00802
Saxton_et_al.	2016	10.1002/lno.10320	USA_Alaska	Lake_Fryxell	Lake_water_column	0.00802
Saxton_et_al.	2016	10.1002/lno.10320	USA_Alaska	Lake_Fryxell	Lake_water_column	0.009624
Saxton_et_al.	2016	10.1002/lno.10320	USA_Alaska	Lake_Fryxell	Lake_water_column	0.02406
Saxton_et_al.	2016	10.1002/lno.10320	USA_Alaska	Lake_Fryxell	Lake_water_column	0.03208
Saxton_et_al.	2016	10.1002/lno.10320	USA_Alaska	Lake_Fryxell	Lake_water_column	0.05614
Saxton_et_al.	2016	10.1002/lno.10320	USA_Alaska	Lake_Fryxell	Lake_water_column	0.10426
Saxton_et_al.	2016	10.1002/lno.10320	USA_Alaska	Lake_Fryxell	Lake_water_column	0.20852
Saxton_et_al.	2016	10.1002/lno.10320	USA_Alaska	Lake_Fryxell	Lake_water_column	0.32882
Schorn_et_al.	2024	10.1038/s41467-024-49602-5	Switzerland	Lake_Zug	Lake_water_column	0.3208
Schorn_et_al.	2024	10.1038/s41467-024-49602-5	Switzerland	Lake_Zug	Lake_water_column	0.6416
Schorn_et_al.	2024	10.1038/s41467-024-49602-5	Switzerland	Lake_Zug	Lake_water_column	0.802
Schorn_et_al.	2024	10.1038/s41467-024-49602-5	Switzerland	Lake_Zug	Lake_water_column	0.9624
Schorn_et_al.	2024	10.1038/s41467-024-49602-5	Switzerland	Lake_Zug	Lake_water_column	0.9624
Schorn_et_al.	2024	10.1038/s41467-024-49602-5	Switzerland	Lake_Zug	Lake_water_column	1.1228
Schorn_et_al.	2024	10.1038/s41467-024-49602-5	Switzerland	Lake_Zug	Lake_water_column	1.4436
Schorn_et_al.	2024	10.1038/s41467-024-49602-5	Switzerland	Lake_Zug	Lake_water_column	1.4436
Schorn_et_al.	2024	10.1038/s41467-024-49602-5	Switzerland	Lake_Zug	Lake_water_column	1.9248
Schorn_et_al.	2024	10.1038/s41467-024-49602-5	Switzerland	Lake_Zug	Lake_water_column	1.9248
Schorn_et_al.	2024	10.1038/s41467-024-49602-5	Switzerland	Lake_Zug	Lake_water_column	2.8872
Schorn_et_al.	2024	10.1038/s41467-024-49602-5	Switzerland	Lake_Zug	Lake_water_column	3.0476
Schorn_et_al.	2024	10.1038/s41467-024-49602-5	Switzerland	Lake_Zug	Lake_water_column	3.3684
Schorn_et_al.	2024	10.1038/s41467-024-49602-5	Switzerland	Lake_Zug	Lake_water_column	3.6892
Schorn_et_al.	2024	10.1038/s41467-024-49602-5	Switzerland	Lake_Zug	Lake_water_column	6.0952
Schorn_et_al.	2024	10.1038/s41467-024-49602-5	Switzerland	Lake_Zug	Lake_water_column	6.8972
Schorn_et_al.	2024	10.1038/s41467-024-49602-5	Switzerland	Lake_Zug	Lake_water_column	8.02
Schorn_et_al.	2024	10.1038/s41467-024-49602-5	Switzerland	Lake_Zug	Lake_water_column	8.1804
Schorn_et_al.	2024	10.1038/s41467-024-49602-5	Switzerland	Lake_Zug	Lake_water_column	9.4636
Schorn_et_al.	2024	10.1038/s41467-024-49602-5	Switzerland	Lake_Zug	Lake_water_column	9.4636
Schorn_et_al.	2024	10.1038/s41467-024-49602-5	Switzerland	Lake_Zug	Lake_water_column	10.2656
Schorn_et_al.	2024	10.1038/s41467-024-49602-5	Switzerland	Lake_Zug	Lake_water_column	11.5488
Schorn_et_al.	2024	10.1038/s41467-024-49602-5	Switzerland	Lake_Zug	Lake_water_column	15.8796
Schorn_et_al.	2024	10.1038/s41467-024-49602-5	Switzerland	Lake_Zug	Lake_water_column	17.4836
Schorn_et_al.	2024	10.1038/s41467-024-49602-5	Switzerland	Lake_Zug	Lake_water_column	18.7668
Schorn_et_al.	2024	10.1038/s41467-024-49602-5	Switzerland	Lake_Zug	Lake_water_column	19.248
Schorn_et_al.	2024	10.1038/s41467-024-49602-5	Switzerland	Lake_Zug	Lake_water_column	20.6916
Schorn_et_al.	2024	10.1038/s41467-024-49602-5	Switzerland	Lake_Zug	Lake_water_column	22.7768
Schorn_et_al.	2024	10.1038/s41467-024-49602-5	Switzerland	Lake_Zug	Lake_water_column	23.8996
Schorn_et_al.	2024	10.1038/s41467-024-49602-5	Switzerland	Lake_Zug	Lake_water_column	24.862
Schorn_et_al.	2024	10.1038/s41467-024-49602-5	Switzerland	Lake_Zug	Lake_water_column	26.7868
Schorn_et_al.	2024	10.1038/s41467-024-49602-5	Switzerland	Lake_Zug	Lake_water_column	29.0324
Schorn_et_al.	2024	10.1038/s41467-024-49602-5	Switzerland	Lake_Zug	Lake_water_column	33.684
Schorn_et_al.	2024	10.1038/s41467-024-49602-5	Switzerland	Lake_Zug	Lake_water_column	34.486
Schorn_et_al.	2024	10.1038/s41467-024-49602-5	Switzerland	Lake_Zug	Lake_water_column	64.962
Schorn_et_al.	2024	10.1038/s41467-024-49602-5	Switzerland	Lake_Zug	Lake_water_column	68.972
Utsumi_et_al.	1998	10.4319/lo.1998.43.3.0471	Canada	Lake227	Lake_water_column	0
Utsumi_et_al.	1998	10.4319/lo.1998.43.3.0471	US	Lake_Mendota	Lake_water_column	0
Utsumi_et_al.	1998	10.4319/lo.1998.43.3.0471	US	Lake_Washington	Lake_water_column	0
Utsumi_et_al.	1998	10.4319/lo.1998.43.3.0471	US	Lake_Spirit	Lake_water_column	0.0153984
Utsumi_et_al.	1998	10.4319/lo.1998.43.3.0471	Japan	Lake_Nojiri	Lake_water_column	0.115488
Utsumi_et_al.	1998	10.4319/lo.1998.43.3.0471	Japan	Lake_Nojiri	Lake_water_column	0.38496
Utsumi_et_al.	1998	10.4319/lo.1998.43.3.0471	Africa	Lake_Kivu	Lake_water_column	0.692928
Utsumi_et_al.	1998	10.4319/lo.1998.43.3.0471	US	Lake_Spirit	Lake_water_column	2.30976
Utsumi_et_al.	1998	10.4319/lo.1998.43.3.0471	US	Lake_Mendota	Lake_water_column	3.8496
Utsumi_et_al.	1998	10.4319/lo.1998.43.3.0471	Africa	Lake_Kivu	Lake_water_column	14.2435
Utsumi_et_al.	1998	10.4319/lo.1998.43.3.0471	Canada	Lake227	Lake_water_column	15.3984
Utsumi_et_al.	1998	10.4319/lo.1998.43.3.0471	US	Lake_Mendota	Lake_water_column	88.5408
Utsumi_et_al.	1998	10.4319/lo.1998.43.3.0471	Japan	Lake_Nojiri	Lake_water_column	115.488
Utsumi_et_al.	1998	10.4319/lo.1998.43.3.0471	Canada	Lake227	Lake_water_column	150.134
Utsumi_et_al.	1998	10.4319/lo.1998.43.3.0471	Japan	Lake_Nojiri	Lake_water_column	273.322
Utsumi_et_al.	1998	10.4319/lo.1998.43.3.0471	Canada	Lake227	Lake_water_column	277.171
Utsumi_et_al.	1998	10.4319/lo.1998.43.3.0471	US	Lake_Mendota	Lake_water_column	461.952
vGrinsven_et_al.	2020	10.1111/1462-2920.14886	US	Lake_Lacamas	Lake_water_column	0.4812
vGrinsven_et_al.	2020	10.1111/1462-2920.14886	US	Lake_Lacamas	Lake_water_column	117.092
vGrinsven_et_al.	2020	10.1111/1462-2920.14886	US	Lake_Lacamas	Lake_water_column	147.568
vGrinsven_et_al.	2020	10.1111/1462-2920.14886	US	Lake_Lacamas	Lake_water_column	288.72
vGrinsven_et_al.	2020	10.1111/1462-2920.14886	US	Lake_Lacamas	Lake_water_column	577.44
vGrinsven_et_al.	2020	10.1111/1462-2920.14886	US	Lake_Lacamas	Lake_water_column	737.84
Pack_et_al.	2015	10.1002/2014JG002900	US	Eastern_Tropical_North_Pacific	Marine_deep	1.604e-06
Pack_et_al.	2015	10.1002/2014JG002900	US	Eastern_Tropical_North_Pacific	Marine_deep	1.604e-06
Pack_et_al.	2015	10.1002/2014JG002900	US	Eastern_Tropical_North_Pacific	Marine_deep	3.208e-06
Pack_et_al.	2015	10.1002/2014JG002900	US	Eastern_Tropical_North_Pacific	Marine_deep	3.208e-06
Pack_et_al.	2015	10.1002/2014JG002900	US	Eastern_Tropical_North_Pacific	Marine_deep	4.812e-06
Pack_et_al.	2015	10.1002/2014JG002900	US	Eastern_Tropical_North_Pacific	Marine_deep	4.812e-06
Pack_et_al.	2015	10.1002/2014JG002900	US	Eastern_Tropical_North_Pacific	Marine_deep	4.812e-06
Pack_et_al.	2015	10.1002/2014JG002900	US	Eastern_Tropical_North_Pacific	Marine_deep	8.02e-06
Pack_et_al.	2015	10.1002/2014JG002900	US	Eastern_Tropical_North_Pacific	Marine_deep	9.624e-06
Pack_et_al.	2015	10.1002/2014JG002900	US	Eastern_Tropical_North_Pacific	Marine_deep	9.624e-06
Pack_et_al.	2015	10.1002/2014JG002900	US	Eastern_Tropical_North_Pacific	Marine_deep	9.624e-06
Pack_et_al.	2015	10.1002/2014JG002900	US	Eastern_Tropical_North_Pacific	Marine_deep	9.624e-06
Pack_et_al.	2015	10.1002/2014JG002900	US	Eastern_Tropical_North_Pacific	Marine_deep	9.624e-06
Pack_et_al.	2015	10.1002/2014JG002900	US	Eastern_Tropical_North_Pacific	Marine_deep	1.2832e-05
Pack_et_al.	2015	10.1002/2014JG002900	US	Eastern_Tropical_North_Pacific	Marine_deep	1.604e-05
Pack_et_al.	2015	10.1002/2014JG002900	US	Eastern_Tropical_North_Pacific	Marine_deep	1.604e-05
Pack_et_al.	2015	10.1002/2014JG002900	US	Eastern_Tropical_North_Pacific	Marine_deep	1.604e-05
Pack_et_al.	2015	10.1002/2014JG002900	US	Eastern_Tropical_North_Pacific	Marine_deep	1.7644e-05
Pack_et_al.	2015	10.1002/2014JG002900	US	Eastern_Tropical_North_Pacific	Marine_deep	1.7644e-05
Pack_et_al.	2015	10.1002/2014JG002900	US	Eastern_Tropical_North_Pacific	Marine_deep	1.9248e-05
Pack_et_al.	2015	10.1002/2014JG002900	US	Eastern_Tropical_North_Pacific	Marine_deep	2.0852e-05
Pack_et_al.	2015	10.1002/2014JG002900	US	Eastern_Tropical_North_Pacific	Marine_deep	2.2456e-05
Pack_et_al.	2015	10.1002/2014JG002900	US	Eastern_Tropical_North_Pacific	Marine_deep	2.406e-05
Pack_et_al.	2015	10.1002/2014JG002900	US	Eastern_Tropical_North_Pacific	Marine_deep	2.7268e-05
Pack_et_al.	2015	10.1002/2014JG002900	US	Eastern_Tropical_North_Pacific	Marine_deep	3.0476e-05
Pack_et_al.	2015	10.1002/2014JG002900	US	Eastern_Tropical_North_Pacific	Marine_deep	3.5288e-05
Pack_et_al.	2015	10.1002/2014JG002900	US	Eastern_Tropical_North_Pacific	Marine_deep	4.1704e-05
Pack_et_al.	2015	10.1002/2014JG002900	US	Eastern_Tropical_North_Pacific	Marine_deep	4.6516e-05
Pack_et_al.	2015	10.1002/2014JG002900	US	Eastern_Tropical_North_Pacific	Marine_deep	4.9724e-05
Pack_et_al.	2015	10.1002/2014JG002900	US	Eastern_Tropical_North_Pacific	Marine_deep	5.1328e-05
Pack_et_al.	2015	10.1002/2014JG002900	US	Eastern_Tropical_North_Pacific	Marine_deep	5.614e-05
Pack_et_al.	2015	10.1002/2014JG002900	US	Eastern_Tropical_North_Pacific	Marine_deep	5.9348e-05
Pack_et_al.	2015	10.1002/2014JG002900	US	Eastern_Tropical_North_Pacific	Marine_deep	6.5764e-05
Pack_et_al.	2015	10.1002/2014JG002900	US	Eastern_Tropical_North_Pacific	Marine_deep	6.8972e-05
Pack_et_al.	2015	10.1002/2014JG002900	US	Eastern_Tropical_North_Pacific	Marine_deep	7.218e-05
Pack_et_al.	2015	10.1002/2014JG002900	US	Eastern_Tropical_North_Pacific	Marine_deep	7.3784e-05
Pack_et_al.	2015	10.1002/2014JG002900	US	Eastern_Tropical_North_Pacific	Marine_deep	7.3784e-05
Pack_et_al.	2015	10.1002/2014JG002900	US	Eastern_Tropical_North_Pacific	Marine_deep	7.5388e-05
Pack_et_al.	2015	10.1002/2014JG002900	US	Eastern_Tropical_North_Pacific	Marine_deep	7.5388e-05
Pack_et_al.	2015	10.1002/2014JG002900	US	Eastern_Tropical_North_Pacific	Marine_deep	8.822e-05
Pack_et_al.	2015	10.1002/2014JG002900	US	Eastern_Tropical_North_Pacific	Marine_deep	8.822e-05
Pack_et_al.	2015	10.1002/2014JG002900	US	Eastern_Tropical_North_Pacific	Marine_deep	9.1428e-05
Pack_et_al.	2015	10.1002/2014JG002900	US	Eastern_Tropical_North_Pacific	Marine_deep	9.9448e-05
Pack_et_al.	2015	10.1002/2014JG002900	US	Eastern_Tropical_North_Pacific	Marine_deep	0.00010426
Pack_et_al.	2015	10.1002/2014JG002900	US	Eastern_Tropical_North_Pacific	Marine_deep	0.00010426
Pack_et_al.	2015	10.1002/2014JG002900	US	Eastern_Tropical_North_Pacific	Marine_deep	0.00011228
Pack_et_al.	2015	10.1002/2014JG002900	US	Eastern_Tropical_North_Pacific	Marine_deep	0.000137944
Pack_et_al.	2015	10.1002/2014JG002900	US	Eastern_Tropical_North_Pacific	Marine_deep	0.000149172
Pack_et_al.	2015	10.1002/2014JG002900	US	Eastern_Tropical_North_Pacific	Marine_deep	0.000166816
Pack_et_al.	2015	10.1002/2014JG002900	US	Eastern_Tropical_North_Pacific	Marine_deep	0.000186064
Pack_et_al.	2015	10.1002/2014JG002900	US	Eastern_Tropical_North_Pacific	Marine_deep	0.000349672
Pack_et_al.	2015	10.1002/2014JG002900	US	Eastern_Tropical_North_Pacific	Marine_deep	0.000375336
Pack_et_al.	2015	10.1002/2014JG002900	US	Eastern_Tropical_North_Pacific	Marine_deep	0.000402604
Quin_et_al.	2022	10.1016/j.gca.2022.09.017	US	Santa_Barbara_Basin	Marine_deep	9.624e-05
Quin_et_al.	2022	10.1016/j.gca.2022.09.017	US	Santa_Barbara_Basin	Marine_deep	0.00012832
Quin_et_al.	2022	10.1016/j.gca.2022.09.017	US	Santa_Barbara_Basin	Marine_deep	0.00025664
Quin_et_al.	2022	10.1016/j.gca.2022.09.017	US	Santa_Barbara_Basin	Marine_deep	0.00027268
Quin_et_al.	2022	10.1016/j.gca.2022.09.017	US	Santa_Barbara_Basin	Marine_deep	0.00028872
Quin_et_al.	2022	10.1016/j.gca.2022.09.017	US	Santa_Barbara_Basin	Marine_deep	0.0003208
Quin_et_al.	2022	10.1016/j.gca.2022.09.017	US	Santa_Barbara_Basin	Marine_deep	0.000401
Quin_et_al.	2022	10.1016/j.gca.2022.09.017	US	Santa_Barbara_Basin	Marine_deep	0.00049724
Quin_et_al.	2022	10.1016/j.gca.2022.09.017	US	Santa_Barbara_Basin	Marine_deep	0.00052932
Quin_et_al.	2022	10.1016/j.gca.2022.09.017	US	Santa_Barbara_Basin	Marine_deep	0.0006416
Quin_et_al.	2022	10.1016/j.gca.2022.09.017	US	Santa_Barbara_Basin	Marine_deep	0.0010426
Quin_et_al.	2022	10.1016/j.gca.2022.09.017	US	Santa_Barbara_Basin	Marine_deep	0.00214936
Quin_et_al.	2022	10.1016/j.gca.2022.09.017	US	Santa_Barbara_Basin	Marine_deep	0.00243808
Quin_et_al.	2022	10.1016/j.gca.2022.09.017	US	Santa_Barbara_Basin	Marine_deep	0.0036892
Quin_et_al.	2022	10.1016/j.gca.2022.09.017	US	Santa_Barbara_Basin	Marine_deep	0.00380148
Quin_et_al.	2022	10.1016/j.gca.2022.09.017	US	Santa_Barbara_Basin	Marine_deep	0.00429872
Quin_et_al.	2022	10.1016/j.gca.2022.09.017	US	Santa_Barbara_Basin	Marine_deep	0.00782752
Quin_et_al.	2022	10.1016/j.gca.2022.09.017	US	Santa_Barbara_Basin	Marine_deep	0.0078596
Quin_et_al.	2022	10.1016/j.gca.2022.09.017	US	Santa_Barbara_Basin	Marine_deep	0.00805208
Quin_et_al.	2022	10.1016/j.gca.2022.09.017	US	Santa_Barbara_Basin	Marine_deep	0.00805208
Quin_et_al.	2022	10.1016/j.gca.2022.09.017	US	Santa_Barbara_Basin	Marine_deep	0.00864556
Quin_et_al.	2022	10.1016/j.gca.2022.09.017	US	Santa_Barbara_Basin	Marine_deep	0.00883804
Quin_et_al.	2022	10.1016/j.gca.2022.09.017	US	Santa_Barbara_Basin	Marine_deep	0.0125272
Quin_et_al.	2022	10.1016/j.gca.2022.09.017	US	Santa_Barbara_Basin	Marine_deep	0.0145002
Quin_et_al.	2022	10.1016/j.gca.2022.09.017	US	Santa_Barbara_Basin	Marine_deep	0.0166656
Quin_et_al.	2022	10.1016/j.gca.2022.09.017	US	Santa_Barbara_Basin	Marine_deep	0.0288078
Quin_et_al.	2022	10.1016/j.gca.2022.09.017	US	Santa_Barbara_Basin	Marine_deep	0.040517
Valentine_et_al.	2001	10.1016/S0016-7037(01)00625-1	US	Eel_River_Basin	Marine_deep	8.78904e-06
Valentine_et_al.	2001	10.1016/S0016-7037(01)00625-1	US	Eel_River_Basin	Marine_deep	0.000966795
Valentine_et_al.	2001	10.1016/S0016-7037(01)00625-1	US	Eel_River_Basin	Marine_deep	0.00118652
Valentine_et_al.	2001	10.1016/S0016-7037(01)00625-1	US	Eel_River_Basin	Marine_deep	0.00197753
Valentine_et_al.	2001	10.1016/S0016-7037(01)00625-1	US	Eel_River_Basin	Marine_deep	0.00197753
Valentine_et_al.	2001	10.1016/S0016-7037(01)00625-1	US	Eel_River_Basin	Marine_deep	0.00202148
Valentine_et_al.	2001	10.1016/S0016-7037(01)00625-1	US	Eel_River_Basin	Marine_deep	0.00294433
Valentine_et_al.	2001	10.1016/S0016-7037(01)00625-1	US	Eel_River_Basin	Marine_deep	0.00848142
Valentine_et_al.	2001	10.1016/S0016-7037(01)00625-1	US	Eel_River_Basin	Marine_deep	0.011997
Ward_et_al.	1987	10.1038/327226a0	Venezuela	Cariaco_Basin	Marine_deep	0.006416
Leonte_et_al.	2017	10.1016/j.gca.2017.01.009	US	Atlantic_margin	Marine_intermediate	0.365712
Leonte_et_al.	2017	10.1016/j.gca.2017.01.009	US	Atlantic_margin	Marine_intermediate	0.43308
Leonte_et_al.	2017	10.1016/j.gca.2017.01.009	US	Atlantic_margin	Marine_intermediate	0.63358
Leonte_et_al.	2017	10.1016/j.gca.2017.01.009	US	Atlantic_margin	Marine_intermediate	0.635184
Leonte_et_al.	2017	10.1016/j.gca.2017.01.009	US	Atlantic_margin	Marine_intermediate	0.66566
Leonte_et_al.	2017	10.1016/j.gca.2017.01.009	US	Atlantic_margin	Marine_intermediate	0.776336
Leonte_et_al.	2017	10.1016/j.gca.2017.01.009	US	Atlantic_margin	Marine_intermediate	0.77794
Leonte_et_al.	2017	10.1016/j.gca.2017.01.009	US	Atlantic_margin	Marine_intermediate	0.90626
Leonte_et_al.	2017	10.1016/j.gca.2017.01.009	US	Atlantic_margin	Marine_intermediate	0.919092
Leonte_et_al.	2017	10.1016/j.gca.2017.01.009	US	Atlantic_margin	Marine_intermediate	0.9223
Leonte_et_al.	2017	10.1016/j.gca.2017.01.009	US	Atlantic_margin	Marine_intermediate	0.951172
Leonte_et_al.	2017	10.1016/j.gca.2017.01.009	US	Atlantic_margin	Marine_intermediate	0.973628
Leonte_et_al.	2017	10.1016/j.gca.2017.01.009	US	Atlantic_margin	Marine_intermediate	0.996084
Leonte_et_al.	2017	10.1016/j.gca.2017.01.009	US	Atlantic_margin	Marine_intermediate	1.0041
Leonte_et_al.	2017	10.1016/j.gca.2017.01.009	US	Atlantic_margin	Marine_intermediate	1.01694
Leonte_et_al.	2017	10.1016/j.gca.2017.01.009	US	Atlantic_margin	Marine_intermediate	1.03779
Leonte_et_al.	2017	10.1016/j.gca.2017.01.009	US	Atlantic_margin	Marine_intermediate	1.041
Leonte_et_al.	2017	10.1016/j.gca.2017.01.009	US	Atlantic_margin	Marine_intermediate	1.0827
Leonte_et_al.	2017	10.1016/j.gca.2017.01.009	US	Atlantic_margin	Marine_intermediate	1.0827
Leonte_et_al.	2017	10.1016/j.gca.2017.01.009	US	Atlantic_margin	Marine_intermediate	1.19177
Leonte_et_al.	2017	10.1016/j.gca.2017.01.009	US	Atlantic_margin	Marine_intermediate	1.27678
Leonte_et_al.	2017	10.1016/j.gca.2017.01.009	US	Atlantic_margin	Marine_intermediate	1.34896
Leonte_et_al.	2017	10.1016/j.gca.2017.01.009	US	Atlantic_margin	Marine_intermediate	1.53984
Leonte_et_al.	2017	10.1016/j.gca.2017.01.009	US	Atlantic_margin	Marine_intermediate	1.70024
Leonte_et_al.	2017	10.1016/j.gca.2017.01.009	US	Atlantic_margin	Marine_intermediate	1.86064
Liu_et_al.	2024	10.1029/2023JC020280	China	Eastern_China_Marginal_Sea	Marine_intermediate	1.604e-05
Liu_et_al.	2024	10.1029/2023JC020280	China	Eastern_China_Marginal_Sea	Marine_intermediate	0.0001604
Liu_et_al.	2024	10.1029/2023JC020280	China	Eastern_China_Marginal_Sea	Marine_intermediate	0.0003208
Liu_et_al.	2024	10.1029/2023JC020280	China	Eastern_China_Marginal_Sea	Marine_intermediate	0.0003208
Liu_et_al.	2024	10.1029/2023JC020280	China	Eastern_China_Marginal_Sea	Marine_intermediate	0.0006416
Liu_et_al.	2024	10.1029/2023JC020280	China	Eastern_China_Marginal_Sea	Marine_intermediate	0.0006416
Liu_et_al.	2024	10.1029/2023JC020280	China	Eastern_China_Marginal_Sea	Marine_intermediate	0.000802
Liu_et_al.	2024	10.1029/2023JC020280	China	Eastern_China_Marginal_Sea	Marine_intermediate	0.000802
Liu_et_al.	2024	10.1029/2023JC020280	China	Eastern_China_Marginal_Sea	Marine_intermediate	0.0009624
Liu_et_al.	2024	10.1029/2023JC020280	China	Eastern_China_Marginal_Sea	Marine_intermediate	0.0009624
Liu_et_al.	2024	10.1029/2023JC020280	China	Eastern_China_Marginal_Sea	Marine_intermediate	0.0011228
Liu_et_al.	2024	10.1029/2023JC020280	China	Eastern_China_Marginal_Sea	Marine_intermediate	0.0011228
Liu_et_al.	2024	10.1029/2023JC020280	China	Eastern_China_Marginal_Sea	Marine_intermediate	0.0012832
Liu_et_al.	2024	10.1029/2023JC020280	China	Eastern_China_Marginal_Sea	Marine_intermediate	0.0012832
Liu_et_al.	2024	10.1029/2023JC020280	China	Eastern_China_Marginal_Sea	Marine_intermediate	0.0014436
Liu_et_al.	2024	10.1029/2023JC020280	China	Eastern_China_Marginal_Sea	Marine_intermediate	0.001604
Liu_et_al.	2024	10.1029/2023JC020280	China	Eastern_China_Marginal_Sea	Marine_intermediate	0.0017644
Liu_et_al.	2024	10.1029/2023JC020280	China	Eastern_China_Marginal_Sea	Marine_intermediate	0.0017644
Liu_et_al.	2024	10.1029/2023JC020280	China	Eastern_China_Marginal_Sea	Marine_intermediate	0.0043308
Liu_et_al.	2024	10.1029/2023JC020280	China	Eastern_China_Marginal_Sea	Marine_intermediate	0.0049724
Mao_et_al.	2022	10.1038/s41467-022-35082-y	China	East_China_Sea	Marine_intermediate	0.00269472
Mao_et_al.	2022	10.1038/s41467-022-35082-y	China	East_China_Sea	Marine_intermediate	0.00303156
Mao_et_al.	2022	10.1038/s41467-022-35082-y	China	East_China_Sea	Marine_intermediate	0.00402604
Mao_et_al.	2022	10.1038/s41467-022-35082-y	China	East_China_Sea	Marine_intermediate	0.00412228
Mao_et_al.	2022	10.1038/s41467-022-35082-y	China	East_China_Sea	Marine_intermediate	0.00458744
Mao_et_al.	2022	10.1038/s41467-022-35082-y	China	East_China_Sea	Marine_intermediate	0.00463556
Mao_et_al.	2022	10.1038/s41467-022-35082-y	China	East_China_Sea	Marine_intermediate	0.0046516
Mao_et_al.	2022	10.1038/s41467-022-35082-y	China	East_China_Sea	Marine_intermediate	0.0049724
Mao_et_al.	2022	10.1038/s41467-022-35082-y	China	East_China_Sea	Marine_intermediate	0.00506864
Mao_et_al.	2022	10.1038/s41467-022-35082-y	China	East_China_Sea	Marine_intermediate	0.00510072
Mao_et_al.	2022	10.1038/s41467-022-35082-y	China	East_China_Sea	Marine_intermediate	0.00516488
Mao_et_al.	2022	10.1038/s41467-022-35082-y	China	East_China_Sea	Marine_intermediate	0.00516488
Mao_et_al.	2022	10.1038/s41467-022-35082-y	China	East_China_Sea	Marine_intermediate	0.00524508
Mao_et_al.	2022	10.1038/s41467-022-35082-y	China	East_China_Sea	Marine_intermediate	0.00691324
Mao_et_al.	2022	10.1038/s41467-022-35082-y	China	East_China_Sea	Marine_intermediate	0.00710572
Mao_et_al.	2022	10.1038/s41467-022-35082-y	China	East_China_Sea	Marine_intermediate	0.00716988
Mao_et_al.	2022	10.1038/s41467-022-35082-y	China	East_China_Sea	Marine_intermediate	0.00718592
Mao_et_al.	2022	10.1038/s41467-022-35082-y	China	East_China_Sea	Marine_intermediate	0.00718592
Mao_et_al.	2022	10.1038/s41467-022-35082-y	China	East_China_Sea	Marine_intermediate	0.00720196
Mao_et_al.	2022	10.1038/s41467-022-35082-y	China	East_China_Sea	Marine_intermediate	0.0072982
Mao_et_al.	2022	10.1038/s41467-022-35082-y	China	East_China_Sea	Marine_intermediate	0.0072982
Mao_et_al.	2022	10.1038/s41467-022-35082-y	China	East_China_Sea	Marine_intermediate	0.0072982
Mao_et_al.	2022	10.1038/s41467-022-35082-y	China	East_China_Sea	Marine_intermediate	0.00734632
Mao_et_al.	2022	10.1038/s41467-022-35082-y	China	East_China_Sea	Marine_intermediate	0.00776336
Pack_et_al.	2015	10.1002/2014JG002900	US	Eastern_Tropical_North_Pacific	Marine_intermediate	1.2832e-05
Pack_et_al.	2015	10.1002/2014JG002900	US	Eastern_Tropical_North_Pacific	Marine_intermediate	1.4436e-05
Pack_et_al.	2015	10.1002/2014JG002900	US	Eastern_Tropical_North_Pacific	Marine_intermediate	1.4436e-05
Pack_et_al.	2015	10.1002/2014JG002900	US	Eastern_Tropical_North_Pacific	Marine_intermediate	1.7644e-05
Pack_et_al.	2015	10.1002/2014JG002900	US	Eastern_Tropical_North_Pacific	Marine_intermediate	2.0852e-05
Pack_et_al.	2015	10.1002/2014JG002900	US	Eastern_Tropical_North_Pacific	Marine_intermediate	2.0852e-05
Pack_et_al.	2015	10.1002/2014JG002900	US	Eastern_Tropical_North_Pacific	Marine_intermediate	2.2456e-05
Pack_et_al.	2015	10.1002/2014JG002900	US	Eastern_Tropical_North_Pacific	Marine_intermediate	2.406e-05
Pack_et_al.	2015	10.1002/2014JG002900	US	Eastern_Tropical_North_Pacific	Marine_intermediate	2.5664e-05
Pack_et_al.	2015	10.1002/2014JG002900	US	Eastern_Tropical_North_Pacific	Marine_intermediate	2.5664e-05
Pack_et_al.	2015	10.1002/2014JG002900	US	Eastern_Tropical_North_Pacific	Marine_intermediate	2.5664e-05
Pack_et_al.	2015	10.1002/2014JG002900	US	Eastern_Tropical_North_Pacific	Marine_intermediate	3.208e-05
Pack_et_al.	2015	10.1002/2014JG002900	US	Eastern_Tropical_North_Pacific	Marine_intermediate	3.208e-05
Pack_et_al.	2015	10.1002/2014JG002900	US	Eastern_Tropical_North_Pacific	Marine_intermediate	3.3684e-05
Pack_et_al.	2015	10.1002/2014JG002900	US	Eastern_Tropical_North_Pacific	Marine_intermediate	4.4912e-05
Pack_et_al.	2015	10.1002/2014JG002900	US	Eastern_Tropical_North_Pacific	Marine_intermediate	4.9724e-05
Pack_et_al.	2015	10.1002/2014JG002900	US	Eastern_Tropical_North_Pacific	Marine_intermediate	5.7744e-05
Pack_et_al.	2015	10.1002/2014JG002900	US	Eastern_Tropical_North_Pacific	Marine_intermediate	6.416e-05
Pack_et_al.	2015	10.1002/2014JG002900	US	Eastern_Tropical_North_Pacific	Marine_intermediate	8.5012e-05
Pack_et_al.	2015	10.1002/2014JG002900	US	Eastern_Tropical_North_Pacific	Marine_intermediate	8.9824e-05
Pack_et_al.	2015	10.1002/2014JG002900	US	Eastern_Tropical_North_Pacific	Marine_intermediate	0.000102656
Pack_et_al.	2015	10.1002/2014JG002900	US	Eastern_Tropical_North_Pacific	Marine_intermediate	0.000105864
Pack_et_al.	2015	10.1002/2014JG002900	US	Eastern_Tropical_North_Pacific	Marine_intermediate	0.000110676
Pack_et_al.	2015	10.1002/2014JG002900	US	Eastern_Tropical_North_Pacific	Marine_intermediate	0.000115488
Pack_et_al.	2015	10.1002/2014JG002900	US	Eastern_Tropical_North_Pacific	Marine_intermediate	0.000118696
Pack_et_al.	2015	10.1002/2014JG002900	US	Eastern_Tropical_North_Pacific	Marine_intermediate	0.00012832
Pack_et_al.	2015	10.1002/2014JG002900	US	Eastern_Tropical_North_Pacific	Marine_intermediate	0.000149172
Pack_et_al.	2015	10.1002/2014JG002900	US	Eastern_Tropical_North_Pacific	Marine_intermediate	0.000166816
Pack_et_al.	2015	10.1002/2014JG002900	US	Eastern_Tropical_North_Pacific	Marine_intermediate	0.000190876
Pack_et_al.	2015	10.1002/2014JG002900	US	Eastern_Tropical_North_Pacific	Marine_intermediate	0.000214936
Pack_et_al.	2015	10.1002/2014JG002900	US	Eastern_Tropical_North_Pacific	Marine_intermediate	0.000226164
Pack_et_al.	2015	10.1002/2014JG002900	US	Eastern_Tropical_North_Pacific	Marine_intermediate	0.000229372
Pack_et_al.	2015	10.1002/2014JG002900	US	Eastern_Tropical_North_Pacific	Marine_intermediate	0.000243808
Pack_et_al.	2015	10.1002/2014JG002900	US	Eastern_Tropical_North_Pacific	Marine_intermediate	0.000250224
Pack_et_al.	2015	10.1002/2014JG002900	US	Eastern_Tropical_North_Pacific	Marine_intermediate	0.00027268
Pack_et_al.	2015	10.1002/2014JG002900	US	Eastern_Tropical_North_Pacific	Marine_intermediate	0.000295136
Pack_et_al.	2015	10.1002/2014JG002900	US	Eastern_Tropical_North_Pacific	Marine_intermediate	0.000362504
Pack_et_al.	2015	10.1002/2014JG002900	US	Eastern_Tropical_North_Pacific	Marine_intermediate	0.000367316
Pack_et_al.	2015	10.1002/2014JG002900	US	Eastern_Tropical_North_Pacific	Marine_intermediate	0.00037694
Pack_et_al.	2015	10.1002/2014JG002900	US	Eastern_Tropical_North_Pacific	Marine_intermediate	0.000389772
Pack_et_al.	2015	10.1002/2014JG002900	US	Eastern_Tropical_North_Pacific	Marine_intermediate	0.000428268
Pack_et_al.	2015	10.1002/2014JG002900	US	Eastern_Tropical_North_Pacific	Marine_intermediate	0.000429872
Pack_et_al.	2015	10.1002/2014JG002900	US	Eastern_Tropical_North_Pacific	Marine_intermediate	0.000503656
Pack_et_al.	2015	10.1002/2014JG002900	US	Eastern_Tropical_North_Pacific	Marine_intermediate	0.000510072
Pack_et_al.	2015	10.1002/2014JG002900	US	Eastern_Tropical_North_Pacific	Marine_intermediate	0.00051328
Pack_et_al.	2015	10.1002/2014JG002900	US	Eastern_Tropical_North_Pacific	Marine_intermediate	0.000551776
Pack_et_al.	2015	10.1002/2014JG002900	US	Eastern_Tropical_North_Pacific	Marine_intermediate	0.000558192
Pack_et_al.	2015	10.1002/2014JG002900	US	Eastern_Tropical_North_Pacific	Marine_intermediate	0.000611124
Pack_et_al.	2015	10.1002/2014JG002900	US	Eastern_Tropical_North_Pacific	Marine_intermediate	0.0006416
Pack_et_al.	2015	10.1002/2014JG002900	US	Eastern_Tropical_North_Pacific	Marine_intermediate	0.000688116
Pack_et_al.	2015	10.1002/2014JG002900	US	Eastern_Tropical_North_Pacific	Marine_intermediate	0.00071378
Pack_et_al.	2015	10.1002/2014JG002900	US	Eastern_Tropical_North_Pacific	Marine_intermediate	0.0007218
Pack_et_al.	2015	10.1002/2014JG002900	US	Eastern_Tropical_North_Pacific	Marine_intermediate	0.0007619
Pack_et_al.	2015	10.1002/2014JG002900	US	Eastern_Tropical_North_Pacific	Marine_intermediate	0.000771524
Pack_et_al.	2015	10.1002/2014JG002900	US	Eastern_Tropical_North_Pacific	Marine_intermediate	0.00104741
Pack_et_al.	2015	10.1002/2014JG002900	US	Eastern_Tropical_North_Pacific	Marine_intermediate	0.00111799
Pack_et_al.	2015	10.1002/2014JG002900	US	Eastern_Tropical_North_Pacific	Marine_intermediate	0.00116932
Pack_et_al.	2015	10.1002/2014JG002900	US	Eastern_Tropical_North_Pacific	Marine_intermediate	0.00118375
Pack_et_al.	2015	10.1002/2014JG002900	US	Eastern_Tropical_North_Pacific	Marine_intermediate	0.00121583
Pack_et_al.	2015	10.1002/2014JG002900	US	Eastern_Tropical_North_Pacific	Marine_intermediate	0.00130405
Pack_et_al.	2015	10.1002/2014JG002900	US	Eastern_Tropical_North_Pacific	Marine_intermediate	0.00135378
Pack_et_al.	2015	10.1002/2014JG002900	US	Eastern_Tropical_North_Pacific	Marine_intermediate	0.00164891
Pack_et_al.	2015	10.1002/2014JG002900	US	Eastern_Tropical_North_Pacific	Marine_intermediate	0.00185422
Pack_et_al.	2015	10.1002/2014JG002900	US	Eastern_Tropical_North_Pacific	Marine_intermediate	0.00199538
Pack_et_al.	2015	10.1002/2014JG002900	US	Eastern_Tropical_North_Pacific	Marine_intermediate	0.00202746
Pack_et_al.	2015	10.1002/2014JG002900	US	Eastern_Tropical_North_Pacific	Marine_intermediate	0.00211407
Pack_et_al.	2015	10.1002/2014JG002900	US	Eastern_Tropical_North_Pacific	Marine_intermediate	0.00229532
Pack_et_al.	2015	10.1002/2014JG002900	US	Eastern_Tropical_North_Pacific	Marine_intermediate	0.00254394
Pack_et_al.	2015	10.1002/2014JG002900	US	Eastern_Tropical_North_Pacific	Marine_intermediate	0.0035272
Pack_et_al.	2015	10.1002/2014JG002900	US	Eastern_Tropical_North_Pacific	Marine_intermediate	0.00381431
Pack_et_al.	2015	10.1002/2014JG002900	US	Eastern_Tropical_North_Pacific	Marine_intermediate	0.00391857
Pack_et_al.	2015	10.1002/2014JG002900	US	Eastern_Tropical_North_Pacific	Marine_intermediate	0.00435165
Pack_et_al.	2015	10.1002/2014JG002900	US	Eastern_Tropical_North_Pacific	Marine_intermediate	0.00480719
Pack_et_al.	2015	10.1002/2014JG002900	US	Eastern_Tropical_North_Pacific	Marine_intermediate	0.005051
Pack_et_al.	2015	10.1002/2014JG002900	US	Eastern_Tropical_North_Pacific	Marine_intermediate	0.00887814
Pack_et_al.	2015	10.1002/2014JG002900	US	Eastern_Tropical_North_Pacific	Marine_intermediate	0.0176761
Quin_et_al.	2022	10.1016/j.gca.2022.09.017	US	Santa_Barbara_Basin	Marine_intermediate	4.812e-05
Quin_et_al.	2022	10.1016/j.gca.2022.09.017	US	Santa_Barbara_Basin	Marine_intermediate	6.416e-05
Quin_et_al.	2022	10.1016/j.gca.2022.09.017	US	Santa_Barbara_Basin	Marine_intermediate	9.624e-05
Quin_et_al.	2022	10.1016/j.gca.2022.09.017	US	Santa_Barbara_Basin	Marine_intermediate	0.00012832
Quin_et_al.	2022	10.1016/j.gca.2022.09.017	US	Santa_Barbara_Basin	Marine_intermediate	0.00020852
Quin_et_al.	2022	10.1016/j.gca.2022.09.017	US	Santa_Barbara_Basin	Marine_intermediate	0.00020852
Quin_et_al.	2022	10.1016/j.gca.2022.09.017	US	Santa_Barbara_Basin	Marine_intermediate	0.00025664
Quin_et_al.	2022	10.1016/j.gca.2022.09.017	US	Santa_Barbara_Basin	Marine_intermediate	0.00030476
Quin_et_al.	2022	10.1016/j.gca.2022.09.017	US	Santa_Barbara_Basin	Marine_intermediate	0.00030476
Quin_et_al.	2022	10.1016/j.gca.2022.09.017	US	Santa_Barbara_Basin	Marine_intermediate	0.00043308
Quin_et_al.	2022	10.1016/j.gca.2022.09.017	US	Santa_Barbara_Basin	Marine_intermediate	0.0004812
Quin_et_al.	2022	10.1016/j.gca.2022.09.017	US	Santa_Barbara_Basin	Marine_intermediate	0.00059348
Quin_et_al.	2022	10.1016/j.gca.2022.09.017	US	Santa_Barbara_Basin	Marine_intermediate	0.00093032
Quin_et_al.	2022	10.1016/j.gca.2022.09.017	US	Santa_Barbara_Basin	Marine_intermediate	0.00506864
Quin_et_al.	2022	10.1016/j.gca.2022.09.017	US	Santa_Barbara_Basin	Marine_intermediate	0.0085012
Steinle_et_al.	2015	10.1038/ngeo2420	Norway	Svalbard	Marine_intermediate	0
Steinle_et_al.	2015	10.1038/ngeo2420	Norway	Svalbard	Marine_intermediate	0
Steinle_et_al.	2015	10.1038/ngeo2420	Norway	Svalbard	Marine_intermediate	0
Steinle_et_al.	2015	10.1038/ngeo2420	Norway	Svalbard	Marine_intermediate	0
Steinle_et_al.	2015	10.1038/ngeo2420	Norway	Svalbard	Marine_intermediate	0
Steinle_et_al.	2015	10.1038/ngeo2420	Norway	Svalbard	Marine_intermediate	0
Steinle_et_al.	2015	10.1038/ngeo2420	Norway	Svalbard	Marine_intermediate	0
Steinle_et_al.	2015	10.1038/ngeo2420	Norway	Svalbard	Marine_intermediate	0
Steinle_et_al.	2015	10.1038/ngeo2420	Norway	Svalbard	Marine_intermediate	0
Steinle_et_al.	2015	10.1038/ngeo2420	Norway	Svalbard	Marine_intermediate	0
Steinle_et_al.	2015	10.1038/ngeo2420	Norway	Svalbard	Marine_intermediate	0
Steinle_et_al.	2015	10.1038/ngeo2420	Norway	Svalbard	Marine_intermediate	0
Steinle_et_al.	2015	10.1038/ngeo2420	Norway	Svalbard	Marine_intermediate	0
Steinle_et_al.	2015	10.1038/ngeo2420	Norway	Svalbard	Marine_intermediate	0
Steinle_et_al.	2015	10.1038/ngeo2420	Norway	Svalbard	Marine_intermediate	0
Steinle_et_al.	2015	10.1038/ngeo2420	Norway	Svalbard	Marine_intermediate	0
Steinle_et_al.	2015	10.1038/ngeo2420	Norway	Svalbard	Marine_intermediate	0
Steinle_et_al.	2015	10.1038/ngeo2420	Norway	Svalbard	Marine_intermediate	0
Steinle_et_al.	2015	10.1038/ngeo2420	Norway	Svalbard	Marine_intermediate	0
Steinle_et_al.	2015	10.1038/ngeo2420	Norway	Svalbard	Marine_intermediate	0
Steinle_et_al.	2016	10.1002/lno.10388	Germany	North_Sea	Marine_intermediate	0
Steinle_et_al.	2016	10.1002/lno.10388	Germany	North_Sea	Marine_intermediate	0
Steinle_et_al.	2016	10.1002/lno.10388	Germany	North_Sea	Marine_intermediate	0
Steinle_et_al.	2016	10.1002/lno.10388	Germany	North_Sea	Marine_intermediate	0
Steinle_et_al.	2016	10.1002/lno.10388	Germany	North_Sea	Marine_intermediate	0
Steinle_et_al.	2016	10.1002/lno.10388	Germany	North_Sea	Marine_intermediate	0
Steinle_et_al.	2016	10.1002/lno.10388	Germany	North_Sea	Marine_intermediate	0
Steinle_et_al.	2015	10.1038/ngeo2420	Norway	Svalbard	Marine_intermediate	3.208e-05
Steinle_et_al.	2015	10.1038/ngeo2420	Norway	Svalbard	Marine_intermediate	4.812e-05
Steinle_et_al.	2015	10.1038/ngeo2420	Norway	Svalbard	Marine_intermediate	4.812e-05
Steinle_et_al.	2015	10.1038/ngeo2420	Norway	Svalbard	Marine_intermediate	8.02e-05
Steinle_et_al.	2015	10.1038/ngeo2420	Norway	Svalbard	Marine_intermediate	8.02e-05
Steinle_et_al.	2015	10.1038/ngeo2420	Norway	Svalbard	Marine_intermediate	8.02e-05
Steinle_et_al.	2015	10.1038/ngeo2420	Norway	Svalbard	Marine_intermediate	9.624e-05
Steinle_et_al.	2015	10.1038/ngeo2420	Norway	Svalbard	Marine_intermediate	0.00012832
Steinle_et_al.	2015	10.1038/ngeo2420	Norway	Svalbard	Marine_intermediate	0.00012832
Steinle_et_al.	2015	10.1038/ngeo2420	Norway	Svalbard	Marine_intermediate	0.00012832
Steinle_et_al.	2015	10.1038/ngeo2420	Norway	Svalbard	Marine_intermediate	0.00014436
Steinle_et_al.	2015	10.1038/ngeo2420	Norway	Svalbard	Marine_intermediate	0.00014436
Steinle_et_al.	2015	10.1038/ngeo2420	Norway	Svalbard	Marine_intermediate	0.0001604
Steinle_et_al.	2015	10.1038/ngeo2420	Norway	Svalbard	Marine_intermediate	0.0001604
Steinle_et_al.	2015	10.1038/ngeo2420	Norway	Svalbard	Marine_intermediate	0.00017644
Steinle_et_al.	2015	10.1038/ngeo2420	Norway	Svalbard	Marine_intermediate	0.00017644
Steinle_et_al.	2015	10.1038/ngeo2420	Norway	Svalbard	Marine_intermediate	0.00020852
Steinle_et_al.	2015	10.1038/ngeo2420	Norway	Svalbard	Marine_intermediate	0.00020852
Steinle_et_al.	2015	10.1038/ngeo2420	Norway	Svalbard	Marine_intermediate	0.00022456
Steinle_et_al.	2015	10.1038/ngeo2420	Norway	Svalbard	Marine_intermediate	0.00025664
Steinle_et_al.	2015	10.1038/ngeo2420	Norway	Svalbard	Marine_intermediate	0.00028872
Steinle_et_al.	2015	10.1038/ngeo2420	Norway	Svalbard	Marine_intermediate	0.00030476
Steinle_et_al.	2015	10.1038/ngeo2420	Norway	Svalbard	Marine_intermediate	0.0003208
Steinle_et_al.	2015	10.1038/ngeo2420	Norway	Svalbard	Marine_intermediate	0.0003208
Steinle_et_al.	2015	10.1038/ngeo2420	Norway	Svalbard	Marine_intermediate	0.0003208
Steinle_et_al.	2015	10.1038/ngeo2420	Norway	Svalbard	Marine_intermediate	0.0003208
Steinle_et_al.	2015	10.1038/ngeo2420	Norway	Svalbard	Marine_intermediate	0.00033684
Steinle_et_al.	2015	10.1038/ngeo2420	Norway	Svalbard	Marine_intermediate	0.00033684
Steinle_et_al.	2015	10.1038/ngeo2420	Norway	Svalbard	Marine_intermediate	0.00036892
Steinle_et_al.	2015	10.1038/ngeo2420	Norway	Svalbard	Marine_intermediate	0.00038496
Steinle_et_al.	2015	10.1038/ngeo2420	Norway	Svalbard	Marine_intermediate	0.00038496
Steinle_et_al.	2015	10.1038/ngeo2420	Norway	Svalbard	Marine_intermediate	0.000401
Steinle_et_al.	2015	10.1038/ngeo2420	Norway	Svalbard	Marine_intermediate	0.00043308
Steinle_et_al.	2015	10.1038/ngeo2420	Norway	Svalbard	Marine_intermediate	0.00046516
Steinle_et_al.	2015	10.1038/ngeo2420	Norway	Svalbard	Marine_intermediate	0.0004812
Steinle_et_al.	2015	10.1038/ngeo2420	Norway	Svalbard	Marine_intermediate	0.0004812
Steinle_et_al.	2015	10.1038/ngeo2420	Norway	Svalbard	Marine_intermediate	0.0004812
Steinle_et_al.	2015	10.1038/ngeo2420	Norway	Svalbard	Marine_intermediate	0.00051328
Steinle_et_al.	2015	10.1038/ngeo2420	Norway	Svalbard	Marine_intermediate	0.00054536
Steinle_et_al.	2015	10.1038/ngeo2420	Norway	Svalbard	Marine_intermediate	0.00057744
Steinle_et_al.	2015	10.1038/ngeo2420	Norway	Svalbard	Marine_intermediate	0.00057744
Steinle_et_al.	2015	10.1038/ngeo2420	Norway	Svalbard	Marine_intermediate	0.00060952
Steinle_et_al.	2015	10.1038/ngeo2420	Norway	Svalbard	Marine_intermediate	0.00060952
Steinle_et_al.	2015	10.1038/ngeo2420	Norway	Svalbard	Marine_intermediate	0.0006416
Steinle_et_al.	2015	10.1038/ngeo2420	Norway	Svalbard	Marine_intermediate	0.00065764
Steinle_et_al.	2015	10.1038/ngeo2420	Norway	Svalbard	Marine_intermediate	0.00067368
Steinle_et_al.	2015	10.1038/ngeo2420	Norway	Svalbard	Marine_intermediate	0.00068972
Steinle_et_al.	2015	10.1038/ngeo2420	Norway	Svalbard	Marine_intermediate	0.00068972
Steinle_et_al.	2015	10.1038/ngeo2420	Norway	Svalbard	Marine_intermediate	0.00070576
Steinle_et_al.	2015	10.1038/ngeo2420	Norway	Svalbard	Marine_intermediate	0.0007218
Steinle_et_al.	2015	10.1038/ngeo2420	Norway	Svalbard	Marine_intermediate	0.00073784
Steinle_et_al.	2015	10.1038/ngeo2420	Norway	Svalbard	Marine_intermediate	0.00078596
Steinle_et_al.	2015	10.1038/ngeo2420	Norway	Svalbard	Marine_intermediate	0.000802
Steinle_et_al.	2015	10.1038/ngeo2420	Norway	Svalbard	Marine_intermediate	0.00083408
Steinle_et_al.	2015	10.1038/ngeo2420	Norway	Svalbard	Marine_intermediate	0.0008822
Steinle_et_al.	2015	10.1038/ngeo2420	Norway	Svalbard	Marine_intermediate	0.00091428
Steinle_et_al.	2015	10.1038/ngeo2420	Norway	Svalbard	Marine_intermediate	0.00091428
Steinle_et_al.	2015	10.1038/ngeo2420	Norway	Svalbard	Marine_intermediate	0.00091428
Steinle_et_al.	2015	10.1038/ngeo2420	Norway	Svalbard	Marine_intermediate	0.00094636
Steinle_et_al.	2015	10.1038/ngeo2420	Norway	Svalbard	Marine_intermediate	0.0009624
Steinle_et_al.	2015	10.1038/ngeo2420	Norway	Svalbard	Marine_intermediate	0.00097844
Steinle_et_al.	2015	10.1038/ngeo2420	Norway	Svalbard	Marine_intermediate	0.00101052
Steinle_et_al.	2015	10.1038/ngeo2420	Norway	Svalbard	Marine_intermediate	0.00101052
Steinle_et_al.	2015	10.1038/ngeo2420	Norway	Svalbard	Marine_intermediate	0.00102656
Steinle_et_al.	2015	10.1038/ngeo2420	Norway	Svalbard	Marine_intermediate	0.00102656
Steinle_et_al.	2015	10.1038/ngeo2420	Norway	Svalbard	Marine_intermediate	0.0010426
Steinle_et_al.	2015	10.1038/ngeo2420	Norway	Svalbard	Marine_intermediate	0.0010426
Steinle_et_al.	2015	10.1038/ngeo2420	Norway	Svalbard	Marine_intermediate	0.0010426
Steinle_et_al.	2015	10.1038/ngeo2420	Norway	Svalbard	Marine_intermediate	0.00107468
Steinle_et_al.	2015	10.1038/ngeo2420	Norway	Svalbard	Marine_intermediate	0.00110676
Steinle_et_al.	2015	10.1038/ngeo2420	Norway	Svalbard	Marine_intermediate	0.00115488
Steinle_et_al.	2015	10.1038/ngeo2420	Norway	Svalbard	Marine_intermediate	0.00121904
Steinle_et_al.	2015	10.1038/ngeo2420	Norway	Svalbard	Marine_intermediate	0.00121904
Steinle_et_al.	2015	10.1038/ngeo2420	Norway	Svalbard	Marine_intermediate	0.00125112
Steinle_et_al.	2015	10.1038/ngeo2420	Norway	Svalbard	Marine_intermediate	0.00131528
Steinle_et_al.	2015	10.1038/ngeo2420	Norway	Svalbard	Marine_intermediate	0.00131528
Steinle_et_al.	2015	10.1038/ngeo2420	Norway	Svalbard	Marine_intermediate	0.00134736
Steinle_et_al.	2015	10.1038/ngeo2420	Norway	Svalbard	Marine_intermediate	0.00134736
Steinle_et_al.	2015	10.1038/ngeo2420	Norway	Svalbard	Marine_intermediate	0.0013634
Steinle_et_al.	2015	10.1038/ngeo2420	Norway	Svalbard	Marine_intermediate	0.00137944
Steinle_et_al.	2015	10.1038/ngeo2420	Norway	Svalbard	Marine_intermediate	0.00137944
Steinle_et_al.	2015	10.1038/ngeo2420	Norway	Svalbard	Marine_intermediate	0.00141152
Steinle_et_al.	2015	10.1038/ngeo2420	Norway	Svalbard	Marine_intermediate	0.00147568
Steinle_et_al.	2015	10.1038/ngeo2420	Norway	Svalbard	Marine_intermediate	0.00147568
Steinle_et_al.	2015	10.1038/ngeo2420	Norway	Svalbard	Marine_intermediate	0.0015238
Steinle_et_al.	2015	10.1038/ngeo2420	Norway	Svalbard	Marine_intermediate	0.00171628
Steinle_et_al.	2015	10.1038/ngeo2420	Norway	Svalbard	Marine_intermediate	0.00190876
Steinle_et_al.	2015	10.1038/ngeo2420	Norway	Svalbard	Marine_intermediate	0.00195688
Steinle_et_al.	2015	10.1038/ngeo2420	Norway	Svalbard	Marine_intermediate	0.00206916
Steinle_et_al.	2015	10.1038/ngeo2420	Norway	Svalbard	Marine_intermediate	0.00210124
Steinle_et_al.	2015	10.1038/ngeo2420	Norway	Svalbard	Marine_intermediate	0.00210124
Steinle_et_al.	2015	10.1038/ngeo2420	Norway	Svalbard	Marine_intermediate	0.00210124
Steinle_et_al.	2015	10.1038/ngeo2420	Norway	Svalbard	Marine_intermediate	0.00210124
Steinle_et_al.	2015	10.1038/ngeo2420	Norway	Svalbard	Marine_intermediate	0.00218144
Steinle_et_al.	2015	10.1038/ngeo2420	Norway	Svalbard	Marine_intermediate	0.0022456
Steinle_et_al.	2015	10.1038/ngeo2420	Norway	Svalbard	Marine_intermediate	0.00229372
Steinle_et_al.	2015	10.1038/ngeo2420	Norway	Svalbard	Marine_intermediate	0.00230976
Steinle_et_al.	2015	10.1038/ngeo2420	Norway	Svalbard	Marine_intermediate	0.0023258
Steinle_et_al.	2015	10.1038/ngeo2420	Norway	Svalbard	Marine_intermediate	0.00235788
Steinle_et_al.	2015	10.1038/ngeo2420	Norway	Svalbard	Marine_intermediate	0.002406
Steinle_et_al.	2015	10.1038/ngeo2420	Norway	Svalbard	Marine_intermediate	0.00242204
Steinle_et_al.	2015	10.1038/ngeo2420	Norway	Svalbard	Marine_intermediate	0.00242204
Steinle_et_al.	2015	10.1038/ngeo2420	Norway	Svalbard	Marine_intermediate	0.00243808
Steinle_et_al.	2015	10.1038/ngeo2420	Norway	Svalbard	Marine_intermediate	0.00253432
Steinle_et_al.	2015	10.1038/ngeo2420	Norway	Svalbard	Marine_intermediate	0.00253432
Steinle_et_al.	2015	10.1038/ngeo2420	Norway	Svalbard	Marine_intermediate	0.0025664
Steinle_et_al.	2015	10.1038/ngeo2420	Norway	Svalbard	Marine_intermediate	0.00266264
Steinle_et_al.	2015	10.1038/ngeo2420	Norway	Svalbard	Marine_intermediate	0.00269472
Steinle_et_al.	2015	10.1038/ngeo2420	Norway	Svalbard	Marine_intermediate	0.00269472
Steinle_et_al.	2015	10.1038/ngeo2420	Norway	Svalbard	Marine_intermediate	0.00277492
Steinle_et_al.	2015	10.1038/ngeo2420	Norway	Svalbard	Marine_intermediate	0.00325612
Steinle_et_al.	2015	10.1038/ngeo2420	Norway	Svalbard	Marine_intermediate	0.00327216
Steinle_et_al.	2015	10.1038/ngeo2420	Norway	Svalbard	Marine_intermediate	0.0034486
Steinle_et_al.	2015	10.1038/ngeo2420	Norway	Svalbard	Marine_intermediate	0.00349672
Steinle_et_al.	2015	10.1038/ngeo2420	Norway	Svalbard	Marine_intermediate	0.00381752
Steinle_et_al.	2015	10.1038/ngeo2420	Norway	Svalbard	Marine_intermediate	0.00381752
Steinle_et_al.	2015	10.1038/ngeo2420	Norway	Svalbard	Marine_intermediate	0.00388168
Steinle_et_al.	2015	10.1038/ngeo2420	Norway	Svalbard	Marine_intermediate	0.00412228
Steinle_et_al.	2015	10.1038/ngeo2420	Norway	Svalbard	Marine_intermediate	0.00413832
Steinle_et_al.	2015	10.1038/ngeo2420	Norway	Svalbard	Marine_intermediate	0.00413832
Steinle_et_al.	2015	10.1038/ngeo2420	Norway	Svalbard	Marine_intermediate	0.00420248
Steinle_et_al.	2015	10.1038/ngeo2420	Norway	Svalbard	Marine_intermediate	0.00436288
Steinle_et_al.	2015	10.1038/ngeo2420	Norway	Svalbard	Marine_intermediate	0.00453932
Steinle_et_al.	2015	10.1038/ngeo2420	Norway	Svalbard	Marine_intermediate	0.0045714
Steinle_et_al.	2015	10.1038/ngeo2420	Norway	Svalbard	Marine_intermediate	0.00458744
Steinle_et_al.	2015	10.1038/ngeo2420	Norway	Svalbard	Marine_intermediate	0.00486012
Steinle_et_al.	2015	10.1038/ngeo2420	Norway	Svalbard	Marine_intermediate	0.0048922
Steinle_et_al.	2015	10.1038/ngeo2420	Norway	Svalbard	Marine_intermediate	0.00500448
Steinle_et_al.	2015	10.1038/ngeo2420	Norway	Svalbard	Marine_intermediate	0.0050526
Steinle_et_al.	2015	10.1038/ngeo2420	Norway	Svalbard	Marine_intermediate	0.00506864
Steinle_et_al.	2015	10.1038/ngeo2420	Norway	Svalbard	Marine_intermediate	0.00511676
Steinle_et_al.	2015	10.1038/ngeo2420	Norway	Svalbard	Marine_intermediate	0.00534132
Steinle_et_al.	2015	10.1038/ngeo2420	Norway	Svalbard	Marine_intermediate	0.00535736
Steinle_et_al.	2015	10.1038/ngeo2420	Norway	Svalbard	Marine_intermediate	0.00550172
Steinle_et_al.	2015	10.1038/ngeo2420	Norway	Svalbard	Marine_intermediate	0.00566212
Steinle_et_al.	2015	10.1038/ngeo2420	Norway	Svalbard	Marine_intermediate	0.00567816
Steinle_et_al.	2015	10.1038/ngeo2420	Norway	Svalbard	Marine_intermediate	0.00572628
Steinle_et_al.	2015	10.1038/ngeo2420	Norway	Svalbard	Marine_intermediate	0.00587064
Steinle_et_al.	2015	10.1038/ngeo2420	Norway	Svalbard	Marine_intermediate	0.00611124
Steinle_et_al.	2015	10.1038/ngeo2420	Norway	Svalbard	Marine_intermediate	0.00619144
Steinle_et_al.	2015	10.1038/ngeo2420	Norway	Svalbard	Marine_intermediate	0.00620748
Steinle_et_al.	2015	10.1038/ngeo2420	Norway	Svalbard	Marine_intermediate	0.00636788
Steinle_et_al.	2015	10.1038/ngeo2420	Norway	Svalbard	Marine_intermediate	0.00651224
Steinle_et_al.	2015	10.1038/ngeo2420	Norway	Svalbard	Marine_intermediate	0.00652828
Steinle_et_al.	2015	10.1038/ngeo2420	Norway	Svalbard	Marine_intermediate	0.00664056
Steinle_et_al.	2015	10.1038/ngeo2420	Norway	Svalbard	Marine_intermediate	0.00670472
Steinle_et_al.	2015	10.1038/ngeo2420	Norway	Svalbard	Marine_intermediate	0.00672076
Steinle_et_al.	2015	10.1038/ngeo2420	Norway	Svalbard	Marine_intermediate	0.00680096
Steinle_et_al.	2015	10.1038/ngeo2420	Norway	Svalbard	Marine_intermediate	0.00694532
Steinle_et_al.	2015	10.1038/ngeo2420	Norway	Svalbard	Marine_intermediate	0.00694532
Steinle_et_al.	2015	10.1038/ngeo2420	Norway	Svalbard	Marine_intermediate	0.00702552
Steinle_et_al.	2015	10.1038/ngeo2420	Norway	Svalbard	Marine_intermediate	0.00715384
Steinle_et_al.	2015	10.1038/ngeo2420	Norway	Svalbard	Marine_intermediate	0.00733028
Steinle_et_al.	2015	10.1038/ngeo2420	Norway	Svalbard	Marine_intermediate	0.00742652
Steinle_et_al.	2015	10.1038/ngeo2420	Norway	Svalbard	Marine_intermediate	0.00755484
Steinle_et_al.	2015	10.1038/ngeo2420	Norway	Svalbard	Marine_intermediate	0.00773128
Steinle_et_al.	2015	10.1038/ngeo2420	Norway	Svalbard	Marine_intermediate	0.00779544
Steinle_et_al.	2015	10.1038/ngeo2420	Norway	Svalbard	Marine_intermediate	0.00781148
Steinle_et_al.	2015	10.1038/ngeo2420	Norway	Svalbard	Marine_intermediate	0.00797188
Steinle_et_al.	2015	10.1038/ngeo2420	Norway	Svalbard	Marine_intermediate	0.00813228
Steinle_et_al.	2015	10.1038/ngeo2420	Norway	Svalbard	Marine_intermediate	0.00819644
Steinle_et_al.	2016	10.1002/lno.10388	Germany	North_Sea	Marine_intermediate	0.0083408
Steinle_et_al.	2015	10.1038/ngeo2420	Norway	Svalbard	Marine_intermediate	0.00851724
Steinle_et_al.	2015	10.1038/ngeo2420	Norway	Svalbard	Marine_intermediate	0.00854932
Steinle_et_al.	2015	10.1038/ngeo2420	Norway	Svalbard	Marine_intermediate	0.0085814
Steinle_et_al.	2015	10.1038/ngeo2420	Norway	Svalbard	Marine_intermediate	0.00888616
Steinle_et_al.	2015	10.1038/ngeo2420	Norway	Svalbard	Marine_intermediate	0.0091428
Steinle_et_al.	2015	10.1038/ngeo2420	Norway	Svalbard	Marine_intermediate	0.00927112
Steinle_et_al.	2015	10.1038/ngeo2420	Norway	Svalbard	Marine_intermediate	0.0093032
Steinle_et_al.	2015	10.1038/ngeo2420	Norway	Svalbard	Marine_intermediate	0.00931924
Steinle_et_al.	2015	10.1038/ngeo2420	Norway	Svalbard	Marine_intermediate	0.00972024
Steinle_et_al.	2015	10.1038/ngeo2420	Norway	Svalbard	Marine_intermediate	0.00981648
Steinle_et_al.	2015	10.1038/ngeo2420	Norway	Svalbard	Marine_intermediate	0.0098646
Steinle_et_al.	2015	10.1038/ngeo2420	Norway	Svalbard	Marine_intermediate	0.0101212
Steinle_et_al.	2015	10.1038/ngeo2420	Norway	Svalbard	Marine_intermediate	0.0103779
Steinle_et_al.	2015	10.1038/ngeo2420	Norway	Svalbard	Marine_intermediate	0.0106666
Steinle_et_al.	2015	10.1038/ngeo2420	Norway	Svalbard	Marine_intermediate	0.0106666
Steinle_et_al.	2015	10.1038/ngeo2420	Norway	Svalbard	Marine_intermediate	0.0107147
Steinle_et_al.	2015	10.1038/ngeo2420	Norway	Svalbard	Marine_intermediate	0.010811
Steinle_et_al.	2015	10.1038/ngeo2420	Norway	Svalbard	Marine_intermediate	0.010843
Steinle_et_al.	2015	10.1038/ngeo2420	Norway	Svalbard	Marine_intermediate	0.0110355
Steinle_et_al.	2015	10.1038/ngeo2420	Norway	Svalbard	Marine_intermediate	0.0113724
Steinle_et_al.	2015	10.1038/ngeo2420	Norway	Svalbard	Marine_intermediate	0.0115167
Steinle_et_al.	2015	10.1038/ngeo2420	Norway	Svalbard	Marine_intermediate	0.0119658
Steinle_et_al.	2015	10.1038/ngeo2420	Norway	Svalbard	Marine_intermediate	0.0122706
Steinle_et_al.	2015	10.1038/ngeo2420	Norway	Svalbard	Marine_intermediate	0.0124791
Steinle_et_al.	2015	10.1038/ngeo2420	Norway	Svalbard	Marine_intermediate	0.0125593
Steinle_et_al.	2015	10.1038/ngeo2420	Norway	Svalbard	Marine_intermediate	0.0128641
Steinle_et_al.	2015	10.1038/ngeo2420	Norway	Svalbard	Marine_intermediate	0.0130245
Steinle_et_al.	2015	10.1038/ngeo2420	Norway	Svalbard	Marine_intermediate	0.013249
Steinle_et_al.	2015	10.1038/ngeo2420	Norway	Svalbard	Marine_intermediate	0.0132651
Steinle_et_al.	2015	10.1038/ngeo2420	Norway	Svalbard	Marine_intermediate	0.0134736
Steinle_et_al.	2015	10.1038/ngeo2420	Norway	Svalbard	Marine_intermediate	0.0135698
Steinle_et_al.	2015	10.1038/ngeo2420	Norway	Svalbard	Marine_intermediate	0.0137623
Steinle_et_al.	2015	10.1038/ngeo2420	Norway	Svalbard	Marine_intermediate	0.0139227
Steinle_et_al.	2015	10.1038/ngeo2420	Norway	Svalbard	Marine_intermediate	0.0139388
Steinle_et_al.	2015	10.1038/ngeo2420	Norway	Svalbard	Marine_intermediate	0.0139548
Steinle_et_al.	2015	10.1038/ngeo2420	Norway	Svalbard	Marine_intermediate	0.0139708
Steinle_et_al.	2015	10.1038/ngeo2420	Norway	Svalbard	Marine_intermediate	0.0140992
Steinle_et_al.	2015	10.1038/ngeo2420	Norway	Svalbard	Marine_intermediate	0.0141473
Steinle_et_al.	2015	10.1038/ngeo2420	Norway	Svalbard	Marine_intermediate	0.0143398
Steinle_et_al.	2015	10.1038/ngeo2420	Norway	Svalbard	Marine_intermediate	0.0145483
Steinle_et_al.	2015	10.1038/ngeo2420	Norway	Svalbard	Marine_intermediate	0.0147889
Steinle_et_al.	2015	10.1038/ngeo2420	Norway	Svalbard	Marine_intermediate	0.0150295
Steinle_et_al.	2015	10.1038/ngeo2420	Norway	Svalbard	Marine_intermediate	0.015222
Steinle_et_al.	2015	10.1038/ngeo2420	Norway	Svalbard	Marine_intermediate	0.0153663
Steinle_et_al.	2015	10.1038/ngeo2420	Norway	Svalbard	Marine_intermediate	0.015623
Steinle_et_al.	2015	10.1038/ngeo2420	Norway	Svalbard	Marine_intermediate	0.015623
Steinle_et_al.	2015	10.1038/ngeo2420	Norway	Svalbard	Marine_intermediate	0.0157032
Steinle_et_al.	2015	10.1038/ngeo2420	Norway	Svalbard	Marine_intermediate	0.0157192
Steinle_et_al.	2015	10.1038/ngeo2420	Norway	Svalbard	Marine_intermediate	0.0158475
Steinle_et_al.	2015	10.1038/ngeo2420	Norway	Svalbard	Marine_intermediate	0.0158475
Steinle_et_al.	2015	10.1038/ngeo2420	Norway	Svalbard	Marine_intermediate	0.0158796
Steinle_et_al.	2015	10.1038/ngeo2420	Norway	Svalbard	Marine_intermediate	0.0162164
Steinle_et_al.	2015	10.1038/ngeo2420	Norway	Svalbard	Marine_intermediate	0.0162966
Steinle_et_al.	2015	10.1038/ngeo2420	Norway	Svalbard	Marine_intermediate	0.0163929
Steinle_et_al.	2015	10.1038/ngeo2420	Norway	Svalbard	Marine_intermediate	0.0163929
Steinle_et_al.	2015	10.1038/ngeo2420	Norway	Svalbard	Marine_intermediate	0.0164891
Steinle_et_al.	2015	10.1038/ngeo2420	Norway	Svalbard	Marine_intermediate	0.0166976
Steinle_et_al.	2015	10.1038/ngeo2420	Norway	Svalbard	Marine_intermediate	0.0167297
Steinle_et_al.	2015	10.1038/ngeo2420	Norway	Svalbard	Marine_intermediate	0.0170666
Steinle_et_al.	2015	10.1038/ngeo2420	Norway	Svalbard	Marine_intermediate	0.0177082
Steinle_et_al.	2015	10.1038/ngeo2420	Norway	Svalbard	Marine_intermediate	0.0178204
Steinle_et_al.	2015	10.1038/ngeo2420	Norway	Svalbard	Marine_intermediate	0.0179167
Steinle_et_al.	2015	10.1038/ngeo2420	Norway	Svalbard	Marine_intermediate	0.0181894
Steinle_et_al.	2015	10.1038/ngeo2420	Norway	Svalbard	Marine_intermediate	0.018462
Steinle_et_al.	2015	10.1038/ngeo2420	Norway	Svalbard	Marine_intermediate	0.0187828
Steinle_et_al.	2015	10.1038/ngeo2420	Norway	Svalbard	Marine_intermediate	0.0187828
Steinle_et_al.	2015	10.1038/ngeo2420	Norway	Svalbard	Marine_intermediate	0.0188149
Steinle_et_al.	2015	10.1038/ngeo2420	Norway	Svalbard	Marine_intermediate	0.0191197
Steinle_et_al.	2015	10.1038/ngeo2420	Norway	Svalbard	Marine_intermediate	0.0192801
Steinle_et_al.	2015	10.1038/ngeo2420	Norway	Svalbard	Marine_intermediate	0.0194726
Steinle_et_al.	2015	10.1038/ngeo2420	Norway	Svalbard	Marine_intermediate	0.0196169
Steinle_et_al.	2015	10.1038/ngeo2420	Norway	Svalbard	Marine_intermediate	0.0196169
Steinle_et_al.	2015	10.1038/ngeo2420	Norway	Svalbard	Marine_intermediate	0.0197132
Steinle_et_al.	2015	10.1038/ngeo2420	Norway	Svalbard	Marine_intermediate	0.0200981
Steinle_et_al.	2015	10.1038/ngeo2420	Norway	Svalbard	Marine_intermediate	0.020467
Steinle_et_al.	2015	10.1038/ngeo2420	Norway	Svalbard	Marine_intermediate	0.020836
Steinle_et_al.	2015	10.1038/ngeo2420	Norway	Svalbard	Marine_intermediate	0.0209803
Steinle_et_al.	2015	10.1038/ngeo2420	Norway	Svalbard	Marine_intermediate	0.0210284
Steinle_et_al.	2015	10.1038/ngeo2420	Norway	Svalbard	Marine_intermediate	0.0211086
Steinle_et_al.	2015	10.1038/ngeo2420	Norway	Svalbard	Marine_intermediate	0.0213653
Steinle_et_al.	2015	10.1038/ngeo2420	Norway	Svalbard	Marine_intermediate	0.0217984
Steinle_et_al.	2015	10.1038/ngeo2420	Norway	Svalbard	Marine_intermediate	0.0219427
Steinle_et_al.	2015	10.1038/ngeo2420	Norway	Svalbard	Marine_intermediate	0.0222314
Steinle_et_al.	2015	10.1038/ngeo2420	Norway	Svalbard	Marine_intermediate	0.022841
Steinle_et_al.	2015	10.1038/ngeo2420	Norway	Svalbard	Marine_intermediate	0.0230816
Steinle_et_al.	2015	10.1038/ngeo2420	Norway	Svalbard	Marine_intermediate	0.023242
Steinle_et_al.	2015	10.1038/ngeo2420	Norway	Svalbard	Marine_intermediate	0.0234505
Steinle_et_al.	2015	10.1038/ngeo2420	Norway	Svalbard	Marine_intermediate	0.0235467
Steinle_et_al.	2015	10.1038/ngeo2420	Norway	Svalbard	Marine_intermediate	0.0236109
Steinle_et_al.	2015	10.1038/ngeo2420	Norway	Svalbard	Marine_intermediate	0.0236911
Steinle_et_al.	2015	10.1038/ngeo2420	Norway	Svalbard	Marine_intermediate	0.0239477
Steinle_et_al.	2015	10.1038/ngeo2420	Norway	Svalbard	Marine_intermediate	0.02406
Steinle_et_al.	2015	10.1038/ngeo2420	Norway	Svalbard	Marine_intermediate	0.0241242
Steinle_et_al.	2015	10.1038/ngeo2420	Norway	Svalbard	Marine_intermediate	0.0242525
Steinle_et_al.	2015	10.1038/ngeo2420	Norway	Svalbard	Marine_intermediate	0.0242685
Steinle_et_al.	2015	10.1038/ngeo2420	Norway	Svalbard	Marine_intermediate	0.0244289
Steinle_et_al.	2015	10.1038/ngeo2420	Norway	Svalbard	Marine_intermediate	0.0245572
Steinle_et_al.	2015	10.1038/ngeo2420	Norway	Svalbard	Marine_intermediate	0.0247497
Steinle_et_al.	2015	10.1038/ngeo2420	Norway	Svalbard	Marine_intermediate	0.0247818
Steinle_et_al.	2015	10.1038/ngeo2420	Norway	Svalbard	Marine_intermediate	0.0249101
Steinle_et_al.	2015	10.1038/ngeo2420	Norway	Svalbard	Marine_intermediate	0.0255678
Steinle_et_al.	2015	10.1038/ngeo2420	Norway	Svalbard	Marine_intermediate	0.0258084
Steinle_et_al.	2015	10.1038/ngeo2420	Norway	Svalbard	Marine_intermediate	0.0263377
Steinle_et_al.	2015	10.1038/ngeo2420	Norway	Svalbard	Marine_intermediate	0.026851
Steinle_et_al.	2015	10.1038/ngeo2420	Norway	Svalbard	Marine_intermediate	0.0270595
Steinle_et_al.	2015	10.1038/ngeo2420	Norway	Svalbard	Marine_intermediate	0.027284
Steinle_et_al.	2015	10.1038/ngeo2420	Norway	Svalbard	Marine_intermediate	0.0273322
Steinle_et_al.	2015	10.1038/ngeo2420	Norway	Svalbard	Marine_intermediate	0.0274765
Steinle_et_al.	2015	10.1038/ngeo2420	Norway	Svalbard	Marine_intermediate	0.027653
Steinle_et_al.	2015	10.1038/ngeo2420	Norway	Svalbard	Marine_intermediate	0.0278454
Steinle_et_al.	2015	10.1038/ngeo2420	Norway	Svalbard	Marine_intermediate	0.0279417
Steinle_et_al.	2015	10.1038/ngeo2420	Norway	Svalbard	Marine_intermediate	0.0279417
Steinle_et_al.	2015	10.1038/ngeo2420	Norway	Svalbard	Marine_intermediate	0.028054
Steinle_et_al.	2015	10.1038/ngeo2420	Norway	Svalbard	Marine_intermediate	0.0283427
Steinle_et_al.	2015	10.1038/ngeo2420	Norway	Svalbard	Marine_intermediate	0.0286474
Steinle_et_al.	2015	10.1038/ngeo2420	Norway	Svalbard	Marine_intermediate	0.0288239
Steinle_et_al.	2015	10.1038/ngeo2420	Norway	Svalbard	Marine_intermediate	0.0289843
Steinle_et_al.	2015	10.1038/ngeo2420	Norway	Svalbard	Marine_intermediate	0.0293372
Steinle_et_al.	2015	10.1038/ngeo2420	Norway	Svalbard	Marine_intermediate	0.0294815
Steinle_et_al.	2015	10.1038/ngeo2420	Norway	Svalbard	Marine_intermediate	0.0299467
Steinle_et_al.	2015	10.1038/ngeo2420	Norway	Svalbard	Marine_intermediate	0.0311978
Steinle_et_al.	2015	10.1038/ngeo2420	Norway	Svalbard	Marine_intermediate	0.0315988
Steinle_et_al.	2015	10.1038/ngeo2420	Norway	Svalbard	Marine_intermediate	0.0318394
Steinle_et_al.	2015	10.1038/ngeo2420	Norway	Svalbard	Marine_intermediate	0.0326735
Steinle_et_al.	2015	10.1038/ngeo2420	Norway	Svalbard	Marine_intermediate	0.0329462
Steinle_et_al.	2015	10.1038/ngeo2420	Norway	Svalbard	Marine_intermediate	0.0333953
Steinle_et_al.	2015	10.1038/ngeo2420	Norway	Svalbard	Marine_intermediate	0.0342775
Steinle_et_al.	2015	10.1038/ngeo2420	Norway	Svalbard	Marine_intermediate	0.0348389
Steinle_et_al.	2015	10.1038/ngeo2420	Norway	Svalbard	Marine_intermediate	0.0354805
Steinle_et_al.	2015	10.1038/ngeo2420	Norway	Svalbard	Marine_intermediate	0.0359296
Steinle_et_al.	2015	10.1038/ngeo2420	Norway	Svalbard	Marine_intermediate	0.0369722
Steinle_et_al.	2015	10.1038/ngeo2420	Norway	Svalbard	Marine_intermediate	0.0370845
Steinle_et_al.	2015	10.1038/ngeo2420	Norway	Svalbard	Marine_intermediate	0.0371647
Steinle_et_al.	2015	10.1038/ngeo2420	Norway	Svalbard	Marine_intermediate	0.0373572
Steinle_et_al.	2015	10.1038/ngeo2420	Norway	Svalbard	Marine_intermediate	0.0373892
Steinle_et_al.	2015	10.1038/ngeo2420	Norway	Svalbard	Marine_intermediate	0.0374213
Steinle_et_al.	2015	10.1038/ngeo2420	Norway	Svalbard	Marine_intermediate	0.038095
Steinle_et_al.	2015	10.1038/ngeo2420	Norway	Svalbard	Marine_intermediate	0.039715
Steinle_et_al.	2015	10.1038/ngeo2420	Norway	Svalbard	Marine_intermediate	0.0399236
Steinle_et_al.	2015	10.1038/ngeo2420	Norway	Svalbard	Marine_intermediate	0.0403085
Steinle_et_al.	2015	10.1038/ngeo2420	Norway	Svalbard	Marine_intermediate	0.0409822
Steinle_et_al.	2015	10.1038/ngeo2420	Norway	Svalbard	Marine_intermediate	0.0449441
Steinle_et_al.	2015	10.1038/ngeo2420	Norway	Svalbard	Marine_intermediate	0.0464839
Steinle_et_al.	2015	10.1038/ngeo2420	Norway	Svalbard	Marine_intermediate	0.0491466
Steinle_et_al.	2015	10.1038/ngeo2420	Norway	Svalbard	Marine_intermediate	0.0563646
Steinle_et_al.	2015	10.1038/ngeo2420	Norway	Svalbard	Marine_intermediate	0.0627164
Steinle_et_al.	2016	10.1002/lno.10388	Germany	North_Sea	Marine_intermediate	0.0638392
Steinle_et_al.	2016	10.1002/lno.10388	Germany	North_Sea	Marine_intermediate	0.0798792
Steinle_et_al.	2016	10.1002/lno.10388	Germany	North_Sea	Marine_intermediate	0.0864556
Steinle_et_al.	2016	10.1002/lno.10388	Germany	North_Sea	Marine_intermediate	0.0949568
Steinle_et_al.	2016	10.1002/lno.10388	Germany	North_Sea	Marine_intermediate	0.285833
Steinle_et_al.	2016	10.1002/lno.10388	Germany	North_Sea	Marine_intermediate	0.354324
Steinle_et_al.	2016	10.1002/lno.10388	Germany	North_Sea	Marine_intermediate	2.55998
Valentine_et_al.	2001	10.1016/S0016-7037(01)00625-1	US	Eel_River_Basin	Marine_intermediate	0
Valentine_et_al.	2001	10.1016/S0016-7037(01)00625-1	US	Eel_River_Basin	Marine_intermediate	3.07616e-05
Valentine_et_al.	2001	10.1016/S0016-7037(01)00625-1	US	Eel_River_Basin	Marine_intermediate	5.71288e-05
Valentine_et_al.	2001	10.1016/S0016-7037(01)00625-1	US	Eel_River_Basin	Marine_intermediate	0.00430663
Valentine_et_al.	2001	10.1016/S0016-7037(01)00625-1	US	Eel_River_Basin	Marine_intermediate	0.00448241
Ward_et_al.	1987	10.1038/327226a0	Venezuela	Cariaco_Basin	Marine_intermediate	0.001604
Aromokeye_et_al.	2020	10.3389/fmicb.2019.03041	Germany	Helgoland	Marine_sediment	4170.4
Aromokeye_et_al.	2020	10.3389/fmicb.2019.03041	Germany	Helgoland	Marine_sediment	4330.8
Aromokeye_et_al.	2020	10.3389/fmicb.2019.03041	Germany	Helgoland	Marine_sediment	4491.2
Aromokeye_et_al.	2020	10.3389/fmicb.2019.03041	Germany	Helgoland	Marine_sediment	49724
Aromokeye_et_al.	2020	10.3389/fmicb.2019.03041	Germany	Helgoland	Marine_sediment	89824
Aromokeye_et_al.	2020	10.3389/fmicb.2019.03041	Germany	Helgoland	Marine_sediment	129924
Grünke_et_al.	2011	10.1111/j.1472-4669.2011.00281.x	Mediterranean_Sea	Mediterranean_Sea	Marine_sediment	80.2
Grünke_et_al.	2011	10.1111/j.1472-4669.2011.00281.x	Mediterranean_Sea	Mediterranean_Sea	Marine_sediment	96.24
Grünke_et_al.	2011	10.1111/j.1472-4669.2011.00281.x	Mediterranean_Sea	Mediterranean_Sea	Marine_sediment	96.24
Grünke_et_al.	2011	10.1111/j.1472-4669.2011.00281.x	Mediterranean_Sea	Mediterranean_Sea	Marine_sediment	112.28
Grünke_et_al.	2011	10.1111/j.1472-4669.2011.00281.x	Mediterranean_Sea	Mediterranean_Sea	Marine_sediment	112.28
Grünke_et_al.	2011	10.1111/j.1472-4669.2011.00281.x	Mediterranean_Sea	Mediterranean_Sea	Marine_sediment	128.32
Grünke_et_al.	2011	10.1111/j.1472-4669.2011.00281.x	Mediterranean_Sea	Mediterranean_Sea	Marine_sediment	128.32
Grünke_et_al.	2011	10.1111/j.1472-4669.2011.00281.x	Mediterranean_Sea	Mediterranean_Sea	Marine_sediment	128.32
Grünke_et_al.	2011	10.1111/j.1472-4669.2011.00281.x	Mediterranean_Sea	Mediterranean_Sea	Marine_sediment	128.32
Grünke_et_al.	2011	10.1111/j.1472-4669.2011.00281.x	Mediterranean_Sea	Mediterranean_Sea	Marine_sediment	144.36
Grünke_et_al.	2011	10.1111/j.1472-4669.2011.00281.x	Mediterranean_Sea	Mediterranean_Sea	Marine_sediment	176.44
Grünke_et_al.	2011	10.1111/j.1472-4669.2011.00281.x	Mediterranean_Sea	Mediterranean_Sea	Marine_sediment	208.52
Grünke_et_al.	2011	10.1111/j.1472-4669.2011.00281.x	Mediterranean_Sea	Mediterranean_Sea	Marine_sediment	208.52
Grünke_et_al.	2011	10.1111/j.1472-4669.2011.00281.x	Mediterranean_Sea	Mediterranean_Sea	Marine_sediment	224.56
Grünke_et_al.	2011	10.1111/j.1472-4669.2011.00281.x	Mediterranean_Sea	Mediterranean_Sea	Marine_sediment	256.64
Grünke_et_al.	2011	10.1111/j.1472-4669.2011.00281.x	Mediterranean_Sea	Mediterranean_Sea	Marine_sediment	272.68
Grünke_et_al.	2011	10.1111/j.1472-4669.2011.00281.x	Mediterranean_Sea	Mediterranean_Sea	Marine_sediment	272.68
Grünke_et_al.	2011	10.1111/j.1472-4669.2011.00281.x	Mediterranean_Sea	Mediterranean_Sea	Marine_sediment	288.72
Grünke_et_al.	2011	10.1111/j.1472-4669.2011.00281.x	Mediterranean_Sea	Mediterranean_Sea	Marine_sediment	304.76
Grünke_et_al.	2011	10.1111/j.1472-4669.2011.00281.x	Mediterranean_Sea	Mediterranean_Sea	Marine_sediment	320.8
Grünke_et_al.	2011	10.1111/j.1472-4669.2011.00281.x	Mediterranean_Sea	Mediterranean_Sea	Marine_sediment	320.8
Grünke_et_al.	2011	10.1111/j.1472-4669.2011.00281.x	Mediterranean_Sea	Mediterranean_Sea	Marine_sediment	384.96
Grünke_et_al.	2011	10.1111/j.1472-4669.2011.00281.x	Mediterranean_Sea	Mediterranean_Sea	Marine_sediment	417.04
Grünke_et_al.	2011	10.1111/j.1472-4669.2011.00281.x	Mediterranean_Sea	Mediterranean_Sea	Marine_sediment	417.04
Grünke_et_al.	2011	10.1111/j.1472-4669.2011.00281.x	Mediterranean_Sea	Mediterranean_Sea	Marine_sediment	417.04
Grünke_et_al.	2011	10.1111/j.1472-4669.2011.00281.x	Mediterranean_Sea	Mediterranean_Sea	Marine_sediment	433.08
Grünke_et_al.	2011	10.1111/j.1472-4669.2011.00281.x	Mediterranean_Sea	Mediterranean_Sea	Marine_sediment	481.2
Grünke_et_al.	2011	10.1111/j.1472-4669.2011.00281.x	Mediterranean_Sea	Mediterranean_Sea	Marine_sediment	529.32
Grünke_et_al.	2011	10.1111/j.1472-4669.2011.00281.x	Mediterranean_Sea	Mediterranean_Sea	Marine_sediment	545.36
Grünke_et_al.	2011	10.1111/j.1472-4669.2011.00281.x	Mediterranean_Sea	Mediterranean_Sea	Marine_sediment	577.44
Grünke_et_al.	2011	10.1111/j.1472-4669.2011.00281.x	Mediterranean_Sea	Mediterranean_Sea	Marine_sediment	609.52
Grünke_et_al.	2011	10.1111/j.1472-4669.2011.00281.x	Mediterranean_Sea	Mediterranean_Sea	Marine_sediment	625.56
Grünke_et_al.	2011	10.1111/j.1472-4669.2011.00281.x	Mediterranean_Sea	Mediterranean_Sea	Marine_sediment	641.6
Grünke_et_al.	2011	10.1111/j.1472-4669.2011.00281.x	Mediterranean_Sea	Mediterranean_Sea	Marine_sediment	705.76
Grünke_et_al.	2011	10.1111/j.1472-4669.2011.00281.x	Mediterranean_Sea	Mediterranean_Sea	Marine_sediment	721.8
Grünke_et_al.	2011	10.1111/j.1472-4669.2011.00281.x	Mediterranean_Sea	Mediterranean_Sea	Marine_sediment	753.88
Grünke_et_al.	2011	10.1111/j.1472-4669.2011.00281.x	Mediterranean_Sea	Mediterranean_Sea	Marine_sediment	850.12
Grünke_et_al.	2011	10.1111/j.1472-4669.2011.00281.x	Mediterranean_Sea	Mediterranean_Sea	Marine_sediment	882.2
Grünke_et_al.	2011	10.1111/j.1472-4669.2011.00281.x	Mediterranean_Sea	Mediterranean_Sea	Marine_sediment	882.2
Grünke_et_al.	2011	10.1111/j.1472-4669.2011.00281.x	Mediterranean_Sea	Mediterranean_Sea	Marine_sediment	994.48
Grünke_et_al.	2011	10.1111/j.1472-4669.2011.00281.x	Mediterranean_Sea	Mediterranean_Sea	Marine_sediment	1010.52
Grünke_et_al.	2011	10.1111/j.1472-4669.2011.00281.x	Mediterranean_Sea	Mediterranean_Sea	Marine_sediment	1203
Iversen_&_Jorgensen	1985	10.4319/lo.1985.30.5.0944	Denmark	Kattegat_Skagerrak	Marine_sediment	0.03208
Iversen_&_Jorgensen	1985	10.4319/lo.1985.30.5.0944	Denmark	Kattegat_Skagerrak	Marine_sediment	0.2406
Iversen_&_Jorgensen	1985	10.4319/lo.1985.30.5.0944	Denmark	Kattegat_Skagerrak	Marine_sediment	99.448
Iversen_&_Jorgensen	1985	10.4319/lo.1985.30.5.0944	Denmark	Kattegat_Skagerrak	Marine_sediment	194.084
Joye_et_al.	2004	10.1016/j.chemgeo.2003.12.019	Mexico	Gulf_of_Mexico	Marine_sediment	0
Joye_et_al.	2004	10.1016/j.chemgeo.2003.12.019	Mexico	Gulf_of_Mexico	Marine_sediment	3.208
Joye_et_al.	2004	10.1016/j.chemgeo.2003.12.019	Mexico	Gulf_of_Mexico	Marine_sediment	3.208
Joye_et_al.	2004	10.1016/j.chemgeo.2003.12.019	Mexico	Gulf_of_Mexico	Marine_sediment	4.812
Joye_et_al.	2004	10.1016/j.chemgeo.2003.12.019	Mexico	Gulf_of_Mexico	Marine_sediment	4.812
Joye_et_al.	2004	10.1016/j.chemgeo.2003.12.019	Mexico	Gulf_of_Mexico	Marine_sediment	20.852
Joye_et_al.	2004	10.1016/j.chemgeo.2003.12.019	Mexico	Gulf_of_Mexico	Marine_sediment	54.536
Joye_et_al.	2004	10.1016/j.chemgeo.2003.12.019	Mexico	Gulf_of_Mexico	Marine_sediment	112.28
Joye_et_al.	2004	10.1016/j.chemgeo.2003.12.019	Mexico	Gulf_of_Mexico	Marine_sediment	155.588
Joye_et_al.	2004	10.1016/j.chemgeo.2003.12.019	Mexico	Gulf_of_Mexico	Marine_sediment	187.668
Joye_et_al.	2004	10.1016/j.chemgeo.2003.12.019	Mexico	Gulf_of_Mexico	Marine_sediment	272.68
Joye_et_al.	2004	10.1016/j.chemgeo.2003.12.019	Mexico	Gulf_of_Mexico	Marine_sediment	433.08
Joye_et_al.	2004	10.1016/j.chemgeo.2003.12.019	Mexico	Gulf_of_Mexico	Marine_sediment	1571.92
Joye_et_al.	2004	10.1016/j.chemgeo.2003.12.019	Mexico	Gulf_of_Mexico	Marine_sediment	5758.36
Joye_et_al.	2004	10.1016/j.chemgeo.2003.12.019	Mexico	Gulf_of_Mexico	Marine_sediment	9688.16
Joye_et_al.	2004	10.1016/j.chemgeo.2003.12.019	Mexico	Gulf_of_Mexico	Marine_sediment	47302
Pimenov_et_al.	1999	10.1007/s003670050097	Norway	Håkon_Mosby_mud_volcano	Marine_sediment	0.00133564
Pimenov_et_al.	1999	10.1007/s003670050097	Norway	Håkon_Mosby_mud_volcano	Marine_sediment	0.00267128
Pimenov_et_al.	1999	10.1007/s003670050097	Norway	Håkon_Mosby_mud_volcano	Marine_sediment	0.00534256
Pimenov_et_al.	1999	10.1007/s003670050097	Norway	Håkon_Mosby_mud_volcano	Marine_sediment	0.0200346
Pimenov_et_al.	1999	10.1007/s003670050097	Norway	Håkon_Mosby_mud_volcano	Marine_sediment	0.0213702
Pimenov_et_al.	1999	10.1007/s003670050097	Norway	Håkon_Mosby_mud_volcano	Marine_sediment	0.0293841
Pimenov_et_al.	1999	10.1007/s003670050097	Norway	Håkon_Mosby_mud_volcano	Marine_sediment	0.0654463
Pimenov_et_al.	1999	10.1007/s003670050097	Norway	Håkon_Mosby_mud_volcano	Marine_sediment	0.0788027
Pimenov_et_al.	1999	10.1007/s003670050097	Norway	Håkon_Mosby_mud_volcano	Marine_sediment	0.0934947
Pimenov_et_al.	1999	10.1007/s003670050097	Norway	Håkon_Mosby_mud_volcano	Marine_sediment	0.101509
Pimenov_et_al.	1999	10.1007/s003670050097	Norway	Håkon_Mosby_mud_volcano	Marine_sediment	0.101509
Pimenov_et_al.	1999	10.1007/s003670050097	Norway	Håkon_Mosby_mud_volcano	Marine_sediment	0.101509
Pimenov_et_al.	1999	10.1007/s003670050097	Norway	Håkon_Mosby_mud_volcano	Marine_sediment	0.165619
Pimenov_et_al.	1999	10.1007/s003670050097	Norway	Håkon_Mosby_mud_volcano	Marine_sediment	0.320553
Pimenov_et_al.	1999	10.1007/s003670050097	Norway	Håkon_Mosby_mud_volcano	Marine_sediment	0.367301
Pimenov_et_al.	1999	10.1007/s003670050097	Norway	Håkon_Mosby_mud_volcano	Marine_sediment	0.387335
Pimenov_et_al.	1999	10.1007/s003670050097	Norway	Håkon_Mosby_mud_volcano	Marine_sediment	0.462131
Pimenov_et_al.	1999	10.1007/s003670050097	Norway	Håkon_Mosby_mud_volcano	Marine_sediment	0.560968
Pimenov_et_al.	1999	10.1007/s003670050097	Norway	Håkon_Mosby_mud_volcano	Marine_sediment	0.574325
Pimenov_et_al.	1999	10.1007/s003670050097	Norway	Håkon_Mosby_mud_volcano	Marine_sediment	0.654463
Pimenov_et_al.	1999	10.1007/s003670050097	Norway	Håkon_Mosby_mud_volcano	Marine_sediment	0.81474
Pimenov_et_al.	1999	10.1007/s003670050097	Norway	Håkon_Mosby_mud_volcano	Marine_sediment	0.81474
Pimenov_et_al.	1999	10.1007/s003670050097	Norway	Håkon_Mosby_mud_volcano	Marine_sediment	0.975016
Pimenov_et_al.	1999	10.1007/s003670050097	Norway	Håkon_Mosby_mud_volcano	Marine_sediment	1.48256
Pimenov_et_al.	1999	10.1007/s003670050097	Norway	Håkon_Mosby_mud_volcano	Marine_sediment	1.58941
Pimenov_et_al.	1999	10.1007/s003670050097	Norway	Håkon_Mosby_mud_volcano	Marine_sediment	1.61612
Pimenov_et_al.	1999	10.1007/s003670050097	Norway	Håkon_Mosby_mud_volcano	Marine_sediment	1.62948
Pimenov_et_al.	1999	10.1007/s003670050097	Norway	Håkon_Mosby_mud_volcano	Marine_sediment	1.93668
Pimenov_et_al.	1999	10.1007/s003670050097	Norway	Håkon_Mosby_mud_volcano	Marine_sediment	13.2763
Reeburgh	1980	10.1016/0012-821X(80)90021-7	US	Alaska_Skan_Bay	Marine_sediment	1.73584
Reeburgh	1980	10.1016/0012-821X(80)90021-7	US	Alaska_Skan_Bay	Marine_sediment	8.48142
Reeburgh	1980	10.1016/0012-821X(80)90021-7	US	Alaska_Skan_Bay	Marine_sediment	16.6113
Reeburgh	1980	10.1016/0012-821X(80)90021-7	US	Alaska_Skan_Bay	Marine_sediment	34.9364
Reeburgh	1980	10.1016/0012-821X(80)90021-7	US	Alaska_Skan_Bay	Marine_sediment	43.3739
Reeburgh	1980	10.1016/0012-821X(80)90021-7	US	Alaska_Skan_Bay	Marine_sediment	76.4647
Reeburgh	1980	10.1016/0012-821X(80)90021-7	US	Alaska_Skan_Bay	Marine_sediment	79.5408
Reeburgh	1980	10.1016/0012-821X(80)90021-7	US	Alaska_Skan_Bay	Marine_sediment	102.392
Reeburgh	1980	10.1016/0012-821X(80)90021-7	US	Alaska_Skan_Bay	Marine_sediment	116.455
Reeburgh	1980	10.1016/0012-821X(80)90021-7	US	Alaska_Skan_Bay	Marine_sediment	146.777
Reeburgh_et_al.	1991	10.1016/S0198-0149(10)80030-5	US	Black_Sea	Marine_sediment	0.000802
Reeburgh_et_al.	1991	10.1016/S0198-0149(10)80030-5	US	Black_Sea	Marine_sediment	0.001604
Reeburgh_et_al.	1991	10.1016/S0198-0149(10)80030-5	US	Black_Sea	Marine_sediment	0.003208
Reeburgh_et_al.	1991	10.1016/S0198-0149(10)80030-5	US	Black_Sea	Marine_sediment	0.004812
Reeburgh_et_al.	1991	10.1016/S0198-0149(10)80030-5	US	Black_Sea	Marine_sediment	0.009624
Reeburgh_et_al.	1991	10.1016/S0198-0149(10)80030-5	US	Black_Sea	Marine_sediment	0.011228
Reeburgh_et_al.	1991	10.1016/S0198-0149(10)80030-5	US	Black_Sea	Marine_sediment	0.012832
Reeburgh_et_al.	1991	10.1016/S0198-0149(10)80030-5	US	Black_Sea	Marine_sediment	0.01604
Reeburgh_et_al.	1991	10.1016/S0198-0149(10)80030-5	US	Black_Sea	Marine_sediment	0.020852
Reeburgh_et_al.	1991	10.1016/S0198-0149(10)80030-5	US	Black_Sea	Marine_sediment	0.041704
Ruff_et_al.	2013	10.1371/journal.pone.0072627	New Zealand	HMMV	Marine_sediment	0
Ruff_et_al.	2013	10.1371/journal.pone.0072627	New Zealand	Hikurangi_margin	Marine_sediment	320.8
Ruff_et_al.	2013	10.1371/journal.pone.0072627	New Zealand	HMMV	Marine_sediment	1604
Ruff_et_al.	2013	10.1371/journal.pone.0072627	New Zealand	Hikurangi_margin	Marine_sediment	1604
Ruff_et_al.	2013	10.1371/journal.pone.0072627	New Zealand	Hikurangi_margin	Marine_sediment	1604
Ruff_et_al.	2013	10.1371/journal.pone.0072627	New Zealand	Hikurangi_margin	Marine_sediment	3208
Ruff_et_al.	2013	10.1371/journal.pone.0072627	New Zealand	HMMV	Marine_sediment	4010
Ruff_et_al.	2013	10.1371/journal.pone.0072627	New Zealand	Hikurangi_margin	Marine_sediment	4010
Ruff_et_al.	2013	10.1371/journal.pone.0072627	New Zealand	Black_Sea	Marine_sediment	6416
Ruff_et_al.	2013	10.1371/journal.pone.0072627	New Zealand	Hikurangi_margin	Marine_sediment	8020
Ruff_et_al.	2013	10.1371/journal.pone.0072627	New Zealand	HMMV	Marine_sediment	9624
Ruff_et_al.	2013	10.1371/journal.pone.0072627	New Zealand	Black_Sea	Marine_sediment	11228
Ruff_et_al.	2013	10.1371/journal.pone.0072627	New Zealand	Hikurangi_margin	Marine_sediment	43308
Ruff_et_al.	2013	10.1371/journal.pone.0072627	New Zealand	Hikurangi_margin	Marine_sediment	48120
Ruff_et_al.	2013	10.1371/journal.pone.0072627	New Zealand	Black_Sea	Marine_sediment	4812000
Savvichev_et_al.	2007	10.1134/S0026261707050141	Russia	Chukchi_sea	Marine_sediment	0.0006416
Savvichev_et_al.	2007	10.1134/S0026261707050141	Russia	Chukchi_sea	Marine_sediment	0.0009624
Savvichev_et_al.	2007	10.1134/S0026261707050141	Russia	Chukchi_sea	Marine_sediment	0.0011228
Savvichev_et_al.	2007	10.1134/S0026261707050141	Russia	Chukchi_sea	Marine_sediment	0.0012832
Savvichev_et_al.	2007	10.1134/S0026261707050141	Russia	Chukchi_sea	Marine_sediment	0.0019248
Savvichev_et_al.	2007	10.1134/S0026261707050141	Russia	Chukchi_sea	Marine_sediment	0.0027268
Savvichev_et_al.	2007	10.1134/S0026261707050141	Russia	Chukchi_sea	Marine_sediment	0.0030476
Savvichev_et_al.	2018	10.1134/S0026261718020121	Russia	Kara_sea	Marine_sediment	0.145964
Savvichev_et_al.	2018	10.1134/S0026261718020121	Russia	Kara_sea	Marine_sediment	0.158796
Savvichev_et_al.	2018	10.1134/S0026261718020121	Russia	Kara_sea	Marine_sediment	0.16842
Savvichev_et_al.	2018	10.1134/S0026261718020121	Russia	Kara_sea	Marine_sediment	0.195688
Savvichev_et_al.	2018	10.1134/S0026261718020121	Russia	Kara_sea	Marine_sediment	0.197292
Savvichev_et_al.	2018	10.1134/S0026261718020121	Russia	Kara_sea	Marine_sediment	0.21654
Savvichev_et_al.	2018	10.1134/S0026261718020121	Russia	Kara_sea	Marine_sediment	0.247016
Savvichev_et_al.	2018	10.1134/S0026261718020121	Russia	Kara_sea	Marine_sediment	0.269472
Savvichev_et_al.	2018	10.1134/S0026261718020121	Russia	Kara_sea	Marine_sediment	0.315988
Savvichev_et_al.	2018	10.1134/S0026261718020121	Russia	Kara_sea	Marine_sediment	0.370524
Savvichev_et_al.	2018	10.1134/S0026261718020121	Russia	Kara_sea	Marine_sediment	0.413832
Savvichev_et_al.	2018	10.1134/S0026261718020121	Russia	Kara_sea	Marine_sediment	0.476388
Savvichev_et_al.	2023	10.3390/microorganisms11020250	Russia	Laptev_sea	Marine_sediment	0.4812
Savvichev_et_al.	2018	10.1134/S0026261718020121	Russia	Kara_sea	Marine_sediment	0.853328
Savvichev_et_al.	2023	10.3390/microorganisms11020250	Russia	Laptev_sea	Marine_sediment	0.8822
Savvichev_et_al.	2018	10.1134/S0026261718020121	Russia	Kara_sea	Marine_sediment	0.912676
Savvichev_et_al.	2018	10.1134/S0026261718020121	Russia	Kara_sea	Marine_sediment	1.00571
Savvichev_et_al.	2018	10.1134/S0026261718020121	Russia	Kara_sea	Marine_sediment	1.31849
Savvichev_et_al.	2018	10.1134/S0026261718020121	Russia	Kara_sea	Marine_sediment	1.65212
Savvichev_et_al.	2023	10.3390/microorganisms11020250	Russia	Laptev_sea	Marine_sediment	2.0852
Savvichev_et_al.	2023	10.3390/microorganisms11020250	Russia	Laptev_sea	Marine_sediment	5.614
Savvichev_et_al.	2023	10.3390/microorganisms11020250	Russia	Laptev_sea	Marine_sediment	6.416
Savvichev_et_al.	2017	10.1080/01490451.2017.1382612	Russia	Laptev_sea	Marine_sediment	7.34632
Savvichev_et_al.	2017	10.1080/01490451.2017.1382612	Russia	Laptev_sea	Marine_sediment	17.0666
Savvichev_et_al.	2023	10.3390/microorganisms11020250	Russia	Laptev_sea	Marine_sediment	19.248
Savvichev_et_al.	2017	10.1080/01490451.2017.1382612	Russia	Laptev_sea	Marine_sediment	62.7966
Savvichev_et_al.	2018	10.1134/S0026261718020121	Russia	Kara_sea	Marine_sediment	190.876
Bussmann_et_al.	2020	10.1594/PANGAEA.920015	Russia	Tiksi_Bay	Marine_surface	0
Bussmann_et_al.	2020	10.1594/PANGAEA.920015	Russia	Tiksi_Bay	Marine_surface	0
Bussmann_et_al.	2020	10.1594/PANGAEA.920015	Russia	Tiksi_Bay	Marine_surface	0
Bussmann_et_al.	2020	10.1594/PANGAEA.920015	Russia	Tiksi_Bay	Marine_surface	0
Bussmann_et_al.	2020	10.1594/PANGAEA.920015	Russia	Tiksi_Bay	Marine_surface	0
Bussmann_et_al.	2020	10.1594/PANGAEA.920015	Russia	Tiksi_Bay	Marine_surface	0
Bussmann_et_al.	2020	10.1594/PANGAEA.920015	Russia	Arctic_fox	Marine_surface	0
Bussmann_et_al.	2020	10.1594/PANGAEA.920015	Russia	Tiksi_Bay	Marine_surface	0
Bussmann_et_al.	2020	10.1594/PANGAEA.920015	Russia	Tiksi_Bay	Marine_surface	0
Bussmann_et_al.	2020	10.1594/PANGAEA.920015	Russia	Tiksi_Bay	Marine_surface	0
Bussmann_et_al.	2020	10.1594/PANGAEA.920015	Russia	Tiksi_Bay	Marine_surface	0
Bussmann_et_al.	2020	10.1594/PANGAEA.920015	Russia	Tiksi_Bay	Marine_surface	9.624e-05
Bussmann_et_al.	2020	10.1594/PANGAEA.920015	Russia	Arctic_fox	Marine_surface	0.00010426
Bussmann_et_al.	2014	10.1594/PANGAEA.833798	Germany	North_Sea	Marine_surface	0.0001604
Bussmann_et_al.	2014	10.1594/PANGAEA.833798	Germany	North_Sea	Marine_surface	0.0001604
Bussmann_et_al.	2014	10.1594/PANGAEA.833798	Germany	North_Sea	Marine_surface	0.0001604
Bussmann_et_al.	2014	10.1594/PANGAEA.833798	Germany	North_Sea	Marine_surface	0.0001604
Bussmann_et_al.	2014	10.1594/PANGAEA.833798	Germany	North_Sea	Marine_surface	0.0001604
Bussmann_et_al.	2014	10.1594/PANGAEA.833798	Germany	North_Sea	Marine_surface	0.0001604
Bussmann_et_al.	2020	10.1594/PANGAEA.920015	Russia	Tiksi_Bay	Marine_surface	0.00018446
Bussmann_et_al.	2020	10.1594/PANGAEA.920015	Russia	Tiksi_Bay	Marine_surface	0.00018446
Bussmann_et_al.	2020	10.1594/PANGAEA.920015	Russia	Tiksi_Bay	Marine_surface	0.00020852
Bussmann_et_al.	2020	10.1594/PANGAEA.920015	Russia	Arctic_fox	Marine_surface	0.00023258
Bussmann_et_al.	2020	10.1594/PANGAEA.920015	Russia	Tiksi_Bay	Marine_surface	0.00023258
Bussmann_et_al.	2014	10.1594/PANGAEA.833798	Germany	North_Sea	Marine_surface	0.0003208
Bussmann_et_al.	2014	10.1594/PANGAEA.833798	Germany	North_Sea	Marine_surface	0.0003208
Bussmann_et_al.	2014	10.1594/PANGAEA.833798	Germany	North_Sea	Marine_surface	0.0003208
Bussmann_et_al.	2014	10.1594/PANGAEA.833798	Germany	North_Sea	Marine_surface	0.0003208
Bussmann_et_al.	2014	10.1594/PANGAEA.833798	Germany	North_Sea	Marine_surface	0.0003208
Bussmann_et_al.	2014	10.1594/PANGAEA.833798	Germany	North_Sea	Marine_surface	0.0003208
Bussmann_et_al.	2020	10.1594/PANGAEA.920015	Russia	Tiksi_Bay	Marine_surface	0.00033684
Bussmann_et_al.	2020	10.1594/PANGAEA.920015	Russia	Tiksi_Bay	Marine_surface	0.00035288
Bussmann_et_al.	2020	10.1594/PANGAEA.920015	Russia	Tiksi_Bay	Marine_surface	0.00042506
Bussmann_et_al.	2014	10.1594/PANGAEA.833798	Germany	North_Sea	Marine_surface	0.0004812
Bussmann_et_al.	2014	10.1594/PANGAEA.833798	Germany	North_Sea	Marine_surface	0.0004812
Bussmann_et_al.	2014	10.1594/PANGAEA.833798	Germany	North_Sea	Marine_surface	0.0004812
Bussmann_et_al.	2014	10.1594/PANGAEA.833798	Germany	North_Sea	Marine_surface	0.0004812
Bussmann_et_al.	2014	10.1594/PANGAEA.833798	Germany	North_Sea	Marine_surface	0.0006416
Bussmann_et_al.	2014	10.1594/PANGAEA.833798	Germany	North_Sea	Marine_surface	0.0006416
Bussmann_et_al.	2020	10.1594/PANGAEA.920015	Russia	Tiksi_Bay	Marine_surface	0.0006416
Bussmann_et_al.	2014	10.1594/PANGAEA.833798	Germany	North_Sea	Marine_surface	0.000802
Bussmann_et_al.	2014	10.1594/PANGAEA.833798	Germany	North_Sea	Marine_surface	0.0009624
Bussmann_et_al.	2014	10.1594/PANGAEA.833798	Germany	North_Sea	Marine_surface	0.0009624
Bussmann_et_al.	2014	10.1594/PANGAEA.833798	Germany	North_Sea	Marine_surface	0.0009624
Bussmann_et_al.	2020	10.1594/PANGAEA.920015	Russia	Tiksi_Bay	Marine_surface	0.00125914
Bussmann_et_al.	2014	10.1594/PANGAEA.833798	Germany	North_Sea	Marine_surface	0.0012832
Bussmann_et_al.	2014	10.1594/PANGAEA.833798	Germany	North_Sea	Marine_surface	0.0012832
Bussmann_et_al.	2014	10.1594/PANGAEA.833798	Germany	North_Sea	Marine_surface	0.0012832
Bussmann_et_al.	2014	10.1594/PANGAEA.833798	Germany	North_Sea	Marine_surface	0.0014436
Bussmann_et_al.	2014	10.1594/PANGAEA.833798	Germany	North_Sea	Marine_surface	0.0014436
Bussmann_et_al.	2014	10.1594/PANGAEA.833798	Germany	North_Sea	Marine_surface	0.0014436
Bussmann_et_al.	2014	10.1594/PANGAEA.833798	Germany	North_Sea	Marine_surface	0.001604
Bussmann_et_al.	2014	10.1594/PANGAEA.833798	Germany	North_Sea	Marine_surface	0.0019248
Bussmann_et_al.	2014	10.1594/PANGAEA.833798	Germany	North_Sea	Marine_surface	0.0019248
Bussmann_et_al.	2014	10.1594/PANGAEA.833798	Germany	North_Sea	Marine_surface	0.0020852
Bussmann_et_al.	2014	10.1594/PANGAEA.833798	Germany	North_Sea	Marine_surface	0.0020852
Bussmann_et_al.	2014	10.1594/PANGAEA.833798	Germany	North_Sea	Marine_surface	0.0022456
Bussmann_et_al.	2014	10.1594/PANGAEA.833798	Germany	North_Sea	Marine_surface	0.002406
Bussmann_et_al.	2014	10.1594/PANGAEA.833798	Germany	North_Sea	Marine_surface	0.002406
Bussmann_et_al.	2014	10.1594/PANGAEA.833798	Germany	North_Sea	Marine_surface	0.002406
Bussmann_et_al.	2014	10.1594/PANGAEA.833798	Germany	North_Sea	Marine_surface	0.002406
Bussmann_et_al.	2020	10.1594/PANGAEA.920015	Russia	Tiksi_Bay	Marine_surface	0.00243808
Bussmann_et_al.	2014	10.1594/PANGAEA.833798	Germany	North_Sea	Marine_surface	0.0025664
Bussmann_et_al.	2014	10.1594/PANGAEA.833798	Germany	North_Sea	Marine_surface	0.0025664
Bussmann_et_al.	2014	10.1594/PANGAEA.833798	Germany	North_Sea	Marine_surface	0.0027268
Bussmann_et_al.	2014	10.1594/PANGAEA.833798	Germany	North_Sea	Marine_surface	0.0028872
Bussmann_et_al.	2014	10.1594/PANGAEA.833798	Germany	North_Sea	Marine_surface	0.0028872
Bussmann_et_al.	2014	10.1594/PANGAEA.833798	Germany	North_Sea	Marine_surface	0.0030476
Bussmann_et_al.	2014	10.1594/PANGAEA.833798	Germany	North_Sea	Marine_surface	0.0033684
Bussmann_et_al.	2020	10.1594/PANGAEA.920015	Russia	Arctic_fox	Marine_surface	0.00343256
Bussmann_et_al.	2014	10.1594/PANGAEA.833798	Germany	North_Sea	Marine_surface	0.0036892
Bussmann_et_al.	2014	10.1594/PANGAEA.833798	Germany	North_Sea	Marine_surface	0.0038496
Bussmann_et_al.	2014	10.1594/PANGAEA.833798	Germany	North_Sea	Marine_surface	0.0041704
Bussmann_et_al.	2020	10.1594/PANGAEA.920015	Russia	Arctic_fox	Marine_surface	0.00427466
Bussmann_et_al.	2014	10.1594/PANGAEA.833798	Germany	North_Sea	Marine_surface	0.0043308
Bussmann_et_al.	2014	10.1594/PANGAEA.833798	Germany	North_Sea	Marine_surface	0.0065764
Bussmann_et_al.	2014	10.1594/PANGAEA.833798	Germany	North_Sea	Marine_surface	0.0068972
Bussmann_et_al.	2014	10.1594/PANGAEA.833798	Germany	North_Sea	Marine_surface	0.0068972
Bussmann_et_al.	2020	10.1594/PANGAEA.920015	Russia	Tiksi_Bay	Marine_surface	0.00736236
Bussmann_et_al.	2014	10.1594/PANGAEA.833798	Germany	North_Sea	Marine_surface	0.0073784
Bussmann_et_al.	2014	10.1594/PANGAEA.833798	Germany	North_Sea	Marine_surface	0.0073784
Bussmann_et_al.	2014	10.1594/PANGAEA.833798	Germany	North_Sea	Marine_surface	0.0076992
Bussmann_et_al.	2014	10.1594/PANGAEA.833798	Germany	North_Sea	Marine_surface	0.00802
Bussmann_et_al.	2014	10.1594/PANGAEA.833798	Germany	North_Sea	Marine_surface	0.0081804
Bussmann_et_al.	2014	10.1594/PANGAEA.833798	Germany	North_Sea	Marine_surface	0.010426
Bussmann_et_al.	2014	10.1594/PANGAEA.833798	Germany	North_Sea	Marine_surface	0.011228
Bussmann_et_al.	2014	10.1594/PANGAEA.833798	Germany	North_Sea	Marine_surface	0.0118696
Bussmann_et_al.	2014	10.1594/PANGAEA.833798	Germany	North_Sea	Marine_surface	0.0123508
Bussmann_et_al.	2014	10.1594/PANGAEA.833798	Germany	North_Sea	Marine_surface	0.0125112
Bussmann_et_al.	2014	10.1594/PANGAEA.833798	Germany	North_Sea	Marine_surface	0.0126716
Bussmann_et_al.	2014	10.1594/PANGAEA.833798	Germany	North_Sea	Marine_surface	0.0131528
Bussmann_et_al.	2014	10.1594/PANGAEA.833798	Germany	North_Sea	Marine_surface	0.0150776
Bussmann_et_al.	2014	10.1594/PANGAEA.833798	Germany	North_Sea	Marine_surface	0.0157192
Bussmann_et_al.	2014	10.1594/PANGAEA.833798	Germany	North_Sea	Marine_surface	0.0158796
Bussmann_et_al.	2014	10.1594/PANGAEA.833798	Germany	North_Sea	Marine_surface	0.0158796
Bussmann_et_al.	2014	10.1594/PANGAEA.833798	Germany	North_Sea	Marine_surface	0.01604
Bussmann_et_al.	2014	10.1594/PANGAEA.833798	Germany	North_Sea	Marine_surface	0.01604
Bussmann_et_al.	2014	10.1594/PANGAEA.833798	Germany	North_Sea	Marine_surface	0.0166816
Bussmann_et_al.	2014	10.1594/PANGAEA.833798	Germany	North_Sea	Marine_surface	0.0173232
Bussmann_et_al.	2014	10.1594/PANGAEA.833798	Germany	North_Sea	Marine_surface	0.0194084
Bussmann_et_al.	2014	10.1594/PANGAEA.833798	Germany	North_Sea	Marine_surface	0.0194084
Bussmann_et_al.	2014	10.1594/PANGAEA.833798	Germany	North_Sea	Marine_surface	0.0194084
Bussmann_et_al.	2014	10.1594/PANGAEA.833798	Germany	North_Sea	Marine_surface	0.0202104
Bussmann_et_al.	2014	10.1594/PANGAEA.833798	Germany	North_Sea	Marine_surface	0.021654
Bussmann_et_al.	2014	10.1594/PANGAEA.833798	Germany	North_Sea	Marine_surface	0.0235788
Bussmann_et_al.	2014	10.1594/PANGAEA.833798	Germany	North_Sea	Marine_surface	0.0255036
Bussmann_et_al.	2014	10.1594/PANGAEA.833798	Germany	North_Sea	Marine_surface	0.0258244
Bussmann_et_al.	2014	10.1594/PANGAEA.833798	Germany	North_Sea	Marine_surface	0.0259848
Bussmann_et_al.	2014	10.1594/PANGAEA.833798	Germany	North_Sea	Marine_surface	0.0271076
Bussmann_et_al.	2014	10.1594/PANGAEA.833798	Germany	North_Sea	Marine_surface	0.0275888
Bussmann_et_al.	2014	10.1594/PANGAEA.833798	Germany	North_Sea	Marine_surface	0.0279096
Bussmann_et_al.	2014	10.1594/PANGAEA.833798	Germany	North_Sea	Marine_surface	0.0314384
Bussmann_et_al.	2014	10.1594/PANGAEA.833798	Germany	North_Sea	Marine_surface	0.0341652
Bussmann_et_al.	2014	10.1594/PANGAEA.833798	Germany	North_Sea	Marine_surface	0.036892
Bussmann_et_al.	2014	10.1594/PANGAEA.833798	Germany	North_Sea	Marine_surface	0.0516488
Bussmann_et_al.	2014	10.1594/PANGAEA.833798	Germany	North_Sea	Marine_surface	0.0614332
Bussmann_et_al.	2014	10.1594/PANGAEA.833798	Germany	North_Sea	Marine_surface	0.0750672
Bussmann_et_al.	2014	10.1594/PANGAEA.833798	Germany	North_Sea	Marine_surface	0.089824
Bussmann_et_al.	2014	10.1594/PANGAEA.833798	Germany	North_Sea	Marine_surface	0.0931924
Bussmann_et_al.	2014	10.1594/PANGAEA.833798	Germany	North_Sea	Marine_surface	0.0943152
Bussmann_et_al.	2014	10.1594/PANGAEA.833798	Germany	North_Sea	Marine_surface	0.125754
Bussmann_et_al.	2014	10.1594/PANGAEA.833798	Germany	North_Sea	Marine_surface	0.142275
Bussmann_et_al.	2014	10.1594/PANGAEA.833798	Germany	North_Sea	Marine_surface	0.176761
Bussmann_et_al.	2014	10.1594/PANGAEA.833798	Germany	North_Sea	Marine_surface	0.177402
Bussmann_et_al.	2014	10.1594/PANGAEA.833798	Germany	North_Sea	Marine_surface	0.186706
Bussmann_et_al.	2014	10.1594/PANGAEA.833798	Germany	North_Sea	Marine_surface	0.237713
Bussmann_et_al.	2014	10.1594/PANGAEA.833798	Germany	North_Sea	Marine_surface	0.264179
Bussmann_et_al.	2014	10.1594/PANGAEA.833798	Germany	North_Sea	Marine_surface	0.265141
Bussmann_et_al.	2014	10.1594/PANGAEA.833798	Germany	North_Sea	Marine_surface	0.281342
Bussmann_et_al.	2014	10.1594/PANGAEA.833798	Germany	North_Sea	Marine_surface	0.398594
Bussmann_et_al.	2014	10.1594/PANGAEA.833798	Germany	North_Sea	Marine_surface	0.435807
Griffiths_et_al.	1982	10.1128/aem.44.2.435-446.1982	US	Bering_Sea	Marine_surface	2.86429e-10
Griffiths_et_al.	1982	10.1128/aem.44.2.435-446.1982	US	Bering_Sea	Marine_surface	7.16071e-10
Griffiths_et_al.	1982	10.1128/aem.44.2.435-446.1982	US	Bering_Sea	Marine_surface	7.16071e-10
Griffiths_et_al.	1982	10.1128/aem.44.2.435-446.1982	US	Bering_Sea	Marine_surface	1.43214e-09
Griffiths_et_al.	1982	10.1128/aem.44.2.435-446.1982	US	Bering_Sea	Marine_surface	2.14821e-09
Griffiths_et_al.	1982	10.1128/aem.44.2.435-446.1982	US	Bering_Sea	Marine_surface	2.86429e-09
Griffiths_et_al.	1982	10.1128/aem.44.2.435-446.1982	US	Bering_Sea	Marine_surface	1.14571e-08
Liu_et_al.	2024	10.1029/2023JC020280	China	Eastern_China_Marginal_Sea	Marine_surface	4.812e-05
Liu_et_al.	2024	10.1029/2023JC020280	China	Eastern_China_Marginal_Sea	Marine_surface	0.0001604
Liu_et_al.	2024	10.1029/2023JC020280	China	Eastern_China_Marginal_Sea	Marine_surface	0.0001604
Liu_et_al.	2024	10.1029/2023JC020280	China	Eastern_China_Marginal_Sea	Marine_surface	0.0003208
Liu_et_al.	2024	10.1029/2023JC020280	China	Eastern_China_Marginal_Sea	Marine_surface	0.0004812
Liu_et_al.	2024	10.1029/2023JC020280	China	Eastern_China_Marginal_Sea	Marine_surface	0.0004812
Liu_et_al.	2024	10.1029/2023JC020280	China	Eastern_China_Marginal_Sea	Marine_surface	0.0011228
Liu_et_al.	2024	10.1029/2023JC020280	China	Eastern_China_Marginal_Sea	Marine_surface	0.0017644
Liu_et_al.	2024	10.1029/2023JC020280	China	Eastern_China_Marginal_Sea	Marine_surface	0.0017644
Liu_et_al.	2024	10.1029/2023JC020280	China	Eastern_China_Marginal_Sea	Marine_surface	0.0017644
Liu_et_al.	2024	10.1029/2023JC020280	China	Eastern_China_Marginal_Sea	Marine_surface	0.0028872
Liu_et_al.	2024	10.1029/2023JC020280	China	Eastern_China_Marginal_Sea	Marine_surface	0.009624
Mao_et_al.	2022	10.1038/s41467-022-35082-y	China	East_China_Sea	Marine_surface	0.0030476
Mao_et_al.	2022	10.1038/s41467-022-35082-y	China	East_China_Sea	Marine_surface	0.0031278
Mao_et_al.	2022	10.1038/s41467-022-35082-y	China	East_China_Sea	Marine_surface	0.003208
Mao_et_al.	2022	10.1038/s41467-022-35082-y	China	East_China_Sea	Marine_surface	0.00322404
Mao_et_al.	2022	10.1038/s41467-022-35082-y	China	East_China_Sea	Marine_surface	0.00330424
Mao_et_al.	2022	10.1038/s41467-022-35082-y	China	East_China_Sea	Marine_surface	0.00335236
Mao_et_al.	2022	10.1038/s41467-022-35082-y	China	East_China_Sea	Marine_surface	0.00338444
Mao_et_al.	2022	10.1038/s41467-022-35082-y	China	East_China_Sea	Marine_surface	0.00338444
Mao_et_al.	2022	10.1038/s41467-022-35082-y	China	East_China_Sea	Marine_surface	0.00338444
Mao_et_al.	2022	10.1038/s41467-022-35082-y	China	East_China_Sea	Marine_surface	0.00340048
Mao_et_al.	2022	10.1038/s41467-022-35082-y	China	East_China_Sea	Marine_surface	0.00341652
Mao_et_al.	2022	10.1038/s41467-022-35082-y	China	East_China_Sea	Marine_surface	0.00346464
Mao_et_al.	2022	10.1038/s41467-022-35082-y	China	East_China_Sea	Marine_surface	0.00346464
Mao_et_al.	2022	10.1038/s41467-022-35082-y	China	East_China_Sea	Marine_surface	0.00348068
Mao_et_al.	2022	10.1038/s41467-022-35082-y	China	East_China_Sea	Marine_surface	0.00349672
Mao_et_al.	2022	10.1038/s41467-022-35082-y	China	East_China_Sea	Marine_surface	0.00351276
Mao_et_al.	2022	10.1038/s41467-022-35082-y	China	East_China_Sea	Marine_surface	0.0035288
Mao_et_al.	2022	10.1038/s41467-022-35082-y	China	East_China_Sea	Marine_surface	0.00357692
Mao_et_al.	2022	10.1038/s41467-022-35082-y	China	East_China_Sea	Marine_surface	0.0036892
Mao_et_al.	2022	10.1038/s41467-022-35082-y	China	East_China_Sea	Marine_surface	0.0036892
Mao_et_al.	2022	10.1038/s41467-022-35082-y	China	East_China_Sea	Marine_surface	0.00375336
Mao_et_al.	2022	10.1038/s41467-022-35082-y	China	East_China_Sea	Marine_surface	0.0037694
Mao_et_al.	2022	10.1038/s41467-022-35082-y	China	East_China_Sea	Marine_surface	0.00386564
Mao_et_al.	2022	10.1038/s41467-022-35082-y	China	East_China_Sea	Marine_surface	0.00386564
Mao_et_al.	2022	10.1038/s41467-022-35082-y	China	East_China_Sea	Marine_surface	0.00386564
Mao_et_al.	2022	10.1038/s41467-022-35082-y	China	East_China_Sea	Marine_surface	0.00386564
Mao_et_al.	2022	10.1038/s41467-022-35082-y	China	East_China_Sea	Marine_surface	0.00389772
Mao_et_al.	2022	10.1038/s41467-022-35082-y	China	East_China_Sea	Marine_surface	0.00391376
Mao_et_al.	2022	10.1038/s41467-022-35082-y	China	East_China_Sea	Marine_surface	0.00391376
Mao_et_al.	2022	10.1038/s41467-022-35082-y	China	East_China_Sea	Marine_surface	0.00394584
Mao_et_al.	2022	10.1038/s41467-022-35082-y	China	East_China_Sea	Marine_surface	0.00396188
Mao_et_al.	2022	10.1038/s41467-022-35082-y	China	East_China_Sea	Marine_surface	0.00396188
Mao_et_al.	2022	10.1038/s41467-022-35082-y	China	East_China_Sea	Marine_surface	0.00397792
Mao_et_al.	2022	10.1038/s41467-022-35082-y	China	East_China_Sea	Marine_surface	0.00399396
Mao_et_al.	2022	10.1038/s41467-022-35082-y	China	East_China_Sea	Marine_surface	0.00399396
Mao_et_al.	2022	10.1038/s41467-022-35082-y	China	East_China_Sea	Marine_surface	0.00399396
Mao_et_al.	2022	10.1038/s41467-022-35082-y	China	East_China_Sea	Marine_surface	0.00399396
Mao_et_al.	2022	10.1038/s41467-022-35082-y	China	East_China_Sea	Marine_surface	0.00402604
Mao_et_al.	2022	10.1038/s41467-022-35082-y	China	East_China_Sea	Marine_surface	0.00404208
Mao_et_al.	2022	10.1038/s41467-022-35082-y	China	East_China_Sea	Marine_surface	0.00404208
Mao_et_al.	2022	10.1038/s41467-022-35082-y	China	East_China_Sea	Marine_surface	0.00405812
Mao_et_al.	2022	10.1038/s41467-022-35082-y	China	East_China_Sea	Marine_surface	0.00412228
Mao_et_al.	2022	10.1038/s41467-022-35082-y	China	East_China_Sea	Marine_surface	0.00415436
Mao_et_al.	2022	10.1038/s41467-022-35082-y	China	East_China_Sea	Marine_surface	0.00415436
Mao_et_al.	2022	10.1038/s41467-022-35082-y	China	East_China_Sea	Marine_surface	0.00415436
Mao_et_al.	2022	10.1038/s41467-022-35082-y	China	East_China_Sea	Marine_surface	0.0041704
Mao_et_al.	2022	10.1038/s41467-022-35082-y	China	East_China_Sea	Marine_surface	0.00418644
Mao_et_al.	2022	10.1038/s41467-022-35082-y	China	East_China_Sea	Marine_surface	0.00420248
Mao_et_al.	2022	10.1038/s41467-022-35082-y	China	East_China_Sea	Marine_surface	0.0042506
Mao_et_al.	2022	10.1038/s41467-022-35082-y	China	East_China_Sea	Marine_surface	0.0043308
Mao_et_al.	2022	10.1038/s41467-022-35082-y	China	East_China_Sea	Marine_surface	0.00437892
Mao_et_al.	2022	10.1038/s41467-022-35082-y	China	East_China_Sea	Marine_surface	0.00437892
Mao_et_al.	2022	10.1038/s41467-022-35082-y	China	East_China_Sea	Marine_surface	0.00439496
Mao_et_al.	2022	10.1038/s41467-022-35082-y	China	East_China_Sea	Marine_surface	0.004411
Mao_et_al.	2022	10.1038/s41467-022-35082-y	China	East_China_Sea	Marine_surface	0.00442704
Mao_et_al.	2022	10.1038/s41467-022-35082-y	China	East_China_Sea	Marine_surface	0.00442704
Mao_et_al.	2022	10.1038/s41467-022-35082-y	China	East_China_Sea	Marine_surface	0.00455536
Mao_et_al.	2022	10.1038/s41467-022-35082-y	China	East_China_Sea	Marine_surface	0.00461952
Mao_et_al.	2022	10.1038/s41467-022-35082-y	China	East_China_Sea	Marine_surface	0.0046516
Mao_et_al.	2022	10.1038/s41467-022-35082-y	China	East_China_Sea	Marine_surface	0.00471576
Mao_et_al.	2022	10.1038/s41467-022-35082-y	China	East_China_Sea	Marine_surface	0.00476388
Mao_et_al.	2022	10.1038/s41467-022-35082-y	China	East_China_Sea	Marine_surface	0.00495636
Mao_et_al.	2022	10.1038/s41467-022-35082-y	China	East_China_Sea	Marine_surface	0.00495636
Mao_et_al.	2022	10.1038/s41467-022-35082-y	China	East_China_Sea	Marine_surface	0.00500448
Mao_et_al.	2022	10.1038/s41467-022-35082-y	China	East_China_Sea	Marine_surface	0.0050526
Mao_et_al.	2022	10.1038/s41467-022-35082-y	China	East_China_Sea	Marine_surface	0.00506864
Mao_et_al.	2022	10.1038/s41467-022-35082-y	China	East_China_Sea	Marine_surface	0.00508468
Mao_et_al.	2022	10.1038/s41467-022-35082-y	China	East_China_Sea	Marine_surface	0.00511676
Mao_et_al.	2022	10.1038/s41467-022-35082-y	China	East_China_Sea	Marine_surface	0.0051328
Mao_et_al.	2022	10.1038/s41467-022-35082-y	China	East_China_Sea	Marine_surface	0.0051328
Mao_et_al.	2022	10.1038/s41467-022-35082-y	China	East_China_Sea	Marine_surface	0.0051328
Mao_et_al.	2022	10.1038/s41467-022-35082-y	China	East_China_Sea	Marine_surface	0.00516488
Mao_et_al.	2022	10.1038/s41467-022-35082-y	China	East_China_Sea	Marine_surface	0.00516488
Mao_et_al.	2022	10.1038/s41467-022-35082-y	China	East_China_Sea	Marine_surface	0.00519696
Mao_et_al.	2022	10.1038/s41467-022-35082-y	China	East_China_Sea	Marine_surface	0.00519696
Mao_et_al.	2022	10.1038/s41467-022-35082-y	China	East_China_Sea	Marine_surface	0.00524508
Mao_et_al.	2022	10.1038/s41467-022-35082-y	China	East_China_Sea	Marine_surface	0.00524508
Mao_et_al.	2022	10.1038/s41467-022-35082-y	China	East_China_Sea	Marine_surface	0.00524508
Mao_et_al.	2022	10.1038/s41467-022-35082-y	China	East_China_Sea	Marine_surface	0.00526112
Mao_et_al.	2022	10.1038/s41467-022-35082-y	China	East_China_Sea	Marine_surface	0.0055338
Mao_et_al.	2022	10.1038/s41467-022-35082-y	China	East_China_Sea	Marine_surface	0.00582252
Mao_et_al.	2022	10.1038/s41467-022-35082-y	China	East_China_Sea	Marine_surface	0.00590272
Mao_et_al.	2022	10.1038/s41467-022-35082-y	China	East_China_Sea	Marine_surface	0.0059348
Mao_et_al.	2022	10.1038/s41467-022-35082-y	China	East_China_Sea	Marine_surface	0.00611124
Mao_et_al.	2022	10.1038/s41467-022-35082-y	China	East_China_Sea	Marine_surface	0.00627164
Mao_et_al.	2022	10.1038/s41467-022-35082-y	China	East_China_Sea	Marine_surface	0.00627164
Mao_et_al.	2022	10.1038/s41467-022-35082-y	China	East_China_Sea	Marine_surface	0.00631976
Mao_et_al.	2022	10.1038/s41467-022-35082-y	China	East_China_Sea	Marine_surface	0.00639996
Mao_et_al.	2022	10.1038/s41467-022-35082-y	China	East_China_Sea	Marine_surface	0.00646412
Mao_et_al.	2022	10.1038/s41467-022-35082-y	China	East_China_Sea	Marine_surface	0.00659244
Mao_et_al.	2022	10.1038/s41467-022-35082-y	China	East_China_Sea	Marine_surface	0.00662452
Mao_et_al.	2022	10.1038/s41467-022-35082-y	China	East_China_Sea	Marine_surface	0.00676888
Mao_et_al.	2022	10.1038/s41467-022-35082-y	China	East_China_Sea	Marine_surface	0.00683304
Mao_et_al.	2022	10.1038/s41467-022-35082-y	China	East_China_Sea	Marine_surface	0.00718592
Mao_et_al.	2022	10.1038/s41467-022-35082-y	China	East_China_Sea	Marine_surface	0.00723404
Mao_et_al.	2022	10.1038/s41467-022-35082-y	China	East_China_Sea	Marine_surface	0.0072982
Mao_et_al.	2022	10.1038/s41467-022-35082-y	China	East_China_Sea	Marine_surface	0.00773128
Mao_et_al.	2022	10.1038/s41467-022-35082-y	China	East_China_Sea	Marine_surface	0.00795584
Mao_et_al.	2022	10.1038/s41467-022-35082-y	China	East_China_Sea	Marine_surface	0.00813228
Mao_et_al.	2022	10.1038/s41467-022-35082-y	China	East_China_Sea	Marine_surface	0.0101854
Mao_et_al.	2022	10.1038/s41467-022-35082-y	China	East_China_Sea	Marine_surface	0.0103618
Mao_et_al.	2022	10.1038/s41467-022-35082-y	China	East_China_Sea	Marine_surface	0.0106185
Mao_et_al.	2022	10.1038/s41467-022-35082-y	China	East_China_Sea	Marine_surface	0.0115328
Mao_et_al.	2022	10.1038/s41467-022-35082-y	China	East_China_Sea	Marine_surface	0.0146445
Mao_et_al.	2022	10.1038/s41467-022-35082-y	China	East_China_Sea	Marine_surface	0.0157994
Mao_et_al.	2022	10.1038/s41467-022-35082-y	China	East_China_Sea	Marine_surface	0.0158796
Mao_et_al.	2022	10.1038/s41467-022-35082-y	China	East_China_Sea	Marine_surface	0.019649
Mao_et_al.	2022	10.1038/s41467-022-35082-y	China	East_China_Sea	Marine_surface	0.0286154
Pack_et_al.	2011	10.4319/lom.2011.9.245	US	Santa_Monica_Basin	Marine_surface	3.3684e-06
Pack_et_al.	2011	10.4319/lom.2011.9.245	US	Santa_Monica_Basin	Marine_surface	3.6892e-06
Pack_et_al.	2015	10.1002/2014JG002900	US	Eastern_Tropical_North_Pacific	Marine_surface	1.604e-05
Pack_et_al.	2011	10.4319/lom.2011.9.245	US	Santa_Monica_Basin	Marine_surface	1.9248e-05
Pack_et_al.	2011	10.4319/lom.2011.9.245	US	Santa_Barbara_Basin	Marine_surface	2.2456e-05
Pack_et_al.	2015	10.1002/2014JG002900	US	Eastern_Tropical_North_Pacific	Marine_surface	2.406e-05
Pack_et_al.	2015	10.1002/2014JG002900	US	Eastern_Tropical_North_Pacific	Marine_surface	4.4912e-05
Pack_et_al.	2011	10.4319/lom.2011.9.245	US	Santa_Barbara_Basin	Marine_surface	5.4536e-05
Pack_et_al.	2015	10.1002/2014JG002900	US	Eastern_Tropical_North_Pacific	Marine_surface	8.6616e-05
Pack_et_al.	2015	10.1002/2014JG002900	US	Eastern_Tropical_North_Pacific	Marine_surface	9.1428e-05
Pack_et_al.	2015	10.1002/2014JG002900	US	Eastern_Tropical_North_Pacific	Marine_surface	0.000123508
Pack_et_al.	2015	10.1002/2014JG002900	US	Eastern_Tropical_North_Pacific	Marine_surface	0.0001604
Pack_et_al.	2015	10.1002/2014JG002900	US	Eastern_Tropical_North_Pacific	Marine_surface	0.000190876
Pack_et_al.	2015	10.1002/2014JG002900	US	Eastern_Tropical_North_Pacific	Marine_surface	0.000214936
Pack_et_al.	2015	10.1002/2014JG002900	US	Eastern_Tropical_North_Pacific	Marine_surface	0.000226164
Pack_et_al.	2015	10.1002/2014JG002900	US	Eastern_Tropical_North_Pacific	Marine_surface	0.0002406
Pack_et_al.	2015	10.1002/2014JG002900	US	Eastern_Tropical_North_Pacific	Marine_surface	0.000242204
Pack_et_al.	2015	10.1002/2014JG002900	US	Eastern_Tropical_North_Pacific	Marine_surface	0.000247016
Pack_et_al.	2015	10.1002/2014JG002900	US	Eastern_Tropical_North_Pacific	Marine_surface	0.000317592
Pack_et_al.	2015	10.1002/2014JG002900	US	Eastern_Tropical_North_Pacific	Marine_surface	0.000354484
Pack_et_al.	2011	10.4319/lom.2011.9.245	US	Santa_Monica_Basin	Marine_surface	0.0005614
Pack_et_al.	2011	10.4319/lom.2011.9.245	US	Santa_Barbara_Basin	Marine_surface	0.00059348
Pack_et_al.	2015	10.1002/2014JG002900	US	Eastern_Tropical_North_Pacific	Marine_surface	0.000595084
Pack_et_al.	2015	10.1002/2014JG002900	US	Eastern_Tropical_North_Pacific	Marine_surface	0.000630372
Pack_et_al.	2011	10.4319/lom.2011.9.245	US	Santa_Monica_Basin	Marine_surface	0.00068972
Pack_et_al.	2015	10.1002/2014JG002900	US	Eastern_Tropical_North_Pacific	Marine_surface	0.00070576
Pack_et_al.	2011	10.4319/lom.2011.9.245	US	Santa_Monica_Basin	Marine_surface	0.00070576
Pack_et_al.	2015	10.1002/2014JG002900	US	Eastern_Tropical_North_Pacific	Marine_surface	0.000760296
Pack_et_al.	2015	10.1002/2014JG002900	US	Eastern_Tropical_North_Pacific	Marine_surface	0.000798792
Pack_et_al.	2015	10.1002/2014JG002900	US	Eastern_Tropical_North_Pacific	Marine_surface	0.000822852
Pack_et_al.	2015	10.1002/2014JG002900	US	Eastern_Tropical_North_Pacific	Marine_surface	0.00086616
Pack_et_al.	2015	10.1002/2014JG002900	US	Eastern_Tropical_North_Pacific	Marine_surface	0.000925508
Pack_et_al.	2011	10.4319/lom.2011.9.245	US	Santa_Monica_Basin	Marine_surface	0.00094636
Pack_et_al.	2011	10.4319/lom.2011.9.245	US	Santa_Monica_Basin	Marine_surface	0.00099448
Pack_et_al.	2015	10.1002/2014JG002900	US	Eastern_Tropical_North_Pacific	Marine_surface	0.00110034
Pack_et_al.	2011	10.4319/lom.2011.9.245	US	Santa_Barbara_Basin	Marine_surface	0.00121904
Pack_et_al.	2011	10.4319/lom.2011.9.245	US	Santa_Barbara_Basin	Marine_surface	0.00131528
Pack_et_al.	2015	10.1002/2014JG002900	US	Eastern_Tropical_North_Pacific	Marine_surface	0.00134736
Pack_et_al.	2015	10.1002/2014JG002900	US	Eastern_Tropical_North_Pacific	Marine_surface	0.00135057
Pack_et_al.	2011	10.4319/lom.2011.9.245	US	Santa_Barbara_Basin	Marine_surface	0.00142756
Pack_et_al.	2011	10.4319/lom.2011.9.245	US	Santa_Barbara_Basin	Marine_surface	0.00155588
Pack_et_al.	2015	10.1002/2014JG002900	US	Eastern_Tropical_North_Pacific	Marine_surface	0.0019633
Pack_et_al.	2015	10.1002/2014JG002900	US	Eastern_Tropical_North_Pacific	Marine_surface	0.00209964
Pack_et_al.	2015	10.1002/2014JG002900	US	Eastern_Tropical_North_Pacific	Marine_surface	0.00238034
Pack_et_al.	2011	10.4319/lom.2011.9.245	US	Santa_Monica_Basin	Marine_surface	0.0025664
Pack_et_al.	2015	10.1002/2014JG002900	US	Eastern_Tropical_North_Pacific	Marine_surface	0.00259046
Pack_et_al.	2015	10.1002/2014JG002900	US	Eastern_Tropical_North_Pacific	Marine_surface	0.00286635
Pack_et_al.	2015	10.1002/2014JG002900	US	Eastern_Tropical_North_Pacific	Marine_surface	0.00322885
Pack_et_al.	2015	10.1002/2014JG002900	US	Eastern_Tropical_North_Pacific	Marine_surface	0.00324008
Pack_et_al.	2015	10.1002/2014JG002900	US	Eastern_Tropical_North_Pacific	Marine_surface	0.0035304
Pack_et_al.	2015	10.1002/2014JG002900	US	Eastern_Tropical_North_Pacific	Marine_surface	0.00388649
Pack_et_al.	2015	10.1002/2014JG002900	US	Eastern_Tropical_North_Pacific	Marine_surface	0.00416398
Pack_et_al.	2015	10.1002/2014JG002900	US	Eastern_Tropical_North_Pacific	Marine_surface	0.00421371
Pack_et_al.	2015	10.1002/2014JG002900	US	Eastern_Tropical_North_Pacific	Marine_surface	0.0065363
Pack_et_al.	2015	10.1002/2014JG002900	US	Eastern_Tropical_North_Pacific	Marine_surface	0.00668387
Pack_et_al.	2011	10.4319/lom.2011.9.245	US	Santa_Monica_Basin	Marine_surface	0.007218
Pack_et_al.	2011	10.4319/lom.2011.9.245	US	Santa_Barbara_Basin	Marine_surface	0.0081804
Pack_et_al.	2011	10.4319/lom.2011.9.245	US	Santa_Barbara_Basin	Marine_surface	0.0083408
Pack_et_al.	2015	10.1002/2014JG002900	US	Eastern_Tropical_North_Pacific	Marine_surface	0.00859744
Pack_et_al.	2015	10.1002/2014JG002900	US	Eastern_Tropical_North_Pacific	Marine_surface	0.00891343
Pack_et_al.	2011	10.4319/lom.2011.9.245	US	Santa_Monica_Basin	Marine_surface	0.0102656
Pack_et_al.	2011	10.4319/lom.2011.9.245	US	Santa_Barbara_Basin	Marine_surface	0.0121904
Pack_et_al.	2011	10.4319/lom.2011.9.245	US	Santa_Barbara_Basin	Marine_surface	0.01604
Pack_et_al.	2015	10.1002/2014JG002900	US	Eastern_Tropical_North_Pacific	Marine_surface	0.0192352
Pack_et_al.	2011	10.4319/lom.2011.9.245	US	Santa_Barbara_Basin	Marine_surface	0.022456
Pack_et_al.	2011	10.4319/lom.2011.9.245	US	Santa_Barbara_Basin	Marine_surface	0.025664
Pack_et_al.	2011	10.4319/lom.2011.9.245	US	Santa_Barbara_Basin	Marine_surface	0.028872
Pack_et_al.	2011	10.4319/lom.2011.9.245	US	Santa_Barbara_Basin	Marine_surface	0.028872
Pack_et_al.	2011	10.4319/lom.2011.9.245	US	Santa_Barbara_Basin	Marine_surface	0.04812
Pack_et_al.	2015	10.1002/2014JG002900	US	Eastern_Tropical_North_Pacific	Marine_surface	0.0637141
Rogener_et_al.	2021	10.1007/s10533-021-00778-8	US	Louisiana_shelf	Marine_surface	0
Rogener_et_al.	2020	10.1002/lno.11254	Russia	Chukchi_Sea	Marine_surface	5.61958e-06
Rogener_et_al.	2020	10.1002/lno.11254	Russia	Chukchi_Sea	Marine_surface	1.48623e-05
Rogener_et_al.	2020	10.1002/lno.11254	Russia	Chukchi_Sea	Marine_surface	1.76283e-05
Rogener_et_al.	2020	10.1002/lno.11254	Russia	Chukchi_Sea	Marine_surface	2.30602e-05
Rogener_et_al.	2021	10.1007/s10533-021-00778-8	US	Louisiana_shelf	Marine_surface	3.208e-05
Rogener_et_al.	2021	10.1007/s10533-021-00778-8	US	Louisiana_shelf	Marine_surface	4.812e-05
Rogener_et_al.	2020	10.1002/lno.11254	Russia	Chukchi_Sea	Marine_surface	7.09885e-05
Rogener_et_al.	2020	10.1002/lno.11254	Russia	Chukchi_Sea	Marine_surface	7.85768e-05
Rogener_et_al.	2021	10.1007/s10533-021-00778-8	US	Louisiana_shelf	Marine_surface	8.02e-05
Rogener_et_al.	2020	10.1002/lno.11254	Russia	Chukchi_Sea	Marine_surface	8.81165e-05
Rogener_et_al.	2020	10.1002/lno.11254	Russia	Chukchi_Sea	Marine_surface	0.000103325
Rogener_et_al.	2020	10.1002/lno.11254	Russia	Chukchi_Sea	Marine_surface	0.00010546
Rogener_et_al.	2020	10.1002/lno.11254	Russia	Chukchi_Sea	Marine_surface	0.000127825
Rogener_et_al.	2021	10.1007/s10533-021-00778-8	US	Louisiana_shelf	Marine_surface	0.00014436
Rogener_et_al.	2021	10.1007/s10533-021-00778-8	US	Louisiana_shelf	Marine_surface	0.0001604
Rogener_et_al.	2021	10.1007/s10533-021-00778-8	US	Louisiana_shelf	Marine_surface	0.00017644
Rogener_et_al.	2020	10.1002/lno.11254	Russia	Chukchi_Sea	Marine_surface	0.00019152
Rogener_et_al.	2021	10.1007/s10533-021-00778-8	US	Louisiana_shelf	Marine_surface	0.00020852
Rogener_et_al.	2021	10.1007/s10533-021-00778-8	US	Louisiana_shelf	Marine_surface	0.00020852
Rogener_et_al.	2020	10.1002/lno.11254	Russia	Chukchi_Sea	Marine_surface	0.000221877
Rogener_et_al.	2021	10.1007/s10533-021-00778-8	US	Louisiana_shelf	Marine_surface	0.00027268
Rogener_et_al.	2021	10.1007/s10533-021-00778-8	US	Louisiana_shelf	Marine_surface	0.00030476
Rogener_et_al.	2021	10.1007/s10533-021-00778-8	US	Louisiana_shelf	Marine_surface	0.0003208
Rogener_et_al.	2020	10.1002/lno.11254	Russia	Chukchi_Sea	Marine_surface	0.000327133
Rogener_et_al.	2021	10.1007/s10533-021-00778-8	US	Louisiana_shelf	Marine_surface	0.00035288
Rogener_et_al.	2021	10.1007/s10533-021-00778-8	US	Louisiana_shelf	Marine_surface	0.00035288
Rogener_et_al.	2021	10.1007/s10533-021-00778-8	US	Louisiana_shelf	Marine_surface	0.00038496
Rogener_et_al.	2020	10.1002/lno.11254	Russia	Chukchi_Sea	Marine_surface	0.00039547
Rogener_et_al.	2020	10.1002/lno.11254	Russia	Chukchi_Sea	Marine_surface	0.000413864
Rogener_et_al.	2021	10.1007/s10533-021-00778-8	US	Louisiana_shelf	Marine_surface	0.00043308
Rogener_et_al.	2021	10.1007/s10533-021-00778-8	US	Louisiana_shelf	Marine_surface	0.0004812
Rogener_et_al.	2021	10.1007/s10533-021-00778-8	US	Louisiana_shelf	Marine_surface	0.00049724
Rogener_et_al.	2021	10.1007/s10533-021-00778-8	US	Louisiana_shelf	Marine_surface	0.0005614
Rogener_et_al.	2021	10.1007/s10533-021-00778-8	US	Louisiana_shelf	Marine_surface	0.00059348
Rogener_et_al.	2021	10.1007/s10533-021-00778-8	US	Louisiana_shelf	Marine_surface	0.00060952
Rogener_et_al.	2021	10.1007/s10533-021-00778-8	US	Louisiana_shelf	Marine_surface	0.00060952
Rogener_et_al.	2020	10.1002/lno.11254	Russia	Chukchi_Sea	Marine_surface	0.000660609
Rogener_et_al.	2021	10.1007/s10533-021-00778-8	US	Louisiana_shelf	Marine_surface	0.00068972
Rogener_et_al.	2020	10.1002/lno.11254	Russia	Chukchi_Sea	Marine_surface	0.000755129
Rogener_et_al.	2020	10.1002/lno.11254	Russia	Chukchi_Sea	Marine_surface	0.000782844
Rogener_et_al.	2020	10.1002/lno.11254	Russia	Chukchi_Sea	Marine_surface	0.000803866
Rogener_et_al.	2021	10.1007/s10533-021-00778-8	US	Louisiana_shelf	Marine_surface	0.00083408
Rogener_et_al.	2020	10.1002/lno.11254	Russia	Chukchi_Sea	Marine_surface	0.000837962
Rogener_et_al.	2021	10.1007/s10533-021-00778-8	US	Louisiana_shelf	Marine_surface	0.00091428
Rogener_et_al.	2021	10.1007/s10533-021-00778-8	US	Louisiana_shelf	Marine_surface	0.00107468
Rogener_et_al.	2020	10.1002/lno.11254	Russia	Chukchi_Sea	Marine_surface	0.00115297
Rogener_et_al.	2021	10.1007/s10533-021-00778-8	US	Louisiana_shelf	Marine_surface	0.00115488
Rogener_et_al.	2021	10.1007/s10533-021-00778-8	US	Louisiana_shelf	Marine_surface	0.00118696
Rogener_et_al.	2021	10.1007/s10533-021-00778-8	US	Louisiana_shelf	Marine_surface	0.00121904
Rogener_et_al.	2021	10.1007/s10533-021-00778-8	US	Louisiana_shelf	Marine_surface	0.0012832
Rogener_et_al.	2020	10.1002/lno.11254	Russia	Chukchi_Sea	Marine_surface	0.00156676
Rogener_et_al.	2021	10.1007/s10533-021-00778-8	US	Louisiana_shelf	Marine_surface	0.00162004
Rogener_et_al.	2020	10.1002/lno.11254	Russia	Chukchi_Sea	Marine_surface	0.00178134
Rogener_et_al.	2020	10.1002/lno.11254	Russia	Chukchi_Sea	Marine_surface	0.00182089
Rogener_et_al.	2021	10.1007/s10533-021-00778-8	US	Louisiana_shelf	Marine_surface	0.00190876
Rogener_et_al.	2021	10.1007/s10533-021-00778-8	US	Louisiana_shelf	Marine_surface	0.0020852
Rogener_et_al.	2021	10.1007/s10533-021-00778-8	US	Louisiana_shelf	Marine_surface	0.00218144
Rogener_et_al.	2020	10.1002/lno.11254	Russia	Chukchi_Sea	Marine_surface	0.00230335
Rogener_et_al.	2021	10.1007/s10533-021-00778-8	US	Louisiana_shelf	Marine_surface	0.0023258
Rogener_et_al.	2021	10.1007/s10533-021-00778-8	US	Louisiana_shelf	Marine_surface	0.00243808
Rogener_et_al.	2020	10.1002/lno.11254	Russia	Chukchi_Sea	Marine_surface	0.00284723
Rogener_et_al.	2021	10.1007/s10533-021-00778-8	US	Louisiana_shelf	Marine_surface	0.00293532
Rogener_et_al.	2020	10.1002/lno.11254	Russia	Chukchi_Sea	Marine_surface	0.00301845
Rogener_et_al.	2020	10.1002/lno.11254	Russia	Chukchi_Sea	Marine_surface	0.00303612
Rogener_et_al.	2020	10.1002/lno.11254	Russia	Chukchi_Sea	Marine_surface	0.00331704
Rogener_et_al.	2020	10.1002/lno.11254	Russia	Chukchi_Sea	Marine_surface	0.00333563
Rogener_et_al.	2021	10.1007/s10533-021-00778-8	US	Louisiana_shelf	Marine_surface	0.00386564
Rogener_et_al.	2020	10.1002/lno.11254	Russia	Chukchi_Sea	Marine_surface	0.00402846
Rogener_et_al.	2021	10.1007/s10533-021-00778-8	US	Louisiana_shelf	Marine_surface	0.00423456
Rogener_et_al.	2020	10.1002/lno.11254	Russia	Chukchi_Sea	Marine_surface	0.00424044
Rogener_et_al.	2020	10.1002/lno.11254	Russia	Chukchi_Sea	Marine_surface	0.00441066
Rogener_et_al.	2021	10.1007/s10533-021-00778-8	US	Louisiana_shelf	Marine_surface	0.00447516
Rogener_et_al.	2021	10.1007/s10533-021-00778-8	US	Louisiana_shelf	Marine_surface	0.00450724
Rogener_et_al.	2021	10.1007/s10533-021-00778-8	US	Louisiana_shelf	Marine_surface	0.00453932
Rogener_et_al.	2021	10.1007/s10533-021-00778-8	US	Louisiana_shelf	Marine_surface	0.00575836
Rogener_et_al.	2021	10.1007/s10533-021-00778-8	US	Louisiana_shelf	Marine_surface	0.00591876
Rogener_et_al.	2021	10.1007/s10533-021-00778-8	US	Louisiana_shelf	Marine_surface	0.00612728
Rogener_et_al.	2020	10.1002/lno.11254	Russia	Chukchi_Sea	Marine_surface	0.0065003
Rogener_et_al.	2021	10.1007/s10533-021-00778-8	US	Louisiana_shelf	Marine_surface	0.00728216
Rogener_et_al.	2021	10.1007/s10533-021-00778-8	US	Louisiana_shelf	Marine_surface	0.00742652
Rogener_et_al.	2020	10.1002/lno.11254	Russia	Chukchi_Sea	Marine_surface	0.00743973
Rogener_et_al.	2021	10.1007/s10533-021-00778-8	US	Louisiana_shelf	Marine_surface	0.0074586
Rogener_et_al.	2021	10.1007/s10533-021-00778-8	US	Louisiana_shelf	Marine_surface	0.00750672
Rogener_et_al.	2021	10.1007/s10533-021-00778-8	US	Louisiana_shelf	Marine_surface	0.00784356
Rogener_et_al.	2020	10.1002/lno.11254	Russia	Chukchi_Sea	Marine_surface	0.00808914
Rogener_et_al.	2021	10.1007/s10533-021-00778-8	US	Louisiana_shelf	Marine_surface	0.00829268
Rogener_et_al.	2020	10.1002/lno.11254	Russia	Chukchi_Sea	Marine_surface	0.00857342
Rogener_et_al.	2020	10.1002/lno.11254	Russia	Chukchi_Sea	Marine_surface	0.00930711
Rogener_et_al.	2021	10.1007/s10533-021-00778-8	US	Louisiana_shelf	Marine_surface	0.00965608
Rogener_et_al.	2021	10.1007/s10533-021-00778-8	US	Louisiana_shelf	Marine_surface	0.00968816
Rogener_et_al.	2021	10.1007/s10533-021-00778-8	US	Louisiana_shelf	Marine_surface	0.010009
Rogener_et_al.	2021	10.1007/s10533-021-00778-8	US	Louisiana_shelf	Marine_surface	0.0100571
Rogener_et_al.	2021	10.1007/s10533-021-00778-8	US	Louisiana_shelf	Marine_surface	0.021269
Rogener_et_al.	2021	10.1007/s10533-021-00778-8	US	Louisiana_shelf	Marine_surface	0.0256961
Rogener_et_al.	2021	10.1007/s10533-021-00778-8	US	Louisiana_shelf	Marine_surface	0.0263056
Rogener_et_al.	2021	10.1007/s10533-021-00778-8	US	Louisiana_shelf	Marine_surface	0.2453
Rogener_et_al.	2021	10.1007/s10533-021-00778-8	US	Louisiana_shelf	Marine_surface	0.580921
Rogener_et_al.	2021	10.1007/s10533-021-00778-8	US	Louisiana_shelf	Marine_surface	0.591347
Rogener_et_al.	2021	10.1007/s10533-021-00778-8	US	Louisiana_shelf	Marine_surface	0.62232
Rogener_et_al.	2021	10.1007/s10533-021-00778-8	US	Louisiana_shelf	Marine_surface	0.834321
Rogener_et_al.	2021	10.1007/s10533-021-00778-8	US	Louisiana_shelf	Marine_surface	0.848548
Rogener_et_al.	2021	10.1007/s10533-021-00778-8	US	Louisiana_shelf	Marine_surface	0.85482
Rogener_et_al.	2021	10.1007/s10533-021-00778-8	US	Louisiana_shelf	Marine_surface	0.93202
Rogener_et_al.	2021	10.1007/s10533-021-00778-8	US	Louisiana_shelf	Marine_surface	1.02335
Rogener_et_al.	2021	10.1007/s10533-021-00778-8	US	Louisiana_shelf	Marine_surface	1.04587
Rogener_et_al.	2021	10.1007/s10533-021-00778-8	US	Louisiana_shelf	Marine_surface	1.05152
Rogener_et_al.	2021	10.1007/s10533-021-00778-8	US	Louisiana_shelf	Marine_surface	1.16239
Rogener_et_al.	2021	10.1007/s10533-021-00778-8	US	Louisiana_shelf	Marine_surface	1.18738
Rogener_et_al.	2021	10.1007/s10533-021-00778-8	US	Louisiana_shelf	Marine_surface	1.20279
Rogener_et_al.	2021	10.1007/s10533-021-00778-8	US	Louisiana_shelf	Marine_surface	1.22964
Rogener_et_al.	2021	10.1007/s10533-021-00778-8	US	Louisiana_shelf	Marine_surface	1.46699
Rogener_et_al.	2021	10.1007/s10533-021-00778-8	US	Louisiana_shelf	Marine_surface	1.54149
Rogener_et_al.	2021	10.1007/s10533-021-00778-8	US	Louisiana_shelf	Marine_surface	1.70253
Rogener_et_al.	2021	10.1007/s10533-021-00778-8	US	Louisiana_shelf	Marine_surface	1.75758
Rogener_et_al.	2021	10.1007/s10533-021-00778-8	US	Louisiana_shelf	Marine_surface	1.84035
Rogener_et_al.	2021	10.1007/s10533-021-00778-8	US	Louisiana_shelf	Marine_surface	1.94358
Rogener_et_al.	2021	10.1007/s10533-021-00778-8	US	Louisiana_shelf	Marine_surface	2.35405
Rogener_et_al.	2021	10.1007/s10533-021-00778-8	US	Louisiana_shelf	Marine_surface	2.47212
Rogener_et_al.	2021	10.1007/s10533-021-00778-8	US	Louisiana_shelf	Marine_surface	3.08159
Steinle_et_al.	2016	10.1002/lno.10388	Germany	North_Sea	Marine_surface	0
Steinle_et_al.	2016	10.1002/lno.10388	Germany	North_Sea	Marine_surface	0
Steinle_et_al.	2017	10.5194/bg-14-1631-2017	Germany	Baltic_Sea	Marine_surface	0
Steinle_et_al.	2016	10.1002/lno.10388	Germany	North_Sea	Marine_surface	0
Steinle_et_al.	2016	10.1002/lno.10388	Germany	North_Sea	Marine_surface	0
Steinle_et_al.	2016	10.1002/lno.10388	Germany	North_Sea	Marine_surface	0
Steinle_et_al.	2016	10.1002/lno.10388	Germany	North_Sea	Marine_surface	0
Steinle_et_al.	2016	10.1002/lno.10388	Germany	North_Sea	Marine_surface	0
Steinle_et_al.	2016	10.1002/lno.10388	Germany	North_Sea	Marine_surface	0
Steinle_et_al.	2016	10.1002/lno.10388	Germany	North_Sea	Marine_surface	0
Steinle_et_al.	2016	10.1002/lno.10388	Germany	North_Sea	Marine_surface	0
Steinle_et_al.	2016	10.1002/lno.10388	Germany	North_Sea	Marine_surface	0
Steinle_et_al.	2016	10.1002/lno.10388	Germany	North_Sea	Marine_surface	0
Steinle_et_al.	2016	10.1002/lno.10388	Germany	North_Sea	Marine_surface	1.604e-05
Steinle_et_al.	2016	10.1002/lno.10388	Germany	North_Sea	Marine_surface	3.208e-05
Steinle_et_al.	2015	10.1038/ngeo2420	Norway	Svalbard	Marine_surface	6.416e-05
Steinle_et_al.	2015	10.1038/ngeo2420	Norway	Svalbard	Marine_surface	6.416e-05
Steinle_et_al.	2015	10.1038/ngeo2420	Norway	Svalbard	Marine_surface	6.416e-05
Steinle_et_al.	2015	10.1038/ngeo2420	Norway	Svalbard	Marine_surface	8.02e-05
Steinle_et_al.	2015	10.1038/ngeo2420	Norway	Svalbard	Marine_surface	8.02e-05
Steinle_et_al.	2015	10.1038/ngeo2420	Norway	Svalbard	Marine_surface	8.02e-05
Steinle_et_al.	2015	10.1038/ngeo2420	Norway	Svalbard	Marine_surface	8.02e-05
Steinle_et_al.	2016	10.1002/lno.10388	Germany	North_Sea	Marine_surface	8.02e-05
Steinle_et_al.	2016	10.1002/lno.10388	Germany	North_Sea	Marine_surface	8.02e-05
Steinle_et_al.	2015	10.1038/ngeo2420	Norway	Svalbard	Marine_surface	9.624e-05
Steinle_et_al.	2015	10.1038/ngeo2420	Norway	Svalbard	Marine_surface	9.624e-05
Steinle_et_al.	2015	10.1038/ngeo2420	Norway	Svalbard	Marine_surface	9.624e-05
Steinle_et_al.	2015	10.1038/ngeo2420	Norway	Svalbard	Marine_surface	9.624e-05
Steinle_et_al.	2015	10.1038/ngeo2420	Norway	Svalbard	Marine_surface	0.00011228
Steinle_et_al.	2015	10.1038/ngeo2420	Norway	Svalbard	Marine_surface	0.00011228
Steinle_et_al.	2015	10.1038/ngeo2420	Norway	Svalbard	Marine_surface	0.00012832
Steinle_et_al.	2015	10.1038/ngeo2420	Norway	Svalbard	Marine_surface	0.00012832
Steinle_et_al.	2015	10.1038/ngeo2420	Norway	Svalbard	Marine_surface	0.00012832
Steinle_et_al.	2015	10.1038/ngeo2420	Norway	Svalbard	Marine_surface	0.00012832
Steinle_et_al.	2015	10.1038/ngeo2420	Norway	Svalbard	Marine_surface	0.00012832
Steinle_et_al.	2016	10.1002/lno.10388	Germany	North_Sea	Marine_surface	0.00012832
Steinle_et_al.	2015	10.1038/ngeo2420	Norway	Svalbard	Marine_surface	0.00014436
Steinle_et_al.	2017	10.5194/bg-14-1631-2017	Germany	Baltic_Sea	Marine_surface	0.0001604
Steinle_et_al.	2015	10.1038/ngeo2420	Norway	Svalbard	Marine_surface	0.0001604
Steinle_et_al.	2017	10.5194/bg-14-1631-2017	Germany	Baltic_Sea	Marine_surface	0.0001604
Steinle_et_al.	2015	10.1038/ngeo2420	Norway	Svalbard	Marine_surface	0.0001604
Steinle_et_al.	2015	10.1038/ngeo2420	Norway	Svalbard	Marine_surface	0.0001604
Steinle_et_al.	2015	10.1038/ngeo2420	Norway	Svalbard	Marine_surface	0.00017644
Steinle_et_al.	2015	10.1038/ngeo2420	Norway	Svalbard	Marine_surface	0.00017644
Steinle_et_al.	2015	10.1038/ngeo2420	Norway	Svalbard	Marine_surface	0.00017644
Steinle_et_al.	2015	10.1038/ngeo2420	Norway	Svalbard	Marine_surface	0.00017644
Steinle_et_al.	2015	10.1038/ngeo2420	Norway	Svalbard	Marine_surface	0.00017644
Steinle_et_al.	2015	10.1038/ngeo2420	Norway	Svalbard	Marine_surface	0.00017644
Steinle_et_al.	2015	10.1038/ngeo2420	Norway	Svalbard	Marine_surface	0.00019248
Steinle_et_al.	2015	10.1038/ngeo2420	Norway	Svalbard	Marine_surface	0.00019248
Steinle_et_al.	2015	10.1038/ngeo2420	Norway	Svalbard	Marine_surface	0.00020852
Steinle_et_al.	2015	10.1038/ngeo2420	Norway	Svalbard	Marine_surface	0.00020852
Steinle_et_al.	2015	10.1038/ngeo2420	Norway	Svalbard	Marine_surface	0.00022456
Steinle_et_al.	2015	10.1038/ngeo2420	Norway	Svalbard	Marine_surface	0.00022456
Steinle_et_al.	2015	10.1038/ngeo2420	Norway	Svalbard	Marine_surface	0.0002406
Steinle_et_al.	2015	10.1038/ngeo2420	Norway	Svalbard	Marine_surface	0.00025664
Steinle_et_al.	2015	10.1038/ngeo2420	Norway	Svalbard	Marine_surface	0.00025664
Steinle_et_al.	2015	10.1038/ngeo2420	Norway	Svalbard	Marine_surface	0.00025664
Steinle_et_al.	2015	10.1038/ngeo2420	Norway	Svalbard	Marine_surface	0.00025664
Steinle_et_al.	2015	10.1038/ngeo2420	Norway	Svalbard	Marine_surface	0.00027268
Steinle_et_al.	2015	10.1038/ngeo2420	Norway	Svalbard	Marine_surface	0.00027268
Steinle_et_al.	2015	10.1038/ngeo2420	Norway	Svalbard	Marine_surface	0.00027268
Steinle_et_al.	2015	10.1038/ngeo2420	Norway	Svalbard	Marine_surface	0.00028872
Steinle_et_al.	2015	10.1038/ngeo2420	Norway	Svalbard	Marine_surface	0.00028872
Steinle_et_al.	2016	10.1002/lno.10388	Germany	North_Sea	Marine_surface	0.00028872
Steinle_et_al.	2017	10.5194/bg-14-1631-2017	Germany	Baltic_Sea	Marine_surface	0.0003208
Steinle_et_al.	2017	10.5194/bg-14-1631-2017	Germany	Baltic_Sea	Marine_surface	0.0003208
Steinle_et_al.	2015	10.1038/ngeo2420	Norway	Svalbard	Marine_surface	0.00033684
Steinle_et_al.	2015	10.1038/ngeo2420	Norway	Svalbard	Marine_surface	0.00033684
Steinle_et_al.	2015	10.1038/ngeo2420	Norway	Svalbard	Marine_surface	0.00036892
Steinle_et_al.	2015	10.1038/ngeo2420	Norway	Svalbard	Marine_surface	0.00036892
Steinle_et_al.	2015	10.1038/ngeo2420	Norway	Svalbard	Marine_surface	0.00038496
Steinle_et_al.	2015	10.1038/ngeo2420	Norway	Svalbard	Marine_surface	0.00038496
Steinle_et_al.	2015	10.1038/ngeo2420	Norway	Svalbard	Marine_surface	0.00038496
Steinle_et_al.	2015	10.1038/ngeo2420	Norway	Svalbard	Marine_surface	0.00041704
Steinle_et_al.	2017	10.5194/bg-14-1631-2017	Germany	Baltic_Sea	Marine_surface	0.0004812
Steinle_et_al.	2015	10.1038/ngeo2420	Norway	Svalbard	Marine_surface	0.0005614
Steinle_et_al.	2017	10.5194/bg-14-1631-2017	Germany	Baltic_Sea	Marine_surface	0.0006416
Steinle_et_al.	2015	10.1038/ngeo2420	Norway	Svalbard	Marine_surface	0.00073784
Steinle_et_al.	2017	10.5194/bg-14-1631-2017	Germany	Baltic_Sea	Marine_surface	0.000802
Steinle_et_al.	2017	10.5194/bg-14-1631-2017	Germany	Baltic_Sea	Marine_surface	0.000802
Steinle_et_al.	2015	10.1038/ngeo2420	Norway	Svalbard	Marine_surface	0.00081804
Steinle_et_al.	2017	10.5194/bg-14-1631-2017	Germany	Baltic_Sea	Marine_surface	0.0009624
Steinle_et_al.	2017	10.5194/bg-14-1631-2017	Germany	Baltic_Sea	Marine_surface	0.0009624
Steinle_et_al.	2017	10.5194/bg-14-1631-2017	Germany	Baltic_Sea	Marine_surface	0.0011228
Steinle_et_al.	2015	10.1038/ngeo2420	Norway	Svalbard	Marine_surface	0.00115488
Steinle_et_al.	2017	10.5194/bg-14-1631-2017	Germany	Baltic_Sea	Marine_surface	0.0012832
Steinle_et_al.	2015	10.1038/ngeo2420	Norway	Svalbard	Marine_surface	0.0016842
Steinle_et_al.	2017	10.5194/bg-14-1631-2017	Germany	Baltic_Sea	Marine_surface	0.0022456
Steinle_et_al.	2017	10.5194/bg-14-1631-2017	Germany	Baltic_Sea	Marine_surface	0.0022456
Steinle_et_al.	2017	10.5194/bg-14-1631-2017	Germany	Baltic_Sea	Marine_surface	0.002406
Steinle_et_al.	2017	10.5194/bg-14-1631-2017	Germany	Baltic_Sea	Marine_surface	0.0025664
Steinle_et_al.	2016	10.1002/lno.10388	Germany	North_Sea	Marine_surface	0.0027268
Steinle_et_al.	2017	10.5194/bg-14-1631-2017	Germany	Baltic_Sea	Marine_surface	0.0030476
Steinle_et_al.	2015	10.1038/ngeo2420	Norway	Svalbard	Marine_surface	0.00306364
Steinle_et_al.	2017	10.5194/bg-14-1631-2017	Germany	Baltic_Sea	Marine_surface	0.0038496
Steinle_et_al.	2017	10.5194/bg-14-1631-2017	Germany	Baltic_Sea	Marine_surface	0.0038496
Steinle_et_al.	2017	10.5194/bg-14-1631-2017	Germany	Baltic_Sea	Marine_surface	0.00401
Steinle_et_al.	2017	10.5194/bg-14-1631-2017	Germany	Baltic_Sea	Marine_surface	0.0043308
Steinle_et_al.	2017	10.5194/bg-14-1631-2017	Germany	Baltic_Sea	Marine_surface	0.004812
Steinle_et_al.	2017	10.5194/bg-14-1631-2017	Germany	Baltic_Sea	Marine_surface	0.0054536
Steinle_et_al.	2017	10.5194/bg-14-1631-2017	Germany	Baltic_Sea	Marine_surface	0.0060952
Steinle_et_al.	2017	10.5194/bg-14-1631-2017	Germany	Baltic_Sea	Marine_surface	0.006416
Steinle_et_al.	2015	10.1038/ngeo2420	Norway	Svalbard	Marine_surface	0.00662452
Steinle_et_al.	2015	10.1038/ngeo2420	Norway	Svalbard	Marine_surface	0.0066566
Steinle_et_al.	2017	10.5194/bg-14-1631-2017	Germany	Baltic_Sea	Marine_surface	0.0073784
Steinle_et_al.	2017	10.5194/bg-14-1631-2017	Germany	Baltic_Sea	Marine_surface	0.00802
Steinle_et_al.	2017	10.5194/bg-14-1631-2017	Germany	Baltic_Sea	Marine_surface	0.0081804
Steinle_et_al.	2017	10.5194/bg-14-1631-2017	Germany	Baltic_Sea	Marine_surface	0.0091428
Steinle_et_al.	2017	10.5194/bg-14-1631-2017	Germany	Baltic_Sea	Marine_surface	0.0093032
Steinle_et_al.	2017	10.5194/bg-14-1631-2017	Germany	Baltic_Sea	Marine_surface	0.0099448
Steinle_et_al.	2017	10.5194/bg-14-1631-2017	Germany	Baltic_Sea	Marine_surface	0.0102656
Steinle_et_al.	2017	10.5194/bg-14-1631-2017	Germany	Baltic_Sea	Marine_surface	0.0141152
Steinle_et_al.	2017	10.5194/bg-14-1631-2017	Germany	Baltic_Sea	Marine_surface	0.015238
Steinle_et_al.	2017	10.5194/bg-14-1631-2017	Germany	Baltic_Sea	Marine_surface	0.01604
Steinle_et_al.	2017	10.5194/bg-14-1631-2017	Germany	Baltic_Sea	Marine_surface	0.0198896
Steinle_et_al.	2017	10.5194/bg-14-1631-2017	Germany	Baltic_Sea	Marine_surface	0.0230976
Steinle_et_al.	2017	10.5194/bg-14-1631-2017	Germany	Baltic_Sea	Marine_surface	0.024862
Steinle_et_al.	2017	10.5194/bg-14-1631-2017	Germany	Baltic_Sea	Marine_surface	0.0250224
Steinle_et_al.	2017	10.5194/bg-14-1631-2017	Germany	Baltic_Sea	Marine_surface	0.0258244
Steinle_et_al.	2017	10.5194/bg-14-1631-2017	Germany	Baltic_Sea	Marine_surface	0.0269472
Steinle_et_al.	2017	10.5194/bg-14-1631-2017	Germany	Baltic_Sea	Marine_surface	0.0309572
Steinle_et_al.	2016	10.1002/lno.10388	Germany	North_Sea	Marine_surface	0.032882
Steinle_et_al.	2017	10.5194/bg-14-1631-2017	Germany	Baltic_Sea	Marine_surface	0.0346464
Steinle_et_al.	2017	10.5194/bg-14-1631-2017	Germany	Baltic_Sea	Marine_surface	0.0463556
Steinle_et_al.	2017	10.5194/bg-14-1631-2017	Germany	Baltic_Sea	Marine_surface	0.053734
Steinle_et_al.	2016	10.1002/lno.10388	Germany	North_Sea	Marine_surface	0.057744
Steinle_et_al.	2017	10.5194/bg-14-1631-2017	Germany	Baltic_Sea	Marine_surface	0.0652828
Steinle_et_al.	2017	10.5194/bg-14-1631-2017	Germany	Baltic_Sea	Marine_surface	0.186224
Steinle_et_al.	2016	10.1002/lno.10388	Germany	North_Sea	Marine_surface	0.763023
Steinle_et_al.	2016	10.1002/lno.10388	Germany	North_Sea	Marine_surface	0.997046
Steinle_et_al.	2016	10.1002/lno.10388	Germany	North_Sea	Marine_surface	2.06002
Uhlig_et_al.	2018	10.5194/bg-15-3311-2018		Beaufort_sea	Marine_surface	0.002406
Uhlig_et_al.	2018	10.5194/bg-15-3311-2018	US_Alaska	Beaufort_sea	Marine_surface	0.0086616
Uhlig_et_al.	2018	10.5194/bg-15-3311-2018	US_Alaska	Beaufort_sea	Marine_surface	0.0173232
Ward_et_al.	1987	10.1038/327226a0	Venezuela	Cariaco_Basin	Marine_surface	0.0001604
Bussmann_et_al.	2019	10.1594/PANGAEA.897351	Germany	Elbe_river_estuary	River_estuary	0
Bussmann_et_al.	2019	10.1594/PANGAEA.897351	Germany	Elbe_river_estuary	River_estuary	0
Bussmann_et_al.	2019	10.1594/PANGAEA.897351	Germany	Elbe_river_estuary	River_estuary	0
Bussmann_et_al.	2019	10.1594/PANGAEA.897351	Germany	Elbe_river_estuary	River_estuary	0
Bussmann_et_al.	2019	10.1594/PANGAEA.897351	Germany	Elbe_river_estuary	River_estuary	0
Bussmann_et_al.	2019	10.1594/PANGAEA.897351	Germany	Elbe_river_estuary	River_estuary	0
Bussmann_et_al.	2019	10.1594/PANGAEA.897351	Germany	Elbe_river_estuary	River_estuary	0
Bussmann_et_al.	2019	10.1594/PANGAEA.897351	Germany	Elbe_river_estuary	River_estuary	0
Bussmann_et_al.	2020	10.1594/PANGAEA.920015	Russia	Lena_river_esturay	River_estuary	0.0002406
Bussmann_et_al.	2020	10.1594/PANGAEA.920015	Russia	Lena_river_esturay	River_estuary	0.0002406
Bussmann_et_al.	2020	10.1594/PANGAEA.920015	Russia	Lena_river_esturay	River_estuary	0.00033684
Bussmann_et_al.	2020	10.1594/PANGAEA.920015	Russia	Lena_river_esturay	River_estuary	0.000401
Bussmann_et_al.	2020	10.1594/PANGAEA.920015	Russia	Lena_river_esturay	River_estuary	0.00051328
Bussmann_et_al.	2020	10.1594/PANGAEA.920015	Russia	Lena_river_esturay	River_estuary	0.0005614
Bussmann_et_al.	2019	10.1594/PANGAEA.897351	Germany	Elbe_river_estuary	River_estuary	0.001604
Bussmann_et_al.	2019	10.1594/PANGAEA.897351	Germany	Elbe_river_estuary	River_estuary	0.001604
Bussmann_et_al.	2019	10.1594/PANGAEA.897351	Germany	Elbe_river_estuary	River_estuary	0.001604
Bussmann_et_al.	2019	10.1594/PANGAEA.897351	Germany	Elbe_river_estuary	River_estuary	0.001604
Bussmann_et_al.	2019	10.1594/PANGAEA.897351	Germany	Elbe_river_estuary	River_estuary	0.001604
Bussmann_et_al.	2019	10.1594/PANGAEA.897351	Germany	Elbe_river_estuary	River_estuary	0.001604
Bussmann_et_al.	2019	10.1594/PANGAEA.897351	Germany	Elbe_river_estuary	River_estuary	0.001604
Bussmann_et_al.	2019	10.1594/PANGAEA.897351	Germany	Elbe_river_estuary	River_estuary	0.001604
Bussmann_et_al.	2019	10.1594/PANGAEA.897351	Germany	Elbe_river_estuary	River_estuary	0.001604
Bussmann_et_al.	2019	10.1594/PANGAEA.897351	Germany	Elbe_river_estuary	River_estuary	0.001604
Bussmann_et_al.	2019	10.1594/PANGAEA.897351	Germany	Elbe_river_estuary	River_estuary	0.001604
Bussmann_et_al.	2019	10.1594/PANGAEA.897351	Germany	Elbe_river_estuary	River_estuary	0.001604
Bussmann_et_al.	2019	10.1594/PANGAEA.897351	Germany	Elbe_river_estuary	River_estuary	0.001604
Bussmann_et_al.	2019	10.1594/PANGAEA.897351	Germany	Elbe_river_estuary	River_estuary	0.001604
Bussmann_et_al.	2019	10.1594/PANGAEA.897351	Germany	Elbe_river_estuary	River_estuary	0.001604
Bussmann_et_al.	2019	10.1594/PANGAEA.897351	Germany	Elbe_river_estuary	River_estuary	0.001604
Bussmann_et_al.	2019	10.1594/PANGAEA.897351	Germany	Elbe_river_estuary	River_estuary	0.001604
Bussmann_et_al.	2019	10.1594/PANGAEA.897351	Germany	Elbe_river_estuary	River_estuary	0.001604
Bussmann_et_al.	2019	10.1594/PANGAEA.897351	Germany	Elbe_river_estuary	River_estuary	0.001604
Bussmann_et_al.	2019	10.1594/PANGAEA.897351	Germany	Elbe_river_estuary	River_estuary	0.001604
Bussmann_et_al.	2019	10.1594/PANGAEA.897351	Germany	Elbe_river_estuary	River_estuary	0.001604
Bussmann_et_al.	2019	10.1594/PANGAEA.897351	Germany	Elbe_river_estuary	River_estuary	0.001604
Bussmann_et_al.	2019	10.1594/PANGAEA.897351	Germany	Elbe_river_estuary	River_estuary	0.001604
Bussmann_et_al.	2019	10.1594/PANGAEA.897351	Germany	Elbe_river_estuary	River_estuary	0.003208
Bussmann_et_al.	2019	10.1594/PANGAEA.897351	Germany	Elbe_river_estuary	River_estuary	0.003208
Bussmann_et_al.	2019	10.1594/PANGAEA.897351	Germany	Elbe_river_estuary	River_estuary	0.003208
Bussmann_et_al.	2019	10.1594/PANGAEA.897351	Germany	Elbe_river_estuary	River_estuary	0.003208
Bussmann_et_al.	2019	10.1594/PANGAEA.897351	Germany	Elbe_river_estuary	River_estuary	0.003208
Bussmann_et_al.	2019	10.1594/PANGAEA.897351	Germany	Elbe_river_estuary	River_estuary	0.003208
Bussmann_et_al.	2019	10.1594/PANGAEA.897351	Germany	Elbe_river_estuary	River_estuary	0.003208
Bussmann_et_al.	2019	10.1594/PANGAEA.897351	Germany	Elbe_river_estuary	River_estuary	0.003208
Bussmann_et_al.	2019	10.1594/PANGAEA.897351	Germany	Elbe_river_estuary	River_estuary	0.003208
Bussmann_et_al.	2019	10.1594/PANGAEA.897351	Germany	Elbe_river_estuary	River_estuary	0.003208
Bussmann_et_al.	2019	10.1594/PANGAEA.897351	Germany	Elbe_river_estuary	River_estuary	0.003208
Bussmann_et_al.	2019	10.1594/PANGAEA.897351	Germany	Elbe_river_estuary	River_estuary	0.003208
Bussmann_et_al.	2019	10.1594/PANGAEA.897351	Germany	Elbe_river_estuary	River_estuary	0.003208
Bussmann_et_al.	2019	10.1594/PANGAEA.897351	Germany	Elbe_river_estuary	River_estuary	0.003208
Bussmann_et_al.	2019	10.1594/PANGAEA.897351	Germany	Elbe_river_estuary	River_estuary	0.004812
Bussmann_et_al.	2019	10.1594/PANGAEA.897351	Germany	Elbe_river_estuary	River_estuary	0.004812
Bussmann_et_al.	2019	10.1594/PANGAEA.897351	Germany	Elbe_river_estuary	River_estuary	0.004812
Bussmann_et_al.	2019	10.1594/PANGAEA.897351	Germany	Elbe_river_estuary	River_estuary	0.004812
Bussmann_et_al.	2019	10.1594/PANGAEA.897351	Germany	Elbe_river_estuary	River_estuary	0.004812
Bussmann_et_al.	2019	10.1594/PANGAEA.897351	Germany	Elbe_river_estuary	River_estuary	0.004812
Bussmann_et_al.	2019	10.1594/PANGAEA.897351	Germany	Elbe_river_estuary	River_estuary	0.004812
Bussmann_et_al.	2019	10.1594/PANGAEA.897351	Germany	Elbe_river_estuary	River_estuary	0.004812
Bussmann_et_al.	2019	10.1594/PANGAEA.897351	Germany	Elbe_river_estuary	River_estuary	0.004812
Bussmann_et_al.	2019	10.1594/PANGAEA.897351	Germany	Elbe_river_estuary	River_estuary	0.004812
Bussmann_et_al.	2019	10.1594/PANGAEA.897351	Germany	Elbe_river_estuary	River_estuary	0.004812
Bussmann_et_al.	2019	10.1594/PANGAEA.897351	Germany	Elbe_river_estuary	River_estuary	0.004812
Bussmann_et_al.	2019	10.1594/PANGAEA.897351	Germany	Elbe_river_estuary	River_estuary	0.004812
Bussmann_et_al.	2019	10.1594/PANGAEA.897351	Germany	Elbe_river_estuary	River_estuary	0.004812
Bussmann_et_al.	2019	10.1594/PANGAEA.897351	Germany	Elbe_river_estuary	River_estuary	0.004812
Bussmann_et_al.	2020	10.1594/PANGAEA.920015	Russia	Lena_river_esturay	River_estuary	0.00591876
Bussmann_et_al.	2019	10.1594/PANGAEA.897351	Germany	Elbe_river_estuary	River_estuary	0.006416
Bussmann_et_al.	2019	10.1594/PANGAEA.897351	Germany	Elbe_river_estuary	River_estuary	0.006416
Bussmann_et_al.	2019	10.1594/PANGAEA.897351	Germany	Elbe_river_estuary	River_estuary	0.006416
Bussmann_et_al.	2019	10.1594/PANGAEA.897351	Germany	Elbe_river_estuary	River_estuary	0.006416
Bussmann_et_al.	2019	10.1594/PANGAEA.897351	Germany	Elbe_river_estuary	River_estuary	0.006416
Bussmann_et_al.	2019	10.1594/PANGAEA.897351	Germany	Elbe_river_estuary	River_estuary	0.006416
Bussmann_et_al.	2019	10.1594/PANGAEA.897351	Germany	Elbe_river_estuary	River_estuary	0.006416
Bussmann_et_al.	2020	10.1594/PANGAEA.920015	Russia	Lena_river_esturay	River_estuary	0.0064962
Bussmann_et_al.	2019	10.1594/PANGAEA.897351	Germany	Elbe_river_estuary	River_estuary	0.00802
Bussmann_et_al.	2019	10.1594/PANGAEA.897351	Germany	Elbe_river_estuary	River_estuary	0.00802
Bussmann_et_al.	2019	10.1594/PANGAEA.897351	Germany	Elbe_river_estuary	River_estuary	0.00802
Bussmann_et_al.	2019	10.1594/PANGAEA.897351	Germany	Elbe_river_estuary	River_estuary	0.00802
Bussmann_et_al.	2019	10.1594/PANGAEA.897351	Germany	Elbe_river_estuary	River_estuary	0.00802
Bussmann_et_al.	2019	10.1594/PANGAEA.897351	Germany	Elbe_river_estuary	River_estuary	0.00802
Bussmann_et_al.	2019	10.1594/PANGAEA.897351	Germany	Elbe_river_estuary	River_estuary	0.00802
Bussmann_et_al.	2019	10.1594/PANGAEA.897351	Germany	Elbe_river_estuary	River_estuary	0.00802
Bussmann_et_al.	2019	10.1594/PANGAEA.897351	Germany	Elbe_river_estuary	River_estuary	0.00802
Bussmann_et_al.	2019	10.1594/PANGAEA.897351	Germany	Elbe_river_estuary	River_estuary	0.00802
Bussmann_et_al.	2019	10.1594/PANGAEA.897351	Germany	Elbe_river_estuary	River_estuary	0.00802
Bussmann_et_al.	2019	10.1594/PANGAEA.897351	Germany	Elbe_river_estuary	River_estuary	0.00802
Bussmann_et_al.	2019	10.1594/PANGAEA.897351	Germany	Elbe_river_estuary	River_estuary	0.00802
Bussmann_et_al.	2019	10.1594/PANGAEA.897351	Germany	Elbe_river_estuary	River_estuary	0.009624
Bussmann_et_al.	2019	10.1594/PANGAEA.897351	Germany	Elbe_river_estuary	River_estuary	0.009624
Bussmann_et_al.	2019	10.1594/PANGAEA.897351	Germany	Elbe_river_estuary	River_estuary	0.009624
Bussmann_et_al.	2019	10.1594/PANGAEA.897351	Germany	Elbe_river_estuary	River_estuary	0.011228
Bussmann_et_al.	2019	10.1594/PANGAEA.897351	Germany	Elbe_river_estuary	River_estuary	0.011228
Bussmann_et_al.	2019	10.1594/PANGAEA.897351	Germany	Elbe_river_estuary	River_estuary	0.011228
Bussmann_et_al.	2019	10.1594/PANGAEA.897351	Germany	Elbe_river_estuary	River_estuary	0.012832
Bussmann_et_al.	2019	10.1594/PANGAEA.897351	Germany	Elbe_river_estuary	River_estuary	0.012832
Bussmann_et_al.	2019	10.1594/PANGAEA.897351	Germany	Elbe_river_estuary	River_estuary	0.012832
Bussmann_et_al.	2019	10.1594/PANGAEA.897351	Germany	Elbe_river_estuary	River_estuary	0.014436
Bussmann_et_al.	2019	10.1594/PANGAEA.897351	Germany	Elbe_river_estuary	River_estuary	0.014436
Bussmann_et_al.	2019	10.1594/PANGAEA.897351	Germany	Elbe_river_estuary	River_estuary	0.014436
Bussmann_et_al.	2020	10.1594/PANGAEA.920015	Russia	Lena_river_esturay	River_estuary	0.0146445
Bussmann_et_al.	2019	10.1594/PANGAEA.897351	Germany	Elbe_river_estuary	River_estuary	0.01604
Bussmann_et_al.	2019	10.1594/PANGAEA.897351	Germany	Elbe_river_estuary	River_estuary	0.01604
Bussmann_et_al.	2019	10.1594/PANGAEA.897351	Germany	Elbe_river_estuary	River_estuary	0.01604
Bussmann_et_al.	2019	10.1594/PANGAEA.897351	Germany	Elbe_river_estuary	River_estuary	0.017644
Bussmann_et_al.	2019	10.1594/PANGAEA.897351	Germany	Elbe_river_estuary	River_estuary	0.017644
Bussmann_et_al.	2019	10.1594/PANGAEA.897351	Germany	Elbe_river_estuary	River_estuary	0.017644
Bussmann_et_al.	2019	10.1594/PANGAEA.897351	Germany	Elbe_river_estuary	River_estuary	0.017644
Bussmann_et_al.	2019	10.1594/PANGAEA.897351	Germany	Elbe_river_estuary	River_estuary	0.017644
Bussmann_et_al.	2019	10.1594/PANGAEA.897351	Germany	Elbe_river_estuary	River_estuary	0.017644
Bussmann_et_al.	2019	10.1594/PANGAEA.897351	Germany	Elbe_river_estuary	River_estuary	0.019248
Bussmann_et_al.	2019	10.1594/PANGAEA.897351	Germany	Elbe_river_estuary	River_estuary	0.020852
Bussmann_et_al.	2019	10.1594/PANGAEA.897351	Germany	Elbe_river_estuary	River_estuary	0.020852
Bussmann_et_al.	2019	10.1594/PANGAEA.897351	Germany	Elbe_river_estuary	River_estuary	0.020852
Bussmann_et_al.	2019	10.1594/PANGAEA.897351	Germany	Elbe_river_estuary	River_estuary	0.02406
Bussmann_et_al.	2019	10.1594/PANGAEA.897351	Germany	Elbe_river_estuary	River_estuary	0.02406
Bussmann_et_al.	2019	10.1594/PANGAEA.897351	Germany	Elbe_river_estuary	River_estuary	0.02406
Bussmann_et_al.	2019	10.1594/PANGAEA.897351	Germany	Elbe_river_estuary	River_estuary	0.02406
Bussmann_et_al.	2019	10.1594/PANGAEA.897351	Germany	Elbe_river_estuary	River_estuary	0.025664
Bussmann_et_al.	2019	10.1594/PANGAEA.897351	Germany	Elbe_river_estuary	River_estuary	0.025664
Bussmann_et_al.	2019	10.1594/PANGAEA.897351	Germany	Elbe_river_estuary	River_estuary	0.027268
Bussmann_et_al.	2019	10.1594/PANGAEA.897351	Germany	Elbe_river_estuary	River_estuary	0.028872
Bussmann_et_al.	2019	10.1594/PANGAEA.897351	Germany	Elbe_river_estuary	River_estuary	0.028872
Bussmann_et_al.	2019	10.1594/PANGAEA.897351	Germany	Elbe_river_estuary	River_estuary	0.030476
Bussmann_et_al.	2019	10.1594/PANGAEA.897351	Germany	Elbe_river_estuary	River_estuary	0.030476
Bussmann_et_al.	2019	10.1594/PANGAEA.897351	Germany	Elbe_river_estuary	River_estuary	0.03208
Bussmann_et_al.	2019	10.1594/PANGAEA.897351	Germany	Elbe_river_estuary	River_estuary	0.03208
Bussmann_et_al.	2014	10.1594/PANGAEA.833923	Germany	Elbe_river_estuary	River_estuary	0.03208
Bussmann_et_al.	2019	10.1594/PANGAEA.897351	Germany	Elbe_river_estuary	River_estuary	0.03208
Bussmann_et_al.	2019	10.1594/PANGAEA.897351	Germany	Elbe_river_estuary	River_estuary	0.033684
Bussmann_et_al.	2019	10.1594/PANGAEA.897351	Germany	Elbe_river_estuary	River_estuary	0.035288
Bussmann_et_al.	2019	10.1594/PANGAEA.897351	Germany	Elbe_river_estuary	River_estuary	0.035288
Bussmann_et_al.	2019	10.1594/PANGAEA.897351	Germany	Elbe_river_estuary	River_estuary	0.035288
Bussmann_et_al.	2019	10.1594/PANGAEA.897351	Germany	Elbe_river_estuary	River_estuary	0.035288
Bussmann_et_al.	2019	10.1594/PANGAEA.897351	Germany	Elbe_river_estuary	River_estuary	0.035288
Bussmann_et_al.	2019	10.1594/PANGAEA.897351	Germany	Elbe_river_estuary	River_estuary	0.038496
Bussmann_et_al.	2019	10.1594/PANGAEA.897351	Germany	Elbe_river_estuary	River_estuary	0.0401
Bussmann_et_al.	2019	10.1594/PANGAEA.897351	Germany	Elbe_river_estuary	River_estuary	0.0401
Bussmann_et_al.	2019	10.1594/PANGAEA.897351	Germany	Elbe_river_estuary	River_estuary	0.041704
Bussmann_et_al.	2019	10.1594/PANGAEA.897351	Germany	Elbe_river_estuary	River_estuary	0.046516
Bussmann_et_al.	2019	10.1594/PANGAEA.897351	Germany	Elbe_river_estuary	River_estuary	0.046516
Bussmann_et_al.	2019	10.1594/PANGAEA.897351	Germany	Elbe_river_estuary	River_estuary	0.046516
Bussmann_et_al.	2019	10.1594/PANGAEA.897351	Germany	Elbe_river_estuary	River_estuary	0.046516
Bussmann_et_al.	2014	10.1594/PANGAEA.833923	Germany	Elbe_river_estuary	River_estuary	0.04812
Bussmann_et_al.	2014	10.1594/PANGAEA.833923	Germany	Elbe_river_estuary	River_estuary	0.04812
Bussmann_et_al.	2014	10.1594/PANGAEA.833923	Germany	Elbe_river_estuary	River_estuary	0.04812
Bussmann_et_al.	2014	10.1594/PANGAEA.833923	Germany	Elbe_river_estuary	River_estuary	0.04812
Bussmann_et_al.	2019	10.1594/PANGAEA.897351	Germany	Elbe_river_estuary	River_estuary	0.049724
Bussmann_et_al.	2019	10.1594/PANGAEA.897351	Germany	Elbe_river_estuary	River_estuary	0.049724
Bussmann_et_al.	2019	10.1594/PANGAEA.897351	Germany	Elbe_river_estuary	River_estuary	0.052932
Bussmann_et_al.	2019	10.1594/PANGAEA.897351	Germany	Elbe_river_estuary	River_estuary	0.059348
Bussmann_et_al.	2019	10.1594/PANGAEA.897351	Germany	Elbe_river_estuary	River_estuary	0.060952
Bussmann_et_al.	2019	10.1594/PANGAEA.897351	Germany	Elbe_river_estuary	River_estuary	0.062556
Bussmann_et_al.	2014	10.1594/PANGAEA.833923	Germany	Elbe_river_estuary	River_estuary	0.06416
Bussmann_et_al.	2014	10.1594/PANGAEA.833923	Germany	Elbe_river_estuary	River_estuary	0.06416
Bussmann_et_al.	2014	10.1594/PANGAEA.833923	Germany	Elbe_river_estuary	River_estuary	0.06416
Bussmann_et_al.	2014	10.1594/PANGAEA.833923	Germany	Elbe_river_estuary	River_estuary	0.06416
Bussmann_et_al.	2019	10.1594/PANGAEA.897351	Germany	Elbe_river_estuary	River_estuary	0.065764
Bussmann_et_al.	2019	10.1594/PANGAEA.897351	Germany	Elbe_river_estuary	River_estuary	0.067368
Bussmann_et_al.	2019	10.1594/PANGAEA.897351	Germany	Elbe_river_estuary	River_estuary	0.068972
Bussmann_et_al.	2019	10.1594/PANGAEA.897351	Germany	Elbe_river_estuary	River_estuary	0.068972
Bussmann_et_al.	2019	10.1594/PANGAEA.897351	Germany	Elbe_river_estuary	River_estuary	0.07218
Bussmann_et_al.	2019	10.1594/PANGAEA.897351	Germany	Elbe_river_estuary	River_estuary	0.073784
Bussmann_et_al.	2019	10.1594/PANGAEA.897351	Germany	Elbe_river_estuary	River_estuary	0.075388
Bussmann_et_al.	2019	10.1594/PANGAEA.897351	Germany	Elbe_river_estuary	River_estuary	0.075388
Bussmann_et_al.	2019	10.1594/PANGAEA.897351	Germany	Elbe_river_estuary	River_estuary	0.075388
Bussmann_et_al.	2019	10.1594/PANGAEA.897351	Germany	Elbe_river_estuary	River_estuary	0.076992
Bussmann_et_al.	2019	10.1594/PANGAEA.897351	Germany	Elbe_river_estuary	River_estuary	0.076992
Bussmann_et_al.	2019	10.1594/PANGAEA.897351	Germany	Elbe_river_estuary	River_estuary	0.076992
Bussmann_et_al.	2020	10.1594/PANGAEA.920015	Russia	Lena_river_esturay	River_estuary	0.0801358
Bussmann_et_al.	2014	10.1594/PANGAEA.833923	Germany	Elbe_river_estuary	River_estuary	0.0802
Bussmann_et_al.	2014	10.1594/PANGAEA.833923	Germany	Elbe_river_estuary	River_estuary	0.0802
Bussmann_et_al.	2014	10.1594/PANGAEA.833923	Germany	Elbe_river_estuary	River_estuary	0.0802
Bussmann_et_al.	2019	10.1594/PANGAEA.897351	Germany	Elbe_river_estuary	River_estuary	0.083408
Bussmann_et_al.	2019	10.1594/PANGAEA.897351	Germany	Elbe_river_estuary	River_estuary	0.085012
Bussmann_et_al.	2019	10.1594/PANGAEA.897351	Germany	Elbe_river_estuary	River_estuary	0.093032
Bussmann_et_al.	2014	10.1594/PANGAEA.833923	Germany	Elbe_river_estuary	River_estuary	0.09624
Bussmann_et_al.	2014	10.1594/PANGAEA.833923	Germany	Elbe_river_estuary	River_estuary	0.09624
Bussmann_et_al.	2014	10.1594/PANGAEA.833923	Germany	Elbe_river_estuary	River_estuary	0.09624
Bussmann_et_al.	2014	10.1594/PANGAEA.833923	Germany	Elbe_river_estuary	River_estuary	0.09624
Bussmann_et_al.	2019	10.1594/PANGAEA.897351	Germany	Elbe_river_estuary	River_estuary	0.09624
Bussmann_et_al.	2019	10.1594/PANGAEA.897351	Germany	Elbe_river_estuary	River_estuary	0.101052
Bussmann_et_al.	2019	10.1594/PANGAEA.897351	Germany	Elbe_river_estuary	River_estuary	0.102656
Bussmann_et_al.	2019	10.1594/PANGAEA.897351	Germany	Elbe_river_estuary	River_estuary	0.10426
Bussmann_et_al.	2019	10.1594/PANGAEA.897351	Germany	Elbe_river_estuary	River_estuary	0.10426
Bussmann_et_al.	2020	10.1594/PANGAEA.920015	Russia	Lena_river_esturay	River_estuary	0.106987
Bussmann_et_al.	2014	10.1594/PANGAEA.833923	Germany	Elbe_river_estuary	River_estuary	0.11228
Bussmann_et_al.	2014	10.1594/PANGAEA.833923	Germany	Elbe_river_estuary	River_estuary	0.11228
Bussmann_et_al.	2014	10.1594/PANGAEA.833923	Germany	Elbe_river_estuary	River_estuary	0.11228
Bussmann_et_al.	2014	10.1594/PANGAEA.833923	Germany	Elbe_river_estuary	River_estuary	0.11228
Bussmann_et_al.	2019	10.1594/PANGAEA.897351	Germany	Elbe_river_estuary	River_estuary	0.113884
Bussmann_et_al.	2019	10.1594/PANGAEA.897351	Germany	Elbe_river_estuary	River_estuary	0.115488
Bussmann_et_al.	2020	10.1594/PANGAEA.920015	Russia	Lena_river_esturay	River_estuary	0.120252
Bussmann_et_al.	2019	10.1594/PANGAEA.897351	Germany	Elbe_river_estuary	River_estuary	0.1203
Bussmann_et_al.	2014	10.1594/PANGAEA.833923	Germany	Elbe_river_estuary	River_estuary	0.12832
Bussmann_et_al.	2014	10.1594/PANGAEA.833923	Germany	Elbe_river_estuary	River_estuary	0.12832
Bussmann_et_al.	2014	10.1594/PANGAEA.833923	Germany	Elbe_river_estuary	River_estuary	0.12832
Bussmann_et_al.	2019	10.1594/PANGAEA.897351	Germany	Elbe_river_estuary	River_estuary	0.129924
Bussmann_et_al.	2019	10.1594/PANGAEA.897351	Germany	Elbe_river_estuary	River_estuary	0.129924
Bussmann_et_al.	2019	10.1594/PANGAEA.897351	Germany	Elbe_river_estuary	River_estuary	0.134736
Bussmann_et_al.	2019	10.1594/PANGAEA.897351	Germany	Elbe_river_estuary	River_estuary	0.137944
Bussmann_et_al.	2019	10.1594/PANGAEA.897351	Germany	Elbe_river_estuary	River_estuary	0.139548
Bussmann_et_al.	2014	10.1594/PANGAEA.833923	Germany	Elbe_river_estuary	River_estuary	0.14436
Bussmann_et_al.	2019	10.1594/PANGAEA.897351	Germany	Elbe_river_estuary	River_estuary	0.150776
Bussmann_et_al.	2019	10.1594/PANGAEA.897351	Germany	Elbe_river_estuary	River_estuary	0.15238
Bussmann_et_al.	2019	10.1594/PANGAEA.897351	Germany	Elbe_river_estuary	River_estuary	0.153984
Bussmann_et_al.	2014	10.1594/PANGAEA.833923	Germany	Elbe_river_estuary	River_estuary	0.1604
Bussmann_et_al.	2014	10.1594/PANGAEA.833923	Germany	Elbe_river_estuary	River_estuary	0.1604
Bussmann_et_al.	2014	10.1594/PANGAEA.833923	Germany	Elbe_river_estuary	River_estuary	0.1604
Bussmann_et_al.	2014	10.1594/PANGAEA.833923	Germany	Elbe_river_estuary	River_estuary	0.1604
Bussmann_et_al.	2014	10.1594/PANGAEA.833923	Germany	Elbe_river_estuary	River_estuary	0.1604
Bussmann_et_al.	2014	10.1594/PANGAEA.833923	Germany	Elbe_river_estuary	River_estuary	0.1604
Bussmann_et_al.	2014	10.1594/PANGAEA.833923	Germany	Elbe_river_estuary	River_estuary	0.1604
Bussmann_et_al.	2014	10.1594/PANGAEA.833923	Germany	Elbe_river_estuary	River_estuary	0.1604
Bussmann_et_al.	2019	10.1594/PANGAEA.897351	Germany	Elbe_river_estuary	River_estuary	0.16842
Bussmann_et_al.	2019	10.1594/PANGAEA.897351	Germany	Elbe_river_estuary	River_estuary	0.16842
Bussmann_et_al.	2014	10.1594/PANGAEA.833923	Germany	Elbe_river_estuary	River_estuary	0.17644
Bussmann_et_al.	2019	10.1594/PANGAEA.897351	Germany	Elbe_river_estuary	River_estuary	0.181252
Bussmann_et_al.	2019	10.1594/PANGAEA.897351	Germany	Elbe_river_estuary	River_estuary	0.190876
Bussmann_et_al.	2014	10.1594/PANGAEA.833923	Germany	Elbe_river_estuary	River_estuary	0.19248
Bussmann_et_al.	2019	10.1594/PANGAEA.897351	Germany	Elbe_river_estuary	River_estuary	0.206916
Bussmann_et_al.	2014	10.1594/PANGAEA.833923	Germany	Elbe_river_estuary	River_estuary	0.20852
Bussmann_et_al.	2019	10.1594/PANGAEA.897351	Germany	Elbe_river_estuary	River_estuary	0.21654
Bussmann_et_al.	2019	10.1594/PANGAEA.897351	Germany	Elbe_river_estuary	River_estuary	0.221352
Bussmann_et_al.	2014	10.1594/PANGAEA.833923	Germany	Elbe_river_estuary	River_estuary	0.22456
Bussmann_et_al.	2014	10.1594/PANGAEA.833923	Germany	Elbe_river_estuary	River_estuary	0.22456
Bussmann_et_al.	2014	10.1594/PANGAEA.833923	Germany	Elbe_river_estuary	River_estuary	0.22456
Bussmann_et_al.	2019	10.1594/PANGAEA.897351	Germany	Elbe_river_estuary	River_estuary	0.229372
Bussmann_et_al.	2014	10.1594/PANGAEA.833923	Germany	Elbe_river_estuary	River_estuary	0.2406
Bussmann_et_al.	2014	10.1594/PANGAEA.833923	Germany	Elbe_river_estuary	River_estuary	0.2406
Bussmann_et_al.	2019	10.1594/PANGAEA.897351	Germany	Elbe_river_estuary	River_estuary	0.243808
Bussmann_et_al.	2019	10.1594/PANGAEA.897351	Germany	Elbe_river_estuary	River_estuary	0.253432
Bussmann_et_al.	2014	10.1594/PANGAEA.833923	Germany	Elbe_river_estuary	River_estuary	0.25664
Bussmann_et_al.	2019	10.1594/PANGAEA.897351	Germany	Elbe_river_estuary	River_estuary	0.259848
Bussmann_et_al.	2019	10.1594/PANGAEA.897351	Germany	Elbe_river_estuary	River_estuary	0.283908
Bussmann_et_al.	2014	10.1594/PANGAEA.833923	Germany	Elbe_river_estuary	River_estuary	0.28872
Bussmann_et_al.	2014	10.1594/PANGAEA.833923	Germany	Elbe_river_estuary	River_estuary	0.28872
Bussmann_et_al.	2019	10.1594/PANGAEA.897351	Germany	Elbe_river_estuary	River_estuary	0.298344
Bussmann_et_al.	2019	10.1594/PANGAEA.897351	Germany	Elbe_river_estuary	River_estuary	0.299948
Bussmann_et_al.	2019	10.1594/PANGAEA.897351	Germany	Elbe_river_estuary	River_estuary	0.303156
Bussmann_et_al.	2020	10.1594/PANGAEA.920015	Russia	Lena_river_esturay	River_estuary	0.318554
Bussmann_et_al.	2014	10.1594/PANGAEA.833923	Germany	Elbe_river_estuary	River_estuary	0.3208
Bussmann_et_al.	2020	10.1594/PANGAEA.920015	Russia	Lena_river_esturay	River_estuary	0.334626
Bussmann_et_al.	2014	10.1594/PANGAEA.833923	Germany	Elbe_river_estuary	River_estuary	0.33684
Bussmann_et_al.	2014	10.1594/PANGAEA.833923	Germany	Elbe_river_estuary	River_estuary	0.35288
Bussmann_et_al.	2019	10.1594/PANGAEA.897351	Germany	Elbe_river_estuary	River_estuary	0.356088
Bussmann_et_al.	2014	10.1594/PANGAEA.833923	Germany	Elbe_river_estuary	River_estuary	0.36892
Bussmann_et_al.	2019	10.1594/PANGAEA.897351	Germany	Elbe_river_estuary	River_estuary	0.388168
Bussmann_et_al.	2019	10.1594/PANGAEA.897351	Germany	Elbe_river_estuary	River_estuary	0.391376
Bussmann_et_al.	2019	10.1594/PANGAEA.897351	Germany	Elbe_river_estuary	River_estuary	0.402604
Bussmann_et_al.	2019	10.1594/PANGAEA.897351	Germany	Elbe_river_estuary	River_estuary	0.412228
Bussmann_et_al.	2019	10.1594/PANGAEA.897351	Germany	Elbe_river_estuary	River_estuary	0.42506
Bussmann_et_al.	2019	10.1594/PANGAEA.897351	Germany	Elbe_river_estuary	River_estuary	0.429872
Bussmann_et_al.	2014	10.1594/PANGAEA.833923	Germany	Elbe_river_estuary	River_estuary	0.43308
Bussmann_et_al.	2014	10.1594/PANGAEA.833923	Germany	Elbe_river_estuary	River_estuary	0.43308
Bussmann_et_al.	2014	10.1594/PANGAEA.833923	Germany	Elbe_river_estuary	River_estuary	0.4812
Bussmann_et_al.	2019	10.1594/PANGAEA.897351	Germany	Elbe_river_estuary	River_estuary	0.48922
Bussmann_et_al.	2019	10.1594/PANGAEA.897351	Germany	Elbe_river_estuary	River_estuary	0.5213
Bussmann_et_al.	2014	10.1594/PANGAEA.833923	Germany	Elbe_river_estuary	River_estuary	0.52932
Bussmann_et_al.	2019	10.1594/PANGAEA.897351	Germany	Elbe_river_estuary	River_estuary	0.542152
Bussmann_et_al.	2014	10.1594/PANGAEA.833923	Germany	Elbe_river_estuary	River_estuary	0.59348
Bussmann_et_al.	2014	10.1594/PANGAEA.833923	Germany	Elbe_river_estuary	River_estuary	0.62556
Bussmann_et_al.	2014	10.1594/PANGAEA.833923	Germany	Elbe_river_estuary	River_estuary	0.6416
Bussmann_et_al.	2014	10.1594/PANGAEA.833923	Germany	Elbe_river_estuary	River_estuary	0.7218
Bussmann_et_al.	2014	10.1594/PANGAEA.833923	Germany	Elbe_river_estuary	River_estuary	0.7218
Bussmann_et_al.	2019	10.1594/PANGAEA.897351	Germany	Elbe_river_estuary	River_estuary	0.798792
Bussmann_et_al.	2014	10.1594/PANGAEA.833923	Germany	Elbe_river_estuary	River_estuary	0.802
Bussmann_et_al.	2019	10.1594/PANGAEA.897351	Germany	Elbe_river_estuary	River_estuary	0.824456
Bussmann_et_al.	2019	10.1594/PANGAEA.897351	Germany	Elbe_river_estuary	River_estuary	0.835684
Bussmann_et_al.	2014	10.1594/PANGAEA.833923	Germany	Elbe_river_estuary	River_estuary	0.85012
Bussmann_et_al.	2014	10.1594/PANGAEA.833923	Germany	Elbe_river_estuary	River_estuary	0.86616
Bussmann_et_al.	2019	10.1594/PANGAEA.897351	Germany	Elbe_river_estuary	River_estuary	0.87418
Bussmann_et_al.	2014	10.1594/PANGAEA.833923	Germany	Elbe_river_estuary	River_estuary	0.89824
Bussmann_et_al.	2019	10.1594/PANGAEA.897351	Germany	Elbe_river_estuary	River_estuary	1.03618
Bussmann_et_al.	2019	10.1594/PANGAEA.897351	Germany	Elbe_river_estuary	River_estuary	1.03618
Bussmann_et_al.	2019	10.1594/PANGAEA.897351	Germany	Elbe_river_estuary	River_estuary	1.03779
Bussmann_et_al.	2014	10.1594/PANGAEA.833923	Germany	Elbe_river_estuary	River_estuary	1.0426
Bussmann_et_al.	2019	10.1594/PANGAEA.897351	Germany	Elbe_river_estuary	River_estuary	1.04741
Bussmann_et_al.	2014	10.1594/PANGAEA.833923	Germany	Elbe_river_estuary	River_estuary	1.05864
Bussmann_et_al.	2014	10.1594/PANGAEA.833923	Germany	Elbe_river_estuary	River_estuary	1.07468
Bussmann_et_al.	2014	10.1594/PANGAEA.833923	Germany	Elbe_river_estuary	River_estuary	1.10676
Bussmann_et_al.	2019	10.1594/PANGAEA.897351	Germany	Elbe_river_estuary	River_estuary	1.10836
Bussmann_et_al.	2019	10.1594/PANGAEA.897351	Germany	Elbe_river_estuary	River_estuary	1.11959
Bussmann_et_al.	2014	10.1594/PANGAEA.833923	Germany	Elbe_river_estuary	River_estuary	1.13884
Bussmann_et_al.	2014	10.1594/PANGAEA.833923	Germany	Elbe_river_estuary	River_estuary	1.31528
Bussmann_et_al.	2014	10.1594/PANGAEA.833923	Germany	Elbe_river_estuary	River_estuary	1.3634
Bussmann_et_al.	2014	10.1594/PANGAEA.833923	Germany	Elbe_river_estuary	River_estuary	1.55588
Bussmann_et_al.	2019	10.1594/PANGAEA.897351	Germany	Elbe_river_estuary	River_estuary	1.57994
Bussmann_et_al.	2014	10.1594/PANGAEA.833923	Germany	Elbe_river_estuary	River_estuary	1.65212
Bussmann_et_al.	2019	10.1594/PANGAEA.897351	Germany	Elbe_river_estuary	River_estuary	1.66495
Bussmann_et_al.	2014	10.1594/PANGAEA.833923	Germany	Elbe_river_estuary	River_estuary	1.66816
Bussmann_et_al.	2019	10.1594/PANGAEA.897351	Germany	Elbe_river_estuary	River_estuary	1.69222
Bussmann_et_al.	2019	10.1594/PANGAEA.897351	Germany	Elbe_river_estuary	River_estuary	1.80771
Bussmann_et_al.	2014	10.1594/PANGAEA.833923	Germany	Elbe_river_estuary	River_estuary	1.95688
Bussmann_et_al.	2014	10.1594/PANGAEA.833923	Germany	Elbe_river_estuary	River_estuary	1.95688
Bussmann_et_al.	2019	10.1594/PANGAEA.897351	Germany	Elbe_river_estuary	River_estuary	1.99056
Bussmann_et_al.	2019	10.1594/PANGAEA.897351	Germany	Elbe_river_estuary	River_estuary	2.0451
Bussmann_et_al.	2014	10.1594/PANGAEA.833923	Germany	Elbe_river_estuary	River_estuary	2.13332
Bussmann_et_al.	2019	10.1594/PANGAEA.897351	Germany	Elbe_river_estuary	River_estuary	3.11497
Bussmann_et_al.	2019	10.1594/PANGAEA.897351	Germany	Elbe_river_estuary	River_estuary	3.16148
Bussmann_et_al.	2019	10.1594/PANGAEA.897351	Germany	Elbe_river_estuary	River_estuary	3.59938
Bussmann_et_al.	2014	10.1594/PANGAEA.833923	Germany	Elbe_river_estuary	River_estuary	3.73732
Bussmann_et_al.	2019	10.1594/PANGAEA.897351	Germany	Elbe_river_estuary	River_estuary	3.98915
Bussmann_et_al.	2014	10.1594/PANGAEA.833923	Germany	Elbe_river_estuary	River_estuary	4.02604
Bussmann_et_al.	2014	10.1594/PANGAEA.833923	Germany	Elbe_river_estuary	River_estuary	4.07416
Bussmann_et_al.	2014	10.1594/PANGAEA.833923	Germany	Elbe_river_estuary	River_estuary	4.20248
Bussmann_et_al.	2014	10.1594/PANGAEA.833923	Germany	Elbe_river_estuary	River_estuary	5.30924
Bussmann_et_al.	2014	10.1594/PANGAEA.833923	Germany	Elbe_river_estuary	River_estuary	5.46964
Bussmann_et_al.	2019	10.1594/PANGAEA.897351	Germany	Elbe_river_estuary	River_estuary	5.97811
Bussmann_et_al.	2019	10.1594/PANGAEA.897351	Germany	Elbe_river_estuary	River_estuary	6.43364
Bussmann_et_al.	2014	10.1594/PANGAEA.833923	Germany	Elbe_river_estuary	River_estuary	6.51224
Bussmann_et_al.	2019	10.1594/PANGAEA.897351	Germany	Elbe_river_estuary	River_estuary	7.7377
Bussmann_et_al.	2019	10.1594/PANGAEA.897351	Germany	Elbe_river_estuary	River_estuary	8.27183
Bussmann_et_al.	2014	10.1594/PANGAEA.833923	Germany	Elbe_river_estuary	River_estuary	9.07864
Bussmann_et_al.	2019	10.1594/PANGAEA.897351	Germany	Elbe_river_estuary	River_estuary	9.09147
Bussmann_et_al.	2014	10.1594/PANGAEA.833923	Germany	Elbe_river_estuary	River_estuary	9.3032
Bussmann_et_al.	2019	10.1594/PANGAEA.897351	Germany	Elbe_river_estuary	River_estuary	11.2521
Bussmann_et_al.	2019	10.1594/PANGAEA.897351	Germany	Elbe_river_estuary	River_estuary	11.6771
Bussmann_et_al.	2019	10.1594/PANGAEA.897351	Germany	Elbe_river_estuary	River_estuary	17.9199
Bussmann_et_al.	2014	10.1594/PANGAEA.833923	Germany	Elbe_river_estuary	River_estuary	23.8996
Bussmann_et_al.	2019	10.1594/PANGAEA.897351	Germany	Elbe_river_estuary	River_estuary	25.6175
Bussmann_et_al.	2014	10.1594/PANGAEA.833923	Germany	Elbe_river_estuary	River_estuary	30.1873
Bussmann_et_al.	2019	10.1594/PANGAEA.897351	Germany	Elbe_river_estuary	River_estuary	35.9039
Namsaraev_et_al.	1995	10.1594/PANGAEA.746801	Russia	Yenisey_river_estuary	River_estuary	0.004812
Namsaraev_et_al.	1995	10.1594/PANGAEA.746801	Russia	Yenisey_river_estuary	River_estuary	0.00802
Namsaraev_et_al.	1995	10.1594/PANGAEA.746801	Russia	Yenisey_river_estuary	River_estuary	0.00802
Namsaraev_et_al.	1995	10.1594/PANGAEA.746801	Russia	Yenisey_river_estuary	River_estuary	0.009624
Namsaraev_et_al.	1995	10.1594/PANGAEA.746801	Russia	Yenisey_river_estuary	River_estuary	0.012832
Namsaraev_et_al.	1995	10.1594/PANGAEA.746801	Russia	Yenisey_river_estuary	River_estuary	0.012832
Namsaraev_et_al.	1995	10.1594/PANGAEA.746801	Russia	Yenisey_river_estuary	River_estuary	0.014436
Namsaraev_et_al.	1995	10.1594/PANGAEA.746801	Russia	Yenisey_river_estuary	River_estuary	0.01604
Namsaraev_et_al.	1995	10.1594/PANGAEA.746801	Russia	Yenisey_river_estuary	River_estuary	0.020852
Namsaraev_et_al.	1995	10.1594/PANGAEA.746801	Russia	Yenisey_river_estuary	River_estuary	0.028872
Namsaraev_et_al.	1995	10.1594/PANGAEA.746801	Russia	Yenisey_river_estuary	River_estuary	0.030476
Namsaraev_et_al.	1995	10.1594/PANGAEA.746801	Russia	Yenisey_river_estuary	River_estuary	0.044912
Namsaraev_et_al.	1995	10.1594/PANGAEA.746801	Russia	Yenisey_river_estuary	River_estuary	0.052932
Namsaraev_et_al.	1995	10.1594/PANGAEA.746801	Russia	Yenisey_river_estuary	River_estuary	0.059348
Namsaraev_et_al.	1995	10.1594/PANGAEA.746801	Russia	Yenisey_river_estuary	River_estuary	0.059348
Namsaraev_et_al.	1995	10.1594/PANGAEA.746801	Russia	Yenisey_river_estuary	River_estuary	0.07218
Namsaraev_et_al.	1995	10.1594/PANGAEA.746801	Russia	Yenisey_river_estuary	River_estuary	0.078596
Namsaraev_et_al.	1995	10.1594/PANGAEA.746801	Russia	Yenisey_river_estuary	River_estuary	0.101052
Namsaraev_et_al.	1995	10.1594/PANGAEA.746801	Russia	Yenisey_river_estuary	River_estuary	0.102656
Namsaraev_et_al.	1995	10.1594/PANGAEA.746801	Russia	Yenisey_river_estuary	River_estuary	0.102656
Namsaraev_et_al.	1995	10.1594/PANGAEA.746801	Russia	Yenisey_river_estuary	River_estuary	0.118696
Namsaraev_et_al.	1995	10.1594/PANGAEA.746801	Russia	Yenisey_river_estuary	River_estuary	0.125112
Namsaraev_et_al.	1995	10.1594/PANGAEA.746801	Russia	Yenisey_river_estuary	River_estuary	0.142756
Namsaraev_et_al.	1995	10.1594/PANGAEA.746801	Russia	Yenisey_river_estuary	River_estuary	0.150776
Namsaraev_et_al.	1995	10.1594/PANGAEA.746801	Russia	Yenisey_river_estuary	River_estuary	0.21654
Namsaraev_et_al.	1995	10.1594/PANGAEA.746801	Russia	Yenisey_river_estuary	River_estuary	0.22456
Namsaraev_et_al.	1995	10.1594/PANGAEA.746801	Russia	Yenisey_river_estuary	River_estuary	0.238996
Namsaraev_et_al.	1995	10.1594/PANGAEA.746801	Russia	Yenisey_river_estuary	River_estuary	0.247016
Namsaraev_et_al.	1995	10.1594/PANGAEA.746801	Russia	Yenisey_river_estuary	River_estuary	0.250224
Namsaraev_et_al.	1995	10.1594/PANGAEA.746801	Russia	Yenisey_river_estuary	River_estuary	0.255036
Namsaraev_et_al.	1995	10.1594/PANGAEA.746801	Russia	Yenisey_river_estuary	River_estuary	0.27268
Namsaraev_et_al.	1995	10.1594/PANGAEA.746801	Russia	Yenisey_river_estuary	River_estuary	0.298344
Namsaraev_et_al.	1995	10.1594/PANGAEA.746801	Russia	Yenisey_river_estuary	River_estuary	0.672076
Namsaraev_et_al.	1995	10.1594/PANGAEA.746801	Russia	Yenisey_river_estuary	River_estuary	1.85422
Namsaraev_et_al.	1995	10.1594/PANGAEA.746801	Russia	Yenisey_river_estuary	River_estuary	2.11086
Namsaraev_et_al.	1995	10.1594/PANGAEA.746801	Russia	Yenisey_river_estuary	River_estuary	2.11086
Namsaraev_et_al.	1995	10.1594/PANGAEA.746801	Russia	Yenisey_river_estuary	River_estuary	2.30334
Osudar_et_al.	2016	10.1093/femsec/fiw116	Russia	Lena_river_esturay	River_estuary	0.230976
Osudar_et_al.	2016	10.1093/femsec/fiw116	Russia	Lena_river_esturay	River_estuary	5.00448
Osudar_et_al.	2016	10.1093/femsec/fiw116	Russia	Lena_river_esturay	River_estuary	58.129
Osudar_et_al.	2016	10.1093/femsec/fiw116	Russia	Lena_river_esturay	River_estuary	58.129
Osudar_et_al.	2016	10.1093/femsec/fiw116	Russia	Lena_river_esturay	River_estuary	184.781
Dzyuban	2011	10.1134/S0097807811050046	Russia	Rybinsk_reservoir	River_sediment	0.150375
Dzyuban	2011	10.1134/S0097807811050046	Russia	Rybinsk_reservoir	River_sediment	0.458286
Dzyuban	2011	10.1134/S0097807811050046	Russia	Rybinsk_reservoir	River_sediment	0.544214
Dzyuban	2011	10.1134/S0097807811050046	Russia	Rybinsk_reservoir	River_sediment	0.587179
Dzyuban	2011	10.1134/S0097807811050046	Russia	Rybinsk_reservoir	River_sediment	0.644464
Dzyuban	2011	10.1134/S0097807811050046	Russia	Rybinsk_reservoir	River_sediment	0.644464
Dzyuban	2011	10.1134/S0097807811050046	Russia	Rybinsk_reservoir	River_sediment	0.787679
Dzyuban	2011	10.1134/S0097807811050046	Russia	Rybinsk_reservoir	River_sediment	0.787679
Dzyuban	2011	10.1134/S0097807811050046	Russia	Rybinsk_reservoir	River_sediment	1.86179
Dzyuban	2011	10.1134/S0097807811050046	Russia	Rybinsk_reservoir	River_sediment	2.005
Dzyuban	2011	10.1134/S0097807811050046	Russia	Rybinsk_reservoir	River_sediment	3.07911
Dzyuban	2011	10.1134/S0097807811050046	Russia	Rybinsk_reservoir	River_sediment	11.0275
Dzyuban	2011	10.1134/S0097807811050046	Russia	Rybinsk_reservoir	River_sediment	78.7679
Dzyuban	2011	10.1134/S0097807811050046	Russia	Rybinsk_reservoir	River_sediment	85.9286
Shelley_et_al.	2014	10.1098/rspb.2013.2854	UK	Southern_chalk_rivers	River_sediment	42.0696
Shelley_et_al.	2014	10.1098/rspb.2013.2854	UK	Southern_chalk_rivers	River_sediment	45.0173
Shelley_et_al.	2014	10.1098/rspb.2013.2854	UK	Southern_chalk_rivers	River_sediment	45.2731
Shelley_et_al.	2014	10.1098/rspb.2013.2854	UK	Southern_chalk_rivers	River_sediment	49.7248
Shelley_et_al.	2014	10.1098/rspb.2013.2854	UK	Southern_chalk_rivers	River_sediment	55.1495
Shelley_et_al.	2014	10.1098/rspb.2013.2854	UK	Southern_chalk_rivers	River_sediment	67.1164
Shelley_et_al.	2014	10.1098/rspb.2013.2854	UK	Southern_chalk_rivers	River_sediment	68.2171
Shelley_et_al.	2014	10.1098/rspb.2013.2854	UK	Southern_chalk_rivers	River_sediment	85.5772
Shelley_et_al.	2014	10.1098/rspb.2013.2854	UK	Southern_chalk_rivers	River_sediment	94.2915
Shelley_et_al.	2014	10.1098/rspb.2013.2854	UK	Southern_chalk_rivers	River_sediment	106.03
Shelley_et_al.	2014	10.1098/rspb.2013.2854	UK	Southern_chalk_rivers	River_sediment	125.045
Shelley_et_al.	2014	10.1098/rspb.2013.2854	UK	Southern_chalk_rivers	River_sediment	129.024
Shelley_et_al.	2014	10.1098/rspb.2013.2854	UK	Southern_chalk_rivers	River_sediment	132.91
Shelley_et_al.	2014	10.1098/rspb.2013.2854	UK	Southern_chalk_rivers	River_sediment	137.905
Shelley_et_al.	2014	10.1098/rspb.2013.2854	UK	Southern_chalk_rivers	River_sediment	153.576
Shen_et_al.	2019	10.1038/s41396-018-0302-y	UK	River_Nadder	River_sediment	6.416
Shen_et_al.	2019	10.1038/s41396-018-0302-y	UK	River_Medway	River_sediment	8.02
Shen_et_al.	2019	10.1038/s41396-018-0302-y	UK	River_Medway	River_sediment	8.02
Shen_et_al.	2019	10.1038/s41396-018-0302-y	UK	River_Nadder	River_sediment	8.02
Shen_et_al.	2019	10.1038/s41396-018-0302-y	UK	River_Nadder	River_sediment	11.228
Shen_et_al.	2019	10.1038/s41396-018-0302-y	UK	River_Marden	River_sediment	16.04
Shen_et_al.	2019	10.1038/s41396-018-0302-y	UK	River_Marden	River_sediment	16.04
Shen_et_al.	2019	10.1038/s41396-018-0302-y	UK	River_Marden	River_sediment	16.04
Shen_et_al.	2019	10.1038/s41396-018-0302-y	UK	River_Nadder	River_sediment	16.04
Shen_et_al.	2019	10.1038/s41396-018-0302-y	UK	River_Marden	River_sediment	24.06
Shen_et_al.	2019	10.1038/s41396-018-0302-y	UK	River_Medway	River_sediment	28.872
Shen_et_al.	2019	10.1038/s41396-018-0302-y	UK	River_Medway	River_sediment	28.872
Shen_et_al.	2019	10.1038/s41396-018-0302-y	UK	River_Marden	River_sediment	32.08
Shen_et_al.	2019	10.1038/s41396-018-0302-y	UK	River_Medway	River_sediment	32.08
Shen_et_al.	2019	10.1038/s41396-018-0302-y	UK	River_Medway	River_sediment	40.1
Shen_et_al.	2019	10.1038/s41396-018-0302-y	UK	River_Nadder	River_sediment	48.12
Shen_et_al.	2019	10.1038/s41396-018-0302-y	UK	River_Nadder	River_sediment	56.14
Shen_et_al.	2019	10.1038/s41396-018-0302-y	UK	River_Nadder	River_sediment	57.744
Shen_et_al.	2019	10.1038/s41396-018-0302-y	UK	River_Medway	River_sediment	64.16
Shen_et_al.	2019	10.1038/s41396-018-0302-y	UK	River_Nadder	River_sediment	88.22
Shen_et_al.	2019	10.1038/s41396-018-0302-y	UK	River_Medway	River_sediment	96.24
Shen_et_al.	2019	10.1038/s41396-018-0302-y	UK	River_Marden	River_sediment	112.28
Shen_et_al.	2019	10.1038/s41396-018-0302-y	UK	Hammer_stream	River_sediment	112.28
Shen_et_al.	2019	10.1038/s41396-018-0302-y	UK	Hammer_stream	River_sediment	160.4
Shen_et_al.	2019	10.1038/s41396-018-0302-y	UK	River_Medway	River_sediment	176.44
Shen_et_al.	2019	10.1038/s41396-018-0302-y	UK	Hammer_stream	River_sediment	176.44
Shen_et_al.	2019	10.1038/s41396-018-0302-y	UK	Hammer_stream	River_sediment	240.6
Shen_et_al.	2019	10.1038/s41396-018-0302-y	UK	Hammer_stream	River_sediment	240.6
Shen_et_al.	2019	10.1038/s41396-018-0302-y	UK	Hammer_stream	River_sediment	320.8
Shen_et_al.	2019	10.1038/s41396-018-0302-y	UK	Hammer_stream	River_sediment	320.8
[truncated: 199 more rows]

## Sheet: S2B
Study	Year	Doi	Country	Study_site	Ecosystem_type	Rate_(ug/dm3*d)	Conc_(ug/dm3)	Turnover_time_(d)		Ecosystem_type	n	MEDIAN	Q1	Q3	MEAN	STDEV
This study	2025	This study	Germany	Hainich	Groundwater	0.0151237	1.10079	72.7862		Groundwater_Hainich	7	123.502	102.744	137.723	156.336	117.344
This study	2025	This study	Germany	Hainich	Groundwater	0.00157968	0.150963	95.5652		Groundwater_Aurich	15	858.239	514.047	1506.61	1070.05	678.132
This study	2025	This study	Germany	Hainich	Groundwater	0.00188497	0.2072	109.922		Groundwater_Aspö	3	3755.1	1948.02	4104.82	2783.53	2315.12
This study	2025	This study	Germany	Hainich	Groundwater	0.00252614	0.311982	123.502		Groundwater	25	523.634	140.942	1390.23	1019.83	1151.62
This study	2025	This study	Germany	Hainich	Groundwater	0.00864217	1.17618	136.098		Marine_surface	529	100	26.4368	561.667	729.156	3170.78
This study	2025	This study	Germany	Hainich	Groundwater	0.00613184	0.854457	139.348		Marine_intermediate	474	88.067	34.0421	356.286	412.878	1022.01
This study	2025	This study	Germany	Hainich	Groundwater	0.00405892	1.69309	417.129		Marine_deep	80	767.264	208.43	2055.73	1513.81	2002.43
This study	2025	This study	Germany	Aurich	Groundwater	44.5454	14814	332.56		Marine_sediment	57	185.714	3.74286	370.37	278.601	395.553
This study	2025	This study	Germany	Aurich	Groundwater	99.2142	36250.4	365.375		River_estuary	343	6.49254	2.96154	40	35.6736	76.1188
This study	2025	This study	Germany	Aurich	Groundwater	7.62476	3653.03	479.101		River_water_column	46	14.8958	6.38839	40.3201	47.096	109.177
This study	2025	This study	Germany	Aurich	Groundwater	0.223382	112.687	504.459		River_sediment	47	12.8	6.58889	21.6894	24.4878	33.2831
This study	2025	This study	Germany	Aurich	Groundwater	1.44041	754.249	523.634		Lake_water_column	73	21.0526	4.78351	175	319.01	1068.16
This study	2025	This study	Germany	Aurich	Groundwater	37.9436	22678.3	597.685		Lake_sediment	37	20.6667	9.95	34.6667	73.1652	188.968
This study	2025	This study	Germany	Aurich	Groundwater	36.3191	30101.5	828.806		Wetland	19	8.58427	3.23154	15.5588	10.6185	9.01701
This study	2025	This study	Germany	Aurich	Groundwater	25.959	22279.1	858.239		SUM:	1755
This study	2025	This study	Germany	Aurich	Groundwater	0.0405315	42.8121	1056.27
This study	2025	This study	Germany	Aurich	Groundwater	0.707882	885.241	1250.55
This study	2025	This study	Germany	Aurich	Groundwater	0.655947	911.914	1390.23
This study	2025	This study	Germany	Aurich	Groundwater	0.00577849	9.37847	1623
This study	2025	This study	Germany	Aurich	Groundwater	2.61317	4274.44	1635.73
This study	2025	This study	Germany	Aurich	Groundwater	5.81189	11114.5	1912.37
This study	2025	This study	Germany	Aurich	Groundwater	0.0232616	62.6382	2692.77
Kotelnikova_&_Pedersen	1998	10.1016/S0012-8252(01)00082-4	Sweden	Aspö	Groundwater	0.128601	18.1252	140.942
Kotelnikova_&_Pedersen	1998	10.1016/S0012-8252(01)00082-4	Sweden	Aspö	Groundwater	0.0039298	14.7568	3755.1
Kotelnikova_&_Pedersen	1998	10.1016/S0012-8252(01)00082-4	Sweden	Aspö	Groundwater	3.5288	15719.2	4454.55
Pimenov_et_al.	2014	10.1134/S0026261714060149	Russia	Lake_Baikal	Lake_sediment	0.3208	0.28872	0.9
Pimenov_et_al.	2014	10.1134/S0026261714060149	Russia	Lake_Baikal	Lake_sediment	4.9724	6.5764	1.32258
Pimenov_et_al.	2014	10.1134/S0026261714060149	Russia	Lake_Baikal	Lake_sediment	5.9348	10.7468	1.81081
Pimenov_et_al.	2014	10.1134/S0026261714060149	Russia	Lake_Baikal	Lake_sediment	9.624	17.644	1.83333
Nordi_et_al.	2013	10.4319/lo.2013.58.2.0546	Denmark	Lake_Orn	Lake_sediment	272.68	673.68	2.47059
Nordi_et_al.	2013	10.4319/lo.2013.58.2.0546	Denmark	Lake_Orn	Lake_sediment	192.48	673.68	3.5
Nordi_et_al.	2013	10.4319/lo.2013.58.2.0546	Denmark	Lake_Orn	Lake_sediment	64.16	336.84	5.25
Pimenov_et_al.	2014	10.1134/S0026261714060149	Russia	Lake_Baikal	Lake_sediment	1.2832	6.8972	5.375
Nordi_et_al.	2013	10.4319/lo.2013.58.2.0546	Denmark	Lake_Orn	Lake_sediment	176.44	994.48	5.63636
Pimenov_et_al.	2014	10.1134/S0026261714060149	Russia	Lake_Baikal	Lake_sediment	962.4	9575.88	9.95
Nordi_et_al.	2013	10.4319/lo.2013.58.2.0546	Denmark	Lake_Orn	Lake_sediment	96.24	994.48	10.3333
Nordi_et_al.	2013	10.4319/lo.2013.58.2.0546	Denmark	Lake_Orn	Lake_sediment	32.08	336.84	10.5
Nordi_et_al.	2013	10.4319/lo.2013.58.2.0546	Denmark	Lake_Orn	Lake_sediment	577.44	6672.64	11.5556
Pimenov_et_al.	2014	10.1134/S0026261714060149	Russia	Lake_Baikal	Lake_sediment	22.7768	304.76	13.3803
Nordi_et_al.	2013	10.4319/lo.2013.58.2.0546	Denmark	Lake_Orn	Lake_sediment	497.24	8003.96	16.0968
Nordi_et_al.	2013	10.4319/lo.2013.58.2.0546	Denmark	Lake_Orn	Lake_sediment	144.36	2502.24	17.3333
Nordi_et_al.	2013	10.4319/lo.2013.58.2.0546	Denmark	Lake_Orn	Lake_sediment	368.92	6672.64	18.087
Nordi_et_al.	2013	10.4319/lo.2013.58.2.0546	Denmark	Lake_Orn	Lake_sediment	128.32	2502.24	19.5
Nordi_et_al.	2013	10.4319/lo.2013.58.2.0546	Denmark	Lake_Orn	Lake_sediment	48.12	994.48	20.6667
Nordi_et_al.	2013	10.4319/lo.2013.58.2.0546	Denmark	Lake_Orn	Lake_sediment	144.36	2999.48	20.7778
Nordi_et_al.	2013	10.4319/lo.2013.58.2.0546	Denmark	Lake_Orn	Lake_sediment	192.48	4010	20.8333
Pimenov_et_al.	2014	10.1134/S0026261714060149	Russia	Lake_Baikal	Lake_sediment	11.3884	285.512	25.0704
Nordi_et_al.	2013	10.4319/lo.2013.58.2.0546	Denmark	Lake_Orn	Lake_sediment	352.88	9014.48	25.5455
Pimenov_et_al.	2014	10.1134/S0026261714060149	Russia	Lake_Baikal	Lake_sediment	6.5764	176.44	26.8293
Nordi_et_al.	2013	10.4319/lo.2013.58.2.0546	Denmark	Lake_Orn	Lake_sediment	272.68	8003.96	29.3529
Nordi_et_al.	2013	10.4319/lo.2013.58.2.0546	Denmark	Lake_Orn	Lake_sediment	128.32	4010	31.25
Nordi_et_al.	2013	10.4319/lo.2013.58.2.0546	Denmark	Lake_Orn	Lake_sediment	48.12	1507.76	31.3333
Nordi_et_al.	2013	10.4319/lo.2013.58.2.0546	Denmark	Lake_Orn	Lake_sediment	192.48	6672.64	34.6667
Pimenov_et_al.	2014	10.1134/S0026261714060149	Russia	Lake_Baikal	Lake_sediment	2.0852	89.5032	42.9231
Nordi_et_al.	2013	10.4319/lo.2013.58.2.0546	Denmark	Lake_Orn	Lake_sediment	32.08	1507.76	47
Pimenov_et_al.	2014	10.1134/S0026261714060149	Russia	Lake_Baikal	Lake_sediment	62.3956	3336.32	53.4704
Nordi_et_al.	2013	10.4319/lo.2013.58.2.0546	Denmark	Lake_Orn	Lake_sediment	48.12	2999.48	62.3333
Pimenov_et_al.	2014	10.1134/S0026261714060149	Russia	Lake_Baikal	Lake_sediment	11.8696	866.16	72.973
Pimenov_et_al.	2014	10.1134/S0026261714060149	Russia	Lake_Baikal	Lake_sediment	641.6	67849.2	105.75
Pimenov_et_al.	2014	10.1134/S0026261714060149	Russia	Lake_Baikal	Lake_sediment	88.5408	22969.3	259.42
Takeuchi_et_al.	2011	10.1111/j.1462-2920.2011.02517.x	Japan	Kanto_plain	Lake_sediment	7.3784	5132.8	695.652
Takeuchi_et_al.	2011	10.1111/j.1462-2920.2011.02517.x	Japan	Kanto_plain	Lake_sediment	8.9824	8501.2	946.429
Oswald_et_al.	2015	10.1371/journal.pone.0132574	Switzerland	Lake_Rotsee	Lake_water_column	8.822	0.4812	0.0545455
Osudar_et_al.	2016	10.1093/femsec/fiw116	Russia	Mirror_lake	Lake_water_column	3.46464	3.8496	1.11111
Osudar_et_al.	2016	10.1093/femsec/fiw116	Russia	Mirror_lake	Lake_water_column	3.07968	4.13832	1.34375
Osudar_et_al.	2016	10.1093/femsec/fiw116	Russia	Cotton_lake	Lake_water_column	3.50314	4.94032	1.41026
vGrinsven_et_al.	2020	10.1111/1462-2920.14886	US	Lake_Lacamas	Lake_water_column	288.72	449.12	1.55556
Bussmann_&_Wessels	2015	10.1594/PANGAEA.854468	Germany	Lake_Constance	Lake_water_column	1.0179	1.63608	1.60731
Bussmann_&_Wessels	2015	10.1594/PANGAEA.854468	Germany	Lake_Constance	Lake_water_column	0.498523	0.85012	1.70528
Bussmann_&_Wessels	2015	10.1594/PANGAEA.854468	Germany	Lake_Constance	Lake_water_column	0.0391376	0.0802	2.04918
Bussmann_&_Wessels	2015	10.1594/PANGAEA.854468	Germany	Lake_Constance	Lake_water_column	0.0670472	0.14436	2.15311
Bussmann_&_Wessels	2015	10.1594/PANGAEA.854468	Germany	Lake_Constance	Lake_water_column	4.77431	11.1478	2.33496
Saxton_et_al.	2016	10.1002/lno.10320	USA_Alaska	Lake_Fryxell	Lake_water_column	0.00802	0.019248	2.4
Osudar_et_al.	2016	10.1093/femsec/fiw116	Russia	North_lake	Lake_water_column	137.431	368.503	2.68137
Bussmann_&_Wessels	2015	10.1594/PANGAEA.854468	Germany	Lake_Constance	Lake_water_column	0.0477992	0.12832	2.68456
Bussmann_&_Wessels	2015	10.1594/PANGAEA.854468	Germany	Lake_Constance	Lake_water_column	0.257442	0.76992	2.99065
Bussmann_&_Wessels	2015	10.1594/PANGAEA.854468	Germany	Lake_Constance	Lake_water_column	0.406293	1.45964	3.59258
Osudar_et_al.	2016	10.1093/femsec/fiw116	Russia	Sauna_lake	Lake_water_column	3.27216	11.9819	3.66176
Saxton_et_al.	2016	10.1002/lno.10320	USA_Alaska	Lake_Fryxell	Lake_water_column	0.009624	0.041704	4.33333
Bussmann_&_Wessels	2015	10.1594/PANGAEA.854468	Germany	Lake_Constance	Lake_water_column	5.3009	23.1297	4.36335
Bussmann_&_Wessels	2015	10.1594/PANGAEA.854468	Germany	Lake_Constance	Lake_water_column	3.57115	17.0826	4.78351
Bussmann_&_Wessels	2015	10.1594/PANGAEA.854468	Germany	Lake_Constance	Lake_water_column	0.0699344	0.38496	5.50459
Bussmann_&_Wessels	2015	10.1594/PANGAEA.854468	Germany	Lake_Constance	Lake_water_column	0.116611	0.68972	5.91472
Bussmann_&_Wessels	2015	10.1594/PANGAEA.854468	Germany	Lake_Constance	Lake_water_column	0.26883	1.62004	6.02625
Bussmann_&_Wessels	2015	10.1594/PANGAEA.854468	Germany	Lake_Constance	Lake_water_column	0.0210124	0.12832	6.10687
vGrinsven_et_al.	2020	10.1111/1462-2920.14886	US	Lake_Lacamas	Lake_water_column	737.84	4587.44	6.21739
Bussmann_&_Wessels	2015	10.1594/PANGAEA.854468	Germany	Lake_Constance	Lake_water_column	0.07218	0.44912	6.22222
Bussmann_&_Wessels	2015	10.1594/PANGAEA.854468	Germany	Lake_Constance	Lake_water_column	0.0279096	0.19248	6.89655
Bussmann_&_Wessels	2015	10.1594/PANGAEA.854468	Germany	Lake_Constance	Lake_water_column	0.065764	0.4812	7.31707
Bussmann_&_Wessels	2015	10.1594/PANGAEA.854468	Germany	Lake_Constance	Lake_water_column	0.217663	2.005	9.2115
Bussmann_&_Wessels	2015	10.1594/PANGAEA.854468	Germany	Lake_Constance	Lake_water_column	0.0237392	0.25664	10.8108
vGrinsven_et_al.	2020	10.1111/1462-2920.14886	US	Lake_Lacamas	Lake_water_column	577.44	6383.92	11.0556
vGrinsven_et_al.	2020	10.1111/1462-2920.14886	US	Lake_Lacamas	Lake_water_column	147.568	1716.28	11.6304
Bussmann_&_Wessels	2015	10.1594/PANGAEA.854468	Germany	Lake_Constance	Lake_water_column	0.0490824	0.6416	13.0719
vGrinsven_et_al.	2020	10.1111/1462-2920.14886	US	Lake_Lacamas	Lake_water_column	117.092	1636.08	13.9726
Bussmann_&_Wessels	2015	10.1594/PANGAEA.854468	Germany	Lake_Constance	Lake_water_column	0.0319196	0.46516	14.5729
Bussmann_&_Wessels	2015	10.1594/PANGAEA.854468	Germany	Lake_Constance	Lake_water_column	0.00401	0.06416	16
Oswald_et_al.	2015	10.1371/journal.pone.0132574	Switzerland	Lake_Rotsee	Lake_water_column	24.06	481.2	20
Bussmann_&_Wessels	2015	10.1594/PANGAEA.854468	Germany	Lake_Constance	Lake_water_column	0.0030476	0.06416	21.0526
vGrinsven_et_al.	2020	10.1111/1462-2920.14886	US	Lake_Lacamas	Lake_water_column	0.4812	13.4736	28
Osudar_et_al.	2016	10.1093/femsec/fiw116	Russia	Cotton_lake	Lake_water_column	0.115488	3.99396	34.5833
Osudar_et_al.	2016	10.1093/femsec/fiw116	Russia	East_lake	Lake_water_column	0.076992	3.2882	42.7083
Saxton_et_al.	2016	10.1002/lno.10320	USA_Alaska	Lake_Fryxell	Lake_water_column	0.02406	1.10676	46
Saxton_et_al.	2016	10.1002/lno.10320	USA_Alaska	Lake_Fryxell	Lake_water_column	0.0035288	0.2406	68.1818
Saxton_et_al.	2016	10.1002/lno.10320	USA_Alaska	Lake_Fryxell	Lake_water_column	0.00802	0.57744	72
Saxton_et_al.	2016	10.1002/lno.10320	USA_Alaska	Lake_Fryxell	Lake_water_column	0.05614	4.28268	76.2857
Bussmann_&_Wessels	2015	10.1594/PANGAEA.854468	Germany	Lake_Constance	Lake_water_column	0.0359296	2.77492	77.2321
Bussmann_&_Wessels	2015	10.1594/PANGAEA.854468	Germany	Lake_Constance	Lake_water_column	0.273482	21.2209	77.5953
Saxton_et_al.	2016	10.1002/lno.10320	USA_Alaska	Lake_Fryxell	Lake_water_column	0.03208	2.50224	78
Saxton_et_al.	2016	10.1002/lno.10320	USA_Alaska	Lake_Fryxell	Lake_water_column	0.20852	17.1949	82.4615
Saxton_et_al.	2016	10.1002/lno.10320	USA_Alaska	Lake_Fryxell	Lake_water_column	0.32882	28.4068	86.3902
Saxton_et_al.	2016	10.1002/lno.10320	USA_Alaska	Lake_Fryxell	Lake_water_column	0.10426	9.31924	89.3846
Bussmann_&_Wessels	2015	10.1594/PANGAEA.854468	Germany	Lake_Constance	Lake_water_column	0.0052932	0.5614	106.061
Bussmann_&_Wessels	2015	10.1594/PANGAEA.854468	Germany	Lake_Constance	Lake_water_column	0.014436	1.6842	116.667
Bussmann_&_Wessels	2015	10.1594/PANGAEA.854468	Germany	Lake_Constance	Lake_water_column	0.138746	18.6545	134.451
Joye_et_al.	1999	10.4319/lo.1999.44.1.0178	US	Mono_lake	Lake_water_column	0.588668	83.408	141.689
Joye_et_al.	1999	10.4319/lo.1999.44.1.0178	US	Mono_lake	Lake_water_column	0.76992	134.736	175
Bussmann_&_Wessels	2015	10.1594/PANGAEA.854468	Germany	Lake_Constance	Lake_water_column	0.0206916	4.36288	210.853
Joye_et_al.	1999	10.4319/lo.1999.44.1.0178	US	Mono_lake	Lake_water_column	0.113884	25.664	225.352
Bussmann_&_Wessels	2015	10.1594/PANGAEA.854468	Germany	Lake_Constance	Lake_water_column	0.000802	0.22456	280
Oswald_et_al.	2015	10.1371/journal.pone.0132574	Switzerland	Lake_Rotsee	Lake_water_column	8.3408	2566.4	307.692
Bussmann_&_Wessels	2015	10.1594/PANGAEA.854468	Germany	Lake_Constance	Lake_water_column	0.0126716	4.07416	321.519
Joye_et_al.	1999	10.4319/lo.1999.44.1.0178	US	Mono_lake	Lake_water_column	0.060952	24.06	394.737
Oswald_et_al.	2015	10.1371/journal.pone.0132574	Switzerland	Lake_Rotsee	Lake_water_column	5.9348	2566.4	432.432
Bussmann_et_al.	2020	10.1594/PANGAEA.920015	Germany	Lake_Golzevoye	Lake_water_column	0.00115488	0.5614	486.111
Bussmann_et_al.	2020	10.1594/PANGAEA.920015	Germany	Lake_Golzevoye	Lake_water_column	0.0004812	0.25664	533.333
Joye_et_al.	1999	10.4319/lo.1999.44.1.0178	US	Mono_lake	Lake_water_column	0.091428	51.328	561.404
Joye_et_al.	1999	10.4319/lo.1999.44.1.0178	US	Mono_lake	Lake_water_column	0.145964	83.408	571.429
Joye_et_al.	1999	10.4319/lo.1999.44.1.0178	US	Mono_lake	Lake_water_column	0.00802	4.812	600
Bussmann_et_al.	2020	10.1594/PANGAEA.920015	Germany	Lake_Golzevoye	Lake_water_column	0.0010426	0.70576	676.923
Bussmann_et_al.	2020	10.1594/PANGAEA.920015	Germany	Lake_Golzevoye	Lake_water_column	0.0001203	0.09624	800
Bussmann_&_Wessels	2015	10.1594/PANGAEA.854468	Germany	Lake_Constance	Lake_water_column	0.0001604	0.17644	1100
Joye_et_al.	1999	10.4319/lo.1999.44.1.0178	US	Mono_lake	Lake_water_column	0.004812	6.416	1333.33
Bussmann_et_al.	2020	10.1594/PANGAEA.920015	Germany	Lake_Golzevoye	Lake_water_column	0.0343336	177.9	5181.5
Joye_et_al.	1999	10.4319/lo.1999.44.1.0178	US	Mono_lake	Lake_water_column	0.0006416	4.812	7500
Quin_et_al.	2022	10.1016/j.gca.2022.09.017	US	Santa_Barbara_Basin	Marine_deep	0.00864556	0.0758692	8.77551
Quin_et_al.	2022	10.1016/j.gca.2022.09.017	US	Santa_Barbara_Basin	Marine_deep	0.00805208	0.0750672	9.32271
Quin_et_al.	2022	10.1016/j.gca.2022.09.017	US	Santa_Barbara_Basin	Marine_deep	0.0078596	0.0734953	9.35102
Quin_et_al.	2022	10.1016/j.gca.2022.09.017	US	Santa_Barbara_Basin	Marine_deep	0.0036892	0.0836165	22.6652
Quin_et_al.	2022	10.1016/j.gca.2022.09.017	US	Santa_Barbara_Basin	Marine_deep	0.0288078	0.675829	23.4599
Quin_et_al.	2022	10.1016/j.gca.2022.09.017	US	Santa_Barbara_Basin	Marine_deep	0.00429872	0.13326	31
Quin_et_al.	2022	10.1016/j.gca.2022.09.017	US	Santa_Barbara_Basin	Marine_deep	0.00243808	0.100459	41.2039
Quin_et_al.	2022	10.1016/j.gca.2022.09.017	US	Santa_Barbara_Basin	Marine_deep	0.0010426	0.0482483	46.2769
Quin_et_al.	2022	10.1016/j.gca.2022.09.017	US	Santa_Barbara_Basin	Marine_deep	0.00214936	0.100507	46.7612
Quin_et_al.	2022	10.1016/j.gca.2022.09.017	US	Santa_Barbara_Basin	Marine_deep	0.040517	2.28495	56.3947
Quin_et_al.	2022	10.1016/j.gca.2022.09.017	US	Santa_Barbara_Basin	Marine_deep	0.0006416	0.041704	65
Quin_et_al.	2022	10.1016/j.gca.2022.09.017	US	Santa_Barbara_Basin	Marine_deep	0.000401	0.0269632	67.24
Quin_et_al.	2022	10.1016/j.gca.2022.09.017	US	Santa_Barbara_Basin	Marine_deep	0.0166656	1.3972	83.8373
Quin_et_al.	2022	10.1016/j.gca.2022.09.017	US	Santa_Barbara_Basin	Marine_deep	0.00052932	0.0495957	93.697
Quin_et_al.	2022	10.1016/j.gca.2022.09.017	US	Santa_Barbara_Basin	Marine_deep	0.00027268	0.0279256	102.412
Quin_et_al.	2022	10.1016/j.gca.2022.09.017	US	Santa_Barbara_Basin	Marine_deep	0.00025664	0.0331386	129.125
Pack_et_al.	2015	10.1002/2014JG002900	US	Eastern_Tropical_North_Pacific	Marine_deep	0.000349672	0.059348	169.725
Quin_et_al.	2022	10.1016/j.gca.2022.09.017	US	Santa_Barbara_Basin	Marine_deep	0.0125272	2.13403	170.351
Quin_et_al.	2022	10.1016/j.gca.2022.09.017	US	Santa_Barbara_Basin	Marine_deep	0.00049724	0.0853488	171.645
Pack_et_al.	2015	10.1002/2014JG002900	US	Eastern_Tropical_North_Pacific	Marine_deep	0.000402604	0.078596	195.219
Quin_et_al.	2022	10.1016/j.gca.2022.09.017	US	Santa_Barbara_Basin	Marine_deep	9.624e-05	0.0204831	212.833
Quin_et_al.	2022	10.1016/j.gca.2022.09.017	US	Santa_Barbara_Basin	Marine_deep	0.00883804	1.89389	214.289
Pack_et_al.	2015	10.1002/2014JG002900	US	Eastern_Tropical_North_Pacific	Marine_deep	0.000375336	0.081804	217.949
Quin_et_al.	2022	10.1016/j.gca.2022.09.017	US	Santa_Barbara_Basin	Marine_deep	0.0145002	3.52416	243.043
Quin_et_al.	2022	10.1016/j.gca.2022.09.017	US	Santa_Barbara_Basin	Marine_deep	0.00028872	0.0711855	246.556
Quin_et_al.	2022	10.1016/j.gca.2022.09.017	US	Santa_Barbara_Basin	Marine_deep	0.0003208	0.0942671	293.85
Quin_et_al.	2022	10.1016/j.gca.2022.09.017	US	Santa_Barbara_Basin	Marine_deep	0.00782752	2.54532	325.176
Quin_et_al.	2022	10.1016/j.gca.2022.09.017	US	Santa_Barbara_Basin	Marine_deep	0.00805208	2.68197	333.078
Quin_et_al.	2022	10.1016/j.gca.2022.09.017	US	Santa_Barbara_Basin	Marine_deep	0.00012832	0.0436448	340.125
Quin_et_al.	2022	10.1016/j.gca.2022.09.017	US	Santa_Barbara_Basin	Marine_deep	0.00380148	1.31692	346.422
Pack_et_al.	2015	10.1002/2014JG002900	US	Eastern_Tropical_North_Pacific	Marine_deep	8.822e-05	0.033684	381.818
Pack_et_al.	2015	10.1002/2014JG002900	US	Eastern_Tropical_North_Pacific	Marine_deep	0.000149172	0.0611124	409.677
Pack_et_al.	2015	10.1002/2014JG002900	US	Eastern_Tropical_North_Pacific	Marine_deep	0.000137944	0.068972	500
Pack_et_al.	2015	10.1002/2014JG002900	US	Eastern_Tropical_North_Pacific	Marine_deep	1.604e-05	0.009624	600
Pack_et_al.	2015	10.1002/2014JG002900	US	Eastern_Tropical_North_Pacific	Marine_deep	0.000166816	0.102335	613.462
Pack_et_al.	2015	10.1002/2014JG002900	US	Eastern_Tropical_North_Pacific	Marine_deep	6.5764e-05	0.042506	646.341
Pack_et_al.	2015	10.1002/2014JG002900	US	Eastern_Tropical_North_Pacific	Marine_deep	7.3784e-05	0.0479596	650
Pack_et_al.	2015	10.1002/2014JG002900	US	Eastern_Tropical_North_Pacific	Marine_deep	8.822e-05	0.0595084	674.545
Pack_et_al.	2015	10.1002/2014JG002900	US	Eastern_Tropical_North_Pacific	Marine_deep	9.9448e-05	0.0710572	714.516
Pack_et_al.	2015	10.1002/2014JG002900	US	Eastern_Tropical_North_Pacific	Marine_deep	7.5388e-05	0.057744	765.957
Pack_et_al.	2015	10.1002/2014JG002900	US	Eastern_Tropical_North_Pacific	Marine_deep	0.00011228	0.0862952	768.571
Pack_et_al.	2015	10.1002/2014JG002900	US	Eastern_Tropical_North_Pacific	Marine_deep	9.1428e-05	0.070576	771.93
Pack_et_al.	2015	10.1002/2014JG002900	US	Eastern_Tropical_North_Pacific	Marine_deep	0.000186064	0.14436	775.862
Pack_et_al.	2015	10.1002/2014JG002900	US	Eastern_Tropical_North_Pacific	Marine_deep	7.3784e-05	0.0580648	786.957
Pack_et_al.	2015	10.1002/2014JG002900	US	Eastern_Tropical_North_Pacific	Marine_deep	7.218e-05	0.0580648	804.444
Pack_et_al.	2015	10.1002/2014JG002900	US	Eastern_Tropical_North_Pacific	Marine_deep	0.00010426	0.085012	815.385
Pack_et_al.	2015	10.1002/2014JG002900	US	Eastern_Tropical_North_Pacific	Marine_deep	7.5388e-05	0.066566	882.979
Pack_et_al.	2015	10.1002/2014JG002900	US	Eastern_Tropical_North_Pacific	Marine_deep	5.1328e-05	0.046516	906.25
Pack_et_al.	2015	10.1002/2014JG002900	US	Eastern_Tropical_North_Pacific	Marine_deep	5.614e-05	0.0532528	948.571
Pack_et_al.	2015	10.1002/2014JG002900	US	Eastern_Tropical_North_Pacific	Marine_deep	4.9724e-05	0.0474784	954.839
Pack_et_al.	2015	10.1002/2014JG002900	US	Eastern_Tropical_North_Pacific	Marine_deep	4.6516e-05	0.046516	1000
Pack_et_al.	2015	10.1002/2014JG002900	US	Eastern_Tropical_North_Pacific	Marine_deep	6.8972e-05	0.0741048	1074.42
Pack_et_al.	2015	10.1002/2014JG002900	US	Eastern_Tropical_North_Pacific	Marine_deep	3.5288e-05	0.0383356	1086.36
Pack_et_al.	2015	10.1002/2014JG002900	US	Eastern_Tropical_North_Pacific	Marine_deep	0.00010426	0.13217	1267.69
Pack_et_al.	2015	10.1002/2014JG002900	US	Eastern_Tropical_North_Pacific	Marine_deep	4.1704e-05	0.0588668	1411.54
Pack_et_al.	2015	10.1002/2014JG002900	US	Eastern_Tropical_North_Pacific	Marine_deep	3.208e-06	0.004812	1500
Pack_et_al.	2015	10.1002/2014JG002900	US	Eastern_Tropical_North_Pacific	Marine_deep	5.9348e-05	0.0893428	1505.41
Pack_et_al.	2015	10.1002/2014JG002900	US	Eastern_Tropical_North_Pacific	Marine_deep	2.2456e-05	0.0340048	1514.29
Pack_et_al.	2015	10.1002/2014JG002900	US	Eastern_Tropical_North_Pacific	Marine_deep	1.7644e-05	0.0295136	1672.73
Pack_et_al.	2015	10.1002/2014JG002900	US	Eastern_Tropical_North_Pacific	Marine_deep	3.0476e-05	0.0620748	2036.84
Pack_et_al.	2015	10.1002/2014JG002900	US	Eastern_Tropical_North_Pacific	Marine_deep	2.7268e-05	0.0576003	2112.38
Pack_et_al.	2015	10.1002/2014JG002900	US	Eastern_Tropical_North_Pacific	Marine_deep	2.406e-05	0.0554984	2306.67
Pack_et_al.	2015	10.1002/2014JG002900	US	Eastern_Tropical_North_Pacific	Marine_deep	9.624e-06	0.0242204	2516.67
Pack_et_al.	2015	10.1002/2014JG002900	US	Eastern_Tropical_North_Pacific	Marine_deep	9.624e-06	0.0279096	2900
Pack_et_al.	2015	10.1002/2014JG002900	US	Eastern_Tropical_North_Pacific	Marine_deep	2.0852e-05	0.0635184	3046.15
Pack_et_al.	2015	10.1002/2014JG002900	US	Eastern_Tropical_North_Pacific	Marine_deep	1.604e-06	0.0049724	3100
Pack_et_al.	2015	10.1002/2014JG002900	US	Eastern_Tropical_North_Pacific	Marine_deep	1.604e-05	0.054536	3400
Pack_et_al.	2015	10.1002/2014JG002900	US	Eastern_Tropical_North_Pacific	Marine_deep	1.9248e-05	0.065764	3416.67
Pack_et_al.	2015	10.1002/2014JG002900	US	Eastern_Tropical_North_Pacific	Marine_deep	9.624e-06	0.035288	3666.67
Pack_et_al.	2015	10.1002/2014JG002900	US	Eastern_Tropical_North_Pacific	Marine_deep	9.624e-06	0.03609	3750
Pack_et_al.	2015	10.1002/2014JG002900	US	Eastern_Tropical_North_Pacific	Marine_deep	1.7644e-05	0.0670472	3800
Pack_et_al.	2015	10.1002/2014JG002900	US	Eastern_Tropical_North_Pacific	Marine_deep	1.604e-05	0.060952	3800
Pack_et_al.	2015	10.1002/2014JG002900	US	Eastern_Tropical_North_Pacific	Marine_deep	3.208e-06	0.012832	4000
Pack_et_al.	2015	10.1002/2014JG002900	US	Eastern_Tropical_North_Pacific	Marine_deep	8.02e-06	0.0380148	4740
Pack_et_al.	2015	10.1002/2014JG002900	US	Eastern_Tropical_North_Pacific	Marine_deep	9.624e-06	0.0506864	5266.67
Pack_et_al.	2015	10.1002/2014JG002900	US	Eastern_Tropical_North_Pacific	Marine_deep	1.2832e-05	0.0683304	5325
Pack_et_al.	2015	10.1002/2014JG002900	US	Eastern_Tropical_North_Pacific	Marine_deep	4.812e-06	0.0327216	6800
Pack_et_al.	2015	10.1002/2014JG002900	US	Eastern_Tropical_North_Pacific	Marine_deep	4.812e-06	0.033684	7000
Pack_et_al.	2015	10.1002/2014JG002900	US	Eastern_Tropical_North_Pacific	Marine_deep	4.812e-06	0.0356088	7400
Pack_et_al.	2015	10.1002/2014JG002900	US	Eastern_Tropical_North_Pacific	Marine_deep	1.604e-06	0.01604	10000
Leonte_et_al.	2017	10.1016/j.gca.2017.01.009	US	Atlantic_margin	Marine_intermediate	1.70024	0.543756	0.319811
Leonte_et_al.	2017	10.1016/j.gca.2017.01.009	US	Atlantic_margin	Marine_intermediate	1.86064	0.595084	0.319828
Leonte_et_al.	2017	10.1016/j.gca.2017.01.009	US	Atlantic_margin	Marine_intermediate	1.53984	0.556588	0.361458
Leonte_et_al.	2017	10.1016/j.gca.2017.01.009	US	Atlantic_margin	Marine_intermediate	1.19177	0.452328	0.379542
Leonte_et_al.	2017	10.1016/j.gca.2017.01.009	US	Atlantic_margin	Marine_intermediate	1.0041	0.445912	0.444089
Leonte_et_al.	2017	10.1016/j.gca.2017.01.009	US	Atlantic_margin	Marine_intermediate	1.01694	0.453932	0.446372
Leonte_et_al.	2017	10.1016/j.gca.2017.01.009	US	Atlantic_margin	Marine_intermediate	1.0827	0.486012	0.448889
Leonte_et_al.	2017	10.1016/j.gca.2017.01.009	US	Atlantic_margin	Marine_intermediate	0.973628	0.453932	0.466227
Leonte_et_al.	2017	10.1016/j.gca.2017.01.009	US	Atlantic_margin	Marine_intermediate	1.03779	0.506864	0.488408
Leonte_et_al.	2017	10.1016/j.gca.2017.01.009	US	Atlantic_margin	Marine_intermediate	0.9223	0.484408	0.525217
Leonte_et_al.	2017	10.1016/j.gca.2017.01.009	US	Atlantic_margin	Marine_intermediate	1.041	0.548568	0.526965
Leonte_et_al.	2017	10.1016/j.gca.2017.01.009	US	Atlantic_margin	Marine_intermediate	0.919092	0.522904	0.568935
Leonte_et_al.	2017	10.1016/j.gca.2017.01.009	US	Atlantic_margin	Marine_intermediate	1.34896	0.78596	0.58264
Leonte_et_al.	2017	10.1016/j.gca.2017.01.009	US	Atlantic_margin	Marine_intermediate	1.27678	0.76992	0.603015
Leonte_et_al.	2017	10.1016/j.gca.2017.01.009	US	Atlantic_margin	Marine_intermediate	0.90626	0.636788	0.702655
Leonte_et_al.	2017	10.1016/j.gca.2017.01.009	US	Atlantic_margin	Marine_intermediate	0.951172	0.696136	0.731872
Leonte_et_al.	2017	10.1016/j.gca.2017.01.009	US	Atlantic_margin	Marine_intermediate	1.0827	1.07468	0.992593
Leonte_et_al.	2017	10.1016/j.gca.2017.01.009	US	Atlantic_margin	Marine_intermediate	0.43308	0.522904	1.20741
Leonte_et_al.	2017	10.1016/j.gca.2017.01.009	US	Atlantic_margin	Marine_intermediate	0.996084	1.32972	1.33494
Leonte_et_al.	2017	10.1016/j.gca.2017.01.009	US	Atlantic_margin	Marine_intermediate	0.776336	1.36821	1.7624
Leonte_et_al.	2017	10.1016/j.gca.2017.01.009	US	Atlantic_margin	Marine_intermediate	0.77794	1.47728	1.89897
Leonte_et_al.	2017	10.1016/j.gca.2017.01.009	US	Atlantic_margin	Marine_intermediate	0.66566	1.27358	1.91325
Leonte_et_al.	2017	10.1016/j.gca.2017.01.009	US	Atlantic_margin	Marine_intermediate	0.63358	1.2832	2.02532
Leonte_et_al.	2017	10.1016/j.gca.2017.01.009	US	Atlantic_margin	Marine_intermediate	0.635184	1.54946	2.43939
Leonte_et_al.	2017	10.1016/j.gca.2017.01.009	US	Atlantic_margin	Marine_intermediate	0.365712	1.36019	3.7193
Pack_et_al.	2015	10.1002/2014JG002900	US	Eastern_Tropical_North_Pacific	Marine_intermediate	0.0176761	0.0797188	4.50998
Quin_et_al.	2022	10.1016/j.gca.2022.09.017	US	Santa_Barbara_Basin	Marine_intermediate	0.0085012	0.081788	9.62075
Pack_et_al.	2015	10.1002/2014JG002900	US	Eastern_Tropical_North_Pacific	Marine_intermediate	0.00887814	0.0980044	11.0388
Steinle_et_al.	2015	10.1038/ngeo2420	Norway	Svalbard	Marine_intermediate	0.039715	0.471576	11.874
Mao_et_al.	2022	10.1038/s41467-022-35082-y	China	East_China_Sea	Marine_intermediate	0.00458744	0.0563004	12.2727
Steinle_et_al.	2015	10.1038/ngeo2420	Norway	Svalbard	Marine_intermediate	0.0222314	0.274284	12.3377
Steinle_et_al.	2015	10.1038/ngeo2420	Norway	Svalbard	Marine_intermediate	0.0627164	0.81804	13.0435
Pack_et_al.	2015	10.1002/2014JG002900	US	Eastern_Tropical_North_Pacific	Marine_intermediate	0.005051	0.0691324	13.6869
Pack_et_al.	2015	10.1002/2014JG002900	US	Eastern_Tropical_North_Pacific	Marine_intermediate	0.00480719	0.0686512	14.2809
Steinle_et_al.	2015	10.1038/ngeo2420	Norway	Svalbard	Marine_intermediate	0.00680096	0.101052	14.8585
Steinle_et_al.	2015	10.1038/ngeo2420	Norway	Svalbard	Marine_intermediate	0.027653	0.41704	15.0812
Mao_et_al.	2022	10.1038/s41467-022-35082-y	China	East_China_Sea	Marine_intermediate	0.00776336	0.12415	15.9917
Mao_et_al.	2022	10.1038/s41467-022-35082-y	China	East_China_Sea	Marine_intermediate	0.0049724	0.0795584	16
Mao_et_al.	2022	10.1038/s41467-022-35082-y	China	East_China_Sea	Marine_intermediate	0.0046516	0.076992	16.5517
Mao_et_al.	2022	10.1038/s41467-022-35082-y	China	East_China_Sea	Marine_intermediate	0.00506864	0.0848516	16.7405
Mao_et_al.	2022	10.1038/s41467-022-35082-y	China	East_China_Sea	Marine_intermediate	0.00720196	0.122546	17.0156
Steinle_et_al.	2015	10.1038/ngeo2420	Norway	Svalbard	Marine_intermediate	0.0409822	0.70576	17.2211
Steinle_et_al.	2015	10.1038/ngeo2420	Norway	Svalbard	Marine_intermediate	0.0283427	0.48922	17.2609
Steinle_et_al.	2015	10.1038/ngeo2420	Norway	Svalbard	Marine_intermediate	0.0371647	0.65764	17.6953
Steinle_et_al.	2015	10.1038/ngeo2420	Norway	Svalbard	Marine_intermediate	0.0342775	0.60952	17.7819
Mao_et_al.	2022	10.1038/s41467-022-35082-y	China	East_China_Sea	Marine_intermediate	0.00510072	0.0915884	17.956
Steinle_et_al.	2015	10.1038/ngeo2420	Norway	Svalbard	Marine_intermediate	0.0293372	0.54536	18.5894
Steinle_et_al.	2015	10.1038/ngeo2420	Norway	Svalbard	Marine_intermediate	0.0369722	0.68972	18.6551
Mao_et_al.	2022	10.1038/s41467-022-35082-y	China	East_China_Sea	Marine_intermediate	0.00524508	0.0992876	18.9297
Steinle_et_al.	2015	10.1038/ngeo2420	Norway	Svalbard	Marine_intermediate	0.0194726	0.36892	18.9456
Steinle_et_al.	2015	10.1038/ngeo2420	Norway	Svalbard	Marine_intermediate	0.018462	0.35288	19.1138
Steinle_et_al.	2015	10.1038/ngeo2420	Norway	Svalbard	Marine_intermediate	0.0258084	0.49724	19.2666
Steinle_et_al.	2015	10.1038/ngeo2420	Norway	Svalbard	Marine_intermediate	0.0449441	0.86616	19.2719
Pack_et_al.	2015	10.1002/2014JG002900	US	Eastern_Tropical_North_Pacific	Marine_intermediate	0.00435165	0.0851724	19.5724
Mao_et_al.	2022	10.1038/s41467-022-35082-y	China	East_China_Sea	Marine_intermediate	0.00716988	0.141152	19.6868
Steinle_et_al.	2015	10.1038/ngeo2420	Norway	Svalbard	Marine_intermediate	0.0209803	0.41704	19.8777
Steinle_et_al.	2015	10.1038/ngeo2420	Norway	Svalbard	Marine_intermediate	0.0359296	0.7218	20.0893
Steinle_et_al.	2015	10.1038/ngeo2420	Norway	Svalbard	Marine_intermediate	0.0245572	0.49724	20.2482
Steinle_et_al.	2015	10.1038/ngeo2420	Norway	Svalbard	Marine_intermediate	0.0137623	0.28872	20.979
Steinle_et_al.	2015	10.1038/ngeo2420	Norway	Svalbard	Marine_intermediate	0.0279417	0.59348	21.24
Mao_et_al.	2022	10.1038/s41467-022-35082-y	China	East_China_Sea	Marine_intermediate	0.00516488	0.111318	21.5528
Mao_et_al.	2022	10.1038/s41467-022-35082-y	China	East_China_Sea	Marine_intermediate	0.00718592	0.157834	21.9643
Steinle_et_al.	2015	10.1038/ngeo2420	Norway	Svalbard	Marine_intermediate	0.0311978	0.68972	22.108
Pack_et_al.	2015	10.1002/2014JG002900	US	Eastern_Tropical_North_Pacific	Marine_intermediate	0.00381431	0.0843704	22.1194
Steinle_et_al.	2015	10.1038/ngeo2420	Norway	Svalbard	Marine_intermediate	0.0354805	0.78596	22.1519
Steinle_et_al.	2015	10.1038/ngeo2420	Norway	Svalbard	Marine_intermediate	0.0164891	0.36892	22.3735
Steinle_et_al.	2015	10.1038/ngeo2420	Norway	Svalbard	Marine_intermediate	0.0289843	0.65764	22.6895
Steinle_et_al.	2015	10.1038/ngeo2420	Norway	Svalbard	Marine_intermediate	0.0491466	1.1228	22.846
Pack_et_al.	2015	10.1002/2014JG002900	US	Eastern_Tropical_North_Pacific	Marine_intermediate	0.00391857	0.089824	22.9226
Steinle_et_al.	2015	10.1038/ngeo2420	Norway	Svalbard	Marine_intermediate	0.027284	0.62556	22.9277
Steinle_et_al.	2015	10.1038/ngeo2420	Norway	Svalbard	Marine_intermediate	0.0403085	0.93032	23.08
Steinle_et_al.	2015	10.1038/ngeo2420	Norway	Svalbard	Marine_intermediate	0.0234505	0.54536	23.2558
Mao_et_al.	2022	10.1038/s41467-022-35082-y	China	East_China_Sea	Marine_intermediate	0.00734632	0.172911	23.5371
Steinle_et_al.	2015	10.1038/ngeo2420	Norway	Svalbard	Marine_intermediate	0.0230816	0.54536	23.6275
Steinle_et_al.	2015	10.1038/ngeo2420	Norway	Svalbard	Marine_intermediate	0.0399236	0.94636	23.7043
Mao_et_al.	2022	10.1038/s41467-022-35082-y	China	East_China_Sea	Marine_intermediate	0.00718592	0.177082	24.6429
Steinle_et_al.	2015	10.1038/ngeo2420	Norway	Svalbard	Marine_intermediate	0.023242	0.57744	24.8447
Steinle_et_al.	2015	10.1038/ngeo2420	Norway	Svalbard	Marine_intermediate	0.0294815	0.73784	25.0272
Steinle_et_al.	2015	10.1038/ngeo2420	Norway	Svalbard	Marine_intermediate	0.026851	0.67368	25.0896
Steinle_et_al.	2015	10.1038/ngeo2420	Norway	Svalbard	Marine_intermediate	0.0274765	0.68972	25.1022
Steinle_et_al.	2015	10.1038/ngeo2420	Norway	Svalbard	Marine_intermediate	0.0242525	0.60952	25.1323
Steinle_et_al.	2015	10.1038/ngeo2420	Norway	Svalbard	Marine_intermediate	0.0329462	0.83408	25.3165
Steinle_et_al.	2015	10.1038/ngeo2420	Norway	Svalbard	Marine_intermediate	0.0563646	1.42756	25.3273
Steinle_et_al.	2015	10.1038/ngeo2420	Norway	Svalbard	Marine_intermediate	0.0278454	0.70576	25.3456
Steinle_et_al.	2015	10.1038/ngeo2420	Norway	Svalbard	Marine_intermediate	0.0196169	0.49724	25.3475
Steinle_et_al.	2015	10.1038/ngeo2420	Norway	Svalbard	Marine_intermediate	0.0370845	0.94636	25.519
Steinle_et_al.	2015	10.1038/ngeo2420	Norway	Svalbard	Marine_intermediate	0.0255678	0.65764	25.7215
Mao_et_al.	2022	10.1038/s41467-022-35082-y	China	East_China_Sea	Marine_intermediate	0.00463556	0.121102	26.1246
Steinle_et_al.	2015	10.1038/ngeo2420	Norway	Svalbard	Marine_intermediate	0.0373892	0.97844	26.169
Pack_et_al.	2015	10.1002/2014JG002900	US	Eastern_Tropical_North_Pacific	Marine_intermediate	0.0035272	0.0927112	26.2847
Pack_et_al.	2015	10.1002/2014JG002900	US	Eastern_Tropical_North_Pacific	Marine_intermediate	0.00202746	0.0535736	26.4241
Steinle_et_al.	2015	10.1038/ngeo2420	Norway	Svalbard	Marine_intermediate	0.0279417	0.75388	26.9805
Steinle_et_al.	2015	10.1038/ngeo2420	Norway	Svalbard	Marine_intermediate	0.0288239	0.78596	27.2677
Steinle_et_al.	2015	10.1038/ngeo2420	Norway	Svalbard	Marine_intermediate	0.0244289	0.67368	27.5772
Steinle_et_al.	2015	10.1038/ngeo2420	Norway	Svalbard	Marine_intermediate	0.0213653	0.59348	27.7778
Steinle_et_al.	2015	10.1038/ngeo2420	Norway	Svalbard	Marine_intermediate	0.0299467	0.83408	27.8522
Mao_et_al.	2022	10.1038/s41467-022-35082-y	China	East_China_Sea	Marine_intermediate	0.00710572	0.20467	28.8036
Pack_et_al.	2015	10.1002/2014JG002900	US	Eastern_Tropical_North_Pacific	Marine_intermediate	0.00199538	0.0579044	29.0193
Steinle_et_al.	2015	10.1038/ngeo2420	Norway	Svalbard	Marine_intermediate	0.028054	0.81804	29.1595
Steinle_et_al.	2015	10.1038/ngeo2420	Norway	Svalbard	Marine_intermediate	0.0333953	0.97844	29.2988
Steinle_et_al.	2016	10.1002/lno.10388	Germany	North_Sea	Marine_intermediate	0.354324	10.4581	29.5156
Steinle_et_al.	2015	10.1038/ngeo2420	Norway	Svalbard	Marine_intermediate	0.0318394	0.94636	29.7229
Steinle_et_al.	2015	10.1038/ngeo2420	Norway	Svalbard	Marine_intermediate	0.0373572	1.1228	30.0558
Steinle_et_al.	2015	10.1038/ngeo2420	Norway	Svalbard	Marine_intermediate	0.0239477	0.7218	30.1407
Pack_et_al.	2015	10.1002/2014JG002900	US	Eastern_Tropical_North_Pacific	Marine_intermediate	0.00164891	0.0500448	30.3502
Steinle_et_al.	2015	10.1038/ngeo2420	Norway	Svalbard	Marine_intermediate	0.0236911	0.73784	31.1442
Mao_et_al.	2022	10.1038/s41467-022-35082-y	China	East_China_Sea	Marine_intermediate	0.00691324	0.21654	31.3225
Mao_et_al.	2022	10.1038/s41467-022-35082-y	China	East_China_Sea	Marine_intermediate	0.0072982	0.230174	31.5385
Liu_et_al.	2024	10.1029/2023JC020280	China	Eastern_China_Marginal_Sea	Marine_intermediate	0.0017644	0.05614	31.8182
Steinle_et_al.	2015	10.1038/ngeo2420	Norway	Svalbard	Marine_intermediate	0.0196169	0.62556	31.8888
Mao_et_al.	2022	10.1038/s41467-022-35082-y	China	East_China_Sea	Marine_intermediate	0.0072982	0.233061	31.9341
Steinle_et_al.	2015	10.1038/ngeo2420	Norway	Svalbard	Marine_intermediate	0.0192801	0.62556	32.4459
Steinle_et_al.	2015	10.1038/ngeo2420	Norway	Svalbard	Marine_intermediate	0.0103779	0.33684	32.4575
Mao_et_al.	2022	10.1038/s41467-022-35082-y	China	East_China_Sea	Marine_intermediate	0.00412228	0.134736	32.6848
Mao_et_al.	2022	10.1038/s41467-022-35082-y	China	East_China_Sea	Marine_intermediate	0.0072982	0.239798	32.8571
Liu_et_al.	2024	10.1029/2023JC020280	China	Eastern_China_Marginal_Sea	Marine_intermediate	0.001604	0.052932	33
Steinle_et_al.	2015	10.1038/ngeo2420	Norway	Svalbard	Marine_intermediate	0.00388168	0.12832	33.0579
Steinle_et_al.	2015	10.1038/ngeo2420	Norway	Svalbard	Marine_intermediate	0.0101212	0.33684	33.2805
Steinle_et_al.	2015	10.1038/ngeo2420	Norway	Svalbard	Marine_intermediate	0.0141473	0.4812	34.0136
Steinle_et_al.	2015	10.1038/ngeo2420	Norway	Svalbard	Marine_intermediate	0.0249101	0.85012	34.1275
Steinle_et_al.	2015	10.1038/ngeo2420	Norway	Svalbard	Marine_intermediate	0.0247497	0.85012	34.3487
Liu_et_al.	2024	10.1029/2023JC020280	China	Eastern_China_Marginal_Sea	Marine_intermediate	0.0017644	0.060952	34.5455
Steinle_et_al.	2015	10.1038/ngeo2420	Norway	Svalbard	Marine_intermediate	0.0374213	1.29924	34.7192
Steinle_et_al.	2015	10.1038/ngeo2420	Norway	Svalbard	Marine_intermediate	0.0200981	0.70576	35.1157
Pack_et_al.	2015	10.1002/2014JG002900	US	Eastern_Tropical_North_Pacific	Marine_intermediate	0.00130405	0.0458744	35.1784
Steinle_et_al.	2015	10.1038/ngeo2420	Norway	Svalbard	Marine_intermediate	0.0191197	0.67368	35.2349
Steinle_et_al.	2015	10.1038/ngeo2420	Norway	Svalbard	Marine_intermediate	0.0236109	0.83408	35.3261
Steinle_et_al.	2015	10.1038/ngeo2420	Norway	Svalbard	Marine_intermediate	0.020836	0.73784	35.4119
Mao_et_al.	2022	10.1038/s41467-022-35082-y	China	East_China_Sea	Marine_intermediate	0.00402604	0.145964	36.255
Steinle_et_al.	2015	10.1038/ngeo2420	Norway	Svalbard	Marine_intermediate	0.0158796	0.57744	36.3636
Steinle_et_al.	2015	10.1038/ngeo2420	Norway	Svalbard	Marine_intermediate	0.022841	0.837769	36.6784
Steinle_et_al.	2015	10.1038/ngeo2420	Norway	Svalbard	Marine_intermediate	0.0178204	0.65764	36.9037
Steinle_et_al.	2015	10.1038/ngeo2420	Norway	Svalbard	Marine_intermediate	0.038095	1.42756	37.4737
Steinle_et_al.	2015	10.1038/ngeo2420	Norway	Svalbard	Marine_intermediate	0.00813228	0.30476	37.4753
Steinle_et_al.	2015	10.1038/ngeo2420	Norway	Svalbard	Marine_intermediate	0.0211086	0.792216	37.5304
Steinle_et_al.	2015	10.1038/ngeo2420	Norway	Svalbard	Marine_intermediate	0.0187828	0.70576	37.5747
Steinle_et_al.	2015	10.1038/ngeo2420	Norway	Svalbard	Marine_intermediate	0.0273322	1.03346	37.811
Steinle_et_al.	2015	10.1038/ngeo2420	Norway	Svalbard	Marine_intermediate	0.0166976	0.6416	38.4246
Pack_et_al.	2015	10.1002/2014JG002900	US	Eastern_Tropical_North_Pacific	Marine_intermediate	0.00254394	0.0988064	38.8398
Steinle_et_al.	2015	10.1038/ngeo2420	Norway	Svalbard	Marine_intermediate	0.0348389	1.36388	39.1483
Steinle_et_al.	2015	10.1038/ngeo2420	Norway	Svalbard	Marine_intermediate	0.0235467	0.93032	39.5095
Steinle_et_al.	2015	10.1038/ngeo2420	Norway	Svalbard	Marine_intermediate	0.00927112	0.36892	39.7924
Steinle_et_al.	2015	10.1038/ngeo2420	Norway	Svalbard	Marine_intermediate	0.0157032	0.62556	39.8366
Steinle_et_al.	2015	10.1038/ngeo2420	Norway	Svalbard	Marine_intermediate	0.002406	0.09624	40
Steinle_et_al.	2015	10.1038/ngeo2420	Norway	Svalbard	Marine_intermediate	0.0464839	1.87668	40.3727
Steinle_et_al.	2015	10.1038/ngeo2420	Norway	Svalbard	Marine_intermediate	0.0158475	0.6416	40.4858
Steinle_et_al.	2015	10.1038/ngeo2420	Norway	Svalbard	Marine_intermediate	0.0128641	0.52932	41.1471
Steinle_et_al.	2015	10.1038/ngeo2420	Norway	Svalbard	Marine_intermediate	0.00652828	0.273642	41.9165
Steinle_et_al.	2015	10.1038/ngeo2420	Norway	Svalbard	Marine_intermediate	0.0326735	1.37415	42.0569
Steinle_et_al.	2015	10.1038/ngeo2420	Norway	Svalbard	Marine_intermediate	0.015623	0.65764	42.0945
Liu_et_al.	2024	10.1029/2023JC020280	China	Eastern_China_Marginal_Sea	Marine_intermediate	0.0014436	0.060952	42.2222
Steinle_et_al.	2015	10.1038/ngeo2420	Norway	Svalbard	Marine_intermediate	0.02406	1.01758	42.2933
Steinle_et_al.	2015	10.1038/ngeo2420	Norway	Svalbard	Marine_intermediate	0.0247818	1.07468	43.3657
Liu_et_al.	2024	10.1029/2023JC020280	China	Eastern_China_Marginal_Sea	Marine_intermediate	0.0012832	0.05614	43.75
Steinle_et_al.	2015	10.1038/ngeo2420	Norway	Svalbard	Marine_intermediate	0.0147889	0.648818	43.872
Steinle_et_al.	2015	10.1038/ngeo2420	Norway	Svalbard	Marine_intermediate	0.010811	0.479596	44.362
Liu_et_al.	2024	10.1029/2023JC020280	China	Eastern_China_Marginal_Sea	Marine_intermediate	0.0012832	0.057744	45
Steinle_et_al.	2015	10.1038/ngeo2420	Norway	Svalbard	Marine_intermediate	0.0106666	0.4812	45.1128
Liu_et_al.	2024	10.1029/2023JC020280	China	Eastern_China_Marginal_Sea	Marine_intermediate	0.0011228	0.051328	45.7143
Steinle_et_al.	2015	10.1038/ngeo2420	Norway	Svalbard	Marine_intermediate	0.0188149	0.86616	46.0358
Mao_et_al.	2022	10.1038/s41467-022-35082-y	China	East_China_Sea	Marine_intermediate	0.00303156	0.14051	46.3492
Steinle_et_al.	2015	10.1038/ngeo2420	Norway	Svalbard	Marine_intermediate	0.00888616	0.41704	46.9314
Liu_et_al.	2024	10.1029/2023JC020280	China	Eastern_China_Marginal_Sea	Marine_intermediate	0.0049724	0.235788	47.4194
Steinle_et_al.	2015	10.1038/ngeo2420	Norway	Svalbard	Marine_intermediate	0.0139227	0.664698	47.7419
Pack_et_al.	2015	10.1002/2014JG002900	US	Eastern_Tropical_North_Pacific	Marine_intermediate	0.00116932	0.0566212	48.4225
Liu_et_al.	2024	10.1029/2023JC020280	China	Eastern_China_Marginal_Sea	Marine_intermediate	0.0011228	0.054536	48.5714
Pack_et_al.	2015	10.1002/2014JG002900	US	Eastern_Tropical_North_Pacific	Marine_intermediate	0.00118375	0.0579044	48.916
Pack_et_al.	2015	10.1002/2014JG002900	US	Eastern_Tropical_North_Pacific	Marine_intermediate	0.00185422	0.0909468	49.0484
Steinle_et_al.	2015	10.1038/ngeo2420	Norway	Svalbard	Marine_intermediate	0.0242685	1.19354	49.1804
Steinle_et_al.	2015	10.1038/ngeo2420	Norway	Svalbard	Marine_intermediate	0.00972024	0.4812	49.505
Liu_et_al.	2024	10.1029/2023JC020280	China	Eastern_China_Marginal_Sea	Marine_intermediate	0.0009624	0.04812	50
Steinle_et_al.	2015	10.1038/ngeo2420	Norway	Svalbard	Marine_intermediate	0.0150295	0.751634	50.0107
Pack_et_al.	2015	10.1002/2014JG002900	US	Eastern_Tropical_North_Pacific	Marine_intermediate	0.00229532	0.115488	50.3145
Steinle_et_al.	2015	10.1038/ngeo2420	Norway	Svalbard	Marine_intermediate	0.00413832	0.20852	50.3876
Steinle_et_al.	2016	10.1002/lno.10388	Germany	North_Sea	Marine_intermediate	0.285833	14.5162	50.7856
Steinle_et_al.	2015	10.1038/ngeo2420	Norway	Svalbard	Marine_intermediate	0.0197132	1.01309	51.3914
Steinle_et_al.	2015	10.1038/ngeo2420	Norway	Svalbard	Marine_intermediate	0.00218144	0.11228	51.4706
Mao_et_al.	2022	10.1038/s41467-022-35082-y	China	East_China_Sea	Marine_intermediate	0.00516488	0.271718	52.6087
Steinle_et_al.	2015	10.1038/ngeo2420	Norway	Svalbard	Marine_intermediate	0.00620748	0.329782	53.1266
Steinle_et_al.	2015	10.1038/ngeo2420	Norway	Svalbard	Marine_intermediate	0.015623	0.866962	55.4928
Steinle_et_al.	2015	10.1038/ngeo2420	Norway	Svalbard	Marine_intermediate	0.00779544	0.43308	55.5556
Steinle_et_al.	2015	10.1038/ngeo2420	Norway	Svalbard	Marine_intermediate	0.0106666	0.59348	55.6391
Steinle_et_al.	2015	10.1038/ngeo2420	Norway	Svalbard	Marine_intermediate	0.00420248	0.2406	57.2519
Liu_et_al.	2024	10.1029/2023JC020280	China	Eastern_China_Marginal_Sea	Marine_intermediate	0.0043308	0.250224	57.7778
Steinle_et_al.	2015	10.1038/ngeo2420	Norway	Svalbard	Marine_intermediate	0.0132651	0.76992	58.0411
Steinle_et_al.	2015	10.1038/ngeo2420	Norway	Svalbard	Marine_intermediate	0.0163929	0.952134	58.0822
Steinle_et_al.	2015	10.1038/ngeo2420	Norway	Svalbard	Marine_intermediate	0.0181894	1.08623	59.7178
Steinle_et_al.	2015	10.1038/ngeo2420	Norway	Svalbard	Marine_intermediate	0.013249	0.80617	60.8475
Steinle_et_al.	2015	10.1038/ngeo2420	Norway	Svalbard	Marine_intermediate	0.00781148	0.4812	61.6016
Pack_et_al.	2015	10.1002/2014JG002900	US	Eastern_Tropical_North_Pacific	Marine_intermediate	0.00121583	0.0752276	61.8734
Steinle_et_al.	2015	10.1038/ngeo2420	Norway	Svalbard	Marine_intermediate	0.00851724	0.528999	62.1092
Steinle_et_al.	2015	10.1038/ngeo2420	Norway	Svalbard	Marine_intermediate	0.00694532	0.43308	62.3557
Steinle_et_al.	2015	10.1038/ngeo2420	Norway	Svalbard	Marine_intermediate	0.00715384	0.446393	62.3991
Steinle_et_al.	2015	10.1038/ngeo2420	Norway	Svalbard	Marine_intermediate	0.00511676	0.3208	62.6959
Steinle_et_al.	2015	10.1038/ngeo2420	Norway	Svalbard	Marine_intermediate	0.0130245	0.81804	62.8079
Liu_et_al.	2024	10.1029/2023JC020280	China	Eastern_China_Marginal_Sea	Marine_intermediate	0.0009624	0.060952	63.3333
Steinle_et_al.	2015	10.1038/ngeo2420	Norway	Svalbard	Marine_intermediate	0.00733028	0.46516	63.4573
Steinle_et_al.	2015	10.1038/ngeo2420	Norway	Svalbard	Marine_intermediate	0.020467	1.29924	63.4796
Steinle_et_al.	2015	10.1038/ngeo2420	Norway	Svalbard	Marine_intermediate	0.00325612	0.20852	64.0394
Steinle_et_al.	2015	10.1038/ngeo2420	Norway	Svalbard	Marine_intermediate	0.0157192	1.03233	65.6735
Pack_et_al.	2015	10.1002/2014JG002900	US	Eastern_Tropical_North_Pacific	Marine_intermediate	0.00135378	0.0891824	65.8768
Steinle_et_al.	2015	10.1038/ngeo2420	Norway	Svalbard	Marine_intermediate	0.00242204	0.1604	66.2252
Quin_et_al.	2022	10.1016/j.gca.2022.09.017	US	Santa_Barbara_Basin	Marine_intermediate	0.00059348	0.0395386	66.6216
Steinle_et_al.	2015	10.1038/ngeo2420	Norway	Svalbard	Marine_intermediate	0.0162164	1.08767	67.0722
Steinle_et_al.	2015	10.1038/ngeo2420	Norway	Svalbard	Marine_intermediate	0.0085814	0.583856	68.0374
Steinle_et_al.	2015	10.1038/ngeo2420	Norway	Svalbard	Marine_intermediate	0.00535736	0.36892	68.8623
Steinle_et_al.	2015	10.1038/ngeo2420	Norway	Svalbard	Marine_intermediate	0.0110355	0.76992	69.7674
Liu_et_al.	2024	10.1029/2023JC020280	China	Eastern_China_Marginal_Sea	Marine_intermediate	0.000802	0.05614	70
Liu_et_al.	2024	10.1029/2023JC020280	China	Eastern_China_Marginal_Sea	Marine_intermediate	0.000802	0.05614	70
Steinle_et_al.	2015	10.1038/ngeo2420	Norway	Svalbard	Marine_intermediate	0.0163929	1.15488	70.4501
Pack_et_al.	2015	10.1002/2014JG002900	US	Eastern_Tropical_North_Pacific	Marine_intermediate	0.000551776	0.0389772	70.6395
Steinle_et_al.	2015	10.1038/ngeo2420	Norway	Svalbard	Marine_intermediate	0.00566212	0.401	70.8215
Steinle_et_al.	2015	10.1038/ngeo2420	Norway	Svalbard	Marine_intermediate	0.0187828	1.33132	70.8796
Steinle_et_al.	2015	10.1038/ngeo2420	Norway	Svalbard	Marine_intermediate	0.0119658	0.86616	72.3861
Steinle_et_al.	2015	10.1038/ngeo2420	Norway	Svalbard	Marine_intermediate	0.00651224	0.4812	73.8916
Quin_et_al.	2022	10.1016/j.gca.2022.09.017	US	Santa_Barbara_Basin	Marine_intermediate	0.00043308	0.0323527	74.7037
Steinle_et_al.	2015	10.1038/ngeo2420	Norway	Svalbard	Marine_intermediate	0.00619144	0.468689	75.6995
Steinle_et_al.	2015	10.1038/ngeo2420	Norway	Svalbard	Marine_intermediate	0.0093032	0.706081	75.8966
Steinle_et_al.	2015	10.1038/ngeo2420	Norway	Svalbard	Marine_intermediate	0.00854932	0.670472	78.424
Pack_et_al.	2015	10.1002/2014JG002900	US	Eastern_Tropical_North_Pacific	Marine_intermediate	0.00211407	0.170024	80.4249
Steinle_et_al.	2015	10.1038/ngeo2420	Norway	Svalbard	Marine_intermediate	0.0139708	1.13339	81.1251
Steinle_et_al.	2015	10.1038/ngeo2420	Norway	Svalbard	Marine_intermediate	0.00670472	0.544237	81.1722
Steinle_et_al.	2015	10.1038/ngeo2420	Norway	Svalbard	Marine_intermediate	0.0135698	1.10628	81.5248
Steinle_et_al.	2015	10.1038/ngeo2420	Norway	Svalbard	Marine_intermediate	0.00587064	0.478954	81.5847
Steinle_et_al.	2015	10.1038/ngeo2420	Norway	Svalbard	Marine_intermediate	0.0217984	1.79071	82.1486
Liu_et_al.	2024	10.1029/2023JC020280	China	Eastern_China_Marginal_Sea	Marine_intermediate	0.0006416	0.052932	82.5
Steinle_et_al.	2015	10.1038/ngeo2420	Norway	Svalbard	Marine_intermediate	0.0125593	1.05431	83.9464
Steinle_et_al.	2015	10.1038/ngeo2420	Norway	Svalbard	Marine_intermediate	0.00210124	0.17644	83.9695
Steinle_et_al.	2015	10.1038/ngeo2420	Norway	Svalbard	Marine_intermediate	0.00611124	0.51328	83.9895
Pack_et_al.	2015	10.1002/2014JG002900	US	Eastern_Tropical_North_Pacific	Marine_intermediate	0.000688116	0.0579044	84.1492
Steinle_et_al.	2015	10.1038/ngeo2420	Norway	Svalbard	Marine_intermediate	0.010843	0.919734	84.8225
Steinle_et_al.	2015	10.1038/ngeo2420	Norway	Svalbard	Marine_intermediate	0.0139388	1.19273	85.5696
Steinle_et_al.	2015	10.1038/ngeo2420	Norway	Svalbard	Marine_intermediate	0.00672076	0.575194	85.5847
Steinle_et_al.	2015	10.1038/ngeo2420	Norway	Svalbard	Marine_intermediate	0.00412228	0.35288	85.6031
Steinle_et_al.	2015	10.1038/ngeo2420	Norway	Svalbard	Marine_intermediate	0.0158475	1.3634	86.0324
Steinle_et_al.	2015	10.1038/ngeo2420	Norway	Svalbard	Marine_intermediate	0.0140992	1.23508	87.5995
Pack_et_al.	2015	10.1002/2014JG002900	US	Eastern_Tropical_North_Pacific	Marine_intermediate	0.0007619	0.0668868	87.7895
Steinle_et_al.	2016	10.1002/lno.10388	Germany	North_Sea	Marine_intermediate	0.0949568	8.38892	88.3446
Steinle_et_al.	2015	10.1038/ngeo2420	Norway	Svalbard	Marine_intermediate	0.0034486	0.30476	88.3721
Steinle_et_al.	2015	10.1038/ngeo2420	Norway	Svalbard	Marine_intermediate	0.00253432	0.22456	88.6076
Steinle_et_al.	2015	10.1038/ngeo2420	Norway	Svalbard	Marine_intermediate	0.00694532	0.620427	89.3303
Liu_et_al.	2024	10.1029/2023JC020280	China	Eastern_China_Marginal_Sea	Marine_intermediate	0.0006416	0.057744	90
Steinle_et_al.	2015	10.1038/ngeo2420	Norway	Svalbard	Marine_intermediate	0.00453932	0.416238	91.6961
Steinle_et_al.	2015	10.1038/ngeo2420	Norway	Svalbard	Marine_intermediate	0.00755484	0.695334	92.0382
Quin_et_al.	2022	10.1016/j.gca.2022.09.017	US	Santa_Barbara_Basin	Marine_intermediate	0.00093032	0.0861669	92.6207
Steinle_et_al.	2015	10.1038/ngeo2420	Norway	Svalbard	Marine_intermediate	0.0179167	1.66816	93.1065
Steinle_et_al.	2015	10.1038/ngeo2420	Norway	Svalbard	Marine_intermediate	0.015222	1.42852	93.8462
Pack_et_al.	2015	10.1002/2014JG002900	US	Eastern_Tropical_North_Pacific	Marine_intermediate	0.000510072	0.0486012	95.283
Steinle_et_al.	2015	10.1038/ngeo2420	Norway	Svalbard	Marine_intermediate	0.0139548	1.348	96.5977
Steinle_et_al.	2015	10.1038/ngeo2420	Norway	Svalbard	Marine_intermediate	0.00190876	0.19248	100.84
Steinle_et_al.	2015	10.1038/ngeo2420	Norway	Svalbard	Marine_intermediate	0.00572628	0.57744	100.84
Steinle_et_al.	2015	10.1038/ngeo2420	Norway	Svalbard	Marine_intermediate	0.00210124	0.213172	101.45
Steinle_et_al.	2015	10.1038/ngeo2420	Norway	Svalbard	Marine_intermediate	0.00773128	0.78596	101.66
Steinle_et_al.	2015	10.1038/ngeo2420	Norway	Svalbard	Marine_intermediate	0.00091428	0.09624	105.263
Steinle_et_al.	2015	10.1038/ngeo2420	Norway	Svalbard	Marine_intermediate	0.0134736	1.4258	105.821
Steinle_et_al.	2015	10.1038/ngeo2420	Norway	Svalbard	Marine_intermediate	0.0113724	1.21904	107.193
Steinle_et_al.	2015	10.1038/ngeo2420	Norway	Svalbard	Marine_intermediate	0.0162966	1.74836	107.283
Steinle_et_al.	2015	10.1038/ngeo2420	Norway	Svalbard	Marine_intermediate	0.00550172	0.592518	107.697
Steinle_et_al.	2015	10.1038/ngeo2420	Norway	Svalbard	Marine_intermediate	0.0098646	1.06762	108.228
Mao_et_al.	2022	10.1038/s41467-022-35082-y	China	East_China_Sea	Marine_intermediate	0.00269472	0.298504	110.774
Pack_et_al.	2015	10.1002/2014JG002900	US	Eastern_Tropical_North_Pacific	Marine_intermediate	0.00111799	0.125112	111.908
Quin_et_al.	2022	10.1016/j.gca.2022.09.017	US	Santa_Barbara_Basin	Marine_intermediate	0.0004812	0.0538623	111.933
Steinle_et_al.	2015	10.1038/ngeo2420	Norway	Svalbard	Marine_intermediate	0.00636788	0.7218	113.35
Steinle_et_al.	2015	10.1038/ngeo2420	Norway	Svalbard	Marine_intermediate	0.00381752	0.43308	113.445
Pack_et_al.	2015	10.1002/2014JG002900	US	Eastern_Tropical_North_Pacific	Marine_intermediate	0.0007218	0.0822852	114
Steinle_et_al.	2015	10.1038/ngeo2420	Norway	Svalbard	Marine_intermediate	0.00931924	1.08896	116.85
Steinle_et_al.	2015	10.1038/ngeo2420	Norway	Svalbard	Marine_intermediate	0.00210124	0.246535	117.328
Steinle_et_al.	2015	10.1038/ngeo2420	Norway	Svalbard	Marine_intermediate	0.0143398	1.69864	118.456
Steinle_et_al.	2015	10.1038/ngeo2420	Norway	Svalbard	Marine_intermediate	0.0045714	0.563966	123.368
Steinle_et_al.	2015	10.1038/ngeo2420	Norway	Svalbard	Marine_intermediate	0.00742652	0.93032	125.27
Steinle_et_al.	2015	10.1038/ngeo2420	Norway	Svalbard	Marine_intermediate	0.00266264	0.33684	126.506
Steinle_et_al.	2016	10.1002/lno.10388	Germany	North_Sea	Marine_intermediate	0.0798792	10.2496	128.313
Steinle_et_al.	2015	10.1038/ngeo2420	Norway	Svalbard	Marine_intermediate	0.00349672	0.44912	128.44
Steinle_et_al.	2015	10.1038/ngeo2420	Norway	Svalbard	Marine_intermediate	0.00534132	0.68972	129.129
Steinle_et_al.	2015	10.1038/ngeo2420	Norway	Svalbard	Marine_intermediate	0.0122706	1.5971	130.157
Steinle_et_al.	2015	10.1038/ngeo2420	Norway	Svalbard	Marine_intermediate	0.00243808	0.3208	131.579
Pack_et_al.	2015	10.1002/2014JG002900	US	Eastern_Tropical_North_Pacific	Marine_intermediate	0.000611124	0.081804	133.858
Steinle_et_al.	2015	10.1038/ngeo2420	Norway	Svalbard	Marine_intermediate	0.0025664	0.35288	137.5
Liu_et_al.	2024	10.1029/2023JC020280	China	Eastern_China_Marginal_Sea	Marine_intermediate	0.0003208	0.044912	140
Pack_et_al.	2015	10.1002/2014JG002900	US	Eastern_Tropical_North_Pacific	Marine_intermediate	0.00071378	0.101052	141.573
Quin_et_al.	2022	10.1016/j.gca.2022.09.017	US	Santa_Barbara_Basin	Marine_intermediate	0.00025664	0.0365231	142.312
Steinle_et_al.	2015	10.1038/ngeo2420	Norway	Svalbard	Marine_intermediate	0.00702552	1.00475	143.014
Pack_et_al.	2015	10.1002/2014JG002900	US	Eastern_Tropical_North_Pacific	Marine_intermediate	0.000389772	0.0574232	147.325
Steinle_et_al.	2015	10.1038/ngeo2420	Norway	Svalbard	Marine_intermediate	0.00269472	0.397311	147.44
Steinle_et_al.	2015	10.1038/ngeo2420	Norway	Svalbard	Marine_intermediate	0.00147568	0.218786	148.261
Pack_et_al.	2015	10.1002/2014JG002900	US	Eastern_Tropical_North_Pacific	Marine_intermediate	0.000367316	0.054536	148.472
Steinle_et_al.	2015	10.1038/ngeo2420	Norway	Svalbard	Marine_intermediate	0.00277492	0.41704	150.289
Steinle_et_al.	2015	10.1038/ngeo2420	Norway	Svalbard	Marine_intermediate	0.00819644	1.23508	150.685
Steinle_et_al.	2015	10.1038/ngeo2420	Norway	Svalbard	Marine_intermediate	0.0153663	2.34184	152.401
Pack_et_al.	2015	10.1002/2014JG002900	US	Eastern_Tropical_North_Pacific	Marine_intermediate	0.000429872	0.065764	152.985
Steinle_et_al.	2015	10.1038/ngeo2420	Norway	Svalbard	Marine_intermediate	0.00210124	0.323527	153.969
Pack_et_al.	2015	10.1002/2014JG002900	US	Eastern_Tropical_North_Pacific	Marine_intermediate	0.00037694	0.0595084	157.872
Steinle_et_al.	2015	10.1038/ngeo2420	Norway	Svalbard	Marine_intermediate	0.0270595	4.28268	158.269
Steinle_et_al.	2015	10.1038/ngeo2420	Norway	Svalbard	Marine_intermediate	0.00981648	1.56278	159.199
Steinle_et_al.	2015	10.1038/ngeo2420	Norway	Svalbard	Marine_intermediate	0.00797188	1.2832	160.966
Steinle_et_al.	2015	10.1038/ngeo2420	Norway	Svalbard	Marine_intermediate	0.0115167	1.86064	161.56
Quin_et_al.	2022	10.1016/j.gca.2022.09.017	US	Santa_Barbara_Basin	Marine_intermediate	0.00020852	0.0337161	161.692
Steinle_et_al.	2015	10.1038/ngeo2420	Norway	Svalbard	Marine_intermediate	0.00147568	0.2406	163.043
Pack_et_al.	2015	10.1002/2014JG002900	US	Eastern_Tropical_North_Pacific	Marine_intermediate	0.000503656	0.0830872	164.968
Liu_et_al.	2024	10.1029/2023JC020280	China	Eastern_China_Marginal_Sea	Marine_intermediate	0.0003208	0.052932	165
Steinle_et_al.	2016	10.1002/lno.10388	Germany	North_Sea	Marine_intermediate	0.0638392	10.811	169.347
Quin_et_al.	2022	10.1016/j.gca.2022.09.017	US	Santa_Barbara_Basin	Marine_intermediate	0.00030476	0.0520498	170.789
Pack_et_al.	2015	10.1002/2014JG002900	US	Eastern_Tropical_North_Pacific	Marine_intermediate	0.000362504	0.0619144	170.796
Steinle_et_al.	2015	10.1038/ngeo2420	Norway	Svalbard	Marine_intermediate	0.00664056	1.15488	173.913
Quin_et_al.	2022	10.1016/j.gca.2022.09.017	US	Santa_Barbara_Basin	Marine_intermediate	0.00506864	0.883194	174.247
Steinle_et_al.	2015	10.1038/ngeo2420	Norway	Svalbard	Marine_intermediate	0.00110676	0.194084	175.362
Steinle_et_al.	2015	10.1038/ngeo2420	Norway	Svalbard	Marine_intermediate	0.00269472	0.4812	178.571
Pack_et_al.	2015	10.1002/2014JG002900	US	Eastern_Tropical_North_Pacific	Marine_intermediate	0.000229372	0.0423456	184.615
Steinle_et_al.	2015	10.1038/ngeo2420	Norway	Svalbard	Marine_intermediate	0.00206916	0.389291	188.14
Pack_et_al.	2015	10.1002/2014JG002900	US	Eastern_Tropical_North_Pacific	Marine_intermediate	0.0006416	0.122064	190.25
Steinle_et_al.	2015	10.1038/ngeo2420	Norway	Svalbard	Marine_intermediate	0.0124791	2.40584	192.789
Steinle_et_al.	2015	10.1038/ngeo2420	Norway	Svalbard	Marine_intermediate	0.0022456	0.43308	192.857
Pack_et_al.	2015	10.1002/2014JG002900	US	Eastern_Tropical_North_Pacific	Marine_intermediate	0.000149172	0.028872	193.548
Steinle_et_al.	2015	10.1038/ngeo2420	Norway	Svalbard	Marine_intermediate	0.0107147	2.07846	193.982
Steinle_et_al.	2015	10.1038/ngeo2420	Norway	Svalbard	Marine_intermediate	0.00327216	0.641921	196.176
Quin_et_al.	2022	10.1016/j.gca.2022.09.017	US	Santa_Barbara_Basin	Marine_intermediate	0.00020852	0.0410464	196.846
Steinle_et_al.	2015	10.1038/ngeo2420	Norway	Svalbard	Marine_intermediate	0.0010426	0.20852	200
Steinle_et_al.	2015	10.1038/ngeo2420	Norway	Svalbard	Marine_intermediate	0.00134736	0.27268	202.381
Steinle_et_al.	2015	10.1038/ngeo2420	Norway	Svalbard	Marine_intermediate	0.00229372	0.46516	202.797
Steinle_et_al.	2015	10.1038/ngeo2420	Norway	Svalbard	Marine_intermediate	0.00235788	0.4812	204.082
Steinle_et_al.	2015	10.1038/ngeo2420	Norway	Svalbard	Marine_intermediate	0.0015238	0.3208	210.526
Steinle_et_al.	2015	10.1038/ngeo2420	Norway	Svalbard	Marine_intermediate	0.00242204	0.520979	215.099
Steinle_et_al.	2015	10.1038/ngeo2420	Norway	Svalbard	Marine_intermediate	0.0315988	7.25008	229.442
Steinle_et_al.	2015	10.1038/ngeo2420	Norway	Svalbard	Marine_intermediate	0.0091428	2.11391	231.211
Steinle_et_al.	2015	10.1038/ngeo2420	Norway	Svalbard	Marine_intermediate	0.00171628	0.407256	237.29
Pack_et_al.	2015	10.1002/2014JG002900	US	Eastern_Tropical_North_Pacific	Marine_intermediate	0.00104741	0.24862	237.366
Pack_et_al.	2015	10.1002/2014JG002900	US	Eastern_Tropical_North_Pacific	Marine_intermediate	0.000110676	0.0267868	242.029
Steinle_et_al.	2015	10.1038/ngeo2420	Norway	Svalbard	Marine_intermediate	0.00230976	0.571345	247.361
Steinle_et_al.	2015	10.1038/ngeo2420	Norway	Svalbard	Marine_intermediate	0.0003208	0.0802	250
Steinle_et_al.	2015	10.1038/ngeo2420	Norway	Svalbard	Marine_intermediate	0.00101052	0.25664	253.968
Steinle_et_al.	2015	10.1038/ngeo2420	Norway	Svalbard	Marine_intermediate	0.00131528	0.33684	256.098
Steinle_et_al.	2015	10.1038/ngeo2420	Norway	Svalbard	Marine_intermediate	0.00500448	1.2832	256.41
Pack_et_al.	2015	10.1002/2014JG002900	US	Eastern_Tropical_North_Pacific	Marine_intermediate	0.000295136	0.0760296	257.609
Steinle_et_al.	2016	10.1002/lno.10388	Germany	North_Sea	Marine_intermediate	2.55998	670.44	261.892
Quin_et_al.	2022	10.1016/j.gca.2022.09.017	US	Santa_Barbara_Basin	Marine_intermediate	9.624e-05	0.0254876	264.833
Pack_et_al.	2015	10.1002/2014JG002900	US	Eastern_Tropical_North_Pacific	Marine_intermediate	0.00051328	0.137142	267.188
Steinle_et_al.	2015	10.1038/ngeo2420	Norway	Svalbard	Marine_intermediate	0.00102656	0.28872	281.25
Steinle_et_al.	2015	10.1038/ngeo2420	Norway	Svalbard	Marine_intermediate	0.00141152	0.401	284.091
Steinle_et_al.	2015	10.1038/ngeo2420	Norway	Svalbard	Marine_intermediate	0.00458744	1.32651	289.161
Steinle_et_al.	2015	10.1038/ngeo2420	Norway	Svalbard	Marine_intermediate	0.00134736	0.401	297.619
Steinle_et_al.	2015	10.1038/ngeo2420	Norway	Svalbard	Marine_intermediate	0.00068972	0.20852	302.326
Steinle_et_al.	2015	10.1038/ngeo2420	Norway	Svalbard	Marine_intermediate	0.00094636	0.294174	310.847
Steinle_et_al.	2015	10.1038/ngeo2420	Norway	Svalbard	Marine_intermediate	0.00091428	0.28872	315.789
Steinle_et_al.	2015	10.1038/ngeo2420	Norway	Svalbard	Marine_intermediate	0.0170666	5.38944	315.789
Steinle_et_al.	2015	10.1038/ngeo2420	Norway	Svalbard	Marine_intermediate	0.00131528	0.41704	317.073
Pack_et_al.	2015	10.1002/2014JG002900	US	Eastern_Tropical_North_Pacific	Marine_intermediate	0.00027268	0.0888616	325.882
Steinle_et_al.	2015	10.1038/ngeo2420	Norway	Svalbard	Marine_intermediate	0.0263377	8.75784	332.521
Steinle_et_al.	2016	10.1002/lno.10388	Germany	North_Sea	Marine_intermediate	0.0864556	28.7758	332.839
Steinle_et_al.	2015	10.1038/ngeo2420	Norway	Svalbard	Marine_intermediate	0.00121904	0.41704	342.105
Steinle_et_al.	2015	10.1038/ngeo2420	Norway	Svalbard	Marine_intermediate	0.00102656	0.35288	343.75
Steinle_et_al.	2015	10.1038/ngeo2420	Norway	Svalbard	Marine_intermediate	0.00125112	0.43308	346.154
Pack_et_al.	2015	10.1002/2014JG002900	US	Eastern_Tropical_North_Pacific	Marine_intermediate	0.000428268	0.149172	348.315
Steinle_et_al.	2015	10.1038/ngeo2420	Norway	Svalbard	Marine_intermediate	0.00068972	0.2406	348.837
Liu_et_al.	2024	10.1029/2023JC020280	China	Eastern_China_Marginal_Sea	Marine_intermediate	0.0001604	0.05614	350
Steinle_et_al.	2015	10.1038/ngeo2420	Norway	Svalbard	Marine_intermediate	0.0177082	6.30372	355.978
Steinle_et_al.	2015	10.1038/ngeo2420	Norway	Svalbard	Marine_intermediate	0.00057744	0.205793	356.389
Quin_et_al.	2022	10.1016/j.gca.2022.09.017	US	Santa_Barbara_Basin	Marine_intermediate	0.00012832	0.0462273	360.25
Pack_et_al.	2015	10.1002/2014JG002900	US	Eastern_Tropical_North_Pacific	Marine_intermediate	0.000250224	0.0909468	363.462
Steinle_et_al.	2015	10.1038/ngeo2420	Norway	Svalbard	Marine_intermediate	0.0013634	0.49724	364.706
Steinle_et_al.	2015	10.1038/ngeo2420	Norway	Svalbard	Marine_intermediate	0.0241242	8.83804	366.356
Steinle_et_al.	2015	10.1038/ngeo2420	Norway	Svalbard	Marine_intermediate	0.00078596	0.28872	367.347
Steinle_et_al.	2015	10.1038/ngeo2420	Norway	Svalbard	Marine_intermediate	0.0219427	8.06812	367.69
Steinle_et_al.	2015	10.1038/ngeo2420	Norway	Svalbard	Marine_intermediate	0.0010426	0.38496	369.231
Steinle_et_al.	2015	10.1038/ngeo2420	Norway	Svalbard	Marine_intermediate	0.0007218	0.27268	377.778
Steinle_et_al.	2015	10.1038/ngeo2420	Norway	Svalbard	Marine_intermediate	0.00067368	0.25664	380.952
Pack_et_al.	2015	10.1002/2014JG002900	US	Eastern_Tropical_North_Pacific	Marine_intermediate	0.000166816	0.0652828	391.346
Pack_et_al.	2015	10.1002/2014JG002900	US	Eastern_Tropical_North_Pacific	Marine_intermediate	0.000771524	0.305883	396.466
Steinle_et_al.	2015	10.1038/ngeo2420	Norway	Svalbard	Marine_intermediate	0.00195688	0.796707	407.131
Steinle_et_al.	2015	10.1038/ngeo2420	Norway	Svalbard	Marine_intermediate	0.00070576	0.28872	409.091
Steinle_et_al.	2015	10.1038/ngeo2420	Norway	Svalbard	Marine_intermediate	0.00046516	0.19248	413.793
Steinle_et_al.	2015	10.1038/ngeo2420	Norway	Svalbard	Marine_intermediate	0.00506864	2.13332	420.886
Steinle_et_al.	2015	10.1038/ngeo2420	Norway	Svalbard	Marine_intermediate	0.0048922	2.06916	422.951
Steinle_et_al.	2015	10.1038/ngeo2420	Norway	Svalbard	Marine_intermediate	0.00101052	0.43308	428.571
Steinle_et_al.	2015	10.1038/ngeo2420	Norway	Svalbard	Marine_intermediate	0.00073784	0.3208	434.783
Steinle_et_al.	2015	10.1038/ngeo2420	Norway	Svalbard	Marine_intermediate	0.0210284	9.23904	439.359
Steinle_et_al.	2015	10.1038/ngeo2420	Norway	Svalbard	Marine_intermediate	0.00381752	1.6842	441.176
Pack_et_al.	2015	10.1002/2014JG002900	US	Eastern_Tropical_North_Pacific	Marine_intermediate	0.000243808	0.110997	455.263
Steinle_et_al.	2015	10.1038/ngeo2420	Norway	Svalbard	Marine_intermediate	0.0286474	13.233	461.926
Steinle_et_al.	2015	10.1038/ngeo2420	Norway	Svalbard	Marine_intermediate	0.00060952	0.281983	462.632
Steinle_et_al.	2015	10.1038/ngeo2420	Norway	Svalbard	Marine_intermediate	0.0009624	0.46516	483.333
Steinle_et_al.	2015	10.1038/ngeo2420	Norway	Svalbard	Marine_intermediate	0.00137944	0.67368	488.372
Steinle_et_al.	2015	10.1038/ngeo2420	Norway	Svalbard	Marine_intermediate	0.00025664	0.12832	500
Steinle_et_al.	2015	10.1038/ngeo2420	Norway	Svalbard	Marine_intermediate	0.0003208	0.1604	500
Steinle_et_al.	2015	10.1038/ngeo2420	Norway	Svalbard	Marine_intermediate	0.0004812	0.2406	500
Steinle_et_al.	2015	10.1038/ngeo2420	Norway	Svalbard	Marine_intermediate	0.0008822	0.44912	509.091
Steinle_et_al.	2015	10.1038/ngeo2420	Norway	Svalbard	Marine_intermediate	0.0167297	8.56536	511.985
Steinle_et_al.	2015	10.1038/ngeo2420	Norway	Svalbard	Marine_intermediate	0.000401	0.20852	520
Steinle_et_al.	2015	10.1038/ngeo2420	Norway	Svalbard	Marine_intermediate	0.00051328	0.271236	528.438
Steinle_et_al.	2015	10.1038/ngeo2420	Norway	Svalbard	Marine_intermediate	0.00567816	3.03028	533.672
Steinle_et_al.	2015	10.1038/ngeo2420	Norway	Svalbard	Marine_intermediate	0.00107468	0.57744	537.313
Steinle_et_al.	2015	10.1038/ngeo2420	Norway	Svalbard	Marine_intermediate	0.00017644	0.09624	545.455
Steinle_et_al.	2015	10.1038/ngeo2420	Norway	Svalbard	Marine_intermediate	0.00017644	0.09624	545.455
Pack_et_al.	2015	10.1002/2014JG002900	US	Eastern_Tropical_North_Pacific	Marine_intermediate	0.000558192	0.306043	548.276
Steinle_et_al.	2015	10.1038/ngeo2420	Norway	Svalbard	Marine_intermediate	0.00065764	0.36507	555.122
Pack_et_al.	2015	10.1002/2014JG002900	US	Eastern_Tropical_North_Pacific	Marine_intermediate	0.00012832	0.071378	556.25
Steinle_et_al.	2015	10.1038/ngeo2420	Norway	Svalbard	Marine_intermediate	0.0145483	8.27664	568.908
Steinle_et_al.	2015	10.1038/ngeo2420	Norway	Svalbard	Marine_intermediate	0.0050526	2.9674	587.302
Pack_et_al.	2015	10.1002/2014JG002900	US	Eastern_Tropical_North_Pacific	Marine_intermediate	0.000190876	0.11645	610.084
Steinle_et_al.	2015	10.1038/ngeo2420	Norway	Svalbard	Marine_intermediate	0.00054536	0.33684	617.647
Steinle_et_al.	2015	10.1038/ngeo2420	Norway	Svalbard	Marine_intermediate	0.000802	0.51328	640
Pack_et_al.	2015	10.1002/2014JG002900	US	Eastern_Tropical_North_Pacific	Marine_intermediate	0.000214936	0.137944	641.791
Steinle_et_al.	2015	10.1038/ngeo2420	Norway	Svalbard	Marine_intermediate	0.00033684	0.22456	666.667
Steinle_et_al.	2015	10.1038/ngeo2420	Norway	Svalbard	Marine_intermediate	0.0004812	0.3208	666.667
Quin_et_al.	2022	10.1016/j.gca.2022.09.017	US	Santa_Barbara_Basin	Marine_intermediate	6.416e-05	0.0429712	669.75
Pack_et_al.	2015	10.1002/2014JG002900	US	Eastern_Tropical_North_Pacific	Marine_intermediate	0.000226164	0.153984	680.851
Steinle_et_al.	2015	10.1038/ngeo2420	Norway	Svalbard	Marine_intermediate	0.0006416	0.44912	700
Steinle_et_al.	2015	10.1038/ngeo2420	Norway	Svalbard	Marine_intermediate	0.00038496	0.27268	708.333
Quin_et_al.	2022	10.1016/j.gca.2022.09.017	US	Santa_Barbara_Basin	Marine_intermediate	4.812e-05	0.0370524	770
Steinle_et_al.	2015	10.1038/ngeo2420	Norway	Svalbard	Marine_intermediate	0.00057744	0.44912	777.778
Pack_et_al.	2015	10.1002/2014JG002900	US	Eastern_Tropical_North_Pacific	Marine_intermediate	8.5012e-05	0.0662452	779.245
Steinle_et_al.	2015	10.1038/ngeo2420	Norway	Svalbard	Marine_intermediate	0.00036892	0.28872	782.609
Quin_et_al.	2022	10.1016/j.gca.2022.09.017	US	Santa_Barbara_Basin	Marine_intermediate	0.00030476	0.239092	784.526
Steinle_et_al.	2015	10.1038/ngeo2420	Norway	Svalbard	Marine_intermediate	0.00486012	3.91376	805.281
Steinle_et_al.	2015	10.1038/ngeo2420	Norway	Svalbard	Marine_intermediate	0.00043308	0.35288	814.815
Pack_et_al.	2015	10.1002/2014JG002900	US	Eastern_Tropical_North_Pacific	Marine_intermediate	0.000118696	0.0980044	825.676
Pack_et_al.	2015	10.1002/2014JG002900	US	Eastern_Tropical_North_Pacific	Marine_intermediate	5.7744e-05	0.0502052	869.444
Steinle_et_al.	2015	10.1038/ngeo2420	Norway	Svalbard	Marine_intermediate	0.00097844	0.86616	885.246
Steinle_et_al.	2015	10.1038/ngeo2420	Norway	Svalbard	Marine_intermediate	0.00030476	0.27268	894.737
Steinle_et_al.	2015	10.1038/ngeo2420	Norway	Svalbard	Marine_intermediate	0.0004812	0.43308	900
Steinle_et_al.	2015	10.1038/ngeo2420	Norway	Svalbard	Marine_intermediate	0.00436288	3.96188	908.088
Steinle_et_al.	2015	10.1038/ngeo2420	Norway	Svalbard	Marine_intermediate	0.00028872	0.27268	944.444
Steinle_et_al.	2015	10.1038/ngeo2420	Norway	Svalbard	Marine_intermediate	0.00253432	2.43808	962.025
Steinle_et_al.	2015	10.1038/ngeo2420	Norway	Svalbard	Marine_intermediate	0.00091428	0.8822	964.912
Steinle_et_al.	2015	10.1038/ngeo2420	Norway	Svalbard	Marine_intermediate	0.00014436	0.14436	1000
Steinle_et_al.	2015	10.1038/ngeo2420	Norway	Svalbard	Marine_intermediate	0.00137944	1.39548	1011.63
Pack_et_al.	2015	10.1002/2014JG002900	US	Eastern_Tropical_North_Pacific	Marine_intermediate	0.000105864	0.109072	1030.3
Pack_et_al.	2015	10.1002/2014JG002900	US	Eastern_Tropical_North_Pacific	Marine_intermediate	2.0852e-05	0.021654	1038.46
Pack_et_al.	2015	10.1002/2014JG002900	US	Eastern_Tropical_North_Pacific	Marine_intermediate	0.000115488	0.120942	1047.22
Steinle_et_al.	2015	10.1038/ngeo2420	Norway	Svalbard	Marine_intermediate	0.00413832	4.39496	1062.02
Steinle_et_al.	2015	10.1038/ngeo2420	Norway	Svalbard	Marine_intermediate	0.00022456	0.2406	1071.43
Steinle_et_al.	2015	10.1038/ngeo2420	Norway	Svalbard	Marine_intermediate	0.0003208	0.35288	1100
Steinle_et_al.	2015	10.1038/ngeo2420	Norway	Svalbard	Marine_intermediate	0.00038496	0.43308	1125
Steinle_et_al.	2015	10.1038/ngeo2420	Norway	Svalbard	Marine_intermediate	0.00121904	1.37944	1131.58
Steinle_et_al.	2015	10.1038/ngeo2420	Norway	Svalbard	Marine_intermediate	0.00115488	1.31528	1138.89
Pack_et_al.	2015	10.1002/2014JG002900	US	Eastern_Tropical_North_Pacific	Marine_intermediate	8.9824e-05	0.102656	1142.86
Steinle_et_al.	2015	10.1038/ngeo2420	Norway	Svalbard	Marine_intermediate	0.0023258	2.7268	1172.41
Pack_et_al.	2015	10.1002/2014JG002900	US	Eastern_Tropical_North_Pacific	Marine_intermediate	3.3684e-05	0.0402604	1195.24
Steinle_et_al.	2015	10.1038/ngeo2420	Norway	Svalbard	Marine_intermediate	0.00020852	0.25664	1230.77
Pack_et_al.	2015	10.1002/2014JG002900	US	Eastern_Tropical_North_Pacific	Marine_intermediate	3.208e-05	0.0399396	1245
Steinle_et_al.	2015	10.1038/ngeo2420	Norway	Svalbard	Marine_intermediate	0.00012832	0.1604	1250
Steinle_et_al.	2015	10.1038/ngeo2420	Norway	Svalbard	Marine_intermediate	0.00020852	0.263377	1263.08
Steinle_et_al.	2016	10.1002/lno.10388	Germany	North_Sea	Marine_intermediate	0.0083408	11.2761	1351.92
Steinle_et_al.	2015	10.1038/ngeo2420	Norway	Svalbard	Marine_intermediate	0.0010426	1.41152	1353.85
Steinle_et_al.	2015	10.1038/ngeo2420	Norway	Svalbard	Marine_intermediate	0.00033684	0.4812	1428.57
Pack_et_al.	2015	10.1002/2014JG002900	US	Eastern_Tropical_North_Pacific	Marine_intermediate	0.000102656	0.15238	1484.37
Steinle_et_al.	2015	10.1038/ngeo2420	Norway	Svalbard	Marine_intermediate	0.0001604	0.2406	1500
Steinle_et_al.	2015	10.1038/ngeo2420	Norway	Svalbard	Marine_intermediate	0.00014436	0.22456	1555.56
Steinle_et_al.	2015	10.1038/ngeo2420	Norway	Svalbard	Marine_intermediate	0.0003208	0.509912	1589.5
Pack_et_al.	2015	10.1002/2014JG002900	US	Eastern_Tropical_North_Pacific	Marine_intermediate	2.5664e-05	0.041704	1625
Steinle_et_al.	2015	10.1038/ngeo2420	Norway	Svalbard	Marine_intermediate	8.02e-05	0.14436	1800
Steinle_et_al.	2015	10.1038/ngeo2420	Norway	Svalbard	Marine_intermediate	0.0001604	0.30476	1900
Pack_et_al.	2015	10.1002/2014JG002900	US	Eastern_Tropical_North_Pacific	Marine_intermediate	6.416e-05	0.125593	1957.5
Steinle_et_al.	2015	10.1038/ngeo2420	Norway	Svalbard	Marine_intermediate	8.02e-05	0.1604	2000
Steinle_et_al.	2015	10.1038/ngeo2420	Norway	Svalbard	Marine_intermediate	0.00012832	0.27268	2125
Steinle_et_al.	2015	10.1038/ngeo2420	Norway	Svalbard	Marine_intermediate	0.00060952	1.29924	2131.58
Steinle_et_al.	2015	10.1038/ngeo2420	Norway	Svalbard	Marine_intermediate	4.812e-05	0.11228	2333.33
Steinle_et_al.	2015	10.1038/ngeo2420	Norway	Svalbard	Marine_intermediate	9.624e-05	0.2406	2500
Pack_et_al.	2015	10.1002/2014JG002900	US	Eastern_Tropical_North_Pacific	Marine_intermediate	4.4912e-05	0.115488	2571.43
Steinle_et_al.	2015	10.1038/ngeo2420	Norway	Svalbard	Marine_intermediate	8.02e-05	0.20852	2600
Steinle_et_al.	2015	10.1038/ngeo2420	Norway	Svalbard	Marine_intermediate	4.812e-05	0.12832	2666.67
Pack_et_al.	2015	10.1002/2014JG002900	US	Eastern_Tropical_North_Pacific	Marine_intermediate	3.208e-05	0.08822	2750
Steinle_et_al.	2015	10.1038/ngeo2420	Norway	Svalbard	Marine_intermediate	3.208e-05	0.090626	2825
Pack_et_al.	2015	10.1002/2014JG002900	US	Eastern_Tropical_North_Pacific	Marine_intermediate	2.5664e-05	0.0739444	2881.25
Liu_et_al.	2024	10.1029/2023JC020280	China	Eastern_China_Marginal_Sea	Marine_intermediate	1.604e-05	0.049724	3100
Pack_et_al.	2015	10.1002/2014JG002900	US	Eastern_Tropical_North_Pacific	Marine_intermediate	2.0852e-05	0.06817	3269.23
Pack_et_al.	2015	10.1002/2014JG002900	US	Eastern_Tropical_North_Pacific	Marine_intermediate	2.5664e-05	0.0923904	3600
Pack_et_al.	2015	10.1002/2014JG002900	US	Eastern_Tropical_North_Pacific	Marine_intermediate	2.406e-05	0.0885408	3680
Pack_et_al.	2015	10.1002/2014JG002900	US	Eastern_Tropical_North_Pacific	Marine_intermediate	1.4436e-05	0.0556588	3855.56
Pack_et_al.	2015	10.1002/2014JG002900	US	Eastern_Tropical_North_Pacific	Marine_intermediate	4.9724e-05	0.234184	4709.68
Pack_et_al.	2015	10.1002/2014JG002900	US	Eastern_Tropical_North_Pacific	Marine_intermediate	2.2456e-05	0.107468	4785.71
Pack_et_al.	2015	10.1002/2014JG002900	US	Eastern_Tropical_North_Pacific	Marine_intermediate	1.2832e-05	0.0660848	5150
Steinle_et_al.	2015	10.1038/ngeo2420	Norway	Svalbard	Marine_intermediate	0.00083408	4.812	5769.23
Pack_et_al.	2015	10.1002/2014JG002900	US	Eastern_Tropical_North_Pacific	Marine_intermediate	1.7644e-05	0.181252	10272.7
Pack_et_al.	2015	10.1002/2014JG002900	US	Eastern_Tropical_North_Pacific	Marine_intermediate	1.4436e-05	0.178044	12333.3
Ruff_et_al.	2013	10.1371/journal.pone.0072627	New Zealand	HMMV	Marine_sediment	9624	4.812	0.0005
Ruff_et_al.	2013	10.1371/journal.pone.0072627	New Zealand	HMMV	Marine_sediment	4010	11.228	0.0028
Ruff_et_al.	2013	10.1371/journal.pone.0072627	New Zealand	HMMV	Marine_sediment	1604	4.812	0.003
Ruff_et_al.	2013	10.1371/journal.pone.0072627	New Zealand	Black_Sea	Marine_sediment	4812000	64160	0.0133333
Ruff_et_al.	2013	10.1371/journal.pone.0072627	New Zealand	Hikurangi_margin	Marine_sediment	1604	160.4	0.1
Ruff_et_al.	2013	10.1371/journal.pone.0072627	New Zealand	Hikurangi_margin	Marine_sediment	1604	240.6	0.15
Ruff_et_al.	2013	10.1371/journal.pone.0072627	New Zealand	Black_Sea	Marine_sediment	6416	1283.2	0.2
Ruff_et_al.	2013	10.1371/journal.pone.0072627	New Zealand	Black_Sea	Marine_sediment	11228	2406	0.214286
Savvichev_et_al.	2018	10.1134/S0026261718020121	Russia	Kara_sea	Marine_sediment	190.876	81.804	0.428571
Ruff_et_al.	2013	10.1371/journal.pone.0072627	New Zealand	Hikurangi_margin	Marine_sediment	8020	5774.4	0.72
Iversen_&_Jorgensen	1985	10.4319/lo.1985.30.5.0944	Denmark	Kattegat_Skagerrak	Marine_sediment	194.084	200.5	1.03306
Iversen_&_Jorgensen	1985	10.4319/lo.1985.30.5.0944	Denmark	Kattegat_Skagerrak	Marine_sediment	99.448	160.4	1.6129
Ruff_et_al.	2013	10.1371/journal.pone.0072627	New Zealand	Hikurangi_margin	Marine_sediment	4010	9624	2.4
Ruff_et_al.	2013	10.1371/journal.pone.0072627	New Zealand	Hikurangi_margin	Marine_sediment	3208	8501.2	2.65
Savvichev_et_al.	2023	10.3390/microorganisms11020250	Russia	Laptev_sea	Marine_sediment	5.614	21.0124	3.74286
Ruff_et_al.	2013	10.1371/journal.pone.0072627	New Zealand	Hikurangi_margin	Marine_sediment	320.8	1283.2	4
Savvichev_et_al.	2023	10.3390/microorganisms11020250	Russia	Laptev_sea	Marine_sediment	2.0852	14.9172	7.15385
Savvichev_et_al.	2023	10.3390/microorganisms11020250	Russia	Laptev_sea	Marine_sediment	19.248	589.149	30.6083
Savvichev_et_al.	2023	10.3390/microorganisms11020250	Russia	Laptev_sea	Marine_sediment	0.8822	29.1928	33.0909
Savvichev_et_al.	2023	10.3390/microorganisms11020250	Russia	Laptev_sea	Marine_sediment	6.416	254.715	39.7
Savvichev_et_al.	2023	10.3390/microorganisms11020250	Russia	Laptev_sea	Marine_sediment	0.4812	25.664	53.3333
Savvichev_et_al.	2007	10.1134/S0026261707050141	Russia	Chukchi_sea	Marine_sediment	0.0030476	0.28872	94.7368
Savvichev_et_al.	2007	10.1134/S0026261707050141	Russia	Chukchi_sea	Marine_sediment	0.0027268	0.30476	111.765
Savvichev_et_al.	2007	10.1134/S0026261707050141	Russia	Chukchi_sea	Marine_sediment	0.0019248	0.22456	116.667
Savvichev_et_al.	2007	10.1134/S0026261707050141	Russia	Chukchi_sea	Marine_sediment	0.0012832	0.1604	125
Savvichev_et_al.	2018	10.1134/S0026261718020121	Russia	Kara_sea	Marine_sediment	1.65212	224.56	135.922
Savvichev_et_al.	2018	10.1134/S0026261718020121	Russia	Kara_sea	Marine_sediment	1.31849	200.5	152.068
Savvichev_et_al.	2007	10.1134/S0026261707050141	Russia	Chukchi_sea	Marine_sediment	0.0009624	0.17644	183.333
Savvichev_et_al.	2007	10.1134/S0026261707050141	Russia	Chukchi_sea	Marine_sediment	0.0011228	0.20852	185.714
Savvichev_et_al.	2018	10.1134/S0026261718020121	Russia	Kara_sea	Marine_sediment	0.158796	30.476	191.919
Iversen_&_Jorgensen	1985	10.4319/lo.1985.30.5.0944	Denmark	Kattegat_Skagerrak	Marine_sediment	0.2406	48.12	200
Savvichev_et_al.	2018	10.1134/S0026261718020121	Russia	Kara_sea	Marine_sediment	0.370524	81.804	220.779
Savvichev_et_al.	2018	10.1134/S0026261718020121	Russia	Kara_sea	Marine_sediment	0.912676	242.204	265.378
Savvichev_et_al.	2018	10.1134/S0026261718020121	Russia	Kara_sea	Marine_sediment	0.476388	126.716	265.993
Savvichev_et_al.	2018	10.1134/S0026261718020121	Russia	Kara_sea	Marine_sediment	0.413832	112.28	271.318
Savvichev_et_al.	2018	10.1134/S0026261718020121	Russia	Kara_sea	Marine_sediment	0.853328	234.184	274.436
Savvichev_et_al.	2007	10.1134/S0026261707050141	Russia	Chukchi_sea	Marine_sediment	0.0006416	0.19248	300
Savvichev_et_al.	2018	10.1134/S0026261718020121	Russia	Kara_sea	Marine_sediment	1.00571	325.612	323.764
Savvichev_et_al.	2018	10.1134/S0026261718020121	Russia	Kara_sea	Marine_sediment	0.247016	81.804	331.169
Savvichev_et_al.	2018	10.1134/S0026261718020121	Russia	Kara_sea	Marine_sediment	0.16842	56.14	333.333
Reeburgh	1980	10.1016/0012-821X(80)90021-7	US	Alaska_Skan_Bay	Marine_sediment	116.455	40100	344.34
Savvichev_et_al.	2018	10.1134/S0026261718020121	Russia	Kara_sea	Marine_sediment	0.269472	99.448	369.048
Savvichev_et_al.	2018	10.1134/S0026261718020121	Russia	Kara_sea	Marine_sediment	0.21654	80.2	370.37
Reeburgh	1980	10.1016/0012-821X(80)90021-7	US	Alaska_Skan_Bay	Marine_sediment	8.48142	3208	378.238
Savvichev_et_al.	2018	10.1134/S0026261718020121	Russia	Kara_sea	Marine_sediment	0.145964	57.744	395.604
Reeburgh	1980	10.1016/0012-821X(80)90021-7	US	Alaska_Skan_Bay	Marine_sediment	79.5408	32080	403.315
Savvichev_et_al.	2018	10.1134/S0026261718020121	Russia	Kara_sea	Marine_sediment	0.197292	80.2	406.504
Savvichev_et_al.	2018	10.1134/S0026261718020121	Russia	Kara_sea	Marine_sediment	0.315988	133.132	421.32
Reeburgh	1980	10.1016/0012-821X(80)90021-7	US	Alaska_Skan_Bay	Marine_sediment	43.3739	20050	462.259
Reeburgh	1980	10.1016/0012-821X(80)90021-7	US	Alaska_Skan_Bay	Marine_sediment	146.777	79398	540.943
Savvichev_et_al.	2018	10.1134/S0026261718020121	Russia	Kara_sea	Marine_sediment	0.195688	107.468	549.18
Reeburgh	1980	10.1016/0012-821X(80)90021-7	US	Alaska_Skan_Bay	Marine_sediment	34.9364	21654	619.811
Reeburgh	1980	10.1016/0012-821X(80)90021-7	US	Alaska_Skan_Bay	Marine_sediment	16.6113	12030	724.206
Reeburgh	1980	10.1016/0012-821X(80)90021-7	US	Alaska_Skan_Bay	Marine_sediment	76.4647	60150	786.638
Reeburgh	1980	10.1016/0012-821X(80)90021-7	US	Alaska_Skan_Bay	Marine_sediment	102.392	105864	1033.91
Iversen_&_Jorgensen	1985	10.4319/lo.1985.30.5.0944	Denmark	Kattegat_Skagerrak	Marine_sediment	0.03208	48.12	1500
Reeburgh	1980	10.1016/0012-821X(80)90021-7	US	Alaska_Skan_Bay	Marine_sediment	1.73584	4010	2310.13
Pack_et_al.	2015	10.1002/2014JG002900	US	Eastern_Tropical_North_Pacific	Marine_surface	0.0637141	0.127197	1.99637
Bussmann_et_al.	2014	10.1594/PANGAEA.833798	Germany	North_Sea	Marine_surface	0.186706	0.51328	2.74914
Bussmann_et_al.	2014	10.1594/PANGAEA.833798	Germany	North_Sea	Marine_surface	0.265141	0.73784	2.78282
Rogener_et_al.	2021	10.1007/s10533-021-00778-8	US	Louisiana_shelf	Marine_surface	2.35405	6.64056	2.82091
Rogener_et_al.	2021	10.1007/s10533-021-00778-8	US	Louisiana_shelf	Marine_surface	1.22964	3.5288	2.86978
Rogener_et_al.	2021	10.1007/s10533-021-00778-8	US	Louisiana_shelf	Marine_surface	3.08159	10.009	3.24799
Rogener_et_al.	2021	10.1007/s10533-021-00778-8	US	Louisiana_shelf	Marine_surface	1.75758	5.83856	3.32193
Rogener_et_al.	2021	10.1007/s10533-021-00778-8	US	Louisiana_shelf	Marine_surface	2.47212	8.93428	3.61402
Bussmann_et_al.	2014	10.1594/PANGAEA.833798	Germany	North_Sea	Marine_surface	0.125754	0.46516	3.69898
Bussmann_et_al.	2014	10.1594/PANGAEA.833798	Germany	North_Sea	Marine_surface	0.435807	1.66816	3.82775
Bussmann_et_al.	2014	10.1594/PANGAEA.833798	Germany	North_Sea	Marine_surface	0.176761	0.70576	3.99274
Rogener_et_al.	2021	10.1007/s10533-021-00778-8	US	Louisiana_shelf	Marine_surface	0.834321	3.38444	4.05652
Bussmann_et_al.	2014	10.1594/PANGAEA.833798	Germany	North_Sea	Marine_surface	0.0943152	0.38496	4.08163
Bussmann_et_al.	2014	10.1594/PANGAEA.833798	Germany	North_Sea	Marine_surface	0.398594	1.63608	4.10463
Bussmann_et_al.	2014	10.1594/PANGAEA.833798	Germany	North_Sea	Marine_surface	0.142275	0.6416	4.50958
Rogener_et_al.	2021	10.1007/s10533-021-00778-8	US	Louisiana_shelf	Marine_surface	0.848548	3.96188	4.66901
Rogener_et_al.	2021	10.1007/s10533-021-00778-8	US	Louisiana_shelf	Marine_surface	0.62232	2.91928	4.69096
Bussmann_et_al.	2014	10.1594/PANGAEA.833798	Germany	North_Sea	Marine_surface	0.0931924	0.44912	4.81928
Rogener_et_al.	2021	10.1007/s10533-021-00778-8	US	Louisiana_shelf	Marine_surface	1.20279	5.83856	4.85417
Rogener_et_al.	2021	10.1007/s10533-021-00778-8	US	Louisiana_shelf	Marine_surface	1.46699	7.16988	4.88749
Rogener_et_al.	2021	10.1007/s10533-021-00778-8	US	Louisiana_shelf	Marine_surface	1.84035	9.25508	5.02898
Rogener_et_al.	2021	10.1007/s10533-021-00778-8	US	Louisiana_shelf	Marine_surface	1.94358	10.2014	5.24878
Rogener_et_al.	2021	10.1007/s10533-021-00778-8	US	Louisiana_shelf	Marine_surface	1.02335	5.3734	5.25078
Rogener_et_al.	2021	10.1007/s10533-021-00778-8	US	Louisiana_shelf	Marine_surface	1.18738	6.3358	5.33596
Pack_et_al.	2015	10.1002/2014JG002900	US	Eastern_Tropical_North_Pacific	Marine_surface	0.0192352	0.103618	5.38692
Bussmann_et_al.	2014	10.1594/PANGAEA.833798	Germany	North_Sea	Marine_surface	0.237713	1.2832	5.39811
Rogener_et_al.	2021	10.1007/s10533-021-00778-8	US	Louisiana_shelf	Marine_surface	0.93202	5.11676	5.48997
Rogener_et_al.	2021	10.1007/s10533-021-00778-8	US	Louisiana_shelf	Marine_surface	1.05152	5.8546	5.56776
Rogener_et_al.	2021	10.1007/s10533-021-00778-8	US	Louisiana_shelf	Marine_surface	0.85482	4.92428	5.76061
Rogener_et_al.	2021	10.1007/s10533-021-00778-8	US	Louisiana_shelf	Marine_surface	1.54149	8.96636	5.81668
Rogener_et_al.	2021	10.1007/s10533-021-00778-8	US	Louisiana_shelf	Marine_surface	1.70253	10.2816	6.03902
Pack_et_al.	2015	10.1002/2014JG002900	US	Eastern_Tropical_North_Pacific	Marine_surface	0.0065363	0.0401	6.13497
Rogener_et_al.	2021	10.1007/s10533-021-00778-8	US	Louisiana_shelf	Marine_surface	1.16239	7.26612	6.25103
Rogener_et_al.	2021	10.1007/s10533-021-00778-8	US	Louisiana_shelf	Marine_surface	1.04587	6.80096	6.50267
Bussmann_et_al.	2014	10.1594/PANGAEA.833798	Germany	North_Sea	Marine_surface	0.0750672	0.51328	6.83761
Pack_et_al.	2015	10.1002/2014JG002900	US	Eastern_Tropical_North_Pacific	Marine_surface	0.00859744	0.0646412	7.51866
Rogener_et_al.	2021	10.1007/s10533-021-00778-8	US	Louisiana_shelf	Marine_surface	0.2453	1.86064	7.58517
Rogener_et_al.	2021	10.1007/s10533-021-00778-8	US	Louisiana_shelf	Marine_surface	0.580921	4.411	7.59312
Bussmann_et_al.	2014	10.1594/PANGAEA.833798	Germany	North_Sea	Marine_surface	0.281342	2.2456	7.98176
Rogener_et_al.	2021	10.1007/s10533-021-00778-8	US	Louisiana_shelf	Marine_surface	0.591347	4.7318	8.00174
Bussmann_et_al.	2014	10.1594/PANGAEA.833798	Germany	North_Sea	Marine_surface	0.177402	1.45964	8.22785
Bussmann_et_al.	2014	10.1594/PANGAEA.833798	Germany	North_Sea	Marine_surface	0.0173232	0.1604	9.25926
Bussmann_et_al.	2014	10.1594/PANGAEA.833798	Germany	North_Sea	Marine_surface	0.0259848	0.2406	9.25926
Pack_et_al.	2015	10.1002/2014JG002900	US	Eastern_Tropical_North_Pacific	Marine_surface	0.00891343	0.0845308	9.48353
Bussmann_et_al.	2014	10.1594/PANGAEA.833798	Germany	North_Sea	Marine_surface	0.0235788	0.22456	9.52381
Mao_et_al.	2022	10.1038/s41467-022-35082-y	China	East_China_Sea	Marine_surface	0.00455536	0.0439496	9.64789
Bussmann_et_al.	2014	10.1594/PANGAEA.833798	Germany	North_Sea	Marine_surface	0.0314384	0.30476	9.69388
Pack_et_al.	2015	10.1002/2014JG002900	US	Eastern_Tropical_North_Pacific	Marine_surface	0.00668387	0.0651224	9.74322
Mao_et_al.	2022	10.1038/s41467-022-35082-y	China	East_China_Sea	Marine_surface	0.00442704	0.0431476	9.74638
Bussmann_et_al.	2014	10.1594/PANGAEA.833798	Germany	North_Sea	Marine_surface	0.0275888	0.27268	9.88372
Bussmann_et_al.	2014	10.1594/PANGAEA.833798	Germany	North_Sea	Marine_surface	0.089824	0.93032	10.3571
Mao_et_al.	2022	10.1038/s41467-022-35082-y	China	East_China_Sea	Marine_surface	0.00442704	0.0458744	10.3623
Bussmann_et_al.	2014	10.1594/PANGAEA.833798	Germany	North_Sea	Marine_surface	0.264179	2.77492	10.5039
Bussmann_et_al.	2014	10.1594/PANGAEA.833798	Germany	North_Sea	Marine_surface	0.0194084	0.20852	10.7438
Bussmann_et_al.	2014	10.1594/PANGAEA.833798	Germany	North_Sea	Marine_surface	0.0614332	0.67368	10.9661
Steinle_et_al.	2017	10.5194/bg-14-1631-2017	Germany	Baltic_Sea	Marine_surface	0.053734	0.643204	11.9701
Mao_et_al.	2022	10.1038/s41467-022-35082-y	China	East_China_Sea	Marine_surface	0.00611124	0.0781148	12.7822
Pack_et_al.	2015	10.1002/2014JG002900	US	Eastern_Tropical_North_Pacific	Marine_surface	0.0035304	0.045714	12.9487
Bussmann_et_al.	2014	10.1594/PANGAEA.833798	Germany	North_Sea	Marine_surface	0.0516488	0.67368	13.0435
Bussmann_et_al.	2014	10.1594/PANGAEA.833798	Germany	North_Sea	Marine_surface	0.0158796	0.20852	13.1313
Bussmann_et_al.	2014	10.1594/PANGAEA.833798	Germany	North_Sea	Marine_surface	0.0255036	0.35288	13.8365
Pack_et_al.	2015	10.1002/2014JG002900	US	Eastern_Tropical_North_Pacific	Marine_surface	0.00421371	0.058546	13.8942
Bussmann_et_al.	2014	10.1594/PANGAEA.833798	Germany	North_Sea	Marine_surface	0.01604	0.22456	14
Mao_et_al.	2022	10.1038/s41467-022-35082-y	China	East_China_Sea	Marine_surface	0.00590272	0.0830872	14.0761
Bussmann_et_al.	2014	10.1594/PANGAEA.833798	Germany	North_Sea	Marine_surface	0.0158796	0.2406	15.1515
Mao_et_al.	2022	10.1038/s41467-022-35082-y	China	East_China_Sea	Marine_surface	0.00461952	0.0708968	15.3472
Mao_et_al.	2022	10.1038/s41467-022-35082-y	China	East_China_Sea	Marine_surface	0.00471576	0.073784	15.6463
Mao_et_al.	2022	10.1038/s41467-022-35082-y	China	East_China_Sea	Marine_surface	0.0046516	0.0739444	15.8966
Mao_et_al.	2022	10.1038/s41467-022-35082-y	China	East_China_Sea	Marine_surface	0.004411	0.0702552	15.9273
Mao_et_al.	2022	10.1038/s41467-022-35082-y	China	East_China_Sea	Marine_surface	0.00415436	0.0670472	16.139
Mao_et_al.	2022	10.1038/s41467-022-35082-y	China	East_China_Sea	Marine_surface	0.00524508	0.0848516	16.1774
Mao_et_al.	2022	10.1038/s41467-022-35082-y	China	East_China_Sea	Marine_surface	0.0286154	0.469651	16.4126
Bussmann_et_al.	2014	10.1594/PANGAEA.833798	Germany	North_Sea	Marine_surface	0.0194084	0.3208	16.5289
Mao_et_al.	2022	10.1038/s41467-022-35082-y	China	East_China_Sea	Marine_surface	0.00439496	0.0728216	16.5693
Bussmann_et_al.	2014	10.1594/PANGAEA.833798	Germany	North_Sea	Marine_surface	0.01604	0.27268	17
Mao_et_al.	2022	10.1038/s41467-022-35082-y	China	East_China_Sea	Marine_surface	0.00348068	0.059348	17.0507
Mao_et_al.	2022	10.1038/s41467-022-35082-y	China	East_China_Sea	Marine_surface	0.0051328	0.0887012	17.2812
Mao_et_al.	2022	10.1038/s41467-022-35082-y	China	East_China_Sea	Marine_surface	0.00495636	0.0875784	17.6699
Mao_et_al.	2022	10.1038/s41467-022-35082-y	China	East_China_Sea	Marine_surface	0.00526112	0.093032	17.6829
Mao_et_al.	2022	10.1038/s41467-022-35082-y	China	East_China_Sea	Marine_surface	0.00508468	0.0899844	17.6972
Mao_et_al.	2022	10.1038/s41467-022-35082-y	China	East_China_Sea	Marine_surface	0.00506864	0.0903052	17.8165
Mao_et_al.	2022	10.1038/s41467-022-35082-y	China	East_China_Sea	Marine_surface	0.00516488	0.0923904	17.8882
Pack_et_al.	2015	10.1002/2014JG002900	US	Eastern_Tropical_North_Pacific	Marine_surface	0.00388649	0.070576	18.1593
Bussmann_et_al.	2014	10.1594/PANGAEA.833798	Germany	North_Sea	Marine_surface	0.0166816	0.30476	18.2692
Pack_et_al.	2015	10.1002/2014JG002900	US	Eastern_Tropical_North_Pacific	Marine_surface	0.00416398	0.076992	18.49
Mao_et_al.	2022	10.1038/s41467-022-35082-y	China	East_China_Sea	Marine_surface	0.00524508	0.0983252	18.7462
Bussmann_et_al.	2014	10.1594/PANGAEA.833798	Germany	North_Sea	Marine_surface	0.0194084	0.36892	19.0083
Mao_et_al.	2022	10.1038/s41467-022-35082-y	China	East_China_Sea	Marine_surface	0.0115328	0.221833	19.235
Steinle_et_al.	2015	10.1038/ngeo2420	Norway	Svalbard	Marine_surface	0.00662452	0.12832	19.3705
Mao_et_al.	2022	10.1038/s41467-022-35082-y	China	East_China_Sea	Marine_surface	0.00519696	0.100892	19.4136
Steinle_et_al.	2017	10.5194/bg-14-1631-2017	Germany	Baltic_Sea	Marine_surface	0.0250224	0.486012	19.4231
Mao_et_al.	2022	10.1038/s41467-022-35082-y	China	East_China_Sea	Marine_surface	0.00519696	0.101052	19.4444
Bussmann_et_al.	2014	10.1594/PANGAEA.833798	Germany	North_Sea	Marine_surface	0.0123508	0.2406	19.4805
Bussmann_et_al.	2014	10.1594/PANGAEA.833798	Germany	North_Sea	Marine_surface	0.036892	0.7218	19.5652
Mao_et_al.	2022	10.1038/s41467-022-35082-y	China	East_China_Sea	Marine_surface	0.00524508	0.102816	19.6024
Mao_et_al.	2022	10.1038/s41467-022-35082-y	China	East_China_Sea	Marine_surface	0.00646412	0.12816	19.8263
Mao_et_al.	2022	10.1038/s41467-022-35082-y	China	East_China_Sea	Marine_surface	0.00516488	0.102496	19.8447
Steinle_et_al.	2017	10.5194/bg-14-1631-2017	Germany	Baltic_Sea	Marine_surface	0.186224	3.75176	20.1464
Bussmann_et_al.	2014	10.1594/PANGAEA.833798	Germany	North_Sea	Marine_surface	0.0150776	0.30476	20.2128
Pack_et_al.	2015	10.1002/2014JG002900	US	Eastern_Tropical_North_Pacific	Marine_surface	0.00322885	0.0660848	20.467
Mao_et_al.	2022	10.1038/s41467-022-35082-y	China	East_China_Sea	Marine_surface	0.0051328	0.105704	20.5937
Bussmann_et_al.	2014	10.1594/PANGAEA.833798	Germany	North_Sea	Marine_surface	0.021654	0.44912	20.7407
Mao_et_al.	2022	10.1038/s41467-022-35082-y	China	East_China_Sea	Marine_surface	0.00511676	0.106506	20.815
Mao_et_al.	2022	10.1038/s41467-022-35082-y	China	East_China_Sea	Marine_surface	0.0051328	0.107468	20.9375
Mao_et_al.	2022	10.1038/s41467-022-35082-y	China	East_China_Sea	Marine_surface	0.00399396	0.08421	21.0843
Pack_et_al.	2015	10.1002/2014JG002900	US	Eastern_Tropical_North_Pacific	Marine_surface	0.00324008	0.0683304	21.0891
Mao_et_al.	2022	10.1038/s41467-022-35082-y	China	East_China_Sea	Marine_surface	0.00627164	0.133613	21.3043
Bussmann_et_al.	2014	10.1594/PANGAEA.833798	Germany	North_Sea	Marine_surface	0.011228	0.2406	21.4286
Mao_et_al.	2022	10.1038/s41467-022-35082-y	China	East_China_Sea	Marine_surface	0.0059348	0.12816	21.5946
Mao_et_al.	2022	10.1038/s41467-022-35082-y	China	East_China_Sea	Marine_surface	0.00399396	0.0862952	21.6064
Bussmann_et_al.	2014	10.1594/PANGAEA.833798	Germany	North_Sea	Marine_surface	0.0258244	0.5614	21.7391
Rogener_et_al.	2021	10.1007/s10533-021-00778-8	US	Louisiana_shelf	Marine_surface	0.021269	0.46516	21.8703
Steinle_et_al.	2017	10.5194/bg-14-1631-2017	Germany	Baltic_Sea	Marine_surface	0.0346464	0.7619	21.9907
Mao_et_al.	2022	10.1038/s41467-022-35082-y	China	East_China_Sea	Marine_surface	0.00495636	0.109072	22.0065
Mao_et_al.	2022	10.1038/s41467-022-35082-y	China	East_China_Sea	Marine_surface	0.00500448	0.110676	22.1154
Mao_et_al.	2022	10.1038/s41467-022-35082-y	China	East_China_Sea	Marine_surface	0.00723404	0.16056	22.1951
Bussmann_et_al.	2014	10.1594/PANGAEA.833798	Germany	North_Sea	Marine_surface	0.0341652	0.76992	22.5352
Mao_et_al.	2022	10.1038/s41467-022-35082-y	China	East_China_Sea	Marine_surface	0.019649	0.445912	22.6939
Mao_et_al.	2022	10.1038/s41467-022-35082-y	China	East_China_Sea	Marine_surface	0.00773128	0.178525	23.0913
Bussmann_et_al.	2014	10.1594/PANGAEA.833798	Germany	North_Sea	Marine_surface	0.0073784	0.17644	23.913
Mao_et_al.	2022	10.1038/s41467-022-35082-y	China	East_China_Sea	Marine_surface	0.0157994	0.379186	24
Mao_et_al.	2022	10.1038/s41467-022-35082-y	China	East_China_Sea	Marine_surface	0.00391376	0.0959192	24.5082
Mao_et_al.	2022	10.1038/s41467-022-35082-y	China	East_China_Sea	Marine_surface	0.00718592	0.1766	24.5759
Mao_et_al.	2022	10.1038/s41467-022-35082-y	China	East_China_Sea	Marine_surface	0.0101854	0.251026	24.6457
Pack_et_al.	2015	10.1002/2014JG002900	US	Eastern_Tropical_North_Pacific	Marine_surface	0.00286635	0.0708968	24.7342
Bussmann_et_al.	2014	10.1594/PANGAEA.833798	Germany	North_Sea	Marine_surface	0.0126716	0.3208	25.3165
Mao_et_al.	2022	10.1038/s41467-022-35082-y	China	East_China_Sea	Marine_surface	0.00394584	0.0999292	25.3252
Mao_et_al.	2022	10.1038/s41467-022-35082-y	China	East_China_Sea	Marine_surface	0.00676888	0.171628	25.3555
Mao_et_al.	2022	10.1038/s41467-022-35082-y	China	East_China_Sea	Marine_surface	0.0043308	0.110195	25.4444
Mao_et_al.	2022	10.1038/s41467-022-35082-y	China	East_China_Sea	Marine_surface	0.00631976	0.163287	25.8376
Bussmann_et_al.	2014	10.1594/PANGAEA.833798	Germany	North_Sea	Marine_surface	0.0202104	0.52932	26.1905
Mao_et_al.	2022	10.1038/s41467-022-35082-y	China	East_China_Sea	Marine_surface	0.00437892	0.115488	26.3736
Bussmann_et_al.	2014	10.1594/PANGAEA.833798	Germany	North_Sea	Marine_surface	0.0279096	0.73784	26.4368
Liu_et_al.	2024	10.1029/2023JC020280	China	Eastern_China_Marginal_Sea	Marine_surface	0.009624	0.255036	26.5
Bussmann_et_al.	2014	10.1594/PANGAEA.833798	Germany	North_Sea	Marine_surface	0.0271076	0.7218	26.6272
Mao_et_al.	2022	10.1038/s41467-022-35082-y	China	East_China_Sea	Marine_surface	0.00386564	0.103298	26.722
Mao_et_al.	2022	10.1038/s41467-022-35082-y	China	East_China_Sea	Marine_surface	0.00437892	0.117252	26.7766
Mao_et_al.	2022	10.1038/s41467-022-35082-y	China	East_China_Sea	Marine_surface	0.0055338	0.149172	26.9565
Bussmann_et_al.	2014	10.1594/PANGAEA.833798	Germany	North_Sea	Marine_surface	0.0076992	0.20852	27.0833
Mao_et_al.	2022	10.1038/s41467-022-35082-y	China	East_China_Sea	Marine_surface	0.00391376	0.106666	27.2541
Mao_et_al.	2022	10.1038/s41467-022-35082-y	China	East_China_Sea	Marine_surface	0.0146445	0.399877	27.3056
Pack_et_al.	2015	10.1002/2014JG002900	US	Eastern_Tropical_North_Pacific	Marine_surface	0.0019633	0.0548568	27.9412
Bussmann_et_al.	2014	10.1594/PANGAEA.833798	Germany	North_Sea	Marine_surface	0.0131528	0.36892	28.0488
Steinle_et_al.	2017	10.5194/bg-14-1631-2017	Germany	Baltic_Sea	Marine_surface	0.0091428	0.25664	28.0702
Mao_et_al.	2022	10.1038/s41467-022-35082-y	China	East_China_Sea	Marine_surface	0.0103618	0.29257	28.2353
Mao_et_al.	2022	10.1038/s41467-022-35082-y	China	East_China_Sea	Marine_surface	0.0158796	0.456498	28.7475
Bussmann_et_al.	2014	10.1594/PANGAEA.833798	Germany	North_Sea	Marine_surface	0.010426	0.30476	29.2308
Steinle_et_al.	2017	10.5194/bg-14-1631-2017	Germany	Baltic_Sea	Marine_surface	0.0030476	0.091428	30
Mao_et_al.	2022	10.1038/s41467-022-35082-y	China	East_China_Sea	Marine_surface	0.00659244	0.201142	30.5109
Steinle_et_al.	2017	10.5194/bg-14-1631-2017	Germany	Baltic_Sea	Marine_surface	0.0652828	2.005	30.7125
Steinle_et_al.	2017	10.5194/bg-14-1631-2017	Germany	Baltic_Sea	Marine_surface	0.004812	0.149172	31
Bussmann_et_al.	2014	10.1594/PANGAEA.833798	Germany	North_Sea	Marine_surface	0.0065764	0.20852	31.7073
Mao_et_al.	2022	10.1038/s41467-022-35082-y	China	East_China_Sea	Marine_surface	0.0036892	0.119338	32.3478
Mao_et_al.	2022	10.1038/s41467-022-35082-y	China	East_China_Sea	Marine_surface	0.00396188	0.129282	32.6316
Bussmann_et_al.	2014	10.1594/PANGAEA.833798	Germany	North_Sea	Marine_surface	0.0157192	0.51328	32.6531
Mao_et_al.	2022	10.1038/s41467-022-35082-y	China	East_China_Sea	Marine_surface	0.00396188	0.129603	32.7126
Mao_et_al.	2022	10.1038/s41467-022-35082-y	China	East_China_Sea	Marine_surface	0.00639996	0.210605	32.9073
Mao_et_al.	2022	10.1038/s41467-022-35082-y	China	East_China_Sea	Marine_surface	0.00402604	0.132972	33.0279
Steinle_et_al.	2017	10.5194/bg-14-1631-2017	Germany	Baltic_Sea	Marine_surface	0.0099448	0.32882	33.0645
Bussmann_et_al.	2014	10.1594/PANGAEA.833798	Germany	North_Sea	Marine_surface	0.0081804	0.27268	33.3333
Mao_et_al.	2022	10.1038/s41467-022-35082-y	China	East_China_Sea	Marine_surface	0.0042506	0.141794	33.3585
Mao_et_al.	2022	10.1038/s41467-022-35082-y	China	East_China_Sea	Marine_surface	0.0106185	0.354324	33.3686
Mao_et_al.	2022	10.1038/s41467-022-35082-y	China	East_China_Sea	Marine_surface	0.00662452	0.227928	34.4068
Mao_et_al.	2022	10.1038/s41467-022-35082-y	China	East_China_Sea	Marine_surface	0.00582252	0.20066	34.4628
Pack_et_al.	2015	10.1002/2014JG002900	US	Eastern_Tropical_North_Pacific	Marine_surface	0.00259046	0.0895032	34.5511
Mao_et_al.	2022	10.1038/s41467-022-35082-y	China	East_China_Sea	Marine_surface	0.00683304	0.237552	34.7653
Mao_et_al.	2022	10.1038/s41467-022-35082-y	China	East_China_Sea	Marine_surface	0.00627164	0.219427	34.9872
Mao_et_al.	2022	10.1038/s41467-022-35082-y	China	East_China_Sea	Marine_surface	0.0035288	0.123989	35.1364
Steinle_et_al.	2016	10.1002/lno.10388	Germany	North_Sea	Marine_surface	0.057744	2.03708	35.2778
Mao_et_al.	2022	10.1038/s41467-022-35082-y	China	East_China_Sea	Marine_surface	0.00346464	0.122546	35.3704
Mao_et_al.	2022	10.1038/s41467-022-35082-y	China	East_China_Sea	Marine_surface	0.00397792	0.140831	35.4032
Mao_et_al.	2022	10.1038/s41467-022-35082-y	China	East_China_Sea	Marine_surface	0.00386564	0.136982	35.4357
Mao_et_al.	2022	10.1038/s41467-022-35082-y	China	East_China_Sea	Marine_surface	0.00813228	0.288399	35.4635
Mao_et_al.	2022	10.1038/s41467-022-35082-y	China	East_China_Sea	Marine_surface	0.00386564	0.137302	35.5187
Mao_et_al.	2022	10.1038/s41467-022-35082-y	China	East_China_Sea	Marine_surface	0.00341652	0.122546	35.8685
Mao_et_al.	2022	10.1038/s41467-022-35082-y	China	East_China_Sea	Marine_surface	0.00795584	0.287116	36.0887
Steinle_et_al.	2015	10.1038/ngeo2420	Norway	Svalbard	Marine_surface	0.0066566	0.2406	36.1446
Mao_et_al.	2022	10.1038/s41467-022-35082-y	China	East_China_Sea	Marine_surface	0.0072982	0.267226	36.6154
Mao_et_al.	2022	10.1038/s41467-022-35082-y	China	East_China_Sea	Marine_surface	0.00386564	0.143558	37.1369
Liu_et_al.	2024	10.1029/2023JC020280	China	Eastern_China_Marginal_Sea	Marine_surface	0.0017644	0.065764	37.2727
Steinle_et_al.	2017	10.5194/bg-14-1631-2017	Germany	Baltic_Sea	Marine_surface	0.0073784	0.277492	37.6087
Mao_et_al.	2022	10.1038/s41467-022-35082-y	China	East_China_Sea	Marine_surface	0.00404208	0.153022	37.8571
Pack_et_al.	2015	10.1002/2014JG002900	US	Eastern_Tropical_North_Pacific	Marine_surface	0.000630372	0.02406	38.1679
Mao_et_al.	2022	10.1038/s41467-022-35082-y	China	East_China_Sea	Marine_surface	0.00476388	0.182214	38.2492
Mao_et_al.	2022	10.1038/s41467-022-35082-y	China	East_China_Sea	Marine_surface	0.00415436	0.159277	38.3398
Mao_et_al.	2022	10.1038/s41467-022-35082-y	China	East_China_Sea	Marine_surface	0.00389772	0.149974	38.4774
Mao_et_al.	2022	10.1038/s41467-022-35082-y	China	East_China_Sea	Marine_surface	0.00405812	0.15655	38.5771
Mao_et_al.	2022	10.1038/s41467-022-35082-y	China	East_China_Sea	Marine_surface	0.00349672	0.134896	38.578
Mao_et_al.	2022	10.1038/s41467-022-35082-y	China	East_China_Sea	Marine_surface	0.00420248	0.162966	38.7786
Mao_et_al.	2022	10.1038/s41467-022-35082-y	China	East_China_Sea	Marine_surface	0.00338444	0.131688	38.91
Steinle_et_al.	2017	10.5194/bg-14-1631-2017	Germany	Baltic_Sea	Marine_surface	0.024862	0.976836	39.2903
Bussmann_et_al.	2014	10.1594/PANGAEA.833798	Germany	North_Sea	Marine_surface	0.0068972	0.27268	39.5349
Steinle_et_al.	2017	10.5194/bg-14-1631-2017	Germany	Baltic_Sea	Marine_surface	0.0463556	1.86064	40.1384
Steinle_et_al.	2017	10.5194/bg-14-1631-2017	Germany	Baltic_Sea	Marine_surface	0.0060952	0.245412	40.2632
Steinle_et_al.	2017	10.5194/bg-14-1631-2017	Germany	Baltic_Sea	Marine_surface	0.0198896	0.802	40.3226
Pack_et_al.	2015	10.1002/2014JG002900	US	Eastern_Tropical_North_Pacific	Marine_surface	0.00134736	0.0543756	40.3571
Mao_et_al.	2022	10.1038/s41467-022-35082-y	China	East_China_Sea	Marine_surface	0.0041704	0.169382	40.6154
Mao_et_al.	2022	10.1038/s41467-022-35082-y	China	East_China_Sea	Marine_surface	0.0030476	0.12415	40.7368
Mao_et_al.	2022	10.1038/s41467-022-35082-y	China	East_China_Sea	Marine_surface	0.0050526	0.206595	40.8889
Mao_et_al.	2022	10.1038/s41467-022-35082-y	China	East_China_Sea	Marine_surface	0.0031278	0.129282	41.3333
Mao_et_al.	2022	10.1038/s41467-022-35082-y	China	East_China_Sea	Marine_surface	0.00399396	0.165212	41.3655
Mao_et_al.	2022	10.1038/s41467-022-35082-y	China	East_China_Sea	Marine_surface	0.00322404	0.133613	41.4428
Mao_et_al.	2022	10.1038/s41467-022-35082-y	China	East_China_Sea	Marine_surface	0.0036892	0.153342	41.5652
Mao_et_al.	2022	10.1038/s41467-022-35082-y	China	East_China_Sea	Marine_surface	0.00335236	0.142435	42.488
Mao_et_al.	2022	10.1038/s41467-022-35082-y	China	East_China_Sea	Marine_surface	0.00412228	0.177402	43.035
Mao_et_al.	2022	10.1038/s41467-022-35082-y	China	East_China_Sea	Marine_surface	0.00357692	0.154786	43.2735
Mao_et_al.	2022	10.1038/s41467-022-35082-y	China	East_China_Sea	Marine_surface	0.00351276	0.152059	43.2877
Pack_et_al.	2015	10.1002/2014JG002900	US	Eastern_Tropical_North_Pacific	Marine_surface	0.00209964	0.0933528	44.4614
Steinle_et_al.	2017	10.5194/bg-14-1631-2017	Germany	Baltic_Sea	Marine_surface	0.006416	0.290324	45.25
Mao_et_al.	2022	10.1038/s41467-022-35082-y	China	East_China_Sea	Marine_surface	0.00338444	0.154144	45.545
Mao_et_al.	2022	10.1038/s41467-022-35082-y	China	East_China_Sea	Marine_surface	0.00340048	0.159598	46.934
Mao_et_al.	2022	10.1038/s41467-022-35082-y	China	East_China_Sea	Marine_surface	0.00418644	0.198736	47.4713
Mao_et_al.	2022	10.1038/s41467-022-35082-y	China	East_China_Sea	Marine_surface	0.00404208	0.192159	47.5397
Mao_et_al.	2022	10.1038/s41467-022-35082-y	China	East_China_Sea	Marine_surface	0.00338444	0.162485	48.0095
Mao_et_al.	2022	10.1038/s41467-022-35082-y	China	East_China_Sea	Marine_surface	0.00346464	0.166656	48.1019
Steinle_et_al.	2017	10.5194/bg-14-1631-2017	Germany	Baltic_Sea	Marine_surface	0.0022456	0.110676	49.2857
Mao_et_al.	2022	10.1038/s41467-022-35082-y	China	East_China_Sea	Marine_surface	0.00375336	0.185102	49.3162
Mao_et_al.	2022	10.1038/s41467-022-35082-y	China	East_China_Sea	Marine_surface	0.003208	0.158315	49.35
Steinle_et_al.	2017	10.5194/bg-14-1631-2017	Germany	Baltic_Sea	Marine_surface	0.0269472	1.33453	49.5238
Liu_et_al.	2024	10.1029/2023JC020280	China	Eastern_China_Marginal_Sea	Marine_surface	0.0017644	0.08822	50
Bussmann_et_al.	2014	10.1594/PANGAEA.833798	Germany	North_Sea	Marine_surface	0.0019248	0.09624	50
Steinle_et_al.	2017	10.5194/bg-14-1631-2017	Germany	Baltic_Sea	Marine_surface	0.002406	0.1203	50
Bussmann_et_al.	2014	10.1594/PANGAEA.833798	Germany	North_Sea	Marine_surface	0.0028872	0.14436	50
Mao_et_al.	2022	10.1038/s41467-022-35082-y	China	East_China_Sea	Marine_surface	0.00399396	0.199858	50.0402
Steinle_et_al.	2017	10.5194/bg-14-1631-2017	Germany	Baltic_Sea	Marine_surface	0.0102656	0.538944	52.5
Steinle_et_al.	2017	10.5194/bg-14-1631-2017	Germany	Baltic_Sea	Marine_surface	0.0038496	0.203708	52.9167
Mao_et_al.	2022	10.1038/s41467-022-35082-y	China	East_China_Sea	Marine_surface	0.0037694	0.199698	52.9787
Mao_et_al.	2022	10.1038/s41467-022-35082-y	China	East_China_Sea	Marine_surface	0.00415436	0.22055	53.0888
Steinle_et_al.	2017	10.5194/bg-14-1631-2017	Germany	Baltic_Sea	Marine_surface	0.0309572	1.65854	53.5751
Liu_et_al.	2024	10.1029/2023JC020280	China	Eastern_China_Marginal_Sea	Marine_surface	0.0011228	0.060952	54.2857
Bussmann_et_al.	2014	10.1594/PANGAEA.833798	Germany	North_Sea	Marine_surface	0.0073784	0.401	54.3478
Bussmann_et_al.	2014	10.1594/PANGAEA.833798	Germany	North_Sea	Marine_surface	0.0125112	0.70576	56.4103
Pack_et_al.	2015	10.1002/2014JG002900	US	Eastern_Tropical_North_Pacific	Marine_surface	0.00238034	0.134736	56.6038
Steinle_et_al.	2017	10.5194/bg-14-1631-2017	Germany	Baltic_Sea	Marine_surface	0.0230976	1.31849	57.0833
Steinle_et_al.	2015	10.1038/ngeo2420	Norway	Svalbard	Marine_surface	0.00306364	0.17644	57.5916
Steinle_et_al.	2017	10.5194/bg-14-1631-2017	Germany	Baltic_Sea	Marine_surface	0.00401	0.23258	58
Pack_et_al.	2015	10.1002/2014JG002900	US	Eastern_Tropical_North_Pacific	Marine_surface	0.00135057	0.078596	58.1948
Bussmann_et_al.	2014	10.1594/PANGAEA.833798	Germany	North_Sea	Marine_surface	0.00802	0.4812	60
Mao_et_al.	2022	10.1038/s41467-022-35082-y	China	East_China_Sea	Marine_surface	0.00330424	0.198896	60.1942
Steinle_et_al.	2017	10.5194/bg-14-1631-2017	Germany	Baltic_Sea	Marine_surface	0.0022456	0.13634	60.7143
Steinle_et_al.	2017	10.5194/bg-14-1631-2017	Germany	Baltic_Sea	Marine_surface	0.01604	0.97844	61
Steinle_et_al.	2017	10.5194/bg-14-1631-2017	Germany	Baltic_Sea	Marine_surface	0.0043308	0.274284	63.3333
Bussmann_et_al.	2014	10.1594/PANGAEA.833798	Germany	North_Sea	Marine_surface	0.0027268	0.17644	64.7059
Steinle_et_al.	2017	10.5194/bg-14-1631-2017	Germany	Baltic_Sea	Marine_surface	0.0054536	0.357692	65.5882
Steinle_et_al.	2016	10.1002/lno.10388	Germany	North_Sea	Marine_surface	2.06002	136.131	66.0827
Steinle_et_al.	2017	10.5194/bg-14-1631-2017	Germany	Baltic_Sea	Marine_surface	0.0081804	0.546964	66.8627
Bussmann_et_al.	2014	10.1594/PANGAEA.833798	Germany	North_Sea	Marine_surface	0.0118696	0.802	67.5676
Pack_et_al.	2015	10.1002/2014JG002900	US	Eastern_Tropical_North_Pacific	Marine_surface	0.000925508	0.0627164	67.7643
Rogener_et_al.	2020	10.1002/lno.11254	Russia	Chukchi_Sea	Marine_surface	0.00743973	0.505398	67.9323
Steinle_et_al.	2015	10.1038/ngeo2420	Norway	Svalbard	Marine_surface	0.00115488	0.0802	69.4444
Bussmann_et_al.	2014	10.1594/PANGAEA.833798	Germany	North_Sea	Marine_surface	0.0068972	0.49724	72.093
Bussmann_et_al.	2014	10.1594/PANGAEA.833798	Germany	North_Sea	Marine_surface	0.0036892	0.27268	73.913
Bussmann_et_al.	2014	10.1594/PANGAEA.833798	Germany	North_Sea	Marine_surface	0.0014436	0.11228	77.7778
Pack_et_al.	2015	10.1002/2014JG002900	US	Eastern_Tropical_North_Pacific	Marine_surface	0.000798792	0.062556	78.3133
Bussmann_et_al.	2014	10.1594/PANGAEA.833798	Germany	North_Sea	Marine_surface	0.0030476	0.2406	78.9474
Pack_et_al.	2015	10.1002/2014JG002900	US	Eastern_Tropical_North_Pacific	Marine_surface	0.000822852	0.066566	80.8967
Pack_et_al.	2015	10.1002/2014JG002900	US	Eastern_Tropical_North_Pacific	Marine_surface	0.00110034	0.089022	80.9038
Pack_et_al.	2015	10.1002/2014JG002900	US	Eastern_Tropical_North_Pacific	Marine_surface	0.000760296	0.0630372	82.9114
Bussmann_et_al.	2014	10.1594/PANGAEA.833798	Germany	North_Sea	Marine_surface	0.0041704	0.35288	84.6154
Liu_et_al.	2024	10.1029/2023JC020280	China	Eastern_China_Marginal_Sea	Marine_surface	0.0017644	0.150776	85.4545
Pack_et_al.	2015	10.1002/2014JG002900	US	Eastern_Tropical_North_Pacific	Marine_surface	0.000317592	0.0275888	86.8687
Rogener_et_al.	2020	10.1002/lno.11254	Russia	Chukchi_Sea	Marine_surface	0.00808914	0.704373	87.0764
Bussmann_et_al.	2014	10.1594/PANGAEA.833798	Germany	North_Sea	Marine_surface	0.0038496	0.33684	87.5
Bussmann_et_al.	2020	10.1594/PANGAEA.920015	Russia	Arctic_fox	Marine_surface	0.00427466	0.38496	90.0563
Bussmann_et_al.	2014	10.1594/PANGAEA.833798	Germany	North_Sea	Marine_surface	0.002406	0.2406	100
Bussmann_et_al.	2014	10.1594/PANGAEA.833798	Germany	North_Sea	Marine_surface	0.0025664	0.25664	100
Bussmann_et_al.	2014	10.1594/PANGAEA.833798	Germany	North_Sea	Marine_surface	0.0033684	0.36892	109.524
Liu_et_al.	2024	10.1029/2023JC020280	China	Eastern_China_Marginal_Sea	Marine_surface	0.0028872	0.317592	110
Bussmann_et_al.	2014	10.1594/PANGAEA.833798	Germany	North_Sea	Marine_surface	0.0014436	0.1604	111.111
Pack_et_al.	2015	10.1002/2014JG002900	US	Eastern_Tropical_North_Pacific	Marine_surface	0.00086616	0.097042	112.037
Bussmann_et_al.	2014	10.1594/PANGAEA.833798	Germany	North_Sea	Marine_surface	0.0025664	0.28872	112.5
Bussmann_et_al.	2014	10.1594/PANGAEA.833798	Germany	North_Sea	Marine_surface	0.002406	0.27268	113.333
Rogener_et_al.	2020	10.1002/lno.11254	Russia	Chukchi_Sea	Marine_surface	0.00930711	1.07051	115.021
Rogener_et_al.	2021	10.1007/s10533-021-00778-8	US	Louisiana_shelf	Marine_surface	0.00612728	0.70576	115.183
Bussmann_et_al.	2014	10.1594/PANGAEA.833798	Germany	North_Sea	Marine_surface	0.0020852	0.2406	115.385
Rogener_et_al.	2020	10.1002/lno.11254	Russia	Chukchi_Sea	Marine_surface	0.0065003	0.755781	116.269
Liu_et_al.	2024	10.1029/2023JC020280	China	Eastern_China_Marginal_Sea	Marine_surface	0.0004812	0.05614	116.667
Bussmann_et_al.	2014	10.1594/PANGAEA.833798	Germany	North_Sea	Marine_surface	0.0019248	0.22456	116.667
Bussmann_et_al.	2014	10.1594/PANGAEA.833798	Germany	North_Sea	Marine_surface	0.0028872	0.33684	116.667
Pack_et_al.	2015	10.1002/2014JG002900	US	Eastern_Tropical_North_Pacific	Marine_surface	0.000595084	0.07218	121.294
Bussmann_et_al.	2014	10.1594/PANGAEA.833798	Germany	North_Sea	Marine_surface	0.0020852	0.25664	123.077
Rogener_et_al.	2020	10.1002/lno.11254	Russia	Chukchi_Sea	Marine_surface	0.00441066	0.547269	124.079
Bussmann_et_al.	2014	10.1594/PANGAEA.833798	Germany	North_Sea	Marine_surface	0.002406	0.30476	126.667
Steinle_et_al.	2017	10.5194/bg-14-1631-2017	Germany	Baltic_Sea	Marine_surface	0.015238	1.97452	129.579
Rogener_et_al.	2020	10.1002/lno.11254	Russia	Chukchi_Sea	Marine_surface	0.00402846	0.532725	132.24
Bussmann_et_al.	2014	10.1594/PANGAEA.833798	Germany	North_Sea	Marine_surface	0.0043308	0.57744	133.333
Bussmann_et_al.	2014	10.1594/PANGAEA.833798	Germany	North_Sea	Marine_surface	0.0009624	0.12832	133.333
Bussmann_et_al.	2014	10.1594/PANGAEA.833798	Germany	North_Sea	Marine_surface	0.002406	0.3208	133.333
Rogener_et_al.	2020	10.1002/lno.11254	Russia	Chukchi_Sea	Marine_surface	0.00857342	1.15067	134.214
Steinle_et_al.	2017	10.5194/bg-14-1631-2017	Germany	Baltic_Sea	Marine_surface	0.0093032	1.29443	139.138
Steinle_et_al.	2016	10.1002/lno.10388	Germany	North_Sea	Marine_surface	0.997046	138.81	139.221
Rogener_et_al.	2020	10.1002/lno.11254	Russia	Chukchi_Sea	Marine_surface	0.00284723	0.396432	139.234
Rogener_et_al.	2020	10.1002/lno.11254	Russia	Chukchi_Sea	Marine_surface	0.00303612	0.422755	139.242
Pack_et_al.	2015	10.1002/2014JG002900	US	Eastern_Tropical_North_Pacific	Marine_surface	0.000354484	0.0498844	140.724
Steinle_et_al.	2017	10.5194/bg-14-1631-2017	Germany	Baltic_Sea	Marine_surface	0.00802	1.13403	141.4
Steinle_et_al.	2015	10.1038/ngeo2420	Norway	Svalbard	Marine_surface	0.0016842	0.2406	142.857
Bussmann_et_al.	2014	10.1594/PANGAEA.833798	Germany	North_Sea	Marine_surface	0.0022456	0.3208	142.857
Bussmann_et_al.	2014	10.1594/PANGAEA.833798	Germany	North_Sea	Marine_surface	0.0014436	0.20852	144.444
Rogener_et_al.	2020	10.1002/lno.11254	Russia	Chukchi_Sea	Marine_surface	0.00301845	0.441603	146.301
Bussmann_et_al.	2014	10.1594/PANGAEA.833798	Germany	North_Sea	Marine_surface	0.0003208	0.04812	150
Rogener_et_al.	2020	10.1002/lno.11254	Russia	Chukchi_Sea	Marine_surface	0.00156676	0.235328	150.2
Pack_et_al.	2015	10.1002/2014JG002900	US	Eastern_Tropical_North_Pacific	Marine_surface	0.00070576	0.106506	150.909
Rogener_et_al.	2020	10.1002/lno.11254	Russia	Chukchi_Sea	Marine_surface	0.00230335	0.382707	166.152
Liu_et_al.	2024	10.1029/2023JC020280	China	Eastern_China_Marginal_Sea	Marine_surface	0.0004812	0.0802	166.667
Rogener_et_al.	2020	10.1002/lno.11254	Russia	Chukchi_Sea	Marine_surface	0.00333563	0.566245	169.757
Bussmann_et_al.	2014	10.1594/PANGAEA.833798	Germany	North_Sea	Marine_surface	0.001604	0.27268	170
Bussmann_et_al.	2014	10.1594/PANGAEA.833798	Germany	North_Sea	Marine_surface	0.0012832	0.22456	175
Rogener_et_al.	2020	10.1002/lno.11254	Russia	Chukchi_Sea	Marine_surface	0.00331704	0.588855	177.524
Rogener_et_al.	2021	10.1007/s10533-021-00778-8	US	Louisiana_shelf	Marine_surface	0.0256961	4.60348	179.151
Bussmann_et_al.	2014	10.1594/PANGAEA.833798	Germany	North_Sea	Marine_surface	0.0012832	0.2406	187.5
Rogener_et_al.	2020	10.1002/lno.11254	Russia	Chukchi_Sea	Marine_surface	0.00424044	0.82067	193.534
Rogener_et_al.	2020	10.1002/lno.11254	Russia	Chukchi_Sea	Marine_surface	0.00178134	0.368132	206.66
Bussmann_et_al.	2014	10.1594/PANGAEA.833798	Germany	North_Sea	Marine_surface	0.0009624	0.20852	216.667
Rogener_et_al.	2021	10.1007/s10533-021-00778-8	US	Louisiana_shelf	Marine_surface	0.00020852	0.04812	230.769
Bussmann_et_al.	2014	10.1594/PANGAEA.833798	Germany	North_Sea	Marine_surface	0.0004812	0.11228	233.333
Rogener_et_al.	2021	10.1007/s10533-021-00778-8	US	Louisiana_shelf	Marine_surface	0.00060952	0.14436	236.842
Bussmann_et_al.	2014	10.1594/PANGAEA.833798	Germany	North_Sea	Marine_surface	0.0012832	0.30476	237.5
Bussmann_et_al.	2014	10.1594/PANGAEA.833798	Germany	North_Sea	Marine_surface	0.000802	0.19248	240
Bussmann_et_al.	2020	10.1594/PANGAEA.920015	Russia	Tiksi_Bay	Marine_surface	0.00125914	0.30476	242.038
Uhlig_et_al.	2018	10.5194/bg-15-3311-2018	US_Alaska	Beaufort_sea	Marine_surface	0.0086616	2.12209	245
Steinle_et_al.	2017	10.5194/bg-14-1631-2017	Germany	Baltic_Sea	Marine_surface	0.0006416	0.157192	245
Pack_et_al.	2015	10.1002/2014JG002900	US	Eastern_Tropical_North_Pacific	Marine_surface	0.000214936	0.052932	246.269
Rogener_et_al.	2021	10.1007/s10533-021-00778-8	US	Louisiana_shelf	Marine_surface	0.0263056	6.52828	248.171
Bussmann_et_al.	2014	10.1594/PANGAEA.833798	Germany	North_Sea	Marine_surface	0.0006416	0.1604	250
Steinle_et_al.	2015	10.1038/ngeo2420	Norway	Svalbard	Marine_surface	0.0005614	0.14436	257.143
Rogener_et_al.	2021	10.1007/s10533-021-00778-8	US	Louisiana_shelf	Marine_surface	0.00190876	0.49724	260.504
Steinle_et_al.	2017	10.5194/bg-14-1631-2017	Germany	Baltic_Sea	Marine_surface	0.0012832	0.335236	261.25
Steinle_et_al.	2017	10.5194/bg-14-1631-2017	Germany	Baltic_Sea	Marine_surface	0.0141152	3.75015	265.682
Bussmann_et_al.	2014	10.1594/PANGAEA.833798	Germany	North_Sea	Marine_surface	0.0004812	0.12832	266.667
Steinle_et_al.	2015	10.1038/ngeo2420	Norway	Svalbard	Marine_surface	0.00017644	0.04812	272.727
Rogener_et_al.	2021	10.1007/s10533-021-00778-8	US	Louisiana_shelf	Marine_surface	0.00035288	0.09624	272.727
Bussmann_et_al.	2014	10.1594/PANGAEA.833798	Germany	North_Sea	Marine_surface	0.0006416	0.17644	275
Rogener_et_al.	2021	10.1007/s10533-021-00778-8	US	Louisiana_shelf	Marine_surface	0.00742652	2.05312	276.458
Rogener_et_al.	2021	10.1007/s10533-021-00778-8	US	Louisiana_shelf	Marine_surface	0.00575836	1.63608	284.123
Steinle_et_al.	2016	10.1002/lno.10388	Germany	North_Sea	Marine_surface	0.763023	216.957	284.339
Steinle_et_al.	2015	10.1038/ngeo2420	Norway	Svalbard	Marine_surface	0.00033684	0.09624	285.714
Rogener_et_al.	2021	10.1007/s10533-021-00778-8	US	Louisiana_shelf	Marine_surface	0.0074586	2.13332	286.022
Steinle_et_al.	2017	10.5194/bg-14-1631-2017	Germany	Baltic_Sea	Marine_surface	0.0258244	7.47464	289.441
Pack_et_al.	2015	10.1002/2014JG002900	US	Eastern_Tropical_North_Pacific	Marine_surface	0.000242204	0.0702552	290.066
Pack_et_al.	2015	10.1002/2014JG002900	US	Eastern_Tropical_North_Pacific	Marine_surface	0.000226164	0.0660848	292.199
Rogener_et_al.	2021	10.1007/s10533-021-00778-8	US	Louisiana_shelf	Marine_surface	0.00965608	2.82304	292.359
Steinle_et_al.	2017	10.5194/bg-14-1631-2017	Germany	Baltic_Sea	Marine_surface	0.0038496	1.13242	294.167
Rogener_et_al.	2021	10.1007/s10533-021-00778-8	US	Louisiana_shelf	Marine_surface	0.00784356	2.34184	298.569
Griffiths_et_al.	1982	10.1128/aem.44.2.435-446.1982	US	Bering_Sea	Marine_surface	1.14571e-08	3.43714e-06	300
Bussmann_et_al.	2014	10.1594/PANGAEA.833798	Germany	North_Sea	Marine_surface	0.0003208	0.09624	300
Bussmann_et_al.	2014	10.1594/PANGAEA.833798	Germany	North_Sea	Marine_surface	0.0004812	0.14436	300
Steinle_et_al.	2017	10.5194/bg-14-1631-2017	Germany	Baltic_Sea	Marine_surface	0.0009624	0.290324	301.667
Steinle_et_al.	2015	10.1038/ngeo2420	Norway	Svalbard	Marine_surface	0.00025664	0.0802	312.5
Rogener_et_al.	2021	10.1007/s10533-021-00778-8	US	Louisiana_shelf	Marine_surface	0.0012832	0.401	312.5
Steinle_et_al.	2015	10.1038/ngeo2420	Norway	Svalbard	Marine_surface	0.00081804	0.25664	313.725
Bussmann_et_al.	2014	10.1594/PANGAEA.833798	Germany	North_Sea	Marine_surface	0.0009624	0.30476	316.667
Rogener_et_al.	2021	10.1007/s10533-021-00778-8	US	Louisiana_shelf	Marine_surface	0.00829268	2.63056	317.215
Liu_et_al.	2024	10.1029/2023JC020280	China	Eastern_China_Marginal_Sea	Marine_surface	0.0001604	0.051328	320
Rogener_et_al.	2021	10.1007/s10533-021-00778-8	US	Louisiana_shelf	Marine_surface	0.00293532	0.94636	322.404
Rogener_et_al.	2021	10.1007/s10533-021-00778-8	US	Louisiana_shelf	Marine_surface	0.00049724	0.1604	322.581
Rogener_et_al.	2020	10.1002/lno.11254	Russia	Chukchi_Sea	Marine_surface	0.00182089	0.594216	326.333
Rogener_et_al.	2020	10.1002/lno.11254	Russia	Chukchi_Sea	Marine_surface	0.00115297	0.376265	326.343
Steinle_et_al.	2015	10.1038/ngeo2420	Norway	Svalbard	Marine_surface	0.00038496	0.12832	333.333
Steinle_et_al.	2015	10.1038/ngeo2420	Norway	Svalbard	Marine_surface	0.00038496	0.12832	333.333
Rogener_et_al.	2021	10.1007/s10533-021-00778-8	US	Louisiana_shelf	Marine_surface	0.00968816	3.25612	336.093
Bussmann_et_al.	2020	10.1594/PANGAEA.920015	Russia	Tiksi_Bay	Marine_surface	0.00042506	0.14436	339.623
Rogener_et_al.	2021	10.1007/s10533-021-00778-8	US	Louisiana_shelf	Marine_surface	0.00750672	2.5664	341.88
Pack_et_al.	2015	10.1002/2014JG002900	US	Eastern_Tropical_North_Pacific	Marine_surface	0.000190876	0.065764	344.538
Steinle_et_al.	2015	10.1038/ngeo2420	Norway	Svalbard	Marine_surface	0.00041704	0.1442	345.769
Steinle_et_al.	2015	10.1038/ngeo2420	Norway	Svalbard	Marine_surface	0.00038496	0.133774	347.5
Steinle_et_al.	2016	10.1002/lno.10388	Germany	North_Sea	Marine_surface	0.032882	11.4686	348.78
Pack_et_al.	2015	10.1002/2014JG002900	US	Eastern_Tropical_North_Pacific	Marine_surface	0.000247016	0.0864556	350
Steinle_et_al.	2017	10.5194/bg-14-1631-2017	Germany	Baltic_Sea	Marine_surface	0.0011228	0.39298	350
Pack_et_al.	2015	10.1002/2014JG002900	US	Eastern_Tropical_North_Pacific	Marine_surface	0.0002406	0.0843704	350.667
Rogener_et_al.	2020	10.1002/lno.11254	Russia	Chukchi_Sea	Marine_surface	0.000782844	0.274859	351.104
Steinle_et_al.	2015	10.1038/ngeo2420	Norway	Svalbard	Marine_surface	0.00027268	0.09624	352.941
Rogener_et_al.	2021	10.1007/s10533-021-00778-8	US	Louisiana_shelf	Marine_surface	0.00453932	1.62004	356.89
Rogener_et_al.	2021	10.1007/s10533-021-00778-8	US	Louisiana_shelf	Marine_surface	0.00447516	1.63608	365.591
Pack_et_al.	2015	10.1002/2014JG002900	US	Eastern_Tropical_North_Pacific	Marine_surface	0.0001604	0.059348	370
Rogener_et_al.	2021	10.1007/s10533-021-00778-8	US	Louisiana_shelf	Marine_surface	0.00728216	2.69472	370.044
Bussmann_et_al.	2014	10.1594/PANGAEA.833798	Germany	North_Sea	Marine_surface	0.0003208	0.12832	400
Bussmann_et_al.	2014	10.1594/PANGAEA.833798	Germany	North_Sea	Marine_surface	0.0003208	0.12832	400
Bussmann_et_al.	2014	10.1594/PANGAEA.833798	Germany	North_Sea	Marine_surface	0.0004812	0.19248	400
Rogener_et_al.	2020	10.1002/lno.11254	Russia	Chukchi_Sea	Marine_surface	0.000837962	0.344781	411.451
Steinle_et_al.	2015	10.1038/ngeo2420	Norway	Svalbard	Marine_surface	0.00073784	0.30476	413.043
Rogener_et_al.	2020	10.1002/lno.11254	Russia	Chukchi_Sea	Marine_surface	0.000660609	0.272975	413.217
Bussmann_et_al.	2020	10.1594/PANGAEA.920015	Russia	Tiksi_Bay	Marine_surface	0.00033684	0.14436	428.571
Rogener_et_al.	2021	10.1007/s10533-021-00778-8	US	Louisiana_shelf	Marine_surface	0.00450724	2.005	444.84
Liu_et_al.	2024	10.1029/2023JC020280	China	Eastern_China_Marginal_Sea	Marine_surface	0.0003208	0.142756	445
Bussmann_et_al.	2020	10.1594/PANGAEA.920015	Russia	Tiksi_Bay	Marine_surface	0.0006416	0.28872	450
Steinle_et_al.	2015	10.1038/ngeo2420	Norway	Svalbard	Marine_surface	0.00017644	0.0802	454.545
Pack_et_al.	2015	10.1002/2014JG002900	US	Eastern_Tropical_North_Pacific	Marine_surface	9.1428e-05	0.041704	456.14
Rogener_et_al.	2021	10.1007/s10533-021-00778-8	US	Louisiana_shelf	Marine_surface	0.00386564	1.89272	489.627
Steinle_et_al.	2015	10.1038/ngeo2420	Norway	Svalbard	Marine_surface	0.00020852	0.102335	490.769
Bussmann_et_al.	2020	10.1594/PANGAEA.920015	Russia	Tiksi_Bay	Marine_surface	9.624e-05	0.04812	500
Bussmann_et_al.	2014	10.1594/PANGAEA.833798	Germany	North_Sea	Marine_surface	0.0001604	0.0802	500
Rogener_et_al.	2021	10.1007/s10533-021-00778-8	US	Louisiana_shelf	Marine_surface	0.00115488	0.62556	541.667
Steinle_et_al.	2015	10.1038/ngeo2420	Norway	Svalbard	Marine_surface	0.00033684	0.183177	543.81
Bussmann_et_al.	2014	10.1594/PANGAEA.833798	Germany	North_Sea	Marine_surface	0.0003208	0.17644	550
Bussmann_et_al.	2020	10.1594/PANGAEA.920015	Russia	Arctic_fox	Marine_surface	0.00023258	0.12832	551.724
Rogener_et_al.	2021	10.1007/s10533-021-00778-8	US	Louisiana_shelf	Marine_surface	0.0020852	1.17092	561.538
Steinle_et_al.	2015	10.1038/ngeo2420	Norway	Svalbard	Marine_surface	0.00019248	0.10811	561.667
Steinle_et_al.	2015	10.1038/ngeo2420	Norway	Svalbard	Marine_surface	0.00027268	0.153984	564.706
Rogener_et_al.	2021	10.1007/s10533-021-00778-8	US	Louisiana_shelf	Marine_surface	0.0100571	5.82252	578.947
Steinle_et_al.	2015	10.1038/ngeo2420	Norway	Svalbard	Marine_surface	0.00012832	0.0749068	583.75
Bussmann_et_al.	2020	10.1594/PANGAEA.920015	Russia	Tiksi_Bay	Marine_surface	0.00035288	0.20852	590.909
Rogener_et_al.	2020	10.1002/lno.11254	Russia	Chukchi_Sea	Marine_surface	0.000803866	0.480278	597.46
Griffiths_et_al.	1982	10.1128/aem.44.2.435-446.1982	US	Bering_Sea	Marine_surface	1.43214e-09	8.59286e-07	600
Griffiths_et_al.	1982	10.1128/aem.44.2.435-446.1982	US	Bering_Sea	Marine_surface	2.14821e-09	1.28893e-06	600
Steinle_et_al.	2015	10.1038/ngeo2420	Norway	Svalbard	Marine_surface	0.0002406	0.14436	600
Bussmann_et_al.	2014	10.1594/PANGAEA.833798	Germany	North_Sea	Marine_surface	0.0003208	0.19248	600
Steinle_et_al.	2015	10.1038/ngeo2420	Norway	Svalbard	Marine_surface	0.00022456	0.134896	600.714
Steinle_et_al.	2015	10.1038/ngeo2420	Norway	Svalbard	Marine_surface	0.00028872	0.17644	611.111
Liu_et_al.	2024	10.1029/2023JC020280	China	Eastern_China_Marginal_Sea	Marine_surface	0.0001604	0.099448	620
Steinle_et_al.	2015	10.1038/ngeo2420	Norway	Svalbard	Marine_surface	0.00036892	0.2406	652.174
Rogener_et_al.	2021	10.1007/s10533-021-00778-8	US	Louisiana_shelf	Marine_surface	0.010009	6.5764	657.051
Steinle_et_al.	2015	10.1038/ngeo2420	Norway	Svalbard	Marine_surface	0.00020852	0.137623	660
Rogener_et_al.	2021	10.1007/s10533-021-00778-8	US	Louisiana_shelf	Marine_surface	0.00423456	2.85512	674.242
Bussmann_et_al.	2020	10.1594/PANGAEA.920015	Russia	Tiksi_Bay	Marine_surface	0.00020852	0.14436	692.308
Bussmann_et_al.	2020	10.1594/PANGAEA.920015	Russia	Tiksi_Bay	Marine_surface	0.00018446	0.12832	695.652
Steinle_et_al.	2017	10.5194/bg-14-1631-2017	Germany	Baltic_Sea	Marine_surface	0.000802	0.563004	702
Steinle_et_al.	2015	10.1038/ngeo2420	Norway	Svalbard	Marine_surface	0.00017644	0.124791	707.273
Steinle_et_al.	2015	10.1038/ngeo2420	Norway	Svalbard	Marine_surface	0.00028872	0.20852	722.222
Steinle_et_al.	2015	10.1038/ngeo2420	Norway	Svalbard	Marine_surface	0.00017644	0.129282	732.727
Steinle_et_al.	2015	10.1038/ngeo2420	Norway	Svalbard	Marine_surface	0.00036892	0.274284	743.478
Steinle_et_al.	2015	10.1038/ngeo2420	Norway	Svalbard	Marine_surface	0.00019248	0.14436	750
Bussmann_et_al.	2020	10.1594/PANGAEA.920015	Russia	Arctic_fox	Marine_surface	0.00343256	2.59848	757.009
Steinle_et_al.	2015	10.1038/ngeo2420	Norway	Svalbard	Marine_surface	0.00022456	0.170666	760
Steinle_et_al.	2015	10.1038/ngeo2420	Norway	Svalbard	Marine_surface	0.00025664	0.195207	760.625
Rogener_et_al.	2020	10.1002/lno.11254	Russia	Chukchi_Sea	Marine_surface	0.000755129	0.576985	764.088
Steinle_et_al.	2016	10.1002/lno.10388	Germany	North_Sea	Marine_surface	0.0027268	2.10124	770.588
Steinle_et_al.	2015	10.1038/ngeo2420	Norway	Svalbard	Marine_surface	0.00014436	0.111799	774.444
Steinle_et_al.	2015	10.1038/ngeo2420	Norway	Svalbard	Marine_surface	0.00027268	0.21654	794.118
Steinle_et_al.	2017	10.5194/bg-14-1631-2017	Germany	Baltic_Sea	Marine_surface	0.0025664	2.04991	798.75
Griffiths_et_al.	1982	10.1128/aem.44.2.435-446.1982	US	Bering_Sea	Marine_surface	2.86429e-09	2.29143e-06	800
Steinle_et_al.	2015	10.1038/ngeo2420	Norway	Svalbard	Marine_surface	0.00012832	0.102656	800
Bussmann_et_al.	2014	10.1594/PANGAEA.833798	Germany	North_Sea	Marine_surface	0.0001604	0.12832	800
Bussmann_et_al.	2014	10.1594/PANGAEA.833798	Germany	North_Sea	Marine_surface	0.0001604	0.12832	800
Steinle_et_al.	2015	10.1038/ngeo2420	Norway	Svalbard	Marine_surface	0.00025664	0.206916	806.25
Steinle_et_al.	2015	10.1038/ngeo2420	Norway	Svalbard	Marine_surface	0.00025664	0.20852	812.5
Steinle_et_al.	2015	10.1038/ngeo2420	Norway	Svalbard	Marine_surface	0.00017644	0.14436	818.182
Steinle_et_al.	2015	10.1038/ngeo2420	Norway	Svalbard	Marine_surface	0.00012832	0.105222	820
Uhlig_et_al.	2018	10.5194/bg-15-3311-2018		Beaufort_sea	Marine_surface	0.002406	1.97292	820
Rogener_et_al.	2020	10.1002/lno.11254	Russia	Chukchi_Sea	Marine_surface	0.000413864	0.35332	853.711
Steinle_et_al.	2015	10.1038/ngeo2420	Norway	Svalbard	Marine_surface	0.00011228	0.09624	857.143
Steinle_et_al.	2017	10.5194/bg-14-1631-2017	Germany	Baltic_Sea	Marine_surface	0.0003208	0.2807	875
Rogener_et_al.	2021	10.1007/s10533-021-00778-8	US	Louisiana_shelf	Marine_surface	0.00243808	2.18144	894.737
Steinle_et_al.	2017	10.5194/bg-14-1631-2017	Germany	Baltic_Sea	Marine_surface	0.0004812	0.431476	896.667
Steinle_et_al.	2017	10.5194/bg-14-1631-2017	Germany	Baltic_Sea	Marine_surface	0.0009624	0.87418	908.333
Steinle_et_al.	2017	10.5194/bg-14-1631-2017	Germany	Baltic_Sea	Marine_surface	0.0001604	0.145964	910
Steinle_et_al.	2015	10.1038/ngeo2420	Norway	Svalbard	Marine_surface	9.624e-05	0.08822	916.667
Pack_et_al.	2015	10.1002/2014JG002900	US	Eastern_Tropical_North_Pacific	Marine_surface	8.6616e-05	0.0797188	920.37
Steinle_et_al.	2015	10.1038/ngeo2420	Norway	Svalbard	Marine_surface	0.00012832	0.121262	945
Pack_et_al.	2015	10.1002/2014JG002900	US	Eastern_Tropical_North_Pacific	Marine_surface	0.000123508	0.117092	948.052
Bussmann_et_al.	2020	10.1594/PANGAEA.920015	Russia	Tiksi_Bay	Marine_surface	0.00023258	0.22456	965.517
Rogener_et_al.	2021	10.1007/s10533-021-00778-8	US	Louisiana_shelf	Marine_surface	0.00060952	0.60952	1000
Griffiths_et_al.	1982	10.1128/aem.44.2.435-446.1982	US	Bering_Sea	Marine_surface	2.86429e-10	2.86429e-07	1000
Steinle_et_al.	2015	10.1038/ngeo2420	Norway	Svalbard	Marine_surface	8.02e-05	0.0802	1000
Steinle_et_al.	2015	10.1038/ngeo2420	Norway	Svalbard	Marine_surface	0.00011228	0.11228	1000
Bussmann_et_al.	2014	10.1594/PANGAEA.833798	Germany	North_Sea	Marine_surface	0.0001604	0.1604	1000
Steinle_et_al.	2015	10.1038/ngeo2420	Norway	Svalbard	Marine_surface	0.0001604	0.1604	1000
Steinle_et_al.	2016	10.1002/lno.10388	Germany	North_Sea	Marine_surface	0.00028872	0.28872	1000
Liu_et_al.	2024	10.1029/2023JC020280	China	Eastern_China_Marginal_Sea	Marine_surface	4.812e-05	0.051328	1066.67
Rogener_et_al.	2021	10.1007/s10533-021-00778-8	US	Louisiana_shelf	Marine_surface	0.00591876	6.416	1084.01
Steinle_et_al.	2017	10.5194/bg-14-1631-2017	Germany	Baltic_Sea	Marine_surface	0.0003208	0.348068	1085
Steinle_et_al.	2015	10.1038/ngeo2420	Norway	Svalbard	Marine_surface	9.624e-05	0.106345	1105
Rogener_et_al.	2021	10.1007/s10533-021-00778-8	US	Louisiana_shelf	Marine_surface	0.00218144	2.42204	1110.29
Bussmann_et_al.	2020	10.1594/PANGAEA.920015	Russia	Tiksi_Bay	Marine_surface	0.00018446	0.20852	1130.43
Steinle_et_al.	2017	10.5194/bg-14-1631-2017	Germany	Baltic_Sea	Marine_surface	0.000802	0.909468	1134
Pack_et_al.	2015	10.1002/2014JG002900	US	Eastern_Tropical_North_Pacific	Marine_surface	4.4912e-05	0.0524508	1167.86
Bussmann_et_al.	2014	10.1594/PANGAEA.833798	Germany	North_Sea	Marine_surface	0.0001604	0.19248	1200
Steinle_et_al.	2015	10.1038/ngeo2420	Norway	Svalbard	Marine_surface	0.00017644	0.213172	1208.18
Steinle_et_al.	2015	10.1038/ngeo2420	Norway	Svalbard	Marine_surface	9.624e-05	0.124791	1296.67
Pack_et_al.	2015	10.1002/2014JG002900	US	Eastern_Tropical_North_Pacific	Marine_surface	1.604e-05	0.020852	1300
Steinle_et_al.	2017	10.5194/bg-14-1631-2017	Germany	Baltic_Sea	Marine_surface	0.0001604	0.20852	1300
Steinle_et_al.	2015	10.1038/ngeo2420	Norway	Svalbard	Marine_surface	9.624e-05	0.125593	1305
Pack_et_al.	2015	10.1002/2014JG002900	US	Eastern_Tropical_North_Pacific	Marine_surface	2.406e-05	0.0314384	1306.67
Rogener_et_al.	2020	10.1002/lno.11254	Russia	Chukchi_Sea	Marine_surface	0.00039547	0.56371	1425.42
Rogener_et_al.	2021	10.1007/s10533-021-00778-8	US	Louisiana_shelf	Marine_surface	0.00121904	1.74836	1434.21
Steinle_et_al.	2015	10.1038/ngeo2420	Norway	Svalbard	Marine_surface	0.00012832	0.184941	1441.25
Steinle_et_al.	2015	10.1038/ngeo2420	Norway	Svalbard	Marine_surface	6.416e-05	0.09624	1500
Steinle_et_al.	2015	10.1038/ngeo2420	Norway	Svalbard	Marine_surface	0.0001604	0.246695	1538
Rogener_et_al.	2021	10.1007/s10533-021-00778-8	US	Louisiana_shelf	Marine_surface	0.00038496	0.59348	1541.67
Steinle_et_al.	2015	10.1038/ngeo2420	Norway	Svalbard	Marine_surface	8.02e-05	0.126716	1580
Rogener_et_al.	2021	10.1007/s10533-021-00778-8	US	Louisiana_shelf	Marine_surface	0.00091428	1.45964	1596.49
Steinle_et_al.	2015	10.1038/ngeo2420	Norway	Svalbard	Marine_surface	0.0001604	0.278134	1734
Steinle_et_al.	2015	10.1038/ngeo2420	Norway	Svalbard	Marine_surface	6.416e-05	0.11228	1750
Rogener_et_al.	2021	10.1007/s10533-021-00778-8	US	Louisiana_shelf	Marine_surface	0.00068972	1.33132	1930.23
Rogener_et_al.	2020	10.1002/lno.11254	Russia	Chukchi_Sea	Marine_surface	0.000327133	0.633875	1937.66
Griffiths_et_al.	1982	10.1128/aem.44.2.435-446.1982	US	Bering_Sea	Marine_surface	7.16071e-10	1.43214e-06	2000
Steinle_et_al.	2015	10.1038/ngeo2420	Norway	Svalbard	Marine_surface	8.02e-05	0.1604	2000
Steinle_et_al.	2015	10.1038/ngeo2420	Norway	Svalbard	Marine_surface	8.02e-05	0.1604	2000
Steinle_et_al.	2016	10.1002/lno.10388	Germany	North_Sea	Marine_surface	8.02e-05	0.1604	2000
Steinle_et_al.	2016	10.1002/lno.10388	Germany	North_Sea	Marine_surface	0.00012832	0.25664	2000
Rogener_et_al.	2021	10.1007/s10533-021-00778-8	US	Louisiana_shelf	Marine_surface	0.0023258	4.68368	2013.79
Rogener_et_al.	2021	10.1007/s10533-021-00778-8	US	Louisiana_shelf	Marine_surface	0.0003208	0.65764	2050
Rogener_et_al.	2021	10.1007/s10533-021-00778-8	US	Louisiana_shelf	Marine_surface	0.0005614	1.23508	2200
Rogener_et_al.	2021	10.1007/s10533-021-00778-8	US	Louisiana_shelf	Marine_surface	0.00162004	3.65712	2257.43
Rogener_et_al.	2020	10.1002/lno.11254	Russia	Chukchi_Sea	Marine_surface	0.000221877	0.503733	2270.33
Rogener_et_al.	2021	10.1007/s10533-021-00778-8	US	Louisiana_shelf	Marine_surface	0.00043308	1.0426	2407.41
Bussmann_et_al.	2020	10.1594/PANGAEA.920015	Russia	Arctic_fox	Marine_surface	0.00010426	0.25664	2461.54
Rogener_et_al.	2021	10.1007/s10533-021-00778-8	US	Louisiana_shelf	Marine_surface	0.0004812	1.18696	2466.67
Steinle_et_al.	2015	10.1038/ngeo2420	Norway	Svalbard	Marine_surface	6.416e-05	0.1604	2500
Rogener_et_al.	2021	10.1007/s10533-021-00778-8	US	Louisiana_shelf	Marine_surface	0.00107468	2.93532	2731.34
Rogener_et_al.	2021	10.1007/s10533-021-00778-8	US	Louisiana_shelf	Marine_surface	0.00083408	2.3258	2788.46
Rogener_et_al.	2021	10.1007/s10533-021-00778-8	US	Louisiana_shelf	Marine_surface	0.00020852	0.59348	2846.15
Rogener_et_al.	2021	10.1007/s10533-021-00778-8	US	Louisiana_shelf	Marine_surface	0.00014436	0.43308	3000
Griffiths_et_al.	1982	10.1128/aem.44.2.435-446.1982	US	Bering_Sea	Marine_surface	7.16071e-10	2.14821e-06	3000
Steinle_et_al.	2016	10.1002/lno.10388	Germany	North_Sea	Marine_surface	1.604e-05	0.04812	3000
Rogener_et_al.	2021	10.1007/s10533-021-00778-8	US	Louisiana_shelf	Marine_surface	0.00118696	3.59296	3027.03
Rogener_et_al.	2020	10.1002/lno.11254	Russia	Chukchi_Sea	Marine_surface	7.85768e-05	0.247223	3146.26
Rogener_et_al.	2020	10.1002/lno.11254	Russia	Chukchi_Sea	Marine_surface	0.00010546	0.333925	3166.36
Bussmann_et_al.	2014	10.1594/PANGAEA.833798	Germany	North_Sea	Marine_surface	0.0001604	0.51328	3200
Rogener_et_al.	2021	10.1007/s10533-021-00778-8	US	Louisiana_shelf	Marine_surface	0.00017644	0.57744	3272.73
Rogener_et_al.	2020	10.1002/lno.11254	Russia	Chukchi_Sea	Marine_surface	0.00019152	0.632665	3303.4
Rogener_et_al.	2021	10.1007/s10533-021-00778-8	US	Louisiana_shelf	Marine_surface	0.00035288	1.17092	3318.18
Rogener_et_al.	2021	10.1007/s10533-021-00778-8	US	Louisiana_shelf	Marine_surface	0.00030476	1.09072	3578.95
Rogener_et_al.	2021	10.1007/s10533-021-00778-8	US	Louisiana_shelf	Marine_surface	8.02e-05	0.28872	3600
Rogener_et_al.	2020	10.1002/lno.11254	Russia	Chukchi_Sea	Marine_surface	7.09885e-05	0.266727	3757.33
Uhlig_et_al.	2018	10.5194/bg-15-3311-2018	US_Alaska	Beaufort_sea	Marine_surface	0.0173232	65.5956	3786.57
Rogener_et_al.	2021	10.1007/s10533-021-00778-8	US	Louisiana_shelf	Marine_surface	0.00027268	1.1228	4117.65
Steinle_et_al.	2016	10.1002/lno.10388	Germany	North_Sea	Marine_surface	8.02e-05	0.33684	4200
Rogener_et_al.	2020	10.1002/lno.11254	Russia	Chukchi_Sea	Marine_surface	0.000127825	0.555663	4347.07
Rogener_et_al.	2021	10.1007/s10533-021-00778-8	US	Louisiana_shelf	Marine_surface	0.00059348	2.63056	4432.43
Steinle_et_al.	2016	10.1002/lno.10388	Germany	North_Sea	Marine_surface	3.208e-05	0.14436	4500
Rogener_et_al.	2020	10.1002/lno.11254	Russia	Chukchi_Sea	Marine_surface	0.000103325	0.502353	4861.89
Rogener_et_al.	2021	10.1007/s10533-021-00778-8	US	Louisiana_shelf	Marine_surface	0.0001604	1.05864	6600
Rogener_et_al.	2020	10.1002/lno.11254	Russia	Chukchi_Sea	Marine_surface	8.81165e-05	0.584217	6630.05
Rogener_et_al.	2020	10.1002/lno.11254	Russia	Chukchi_Sea	Marine_surface	1.48623e-05	0.0998616	6719.1
Rogener_et_al.	2021	10.1007/s10533-021-00778-8	US	Louisiana_shelf	Marine_surface	4.812e-05	0.33684	7000
Rogener_et_al.	2020	10.1002/lno.11254	Russia	Chukchi_Sea	Marine_surface	2.30602e-05	0.409463	17756.3
Rogener_et_al.	2020	10.1002/lno.11254	Russia	Chukchi_Sea	Marine_surface	1.76283e-05	0.3408	19332.5
Rogener_et_al.	2021	10.1007/s10533-021-00778-8	US	Louisiana_shelf	Marine_surface	3.208e-05	0.6416	20000
Rogener_et_al.	2020	10.1002/lno.11254	Russia	Chukchi_Sea	Marine_surface	5.61958e-06	0.34892	62090
Bussmann_et_al.	2019	10.1594/PANGAEA.897351	Germany	Elbe_river_estuary	River_estuary	11.6771	1.23508	0.105769
Bussmann_et_al.	2019	10.1594/PANGAEA.897351	Germany	Elbe_river_estuary	River_estuary	25.6175	2.8872	0.112704
Bussmann_et_al.	2019	10.1594/PANGAEA.897351	Germany	Elbe_river_estuary	River_estuary	17.9199	2.05312	0.114572
Bussmann_et_al.	2019	10.1594/PANGAEA.897351	Germany	Elbe_river_estuary	River_estuary	3.11497	0.51328	0.164779
Bussmann_et_al.	2019	10.1594/PANGAEA.897351	Germany	Elbe_river_estuary	River_estuary	1.80771	0.65764	0.363798
Bussmann_et_al.	2019	10.1594/PANGAEA.897351	Germany	Elbe_river_estuary	River_estuary	1.57994	0.85012	0.538071
Bussmann_et_al.	2019	10.1594/PANGAEA.897351	Germany	Elbe_river_estuary	River_estuary	1.99056	1.10676	0.556003
Bussmann_et_al.	2019	10.1594/PANGAEA.897351	Germany	Elbe_river_estuary	River_estuary	2.0451	1.23508	0.603922
Bussmann_et_al.	2019	10.1594/PANGAEA.897351	Germany	Elbe_river_estuary	River_estuary	1.10836	0.68972	0.622287
Bussmann_et_al.	2019	10.1594/PANGAEA.897351	Germany	Elbe_river_estuary	River_estuary	35.9039	22.9372	0.638849
Bussmann_et_al.	2019	10.1594/PANGAEA.897351	Germany	Elbe_river_estuary	River_estuary	3.59938	2.83908	0.78877
Bussmann_et_al.	2019	10.1594/PANGAEA.897351	Germany	Elbe_river_estuary	River_estuary	7.7377	6.14332	0.793947
Bussmann_et_al.	2019	10.1594/PANGAEA.897351	Germany	Elbe_river_estuary	River_estuary	0.824456	0.7218	0.875486
Bussmann_et_al.	2019	10.1594/PANGAEA.897351	Germany	Elbe_river_estuary	River_estuary	9.09147	8.22852	0.905081
Bussmann_et_al.	2019	10.1594/PANGAEA.897351	Germany	Elbe_river_estuary	River_estuary	1.11959	1.0426	0.931232
Bussmann_et_al.	2019	10.1594/PANGAEA.897351	Germany	Elbe_river_estuary	River_estuary	11.2521	10.4902	0.932288
Bussmann_et_al.	2019	10.1594/PANGAEA.897351	Germany	Elbe_river_estuary	River_estuary	0.299948	0.30476	1.01604
Bussmann_et_al.	2019	10.1594/PANGAEA.897351	Germany	Elbe_river_estuary	River_estuary	1.03779	1.15488	1.11283
Bussmann_et_al.	2019	10.1594/PANGAEA.897351	Germany	Elbe_river_estuary	River_estuary	1.66495	1.87668	1.12717
Bussmann_et_al.	2019	10.1594/PANGAEA.897351	Germany	Elbe_river_estuary	River_estuary	6.43364	7.58692	1.17926
Bussmann_et_al.	2014	10.1594/PANGAEA.833923	Germany	Elbe_river_estuary	River_estuary	1.05864	1.2832	1.21212
Bussmann_et_al.	2014	10.1594/PANGAEA.833923	Germany	Elbe_river_estuary	River_estuary	30.1873	36.8118	1.21945
Bussmann_et_al.	2019	10.1594/PANGAEA.897351	Germany	Elbe_river_estuary	River_estuary	1.04741	1.31528	1.25574
Bussmann_et_al.	2019	10.1594/PANGAEA.897351	Germany	Elbe_river_estuary	River_estuary	8.27183	10.5062	1.27012
Bussmann_et_al.	2019	10.1594/PANGAEA.897351	Germany	Elbe_river_estuary	River_estuary	0.402604	0.51328	1.2749
Bussmann_et_al.	2019	10.1594/PANGAEA.897351	Germany	Elbe_river_estuary	River_estuary	0.388168	0.49724	1.28099
Bussmann_et_al.	2019	10.1594/PANGAEA.897351	Germany	Elbe_river_estuary	River_estuary	0.835684	1.09072	1.30518
Bussmann_et_al.	2019	10.1594/PANGAEA.897351	Germany	Elbe_river_estuary	River_estuary	0.429872	0.5614	1.30597
Bussmann_et_al.	2014	10.1594/PANGAEA.833923	Germany	Elbe_river_estuary	River_estuary	9.3032	12.3668	1.32931
Bussmann_et_al.	2019	10.1594/PANGAEA.897351	Germany	Elbe_river_estuary	River_estuary	0.798792	1.07468	1.34538
Bussmann_et_al.	2014	10.1594/PANGAEA.833923	Germany	Elbe_river_estuary	River_estuary	9.07864	12.6235	1.39046
Bussmann_et_al.	2014	10.1594/PANGAEA.833923	Germany	Elbe_river_estuary	River_estuary	23.8996	33.6359	1.40738
Bussmann_et_al.	2019	10.1594/PANGAEA.897351	Germany	Elbe_river_estuary	River_estuary	0.259848	0.36892	1.41975
Bussmann_et_al.	2019	10.1594/PANGAEA.897351	Germany	Elbe_river_estuary	River_estuary	5.97811	8.5012	1.42206
Bussmann_et_al.	2014	10.1594/PANGAEA.833923	Germany	Elbe_river_estuary	River_estuary	0.7218	1.05864	1.46667
Osudar_et_al.	2016	10.1093/femsec/fiw116	Russia	Lena_river_esturay	River_estuary	58.129	86.7604	1.49255
Bussmann_et_al.	2019	10.1594/PANGAEA.897351	Germany	Elbe_river_estuary	River_estuary	3.16148	4.86012	1.53729
Bussmann_et_al.	2014	10.1594/PANGAEA.833923	Germany	Elbe_river_estuary	River_estuary	5.46964	8.59744	1.57185
Bussmann_et_al.	2019	10.1594/PANGAEA.897351	Germany	Elbe_river_estuary	River_estuary	0.412228	0.65764	1.59533
Bussmann_et_al.	2019	10.1594/PANGAEA.897351	Germany	Elbe_river_estuary	River_estuary	3.98915	6.4962	1.62847
Bussmann_et_al.	2019	10.1594/PANGAEA.897351	Germany	Elbe_river_estuary	River_estuary	0.283908	0.49724	1.75141
Bussmann_et_al.	2019	10.1594/PANGAEA.897351	Germany	Elbe_river_estuary	River_estuary	0.181252	0.3208	1.76991
Bussmann_et_al.	2014	10.1594/PANGAEA.833923	Germany	Elbe_river_estuary	River_estuary	0.28872	0.52932	1.83333
Bussmann_et_al.	2019	10.1594/PANGAEA.897351	Germany	Elbe_river_estuary	River_estuary	0.137944	0.25664	1.86047
Bussmann_et_al.	2014	10.1594/PANGAEA.833923	Germany	Elbe_river_estuary	River_estuary	6.51224	12.7037	1.95074
Bussmann_et_al.	2014	10.1594/PANGAEA.833923	Germany	Elbe_river_estuary	River_estuary	4.02604	7.89168	1.96016
Bussmann_et_al.	2014	10.1594/PANGAEA.833923	Germany	Elbe_river_estuary	River_estuary	0.7218	1.4436	2
Bussmann_et_al.	2014	10.1594/PANGAEA.833923	Germany	Elbe_river_estuary	River_estuary	3.73732	7.50672	2.00858
Bussmann_et_al.	2019	10.1594/PANGAEA.897351	Germany	Elbe_river_estuary	River_estuary	0.303156	0.60952	2.01058
Bussmann_et_al.	2014	10.1594/PANGAEA.833923	Germany	Elbe_river_estuary	River_estuary	5.30924	10.9553	2.06344
Bussmann_et_al.	2014	10.1594/PANGAEA.833923	Germany	Elbe_river_estuary	River_estuary	0.802	1.66816	2.08
Bussmann_et_al.	2014	10.1594/PANGAEA.833923	Germany	Elbe_river_estuary	River_estuary	1.0426	2.19748	2.10769
Bussmann_et_al.	2014	10.1594/PANGAEA.833923	Germany	Elbe_river_estuary	River_estuary	0.28872	0.60952	2.11111
Osudar_et_al.	2016	10.1093/femsec/fiw116	Russia	Lena_river_esturay	River_estuary	184.781	390.462	2.11311
Bussmann_et_al.	2014	10.1594/PANGAEA.833923	Germany	Elbe_river_estuary	River_estuary	0.33684	0.7218	2.14286
Bussmann_et_al.	2014	10.1594/PANGAEA.833923	Germany	Elbe_river_estuary	River_estuary	0.22456	0.4812	2.14286
Bussmann_et_al.	2014	10.1594/PANGAEA.833923	Germany	Elbe_river_estuary	River_estuary	0.43308	0.94636	2.18519
Bussmann_et_al.	2014	10.1594/PANGAEA.833923	Germany	Elbe_river_estuary	River_estuary	0.2406	0.52932	2.2
Bussmann_et_al.	2014	10.1594/PANGAEA.833923	Germany	Elbe_river_estuary	River_estuary	0.20852	0.46516	2.23077
Bussmann_et_al.	2014	10.1594/PANGAEA.833923	Germany	Elbe_river_estuary	River_estuary	0.4812	1.07468	2.23333
Bussmann_et_al.	2014	10.1594/PANGAEA.833923	Germany	Elbe_river_estuary	River_estuary	2.13332	4.77992	2.2406
Bussmann_et_al.	2014	10.1594/PANGAEA.833923	Germany	Elbe_river_estuary	River_estuary	0.2406	0.54536	2.26667
Bussmann_et_al.	2014	10.1594/PANGAEA.833923	Germany	Elbe_river_estuary	River_estuary	0.89824	2.03708	2.26786
Namsaraev_et_al.	1995	10.1594/PANGAEA.746801	Russia	Yenisey_river_estuary	River_estuary	0.150776	0.350875	2.32713
Bussmann_et_al.	2014	10.1594/PANGAEA.833923	Germany	Elbe_river_estuary	River_estuary	1.55588	3.64108	2.34021
Bussmann_et_al.	2019	10.1594/PANGAEA.897351	Germany	Elbe_river_estuary	River_estuary	0.356088	0.85012	2.38739
Bussmann_et_al.	2019	10.1594/PANGAEA.897351	Germany	Elbe_river_estuary	River_estuary	0.542152	1.31528	2.42604
Bussmann_et_al.	2014	10.1594/PANGAEA.833923	Germany	Elbe_river_estuary	River_estuary	0.22456	0.54536	2.42857
Bussmann_et_al.	2014	10.1594/PANGAEA.833923	Germany	Elbe_river_estuary	River_estuary	0.25664	0.62556	2.4375
Bussmann_et_al.	2014	10.1594/PANGAEA.833923	Germany	Elbe_river_estuary	River_estuary	0.35288	0.86616	2.45455
Bussmann_et_al.	2014	10.1594/PANGAEA.833923	Germany	Elbe_river_estuary	River_estuary	1.66816	4.21852	2.52885
Bussmann_et_al.	2014	10.1594/PANGAEA.833923	Germany	Elbe_river_estuary	River_estuary	1.65212	4.39496	2.66019
Bussmann_et_al.	2019	10.1594/PANGAEA.897351	Germany	Elbe_river_estuary	River_estuary	0.134736	0.36892	2.7381
Namsaraev_et_al.	1995	10.1594/PANGAEA.746801	Russia	Yenisey_river_estuary	River_estuary	0.255036	0.70175	2.75157
Namsaraev_et_al.	1995	10.1594/PANGAEA.746801	Russia	Yenisey_river_estuary	River_estuary	0.102656	0.286429	2.79018
Bussmann_et_al.	2014	10.1594/PANGAEA.833923	Germany	Elbe_river_estuary	River_estuary	0.1604	0.44912	2.8
Bussmann_et_al.	2019	10.1594/PANGAEA.897351	Germany	Elbe_river_estuary	River_estuary	0.87418	2.45412	2.80734
Bussmann_et_al.	2019	10.1594/PANGAEA.897351	Germany	Elbe_river_estuary	River_estuary	0.5213	1.47568	2.83077
Bussmann_et_al.	2014	10.1594/PANGAEA.833923	Germany	Elbe_river_estuary	River_estuary	0.59348	1.6842	2.83784
Bussmann_et_al.	2019	10.1594/PANGAEA.897351	Germany	Elbe_river_estuary	River_estuary	0.129924	0.36892	2.83951
Bussmann_et_al.	2014	10.1594/PANGAEA.833923	Germany	Elbe_river_estuary	River_estuary	0.6416	1.82856	2.85
Bussmann_et_al.	2014	10.1594/PANGAEA.833923	Germany	Elbe_river_estuary	River_estuary	1.95688	5.614	2.86885
Bussmann_et_al.	2014	10.1594/PANGAEA.833923	Germany	Elbe_river_estuary	River_estuary	1.95688	5.614	2.86885
Bussmann_et_al.	2014	10.1594/PANGAEA.833923	Germany	Elbe_river_estuary	River_estuary	0.1604	0.46516	2.9
Namsaraev_et_al.	1995	10.1594/PANGAEA.746801	Russia	Yenisey_river_estuary	River_estuary	0.125112	0.365196	2.91896
Osudar_et_al.	2016	10.1093/femsec/fiw116	Russia	Lena_river_esturay	River_estuary	5.00448	14.6285	2.92308
Bussmann_et_al.	2014	10.1594/PANGAEA.833923	Germany	Elbe_river_estuary	River_estuary	0.12832	0.38496	3
Bussmann_et_al.	2014	10.1594/PANGAEA.833923	Germany	Elbe_river_estuary	River_estuary	0.12832	0.38496	3
Bussmann_et_al.	2014	10.1594/PANGAEA.833923	Germany	Elbe_river_estuary	River_estuary	0.11228	0.33684	3
Bussmann_et_al.	2019	10.1594/PANGAEA.897351	Germany	Elbe_river_estuary	River_estuary	0.190876	0.57744	3.02521
Bussmann_et_al.	2014	10.1594/PANGAEA.833923	Germany	Elbe_river_estuary	River_estuary	0.19248	0.59348	3.08333
Bussmann_et_al.	2014	10.1594/PANGAEA.833923	Germany	Elbe_river_estuary	River_estuary	0.11228	0.35288	3.14286
Bussmann_et_al.	2014	10.1594/PANGAEA.833923	Germany	Elbe_river_estuary	River_estuary	0.62556	2.02104	3.23077
Bussmann_et_al.	2019	10.1594/PANGAEA.897351	Germany	Elbe_river_estuary	River_estuary	0.16842	0.54536	3.2381
Namsaraev_et_al.	1995	10.1594/PANGAEA.746801	Russia	Yenisey_river_estuary	River_estuary	0.21654	0.70175	3.24074
Namsaraev_et_al.	1995	10.1594/PANGAEA.746801	Russia	Yenisey_river_estuary	River_estuary	0.298344	0.973857	3.26421
Namsaraev_et_al.	1995	10.1594/PANGAEA.746801	Russia	Yenisey_river_estuary	River_estuary	0.030476	0.10025	3.28947
Bussmann_et_al.	2014	10.1594/PANGAEA.833923	Germany	Elbe_river_estuary	River_estuary	0.1604	0.52932	3.3
Bussmann_et_al.	2014	10.1594/PANGAEA.833923	Germany	Elbe_river_estuary	River_estuary	1.13884	3.7694	3.30986
Bussmann_et_al.	2014	10.1594/PANGAEA.833923	Germany	Elbe_river_estuary	River_estuary	0.52932	1.7644	3.33333
Namsaraev_et_al.	1995	10.1594/PANGAEA.746801	Russia	Yenisey_river_estuary	River_estuary	0.012832	0.0429643	3.34821
Namsaraev_et_al.	1995	10.1594/PANGAEA.746801	Russia	Yenisey_river_estuary	River_estuary	0.012832	0.0429643	3.34821
Bussmann_et_al.	2019	10.1594/PANGAEA.897351	Germany	Elbe_river_estuary	River_estuary	0.229372	0.76992	3.35664
Bussmann_et_al.	2014	10.1594/PANGAEA.833923	Germany	Elbe_river_estuary	River_estuary	0.1604	0.54536	3.4
Bussmann_et_al.	2014	10.1594/PANGAEA.833923	Germany	Elbe_river_estuary	River_estuary	0.1604	0.54536	3.4
Bussmann_et_al.	2019	10.1594/PANGAEA.897351	Germany	Elbe_river_estuary	River_estuary	0.21654	0.73784	3.40741
Osudar_et_al.	2016	10.1093/femsec/fiw116	Russia	Lena_river_esturay	River_estuary	58.129	200.34	3.44647
Namsaraev_et_al.	1995	10.1594/PANGAEA.746801	Russia	Yenisey_river_estuary	River_estuary	0.014436	0.050125	3.47222
Bussmann_et_al.	2014	10.1594/PANGAEA.833923	Germany	Elbe_river_estuary	River_estuary	4.07416	14.1954	3.48425
Bussmann_et_al.	2019	10.1594/PANGAEA.897351	Germany	Elbe_river_estuary	River_estuary	0.298344	1.05864	3.54839
Namsaraev_et_al.	1995	10.1594/PANGAEA.746801	Russia	Yenisey_river_estuary	River_estuary	0.01604	0.0572857	3.57143
Bussmann_et_al.	2014	10.1594/PANGAEA.833923	Germany	Elbe_river_estuary	River_estuary	4.20248	15.1257	3.59924
Namsaraev_et_al.	1995	10.1594/PANGAEA.746801	Russia	Yenisey_river_estuary	River_estuary	0.059348	0.214821	3.61969
Namsaraev_et_al.	1995	10.1594/PANGAEA.746801	Russia	Yenisey_river_estuary	River_estuary	0.078596	0.286429	3.64431
Bussmann_et_al.	2014	10.1594/PANGAEA.833923	Germany	Elbe_river_estuary	River_estuary	1.31528	4.87616	3.70732
Namsaraev_et_al.	1995	10.1594/PANGAEA.746801	Russia	Yenisey_river_estuary	River_estuary	0.27268	1.03114	3.78151
Bussmann_et_al.	2019	10.1594/PANGAEA.897351	Germany	Elbe_river_estuary	River_estuary	0.206916	0.78596	3.79845
Bussmann_et_al.	2019	10.1594/PANGAEA.897351	Germany	Elbe_river_estuary	River_estuary	0.221352	0.86616	3.91304
Bussmann_et_al.	2014	10.1594/PANGAEA.833923	Germany	Elbe_river_estuary	River_estuary	0.3208	1.26716	3.95
Namsaraev_et_al.	1995	10.1594/PANGAEA.746801	Russia	Yenisey_river_estuary	River_estuary	0.07218	0.286429	3.96825
Bussmann_et_al.	2014	10.1594/PANGAEA.833923	Germany	Elbe_river_estuary	River_estuary	0.09624	0.38496	4
Bussmann_et_al.	2014	10.1594/PANGAEA.833923	Germany	Elbe_river_estuary	River_estuary	0.86616	3.48068	4.01852
Bussmann_et_al.	2019	10.1594/PANGAEA.897351	Germany	Elbe_river_estuary	River_estuary	0.391376	1.58796	4.05738
Bussmann_et_al.	2014	10.1594/PANGAEA.833923	Germany	Elbe_river_estuary	River_estuary	0.1604	0.65764	4.1
Bussmann_et_al.	2014	10.1594/PANGAEA.833923	Germany	Elbe_river_estuary	River_estuary	0.14436	0.59348	4.11111
Namsaraev_et_al.	1995	10.1594/PANGAEA.746801	Russia	Yenisey_river_estuary	River_estuary	0.020852	0.0859286	4.12088
Bussmann_et_al.	2014	10.1594/PANGAEA.833923	Germany	Elbe_river_estuary	River_estuary	0.43308	1.81252	4.18519
Bussmann_et_al.	2014	10.1594/PANGAEA.833923	Germany	Elbe_river_estuary	River_estuary	0.0802	0.33684	4.2
Namsaraev_et_al.	1995	10.1594/PANGAEA.746801	Russia	Yenisey_river_estuary	River_estuary	0.250224	1.05262	4.20673
Namsaraev_et_al.	1995	10.1594/PANGAEA.746801	Russia	Yenisey_river_estuary	River_estuary	0.247016	1.05262	4.26136
Bussmann_et_al.	2014	10.1594/PANGAEA.833923	Germany	Elbe_river_estuary	River_estuary	0.17644	0.75388	4.27273
Bussmann_et_al.	2014	10.1594/PANGAEA.833923	Germany	Elbe_river_estuary	River_estuary	0.36892	1.58796	4.30435
Namsaraev_et_al.	1995	10.1594/PANGAEA.746801	Russia	Yenisey_river_estuary	River_estuary	0.238996	1.03114	4.31448
Bussmann_et_al.	2014	10.1594/PANGAEA.833923	Germany	Elbe_river_estuary	River_estuary	0.09624	0.41704	4.33333
Namsaraev_et_al.	1995	10.1594/PANGAEA.746801	Russia	Yenisey_river_estuary	River_estuary	0.00802	0.0358036	4.46429
Namsaraev_et_al.	1995	10.1594/PANGAEA.746801	Russia	Yenisey_river_estuary	River_estuary	0.009624	0.0429643	4.46429
Namsaraev_et_al.	1995	10.1594/PANGAEA.746801	Russia	Yenisey_river_estuary	River_estuary	2.30334	10.3114	4.47672
Bussmann_et_al.	2019	10.1594/PANGAEA.897351	Germany	Elbe_river_estuary	River_estuary	0.046516	0.20852	4.48276
Bussmann_et_al.	2014	10.1594/PANGAEA.833923	Germany	Elbe_river_estuary	River_estuary	0.06416	0.28872	4.5
Bussmann_et_al.	2019	10.1594/PANGAEA.897351	Germany	Elbe_river_estuary	River_estuary	0.15238	0.68972	4.52632
Bussmann_et_al.	2014	10.1594/PANGAEA.833923	Germany	Elbe_river_estuary	River_estuary	0.11228	0.51328	4.57143
Namsaraev_et_al.	1995	10.1594/PANGAEA.746801	Russia	Yenisey_river_estuary	River_estuary	2.11086	9.73857	4.61355
Namsaraev_et_al.	1995	10.1594/PANGAEA.746801	Russia	Yenisey_river_estuary	River_estuary	1.85422	8.66446	4.67283
Namsaraev_et_al.	1995	10.1594/PANGAEA.746801	Russia	Yenisey_river_estuary	River_estuary	0.142756	0.673107	4.71509
Namsaraev_et_al.	1995	10.1594/PANGAEA.746801	Russia	Yenisey_river_estuary	River_estuary	2.11086	10.1682	4.81709
Namsaraev_et_al.	1995	10.1594/PANGAEA.746801	Russia	Yenisey_river_estuary	River_estuary	0.052932	0.257786	4.87013
Namsaraev_et_al.	1995	10.1594/PANGAEA.746801	Russia	Yenisey_river_estuary	River_estuary	0.044912	0.221982	4.9426
Namsaraev_et_al.	1995	10.1594/PANGAEA.746801	Russia	Yenisey_river_estuary	River_estuary	0.028872	0.143214	4.96032
Bussmann_et_al.	2019	10.1594/PANGAEA.897351	Germany	Elbe_river_estuary	River_estuary	0.153984	0.76992	5
Namsaraev_et_al.	1995	10.1594/PANGAEA.746801	Russia	Yenisey_river_estuary	River_estuary	0.672076	3.36554	5.00767
Namsaraev_et_al.	1995	10.1594/PANGAEA.746801	Russia	Yenisey_river_estuary	River_estuary	0.101052	0.515571	5.10204
Namsaraev_et_al.	1995	10.1594/PANGAEA.746801	Russia	Yenisey_river_estuary	River_estuary	0.22456	1.14571	5.10204
Namsaraev_et_al.	1995	10.1594/PANGAEA.746801	Russia	Yenisey_river_estuary	River_estuary	0.059348	0.307911	5.18822
Bussmann_et_al.	2014	10.1594/PANGAEA.833923	Germany	Elbe_river_estuary	River_estuary	0.11228	0.59348	5.28571
Bussmann_et_al.	2019	10.1594/PANGAEA.897351	Germany	Elbe_river_estuary	River_estuary	0.139548	0.73784	5.28736
Bussmann_et_al.	2019	10.1594/PANGAEA.897351	Germany	Elbe_river_estuary	River_estuary	0.102656	0.54536	5.3125
Bussmann_et_al.	2019	10.1594/PANGAEA.897351	Germany	Elbe_river_estuary	River_estuary	0.10426	0.5614	5.38462
Bussmann_et_al.	2014	10.1594/PANGAEA.833923	Germany	Elbe_river_estuary	River_estuary	0.0802	0.43308	5.4
Bussmann_et_al.	2014	10.1594/PANGAEA.833923	Germany	Elbe_river_estuary	River_estuary	0.22456	1.23508	5.5
Bussmann_et_al.	2019	10.1594/PANGAEA.897351	Germany	Elbe_river_estuary	River_estuary	0.115488	0.6416	5.55556
Bussmann_et_al.	2019	10.1594/PANGAEA.897351	Germany	Elbe_river_estuary	River_estuary	0.129924	0.7218	5.55556
Bussmann_et_al.	2019	10.1594/PANGAEA.897351	Germany	Elbe_river_estuary	River_estuary	0.243808	1.3634	5.59211
Bussmann_et_al.	2019	10.1594/PANGAEA.897351	Germany	Elbe_river_estuary	River_estuary	0.062556	0.35288	5.64103
Bussmann_et_al.	2014	10.1594/PANGAEA.833923	Germany	Elbe_river_estuary	River_estuary	0.09624	0.5614	5.83333
Bussmann_et_al.	2019	10.1594/PANGAEA.897351	Germany	Elbe_river_estuary	River_estuary	0.1203	0.70576	5.86667
Bussmann_et_al.	2014	10.1594/PANGAEA.833923	Germany	Elbe_river_estuary	River_estuary	1.10676	6.67264	6.02899
Bussmann_et_al.	2014	10.1594/PANGAEA.833923	Germany	Elbe_river_estuary	River_estuary	1.3634	8.22852	6.03529
Bussmann_et_al.	2014	10.1594/PANGAEA.833923	Germany	Elbe_river_estuary	River_estuary	0.1604	0.97844	6.1
Bussmann_et_al.	2014	10.1594/PANGAEA.833923	Germany	Elbe_river_estuary	River_estuary	0.12832	0.78596	6.125
Bussmann_et_al.	2019	10.1594/PANGAEA.897351	Germany	Elbe_river_estuary	River_estuary	0.093032	0.57744	6.2069
Namsaraev_et_al.	1995	10.1594/PANGAEA.746801	Russia	Yenisey_river_estuary	River_estuary	0.00802	0.050125	6.25
Bussmann_et_al.	2014	10.1594/PANGAEA.833923	Germany	Elbe_river_estuary	River_estuary	1.07468	6.9774	6.49254
Namsaraev_et_al.	1995	10.1594/PANGAEA.746801	Russia	Yenisey_river_estuary	River_estuary	0.102656	0.716071	6.97545
Bussmann_et_al.	2019	10.1594/PANGAEA.897351	Germany	Elbe_river_estuary	River_estuary	0.085012	0.59348	6.98113
Bussmann_et_al.	2014	10.1594/PANGAEA.833923	Germany	Elbe_river_estuary	River_estuary	0.85012	5.96688	7.01887
Bussmann_et_al.	2014	10.1594/PANGAEA.833923	Germany	Elbe_river_estuary	River_estuary	0.0802	0.57744	7.2
Bussmann_et_al.	2019	10.1594/PANGAEA.897351	Germany	Elbe_river_estuary	River_estuary	0.017644	0.12832	7.27273
Bussmann_et_al.	2014	10.1594/PANGAEA.833923	Germany	Elbe_river_estuary	River_estuary	0.04812	0.35288	7.33333
Bussmann_et_al.	2014	10.1594/PANGAEA.833923	Germany	Elbe_river_estuary	River_estuary	0.04812	0.35288	7.33333
Namsaraev_et_al.	1995	10.1594/PANGAEA.746801	Russia	Yenisey_river_estuary	River_estuary	0.004812	0.0358036	7.44048
Bussmann_et_al.	2019	10.1594/PANGAEA.897351	Germany	Elbe_river_estuary	River_estuary	0.073784	0.57744	7.82609
Namsaraev_et_al.	1995	10.1594/PANGAEA.746801	Russia	Yenisey_river_estuary	River_estuary	0.118696	0.930893	7.84266
Bussmann_et_al.	2014	10.1594/PANGAEA.833923	Germany	Elbe_river_estuary	River_estuary	0.1604	1.29924	8.1
Bussmann_et_al.	2019	10.1594/PANGAEA.897351	Germany	Elbe_river_estuary	River_estuary	1.03618	8.421	8.12693
Bussmann_et_al.	2019	10.1594/PANGAEA.897351	Germany	Elbe_river_estuary	River_estuary	0.16842	1.37944	8.19048
Bussmann_et_al.	2019	10.1594/PANGAEA.897351	Germany	Elbe_river_estuary	River_estuary	1.69222	14.1312	8.35071
Bussmann_et_al.	2014	10.1594/PANGAEA.833923	Germany	Elbe_river_estuary	River_estuary	0.09624	0.81804	8.5
Bussmann_et_al.	2019	10.1594/PANGAEA.897351	Germany	Elbe_river_estuary	River_estuary	0.113884	0.97844	8.59155
Bussmann_et_al.	2019	10.1594/PANGAEA.897351	Germany	Elbe_river_estuary	River_estuary	0.059348	0.52932	8.91892
Bussmann_et_al.	2019	10.1594/PANGAEA.897351	Germany	Elbe_river_estuary	River_estuary	1.03618	9.27112	8.94737
Bussmann_et_al.	2019	10.1594/PANGAEA.897351	Germany	Elbe_river_estuary	River_estuary	0.035288	0.3208	9.09091
Bussmann_et_al.	2019	10.1594/PANGAEA.897351	Germany	Elbe_river_estuary	River_estuary	0.083408	0.76992	9.23077
Bussmann_et_al.	2019	10.1594/PANGAEA.897351	Germany	Elbe_river_estuary	River_estuary	0.046516	0.43308	9.31034
Bussmann_et_al.	2019	10.1594/PANGAEA.897351	Germany	Elbe_river_estuary	River_estuary	0.10426	0.97844	9.38462
Bussmann_et_al.	2019	10.1594/PANGAEA.897351	Germany	Elbe_river_estuary	River_estuary	0.065764	0.62556	9.5122
Bussmann_et_al.	2019	10.1594/PANGAEA.897351	Germany	Elbe_river_estuary	River_estuary	0.075388	0.7218	9.57447
Bussmann_et_al.	2019	10.1594/PANGAEA.897351	Germany	Elbe_river_estuary	River_estuary	0.075388	0.7218	9.57447
Bussmann_et_al.	2019	10.1594/PANGAEA.897351	Germany	Elbe_river_estuary	River_estuary	0.076992	0.73784	9.58333
Bussmann_et_al.	2019	10.1594/PANGAEA.897351	Germany	Elbe_river_estuary	River_estuary	0.150776	1.47568	9.78723
Bussmann_et_al.	2014	10.1594/PANGAEA.833923	Germany	Elbe_river_estuary	River_estuary	0.06416	0.67368	10.5
Osudar_et_al.	2016	10.1093/femsec/fiw116	Russia	Lena_river_esturay	River_estuary	0.230976	2.66264	11.5278
Bussmann_et_al.	2019	10.1594/PANGAEA.897351	Germany	Elbe_river_estuary	River_estuary	0.035288	0.41704	11.8182
Bussmann_et_al.	2019	10.1594/PANGAEA.897351	Germany	Elbe_river_estuary	River_estuary	0.02406	0.28872	12
Bussmann_et_al.	2014	10.1594/PANGAEA.833923	Germany	Elbe_river_estuary	River_estuary	0.06416	0.76992	12
Bussmann_et_al.	2019	10.1594/PANGAEA.897351	Germany	Elbe_river_estuary	River_estuary	0.030476	0.36892	12.1053
Bussmann_et_al.	2019	10.1594/PANGAEA.897351	Germany	Elbe_river_estuary	River_estuary	0.076992	0.94636	12.2917
Bussmann_et_al.	2019	10.1594/PANGAEA.897351	Germany	Elbe_river_estuary	River_estuary	0.03208	0.401	12.5
Bussmann_et_al.	2019	10.1594/PANGAEA.897351	Germany	Elbe_river_estuary	River_estuary	0.017644	0.22456	12.7273
Bussmann_et_al.	2019	10.1594/PANGAEA.897351	Germany	Elbe_river_estuary	River_estuary	0.052932	0.67368	12.7273
Bussmann_et_al.	2019	10.1594/PANGAEA.897351	Germany	Elbe_river_estuary	River_estuary	0.049724	0.6416	12.9032
Bussmann_et_al.	2014	10.1594/PANGAEA.833923	Germany	Elbe_river_estuary	River_estuary	0.06416	0.83408	13
Bussmann_et_al.	2014	10.1594/PANGAEA.833923	Germany	Elbe_river_estuary	River_estuary	0.04812	0.6416	13.3333
Bussmann_et_al.	2019	10.1594/PANGAEA.897351	Germany	Elbe_river_estuary	River_estuary	0.09624	1.29924	13.5
Bussmann_et_al.	2019	10.1594/PANGAEA.897351	Germany	Elbe_river_estuary	River_estuary	0.017644	0.2406	13.6364
Bussmann_et_al.	2014	10.1594/PANGAEA.833923	Germany	Elbe_river_estuary	River_estuary	0.04812	0.65764	13.6667
Bussmann_et_al.	2019	10.1594/PANGAEA.897351	Germany	Elbe_river_estuary	River_estuary	0.253432	3.64108	14.3671
Bussmann_et_al.	2019	10.1594/PANGAEA.897351	Germany	Elbe_river_estuary	River_estuary	0.035288	0.51328	14.5455
Bussmann_et_al.	2019	10.1594/PANGAEA.897351	Germany	Elbe_river_estuary	River_estuary	0.049724	0.73784	14.8387
Bussmann_et_al.	2019	10.1594/PANGAEA.897351	Germany	Elbe_river_estuary	River_estuary	0.101052	1.53984	15.2381
Bussmann_et_al.	2019	10.1594/PANGAEA.897351	Germany	Elbe_river_estuary	River_estuary	0.020852	0.3208	15.3846
Bussmann_et_al.	2019	10.1594/PANGAEA.897351	Germany	Elbe_river_estuary	River_estuary	0.03208	0.49724	15.5
Bussmann_et_al.	2014	10.1594/PANGAEA.833923	Germany	Elbe_river_estuary	River_estuary	0.03208	0.54536	17
Bussmann_et_al.	2019	10.1594/PANGAEA.897351	Germany	Elbe_river_estuary	River_estuary	0.067368	1.21904	18.0952
Bussmann_et_al.	2019	10.1594/PANGAEA.897351	Germany	Elbe_river_estuary	River_estuary	0.075388	1.37944	18.2979
Bussmann_et_al.	2019	10.1594/PANGAEA.897351	Germany	Elbe_river_estuary	River_estuary	0.0401	0.76992	19.2
Bussmann_et_al.	2019	10.1594/PANGAEA.897351	Germany	Elbe_river_estuary	River_estuary	0.035288	0.68972	19.5455
Bussmann_et_al.	2019	10.1594/PANGAEA.897351	Germany	Elbe_river_estuary	River_estuary	0.017644	0.35288	20
Bussmann_et_al.	2019	10.1594/PANGAEA.897351	Germany	Elbe_river_estuary	River_estuary	0.041704	0.8822	21.1538
Bussmann_et_al.	2019	10.1594/PANGAEA.897351	Germany	Elbe_river_estuary	River_estuary	0.068972	1.45964	21.1628
Bussmann_et_al.	2019	10.1594/PANGAEA.897351	Germany	Elbe_river_estuary	River_estuary	0.060952	1.33132	21.8421
Bussmann_et_al.	2019	10.1594/PANGAEA.897351	Germany	Elbe_river_estuary	River_estuary	0.030476	0.67368	22.1053
Bussmann_et_al.	2019	10.1594/PANGAEA.897351	Germany	Elbe_river_estuary	River_estuary	0.028872	0.6416	22.2222
Bussmann_et_al.	2019	10.1594/PANGAEA.897351	Germany	Elbe_river_estuary	River_estuary	0.0401	0.89824	22.4
Bussmann_et_al.	2019	10.1594/PANGAEA.897351	Germany	Elbe_river_estuary	River_estuary	0.03208	0.73784	23
Bussmann_et_al.	2019	10.1594/PANGAEA.897351	Germany	Elbe_river_estuary	River_estuary	0.046516	1.07468	23.1034
Bussmann_et_al.	2019	10.1594/PANGAEA.897351	Germany	Elbe_river_estuary	River_estuary	0.42506	10.0571	23.6604
Bussmann_et_al.	2019	10.1594/PANGAEA.897351	Germany	Elbe_river_estuary	River_estuary	0.076992	1.90876	24.7917
Bussmann_et_al.	2019	10.1594/PANGAEA.897351	Germany	Elbe_river_estuary	River_estuary	0.07218	1.8446	25.5556
Bussmann_et_al.	2019	10.1594/PANGAEA.897351	Germany	Elbe_river_estuary	River_estuary	0.028872	0.75388	26.1111
Bussmann_et_al.	2019	10.1594/PANGAEA.897351	Germany	Elbe_river_estuary	River_estuary	0.02406	0.6416	26.6667
Bussmann_et_al.	2019	10.1594/PANGAEA.897351	Germany	Elbe_river_estuary	River_estuary	0.046516	1.2832	27.5862
Bussmann_et_al.	2019	10.1594/PANGAEA.897351	Germany	Elbe_river_estuary	River_estuary	0.068972	1.9248	27.907
Bussmann_et_al.	2019	10.1594/PANGAEA.897351	Germany	Elbe_river_estuary	River_estuary	0.025664	0.7218	28.125
Bussmann_et_al.	2019	10.1594/PANGAEA.897351	Germany	Elbe_river_estuary	River_estuary	0.035288	0.99448	28.1818
Bussmann_et_al.	2019	10.1594/PANGAEA.897351	Germany	Elbe_river_estuary	River_estuary	0.020852	0.59348	28.4615
Bussmann_et_al.	2019	10.1594/PANGAEA.897351	Germany	Elbe_river_estuary	River_estuary	0.025664	0.78596	30.625
Bussmann_et_al.	2019	10.1594/PANGAEA.897351	Germany	Elbe_river_estuary	River_estuary	0.48922	15.7834	32.2623
Bussmann_et_al.	2019	10.1594/PANGAEA.897351	Germany	Elbe_river_estuary	River_estuary	0.004812	0.1604	33.3333
Bussmann_et_al.	2019	10.1594/PANGAEA.897351	Germany	Elbe_river_estuary	River_estuary	0.017644	0.60952	34.5455
Bussmann_et_al.	2019	10.1594/PANGAEA.897351	Germany	Elbe_river_estuary	River_estuary	0.006416	0.22456	35
Bussmann_et_al.	2019	10.1594/PANGAEA.897351	Germany	Elbe_river_estuary	River_estuary	0.012832	0.44912	35
Bussmann_et_al.	2019	10.1594/PANGAEA.897351	Germany	Elbe_river_estuary	River_estuary	0.017644	0.6416	36.3636
Bussmann_et_al.	2019	10.1594/PANGAEA.897351	Germany	Elbe_river_estuary	River_estuary	0.004812	0.17644	36.6667
Bussmann_et_al.	2019	10.1594/PANGAEA.897351	Germany	Elbe_river_estuary	River_estuary	0.019248	0.7218	37.5
Bussmann_et_al.	2019	10.1594/PANGAEA.897351	Germany	Elbe_river_estuary	River_estuary	0.014436	0.54536	37.7778
Bussmann_et_al.	2019	10.1594/PANGAEA.897351	Germany	Elbe_river_estuary	River_estuary	0.020852	0.802	38.4615
Bussmann_et_al.	2019	10.1594/PANGAEA.897351	Germany	Elbe_river_estuary	River_estuary	0.011228	0.44912	40
Bussmann_et_al.	2019	10.1594/PANGAEA.897351	Germany	Elbe_river_estuary	River_estuary	0.004812	0.19248	40
Bussmann_et_al.	2019	10.1594/PANGAEA.897351	Germany	Elbe_river_estuary	River_estuary	0.009624	0.38496	40
Bussmann_et_al.	2019	10.1594/PANGAEA.897351	Germany	Elbe_river_estuary	River_estuary	0.014436	0.60952	42.2222
Bussmann_et_al.	2019	10.1594/PANGAEA.897351	Germany	Elbe_river_estuary	River_estuary	0.01604	0.68972	43
Bussmann_et_al.	2019	10.1594/PANGAEA.897351	Germany	Elbe_river_estuary	River_estuary	0.004812	0.20852	43.3333
Bussmann_et_al.	2019	10.1594/PANGAEA.897351	Germany	Elbe_river_estuary	River_estuary	0.014436	0.62556	43.3333
Bussmann_et_al.	2019	10.1594/PANGAEA.897351	Germany	Elbe_river_estuary	River_estuary	0.02406	1.0426	43.3333
Bussmann_et_al.	2019	10.1594/PANGAEA.897351	Germany	Elbe_river_estuary	River_estuary	0.038496	1.66816	43.3333
Bussmann_et_al.	2019	10.1594/PANGAEA.897351	Germany	Elbe_river_estuary	River_estuary	0.00802	0.35288	44
Bussmann_et_al.	2019	10.1594/PANGAEA.897351	Germany	Elbe_river_estuary	River_estuary	0.011228	0.51328	45.7143
Bussmann_et_al.	2019	10.1594/PANGAEA.897351	Germany	Elbe_river_estuary	River_estuary	0.027268	1.25112	45.8824
Bussmann_et_al.	2019	10.1594/PANGAEA.897351	Germany	Elbe_river_estuary	River_estuary	0.00802	0.36892	46
Bussmann_et_al.	2019	10.1594/PANGAEA.897351	Germany	Elbe_river_estuary	River_estuary	0.004812	0.22456	46.6667
Bussmann_et_al.	2019	10.1594/PANGAEA.897351	Germany	Elbe_river_estuary	River_estuary	0.012832	0.62556	48.75
Bussmann_et_al.	2019	10.1594/PANGAEA.897351	Germany	Elbe_river_estuary	River_estuary	0.004812	0.2406	50
Bussmann_et_al.	2019	10.1594/PANGAEA.897351	Germany	Elbe_river_estuary	River_estuary	0.006416	0.3208	50
Bussmann_et_al.	2019	10.1594/PANGAEA.897351	Germany	Elbe_river_estuary	River_estuary	0.01604	0.81804	51
Bussmann_et_al.	2019	10.1594/PANGAEA.897351	Germany	Elbe_river_estuary	River_estuary	0.00802	0.41704	52
Bussmann_et_al.	2019	10.1594/PANGAEA.897351	Germany	Elbe_river_estuary	River_estuary	0.006416	0.33684	52.5
Bussmann_et_al.	2019	10.1594/PANGAEA.897351	Germany	Elbe_river_estuary	River_estuary	0.00802	0.43308	54
Bussmann_et_al.	2019	10.1594/PANGAEA.897351	Germany	Elbe_river_estuary	River_estuary	0.00802	0.43308	54
Bussmann_et_al.	2019	10.1594/PANGAEA.897351	Germany	Elbe_river_estuary	River_estuary	0.033684	1.82856	54.2857
Bussmann_et_al.	2019	10.1594/PANGAEA.897351	Germany	Elbe_river_estuary	River_estuary	0.003208	0.17644	55
Bussmann_et_al.	2019	10.1594/PANGAEA.897351	Germany	Elbe_river_estuary	River_estuary	0.006416	0.35288	55
Bussmann_et_al.	2019	10.1594/PANGAEA.897351	Germany	Elbe_river_estuary	River_estuary	0.00802	0.44912	56
Bussmann_et_al.	2019	10.1594/PANGAEA.897351	Germany	Elbe_river_estuary	River_estuary	0.00802	0.44912	56
Bussmann_et_al.	2019	10.1594/PANGAEA.897351	Germany	Elbe_river_estuary	River_estuary	0.001604	0.09624	60
Bussmann_et_al.	2019	10.1594/PANGAEA.897351	Germany	Elbe_river_estuary	River_estuary	0.003208	0.19248	60
Bussmann_et_al.	2019	10.1594/PANGAEA.897351	Germany	Elbe_river_estuary	River_estuary	0.003208	0.19248	60
Bussmann_et_al.	2019	10.1594/PANGAEA.897351	Germany	Elbe_river_estuary	River_estuary	0.003208	0.19248	60
Bussmann_et_al.	2019	10.1594/PANGAEA.897351	Germany	Elbe_river_estuary	River_estuary	0.004812	0.28872	60
Bussmann_et_al.	2019	10.1594/PANGAEA.897351	Germany	Elbe_river_estuary	River_estuary	0.004812	0.28872	60
Bussmann_et_al.	2019	10.1594/PANGAEA.897351	Germany	Elbe_river_estuary	River_estuary	0.00802	0.4812	60
Bussmann_et_al.	2019	10.1594/PANGAEA.897351	Germany	Elbe_river_estuary	River_estuary	0.011228	0.70576	62.8571
Bussmann_et_al.	2019	10.1594/PANGAEA.897351	Germany	Elbe_river_estuary	River_estuary	0.00802	0.51328	64
Bussmann_et_al.	2019	10.1594/PANGAEA.897351	Germany	Elbe_river_estuary	River_estuary	0.003208	0.20852	65
Bussmann_et_al.	2019	10.1594/PANGAEA.897351	Germany	Elbe_river_estuary	River_estuary	0.004812	0.3208	66.6667
Bussmann_et_al.	2019	10.1594/PANGAEA.897351	Germany	Elbe_river_estuary	River_estuary	0.009624	0.6416	66.6667
Bussmann_et_al.	2019	10.1594/PANGAEA.897351	Germany	Elbe_river_estuary	River_estuary	0.009624	0.65764	68.3333
Bussmann_et_al.	2019	10.1594/PANGAEA.897351	Germany	Elbe_river_estuary	River_estuary	0.012832	0.8822	68.75
Bussmann_et_al.	2019	10.1594/PANGAEA.897351	Germany	Elbe_river_estuary	River_estuary	0.001604	0.11228	70
Bussmann_et_al.	2019	10.1594/PANGAEA.897351	Germany	Elbe_river_estuary	River_estuary	0.003208	0.22456	70
Bussmann_et_al.	2019	10.1594/PANGAEA.897351	Germany	Elbe_river_estuary	River_estuary	0.00802	0.5614	70
Bussmann_et_al.	2019	10.1594/PANGAEA.897351	Germany	Elbe_river_estuary	River_estuary	0.004812	0.33684	70
Bussmann_et_al.	2019	10.1594/PANGAEA.897351	Germany	Elbe_river_estuary	River_estuary	0.004812	0.35288	73.3333
Bussmann_et_al.	2019	10.1594/PANGAEA.897351	Germany	Elbe_river_estuary	River_estuary	0.003208	0.2406	75
Bussmann_et_al.	2019	10.1594/PANGAEA.897351	Germany	Elbe_river_estuary	River_estuary	0.003208	0.2406	75
Bussmann_et_al.	2019	10.1594/PANGAEA.897351	Germany	Elbe_river_estuary	River_estuary	0.003208	0.2406	75
Bussmann_et_al.	2019	10.1594/PANGAEA.897351	Germany	Elbe_river_estuary	River_estuary	0.001604	0.12832	80
Bussmann_et_al.	2019	10.1594/PANGAEA.897351	Germany	Elbe_river_estuary	River_estuary	0.001604	0.12832	80
Bussmann_et_al.	2019	10.1594/PANGAEA.897351	Germany	Elbe_river_estuary	River_estuary	0.003208	0.25664	80
Bussmann_et_al.	2019	10.1594/PANGAEA.897351	Germany	Elbe_river_estuary	River_estuary	0.003208	0.27268	85
Bussmann_et_al.	2019	10.1594/PANGAEA.897351	Germany	Elbe_river_estuary	River_estuary	0.001604	0.14436	90
Bussmann_et_al.	2019	10.1594/PANGAEA.897351	Germany	Elbe_river_estuary	River_estuary	0.001604	0.14436	90
Bussmann_et_al.	2019	10.1594/PANGAEA.897351	Germany	Elbe_river_estuary	River_estuary	0.003208	0.30476	95
Bussmann_et_al.	2019	10.1594/PANGAEA.897351	Germany	Elbe_river_estuary	River_estuary	0.02406	2.37392	98.6667
Bussmann_et_al.	2019	10.1594/PANGAEA.897351	Germany	Elbe_river_estuary	River_estuary	0.001604	0.17644	110
Bussmann_et_al.	2019	10.1594/PANGAEA.897351	Germany	Elbe_river_estuary	River_estuary	0.001604	0.17644	110
Bussmann_et_al.	2019	10.1594/PANGAEA.897351	Germany	Elbe_river_estuary	River_estuary	0.001604	0.17644	110
Bussmann_et_al.	2019	10.1594/PANGAEA.897351	Germany	Elbe_river_estuary	River_estuary	0.001604	0.17644	110
Bussmann_et_al.	2019	10.1594/PANGAEA.897351	Germany	Elbe_river_estuary	River_estuary	0.00802	0.91428	114
Bussmann_et_al.	2019	10.1594/PANGAEA.897351	Germany	Elbe_river_estuary	River_estuary	0.004812	0.5614	116.667
Bussmann_et_al.	2019	10.1594/PANGAEA.897351	Germany	Elbe_river_estuary	River_estuary	0.001604	0.19248	120
Bussmann_et_al.	2019	10.1594/PANGAEA.897351	Germany	Elbe_river_estuary	River_estuary	0.00802	1.01052	126
Bussmann_et_al.	2019	10.1594/PANGAEA.897351	Germany	Elbe_river_estuary	River_estuary	0.001604	0.20852	130
Bussmann_et_al.	2019	10.1594/PANGAEA.897351	Germany	Elbe_river_estuary	River_estuary	0.001604	0.20852	130
Bussmann_et_al.	2019	10.1594/PANGAEA.897351	Germany	Elbe_river_estuary	River_estuary	0.01604	2.0852	130
Bussmann_et_al.	2019	10.1594/PANGAEA.897351	Germany	Elbe_river_estuary	River_estuary	0.001604	0.22456	140
Bussmann_et_al.	2019	10.1594/PANGAEA.897351	Germany	Elbe_river_estuary	River_estuary	0.004812	0.67368	140
Bussmann_et_al.	2019	10.1594/PANGAEA.897351	Germany	Elbe_river_estuary	River_estuary	0.004812	0.73784	153.333
Bussmann_et_al.	2019	10.1594/PANGAEA.897351	Germany	Elbe_river_estuary	River_estuary	0.00802	1.23508	154
Bussmann_et_al.	2019	10.1594/PANGAEA.897351	Germany	Elbe_river_estuary	River_estuary	0.003208	0.49724	155
Bussmann_et_al.	2019	10.1594/PANGAEA.897351	Germany	Elbe_river_estuary	River_estuary	0.001604	0.25664	160
Bussmann_et_al.	2019	10.1594/PANGAEA.897351	Germany	Elbe_river_estuary	River_estuary	0.006416	1.07468	167.5
Bussmann_et_al.	2019	10.1594/PANGAEA.897351	Germany	Elbe_river_estuary	River_estuary	0.001604	0.27268	170
Bussmann_et_al.	2019	10.1594/PANGAEA.897351	Germany	Elbe_river_estuary	River_estuary	0.001604	0.27268	170
Bussmann_et_al.	2019	10.1594/PANGAEA.897351	Germany	Elbe_river_estuary	River_estuary	0.006416	1.3634	212.5
Bussmann_et_al.	2019	10.1594/PANGAEA.897351	Germany	Elbe_river_estuary	River_estuary	0.006416	1.55588	242.5
Bussmann_et_al.	2019	10.1594/PANGAEA.897351	Germany	Elbe_river_estuary	River_estuary	0.001604	0.54536	340
Bussmann_et_al.	2019	10.1594/PANGAEA.897351	Germany	Elbe_river_estuary	River_estuary	0.001604	0.62556	390
Bussmann_et_al.	2019	10.1594/PANGAEA.897351	Germany	Elbe_river_estuary	River_estuary	0.001604	0.67368	420
Bussmann_et_al.	2019	10.1594/PANGAEA.897351	Germany	Elbe_river_estuary	River_estuary	0.003208	1.42756	445
Bussmann_et_al.	2019	10.1594/PANGAEA.897351	Germany	Elbe_river_estuary	River_estuary	0.001604	0.7218	450
Bussmann_et_al.	2019	10.1594/PANGAEA.897351	Germany	Elbe_river_estuary	River_estuary	0.004812	2.406	500
Bussmann_et_al.	2019	10.1594/PANGAEA.897351	Germany	Elbe_river_estuary	River_estuary	0.001604	0.81804	510
Bussmann_et_al.	2019	10.1594/PANGAEA.897351	Germany	Elbe_river_estuary	River_estuary	0.001604	0.91428	570
Dzyuban	2011	10.1134/S0097807811050046	Russia	Rybinsk_reservoir	River_sediment	85.9286	128.893	1.5
Shen_et_al.	2019	10.1038/s41396-018-0302-y	UK	River_Marden	River_sediment	112.28	205.312	1.82857
Dzyuban	2011	10.1134/S0097807811050046	Russia	Rybinsk_reservoir	River_sediment	3.07911	5.65696	1.83721
Dzyuban	2011	10.1134/S0097807811050046	Russia	Rybinsk_reservoir	River_sediment	78.7679	171.857	2.18182
Dzyuban	2011	10.1134/S0097807811050046	Russia	Rybinsk_reservoir	River_sediment	2.005	4.94089	2.46429
Shen_et_al.	2019	10.1038/s41396-018-0302-y	UK	Hammer_stream	River_sediment	978.44	2433.27	2.48689
Shen_et_al.	2019	10.1038/s41396-018-0302-y	UK	Hammer_stream	River_sediment	802	2433.27	3.034
Shen_et_al.	2019	10.1038/s41396-018-0302-y	UK	Hammer_stream	River_sediment	609.52	2433.27	3.99211
Dzyuban	2011	10.1134/S0097807811050046	Russia	Rybinsk_reservoir	River_sediment	11.0275	45.757	4.14935
Shen_et_al.	2019	10.1038/s41396-018-0302-y	UK	River_Medway	River_sediment	176.44	787.564	4.46364
Dzyuban	2011	10.1134/S0097807811050046	Russia	Rybinsk_reservoir	River_sediment	1.86179	8.66446	4.65385
Shen_et_al.	2019	10.1038/s41396-018-0302-y	UK	River_Marden	River_sediment	32.08	205.312	6.4
Dzyuban	2011	10.1134/S0097807811050046	Russia	Rybinsk_reservoir	River_sediment	0.644464	4.36804	6.77778
Shen_et_al.	2019	10.1038/s41396-018-0302-y	UK	Hammer_stream	River_sediment	320.8	2433.27	7.585
Shen_et_al.	2019	10.1038/s41396-018-0302-y	UK	Hammer_stream	River_sediment	320.8	2433.27	7.585
Shen_et_al.	2019	10.1038/s41396-018-0302-y	UK	River_Medway	River_sediment	96.24	787.564	8.18333
Shen_et_al.	2019	10.1038/s41396-018-0302-y	UK	River_Marden	River_sediment	24.06	205.312	8.53333
Shen_et_al.	2019	10.1038/s41396-018-0302-y	UK	Hammer_stream	River_sediment	240.6	2433.27	10.1133
Shen_et_al.	2019	10.1038/s41396-018-0302-y	UK	Hammer_stream	River_sediment	240.6	2433.27	10.1133
Shen_et_al.	2019	10.1038/s41396-018-0302-y	UK	River_Nadder	River_sediment	88.22	936.736	10.6182
Dzyuban	2011	10.1134/S0097807811050046	Russia	Rybinsk_reservoir	River_sediment	0.787679	8.52125	10.8182
Shen_et_al.	2019	10.1038/s41396-018-0302-y	UK	River_Medway	River_sediment	64.16	787.564	12.275
Shen_et_al.	2019	10.1038/s41396-018-0302-y	UK	River_Marden	River_sediment	16.04	205.312	12.8
Shen_et_al.	2019	10.1038/s41396-018-0302-y	UK	River_Marden	River_sediment	16.04	205.312	12.8
Shen_et_al.	2019	10.1038/s41396-018-0302-y	UK	River_Marden	River_sediment	16.04	205.312	12.8
Shen_et_al.	2019	10.1038/s41396-018-0302-y	UK	Hammer_stream	River_sediment	176.44	2433.27	13.7909
Shen_et_al.	2019	10.1038/s41396-018-0302-y	UK	Hammer_stream	River_sediment	160.4	2433.27	15.17
Dzyuban	2011	10.1134/S0097807811050046	Russia	Rybinsk_reservoir	River_sediment	0.787679	12.2448	15.5455
Dzyuban	2011	10.1134/S0097807811050046	Russia	Rybinsk_reservoir	River_sediment	0.644464	10.025	15.5556
Shen_et_al.	2019	10.1038/s41396-018-0302-y	UK	River_Nadder	River_sediment	57.744	936.736	16.2222
Shen_et_al.	2019	10.1038/s41396-018-0302-y	UK	River_Nadder	River_sediment	56.14	936.736	16.6857
Dzyuban	2011	10.1134/S0097807811050046	Russia	Rybinsk_reservoir	River_sediment	0.544214	9.09411	16.7105
Shen_et_al.	2019	10.1038/s41396-018-0302-y	UK	River_Nadder	River_sediment	48.12	936.736	19.4667
Shen_et_al.	2019	10.1038/s41396-018-0302-y	UK	River_Medway	River_sediment	40.1	787.564	19.64
Shen_et_al.	2019	10.1038/s41396-018-0302-y	UK	Hammer_stream	River_sediment	112.28	2433.27	21.6714
Dzyuban	2011	10.1134/S0097807811050046	Russia	Rybinsk_reservoir	River_sediment	0.587179	12.7461	21.7073
Shen_et_al.	2019	10.1038/s41396-018-0302-y	UK	River_Medway	River_sediment	32.08	787.564	24.55
Dzyuban	2011	10.1134/S0097807811050046	Russia	Rybinsk_reservoir	River_sediment	0.458286	12.03	26.25
Shen_et_al.	2019	10.1038/s41396-018-0302-y	UK	River_Medway	River_sediment	28.872	787.564	27.2778
Shen_et_al.	2019	10.1038/s41396-018-0302-y	UK	River_Medway	River_sediment	28.872	787.564	27.2778
Shen_et_al.	2019	10.1038/s41396-018-0302-y	UK	River_Nadder	River_sediment	16.04	936.736	58.4
Dzyuban	2011	10.1134/S0097807811050046	Russia	Rybinsk_reservoir	River_sediment	0.150375	12.388	82.381
Shen_et_al.	2019	10.1038/s41396-018-0302-y	UK	River_Nadder	River_sediment	11.228	936.736	83.4286
Shen_et_al.	2019	10.1038/s41396-018-0302-y	UK	River_Medway	River_sediment	8.02	787.564	98.2
Shen_et_al.	2019	10.1038/s41396-018-0302-y	UK	River_Medway	River_sediment	8.02	787.564	98.2
Shen_et_al.	2019	10.1038/s41396-018-0302-y	UK	River_Nadder	River_sediment	8.02	936.736	116.8
Shen_et_al.	2019	10.1038/s41396-018-0302-y	UK	River_Nadder	River_sediment	6.416	936.736	146
Dzyuban	2011	10.1134/S0097807811050046	Russia	Rybinsk_reservoir	River_water_column	144.646	201.932	1.39604
Dzyuban	2011	10.1134/S0097807811050046	Russia	Rybinsk_reservoir	River_water_column	85.9286	128.893	1.5
Dzyuban	2011	10.1134/S0097807811050046	Russia	Rybinsk_reservoir	River_water_column	41.6754	78.7679	1.89003
Dzyuban	2011	10.1134/S0097807811050046	Russia	Rybinsk_reservoir	River_water_column	27.5687	54.6362	1.98182
Osudar_et_al.	2016	10.1093/femsec/fiw116	Russia	Lena_river	River_water_column	41.9606	102.752	2.44878
Dzyuban	2011	10.1134/S0097807811050046	Russia	Rybinsk_reservoir	River_water_column	27.5687	68.3132	2.47792
Dzyuban	2011	10.1134/S0097807811050046	Russia	Rybinsk_reservoir	River_water_column	55.8536	150.375	2.69231
Dzyuban	2011	10.1134/S0097807811050046	Russia	Rybinsk_reservoir	River_water_column	10.0966	34.5146	3.41844
Dzyuban	2011	10.1134/S0097807811050046	Russia	Rybinsk_reservoir	River_water_column	4.65446	19.4055	4.16923
Dzyuban	2011	10.1134/S0097807811050046	Russia	Rybinsk_reservoir	River_water_column	2.50625	13.3189	5.31429
Osudar_et_al.	2016	10.1093/femsec/fiw116	Russia	Lena_river	River_water_column	0.538944	3.09572	5.74405
Osudar_et_al.	2016	10.1093/femsec/fiw116	Russia	Lena_river	River_water_column	0.38496	2.45412	6.375
Osudar_et_al.	2016	10.1093/femsec/fiw116	Russia	Lena_river	River_water_column	0.538944	3.46464	6.42857
Osudar_et_al.	2016	10.1093/femsec/fiw116	Russia	Lena_river	River_water_column	0.461952	3.46464	7.5
Osudar_et_al.	2016	10.1093/femsec/fiw116	Russia	Lena_river	River_water_column	0.346464	2.74284	7.91667
Osudar_et_al.	2016	10.1093/femsec/fiw116	Russia	Lena_river	River_water_column	0.38496	3.15988	8.20833
Dzyuban	2011	10.1134/S0097807811050046	Russia	Rybinsk_reservoir	River_water_column	1.86179	16.04	8.61538
Osudar_et_al.	2016	10.1093/femsec/fiw116	Russia	Lena_river	River_water_column	0.269472	2.34184	8.69048
Osudar_et_al.	2016	10.1093/femsec/fiw116	Russia	Lena_river	River_water_column	0.269472	2.406	8.92857
Osudar_et_al.	2016	10.1093/femsec/fiw116	Russia	Lena_river	River_water_column	0.423456	4.10624	9.69697
Dzyuban	2011	10.1134/S0097807811050046	Russia	Rybinsk_reservoir	River_water_column	0.451125	5.29893	11.746
Dzyuban	2011	10.1134/S0097807811050046	Russia	Rybinsk_reservoir	River_water_column	0.164696	2.36304	14.3478
Osudar_et_al.	2016	10.1093/femsec/fiw116	Russia	Lena_river	River_water_column	0.153984	2.2456	14.5833
Osudar_et_al.	2016	10.1093/femsec/fiw116	Russia	Lena_river	River_water_column	0.153984	2.34184	15.2083
Dzyuban	2011	10.1134/S0097807811050046	Russia	Rybinsk_reservoir	River_water_column	0.859286	16.4696	19.1667
Osudar_et_al.	2016	10.1093/femsec/fiw116	Russia	Lena_river	River_water_column	0.115488	2.34184	20.2778
Abril_&_Iversen	2002	10.3354/meps230171	Norway	Randers_fjord	River_water_column	0.243808	5.56588	22.8289
Dzyuban	2011	10.1134/S0097807811050046	Russia	Rybinsk_reservoir	River_water_column	0.121732	3.22232	26.4706
Dzyuban	2011	10.1134/S0097807811050046	Russia	Rybinsk_reservoir	River_water_column	0.171857	4.86929	28.3333
Dzyuban	2011	10.1134/S0097807811050046	Russia	Rybinsk_reservoir	River_water_column	0.587179	17.4721	29.7561
Dzyuban	2011	10.1134/S0097807811050046	Russia	Rybinsk_reservoir	River_water_column	0.580018	17.4005	30
Dzyuban	2011	10.1134/S0097807811050046	Russia	Rybinsk_reservoir	River_water_column	0.372357	11.1707	30
Dzyuban	2011	10.1134/S0097807811050046	Russia	Rybinsk_reservoir	River_water_column	0.114571	4.22482	36.875
Dzyuban	2011	10.1134/S0097807811050046	Russia	Rybinsk_reservoir	River_water_column	0.229143	9.23732	40.3125
Abril_&_Iversen	2002	10.3354/meps230171	Norway	Randers_fjord	River_water_column	0.049724	2.005	40.3226
Dzyuban	2011	10.1134/S0097807811050046	Russia	Rybinsk_reservoir	River_water_column	0.0644464	2.72107	42.2222
Dzyuban	2011	10.1134/S0097807811050046	Russia	Rybinsk_reservoir	River_water_column	0.0859286	3.72357	43.3333
Dzyuban	2011	10.1134/S0097807811050046	Russia	Rybinsk_reservoir	River_water_column	0.0716071	3.15071	44
Abril_&_Iversen	2002	10.3354/meps230171	Norway	Randers_fjord	River_water_column	0.036892	2.005	54.3478
Dzyuban	2011	10.1134/S0097807811050046	Russia	Rybinsk_reservoir	River_water_column	0.0787679	5.80018	73.6364
Dzyuban	2011	10.1134/S0097807811050046	Russia	Rybinsk_reservoir	River_water_column	0.050125	4.86929	97.1429
Dzyuban	2011	10.1134/S0097807811050046	Russia	Rybinsk_reservoir	River_water_column	0.0644464	6.51625	101.111
Dzyuban	2011	10.1134/S0097807811050046	Russia	Rybinsk_reservoir	River_water_column	0.0143214	1.57536	110
Abril_&_Iversen	2002	10.3354/meps230171	Norway	Randers_fjord	River_water_column	0.003208	0.65764	205
Abril_&_Iversen	2002	10.3354/meps230171	Norway	Randers_fjord	River_water_column	0.003208	0.65764	205
Dzyuban	2011	10.1134/S0097807811050046	Russia	Rybinsk_reservoir	River_water_column	0.0143214	10.0966	705
Krause_&_Treude	2021	10.1016/j.gca.2021.03.021	US	Carpinteira_salmarsh	Wetland	130.726	202.788	1.55124
Krause_&_Treude	2021	10.1016/j.gca.2021.03.021	US	Carpinteira_salmarsh	Wetland	221.3	357.432	1.61514
Krause_&_Treude	2021	10.1016/j.gca.2021.03.021	US	Carpinteira_salmarsh	Wetland	245.462	399.772	1.62865
Krause_&_Treude	2021	10.1016/j.gca.2021.03.021	US	Carpinteira_salmarsh	Wetland	207.381	448.522	2.16279
Krause_&_Treude	2021	10.1016/j.gca.2021.03.021	US	Carpinteira_salmarsh	Wetland	98.8857	307.939	3.11409
Krause_&_Treude	2021	10.1016/j.gca.2021.03.021	US	Carpinteira_salmarsh	Wetland	206.386	691.187	3.34899
Krause_&_Treude	2021	10.1016/j.gca.2021.03.021	US	Carpinteira_salmarsh	Wetland	72.2406	279.083	3.86325
Krause_&_Treude	2021	10.1016/j.gca.2021.03.021	US	Carpinteira_salmarsh	Wetland	100.194	565.382	5.64286
Krause_&_Treude	2021	10.1016/j.gca.2021.03.021	US	Carpinteira_salmarsh	Wetland	31.3934	251.942	8.02532
Krause_&_Treude	2021	10.1016/j.gca.2021.03.021	US	Carpinteira_salmarsh	Wetland	43.2032	370.868	8.58427
Krause_&_Treude	2021	10.1016/j.gca.2021.03.021	US	Carpinteira_salmarsh	Wetland	48.5058	456.395	9.40909
Krause_&_Treude	2021	10.1016/j.gca.2021.03.021	US	Carpinteira_salmarsh	Wetland	37.4297	490.384	13.1014
Krause_&_Treude	2021	10.1016/j.gca.2021.03.021	US	Carpinteira_salmarsh	Wetland	30.5151	444.28	14.5593
Krause_&_Treude	2021	10.1016/j.gca.2021.03.021	US	Carpinteira_salmarsh	Wetland	25.2124	377.444	14.9706
Krause_&_Treude	2021	10.1016/j.gca.2021.03.021	US	Carpinteira_salmarsh	Wetland	27.8844	450.251	16.1471
Krause_&_Treude	2021	10.1016/j.gca.2021.03.021	US	Carpinteira_salmarsh	Wetland	28.8921	488.539	16.9091
Krause_&_Treude	2021	10.1016/j.gca.2021.03.021	US	Carpinteira_salmarsh	Wetland	18.6037	314.885	16.9259
Krause_&_Treude	2021	10.1016/j.gca.2021.03.021	US	Carpinteira_salmarsh	Wetland	14.817	374.347	25.2647
Krause_&_Treude	2021	10.1016/j.gca.2021.03.021	US	Carpinteira_salmarsh	Wetland	16.3377	570.652	34.9286

## Sheet: S2C
Study	Year	Doi	Country	Well_ID	Ecosystem_type	Aquifer_bedrock1	Aquifer_bedrock2	Methane_mgperL		Aquifer_type	n	MEDIAN	Q1	Q3	MEAN	STDEV
Heinze_et_al.	2024	this_study	Germany	H32	Groundwater	Carbonate	Carbonate	0.000311982		Hainich_carbonate	7	0.000854457	0.000259591	0.00113849	0.000784952	0.000583353
Heinze_et_al.	2024	this_study	Germany	H41	Groundwater	Carbonate	Carbonate	0.000150963		Aurich_Sand	21	3.65303	0.297582	16.7636	9.96491	12.4455
Heinze_et_al.	2024	this_study	Germany	H42	Groundwater	Carbonate	Carbonate	0.00117618		Carbonate	194	0.0035	0.001	0.11225	1.22491	5.03737
Heinze_et_al.	2024	this_study	Germany	H43	Groundwater	Carbonate	Carbonate	0.00110079		Siliciclastic_sand	828	0.00788917	0.001	0.768536	3.69451	8.9564
Heinze_et_al.	2024	this_study	Germany	H51	Groundwater	Carbonate	Carbonate	0.0002072		Siliciclastic_rock	161	0.03761	0.005	0.42598	3.79096	13.7116
Heinze_et_al.	2024	this_study	Germany	H52	Groundwater	Carbonate	Carbonate	0.000854457		Siliciclastic_all	989	0.0092343	0.001	0.722656	3.71021	9.87892
Heinze_et_al.	2024	this_study	Germany	H53	Groundwater	Carbonate	Carbonate	0.00169309		Crystalline	316	0.0879154	0.0035	2.40688	17.3187	70.031
Magnabosco_et_al.	2014	10.3389/fmicb.2014.00679	South_Africa	Dr5IPC	Groundwater	Carbonate	Carbonate	0.41704		Volcanic	82	0.0007	0	0.0007	3.06121	19.5107
Magnabosco_et_al.	2014	10.3389/fmicb.2014.00679	South_Africa	FI88	Groundwater	Carbonate	Carbonate	1.604		Groundwater_all	1581	0.0112695	0.001	0.67368	6.09157	33.0689
Kulongoski_&_McMahon	2019	10.1038/s41612-019-0068-6	USA	BRNC-1	Groundwater	Carbonate	Carbonate	0.001
Kulongoski_&_McMahon	2019	10.1038/s41612-019-0068-6	USA	BRNC-2	Groundwater	Carbonate	Carbonate	0.001
Kulongoski_&_McMahon	2019	10.1038/s41612-019-0068-6	USA	BRNC-3	Groundwater	Carbonate	Carbonate	0.001
Kulongoski_&_McMahon	2019	10.1038/s41612-019-0068-6	USA	BRNC-4	Groundwater	Carbonate	Carbonate	0.001
Kulongoski_&_McMahon	2019	10.1038/s41612-019-0068-6	USA	BRNC-5	Groundwater	Carbonate	Carbonate	0.001
Kulongoski_&_McMahon	2019	10.1038/s41612-019-0068-6	USA	BRNC-6	Groundwater	Carbonate	Carbonate	0.001
Kulongoski_&_McMahon	2019	10.1038/s41612-019-0068-6	USA	BRNC-7	Groundwater	Carbonate	Carbonate	0.001
Kulongoski_&_McMahon	2019	10.1038/s41612-019-0068-6	USA	BRNC-8	Groundwater	Carbonate	Carbonate	0.001
Kulongoski_&_McMahon	2019	10.1038/s41612-019-0068-6	USA	BRNC-9	Groundwater	Carbonate	Carbonate	0.001
Kulongoski_&_McMahon	2019	10.1038/s41612-019-0068-6	USA	BRNC-10	Groundwater	Carbonate	Carbonate	0.001
Kulongoski_&_McMahon	2019	10.1038/s41612-019-0068-6	USA	BRNC-11	Groundwater	Carbonate	Carbonate	0.001
Kulongoski_&_McMahon	2019	10.1038/s41612-019-0068-6	USA	BRNC-12	Groundwater	Carbonate	Carbonate	0.001
Kulongoski_&_McMahon	2019	10.1038/s41612-019-0068-6	USA	BRNC-13	Groundwater	Carbonate	Carbonate	0.001
Kulongoski_&_McMahon	2019	10.1038/s41612-019-0068-6	USA	BRNC-14	Groundwater	Carbonate	Carbonate	0.001
Kulongoski_&_McMahon	2019	10.1038/s41612-019-0068-6	USA	BRNC-15	Groundwater	Carbonate	Carbonate	0.001
Kulongoski_&_McMahon	2019	10.1038/s41612-019-0068-6	USA	BRNC-16	Groundwater	Carbonate	Carbonate	0.001
Kulongoski_&_McMahon	2019	10.1038/s41612-019-0068-6	USA	BRNC-17	Groundwater	Carbonate	Carbonate	0.002
Kulongoski_&_McMahon	2019	10.1038/s41612-019-0068-6	USA	BRNC-18	Groundwater	Carbonate	Carbonate	0.001
Kulongoski_&_McMahon	2019	10.1038/s41612-019-0068-6	USA	BRNC-19	Groundwater	Carbonate	Carbonate	0.005
Kulongoski_&_McMahon	2019	10.1038/s41612-019-0068-6	USA	CLHN-1	Groundwater	Carbonate	Carbonate	0.001
Kulongoski_&_McMahon	2019	10.1038/s41612-019-0068-6	USA	CLHN-2	Groundwater	Carbonate	Carbonate	0.11
Kulongoski_&_McMahon	2019	10.1038/s41612-019-0068-6	USA	CLHN-3	Groundwater	Carbonate	Carbonate	1.33
Kulongoski_&_McMahon	2019	10.1038/s41612-019-0068-6	USA	CLHN-4	Groundwater	Carbonate	Carbonate	2.27
Kulongoski_&_McMahon	2019	10.1038/s41612-019-0068-6	USA	CLHN-5	Groundwater	Carbonate	Carbonate	3.35
Kulongoski_&_McMahon	2019	10.1038/s41612-019-0068-6	USA	CLHN-6	Groundwater	Carbonate	Carbonate	4.41
Kulongoski_&_McMahon	2019	10.1038/s41612-019-0068-6	USA	CLHN-7	Groundwater	Carbonate	Carbonate	11
Kulongoski_&_McMahon	2019	10.1038/s41612-019-0068-6	USA	CLHN-8	Groundwater	Carbonate	Carbonate	0.004
Kulongoski_&_McMahon	2019	10.1038/s41612-019-0068-6	USA	CLHN-9	Groundwater	Carbonate	Carbonate	0.008
Kulongoski_&_McMahon	2019	10.1038/s41612-019-0068-6	USA	CLHN-10	Groundwater	Carbonate	Carbonate	0.017
Kulongoski_&_McMahon	2019	10.1038/s41612-019-0068-6	USA	CLHN-11	Groundwater	Carbonate	Carbonate	0.067
Kulongoski_&_McMahon	2019	10.1038/s41612-019-0068-6	USA	CLHN-12	Groundwater	Carbonate	Carbonate	0.271
Kulongoski_&_McMahon	2019	10.1038/s41612-019-0068-6	USA	CLHN-13	Groundwater	Carbonate	Carbonate	0.933
Kulongoski_&_McMahon	2019	10.1038/s41612-019-0068-6	USA	CLHN-14	Groundwater	Carbonate	Carbonate	1.2
Kulongoski_&_McMahon	2019	10.1038/s41612-019-0068-6	USA	CLHN-15	Groundwater	Carbonate	Carbonate	0.031
Kulongoski_&_McMahon	2019	10.1038/s41612-019-0068-6	USA	CLHN-16	Groundwater	Carbonate	Carbonate	0.043
Kulongoski_&_McMahon	2019	10.1038/s41612-019-0068-6	USA	CLHN-17	Groundwater	Carbonate	Carbonate	0.123
Kulongoski_&_McMahon	2019	10.1038/s41612-019-0068-6	USA	CLHN-18	Groundwater	Carbonate	Carbonate	0.342
Kulongoski_&_McMahon	2019	10.1038/s41612-019-0068-6	USA	CLHN-19	Groundwater	Carbonate	Carbonate	1.19
Kulongoski_&_McMahon	2019	10.1038/s41612-019-0068-6	USA	CLHN-20	Groundwater	Carbonate	Carbonate	2.44
Kulongoski_&_McMahon	2019	10.1038/s41612-019-0068-6	USA	CLHN-21	Groundwater	Carbonate	Carbonate	2.75
Kulongoski_&_McMahon	2019	10.1038/s41612-019-0068-6	USA	CLHN-22	Groundwater	Carbonate	Carbonate	3.87
Kulongoski_&_McMahon	2019	10.1038/s41612-019-0068-6	USA	CLHN-23	Groundwater	Carbonate	Carbonate	4.7
Kulongoski_&_McMahon	2019	10.1038/s41612-019-0068-6	USA	CLHN-24	Groundwater	Carbonate	Carbonate	9.61
Kulongoski_&_McMahon	2019	10.1038/s41612-019-0068-6	USA	FLOR-1	Groundwater	Carbonate	Carbonate	0.001
Kulongoski_&_McMahon	2019	10.1038/s41612-019-0068-6	USA	FLOR-2	Groundwater	Carbonate	Carbonate	0.001
Kulongoski_&_McMahon	2019	10.1038/s41612-019-0068-6	USA	FLOR-3	Groundwater	Carbonate	Carbonate	0.014
Kulongoski_&_McMahon	2019	10.1038/s41612-019-0068-6	USA	FLOR-4	Groundwater	Carbonate	Carbonate	0.049
Kulongoski_&_McMahon	2019	10.1038/s41612-019-0068-6	USA	FLOR-5	Groundwater	Carbonate	Carbonate	0.147
Kulongoski_&_McMahon	2019	10.1038/s41612-019-0068-6	USA	FLOR-6	Groundwater	Carbonate	Carbonate	0.328
Kulongoski_&_McMahon	2019	10.1038/s41612-019-0068-6	USA	FLOR-7	Groundwater	Carbonate	Carbonate	1.15
Kulongoski_&_McMahon	2019	10.1038/s41612-019-0068-6	USA	FLOR-8	Groundwater	Carbonate	Carbonate	2.36
Kulongoski_&_McMahon	2019	10.1038/s41612-019-0068-6	USA	FLOR-9	Groundwater	Carbonate	Carbonate	0.024
Kulongoski_&_McMahon	2019	10.1038/s41612-019-0068-6	USA	FLOR-10	Groundwater	Carbonate	Carbonate	0.001
Kulongoski_&_McMahon	2019	10.1038/s41612-019-0068-6	USA	FLOR-11	Groundwater	Carbonate	Carbonate	0.001
Kulongoski_&_McMahon	2019	10.1038/s41612-019-0068-6	USA	FLOR-12	Groundwater	Carbonate	Carbonate	0.001
Kulongoski_&_McMahon	2019	10.1038/s41612-019-0068-6	USA	FLOR-13	Groundwater	Carbonate	Carbonate	0.001
Kulongoski_&_McMahon	2019	10.1038/s41612-019-0068-6	USA	FLOR-14	Groundwater	Carbonate	Carbonate	0.001
Kulongoski_&_McMahon	2019	10.1038/s41612-019-0068-6	USA	FLOR-15	Groundwater	Carbonate	Carbonate	0.001
Kulongoski_&_McMahon	2019	10.1038/s41612-019-0068-6	USA	FLOR-16	Groundwater	Carbonate	Carbonate	0.001
Kulongoski_&_McMahon	2019	10.1038/s41612-019-0068-6	USA	FLOR-17	Groundwater	Carbonate	Carbonate	0.001
Kulongoski_&_McMahon	2019	10.1038/s41612-019-0068-6	USA	FLOR-18	Groundwater	Carbonate	Carbonate	0.001
Kulongoski_&_McMahon	2019	10.1038/s41612-019-0068-6	USA	FLOR-19	Groundwater	Carbonate	Carbonate	0.001
Kulongoski_&_McMahon	2019	10.1038/s41612-019-0068-6	USA	FLOR-20	Groundwater	Carbonate	Carbonate	0.001
Kulongoski_&_McMahon	2019	10.1038/s41612-019-0068-6	USA	FLOR-21	Groundwater	Carbonate	Carbonate	0.003
Kulongoski_&_McMahon	2019	10.1038/s41612-019-0068-6	USA	FLOR-22	Groundwater	Carbonate	Carbonate	0.025
Kulongoski_&_McMahon	2019	10.1038/s41612-019-0068-6	USA	FLOR-23	Groundwater	Carbonate	Carbonate	0.001
Kulongoski_&_McMahon	2019	10.1038/s41612-019-0068-6	USA	FLOR-24	Groundwater	Carbonate	Carbonate	0.002
Kulongoski_&_McMahon	2019	10.1038/s41612-019-0068-6	USA	FLOR-25	Groundwater	Carbonate	Carbonate	0.006
Kulongoski_&_McMahon	2019	10.1038/s41612-019-0068-6	USA	FLOR-26	Groundwater	Carbonate	Carbonate	0.015
Kulongoski_&_McMahon	2019	10.1038/s41612-019-0068-6	USA	FLOR-27	Groundwater	Carbonate	Carbonate	0.017
Kulongoski_&_McMahon	2019	10.1038/s41612-019-0068-6	USA	FLOR-28	Groundwater	Carbonate	Carbonate	0.019
Kulongoski_&_McMahon	2019	10.1038/s41612-019-0068-6	USA	FLOR-29	Groundwater	Carbonate	Carbonate	0.022
Kulongoski_&_McMahon	2019	10.1038/s41612-019-0068-6	USA	FLOR-30	Groundwater	Carbonate	Carbonate	0.022
Kulongoski_&_McMahon	2019	10.1038/s41612-019-0068-6	USA	FLOR-31	Groundwater	Carbonate	Carbonate	0.025
Kulongoski_&_McMahon	2019	10.1038/s41612-019-0068-6	USA	FLOR-32	Groundwater	Carbonate	Carbonate	0.026
Kulongoski_&_McMahon	2019	10.1038/s41612-019-0068-6	USA	FLOR-33	Groundwater	Carbonate	Carbonate	0.027
Kulongoski_&_McMahon	2019	10.1038/s41612-019-0068-6	USA	FLOR-34	Groundwater	Carbonate	Carbonate	0.029
Kulongoski_&_McMahon	2019	10.1038/s41612-019-0068-6	USA	FLOR-35	Groundwater	Carbonate	Carbonate	0.03
Kulongoski_&_McMahon	2019	10.1038/s41612-019-0068-6	USA	FLOR-36	Groundwater	Carbonate	Carbonate	0.031
Kulongoski_&_McMahon	2019	10.1038/s41612-019-0068-6	USA	FLOR-37	Groundwater	Carbonate	Carbonate	0.031
Kulongoski_&_McMahon	2019	10.1038/s41612-019-0068-6	USA	FLOR-38	Groundwater	Carbonate	Carbonate	0.032
Kulongoski_&_McMahon	2019	10.1038/s41612-019-0068-6	USA	FLOR-39	Groundwater	Carbonate	Carbonate	0.033
Kulongoski_&_McMahon	2019	10.1038/s41612-019-0068-6	USA	FLOR-40	Groundwater	Carbonate	Carbonate	0.034
Kulongoski_&_McMahon	2019	10.1038/s41612-019-0068-6	USA	FLOR-41	Groundwater	Carbonate	Carbonate	0.053
Kulongoski_&_McMahon	2019	10.1038/s41612-019-0068-6	USA	FLOR-42	Groundwater	Carbonate	Carbonate	0.062
Kulongoski_&_McMahon	2019	10.1038/s41612-019-0068-6	USA	FLOR-43	Groundwater	Carbonate	Carbonate	0.079
Kulongoski_&_McMahon	2019	10.1038/s41612-019-0068-6	USA	FLOR-44	Groundwater	Carbonate	Carbonate	0.113
Kulongoski_&_McMahon	2019	10.1038/s41612-019-0068-6	USA	FLOR-45	Groundwater	Carbonate	Carbonate	0.245
Kulongoski_&_McMahon	2019	10.1038/s41612-019-0068-6	USA	FLOR-46	Groundwater	Carbonate	Carbonate	0.328
Kulongoski_&_McMahon	2019	10.1038/s41612-019-0068-6	USA	FLOR-47	Groundwater	Carbonate	Carbonate	0.542
Kulongoski_&_McMahon	2019	10.1038/s41612-019-0068-6	USA	FLOR-48	Groundwater	Carbonate	Carbonate	0.718
Kulongoski_&_McMahon	2019	10.1038/s41612-019-0068-6	USA	FLOR-49	Groundwater	Carbonate	Carbonate	1.2
Kulongoski_&_McMahon	2019	10.1038/s41612-019-0068-6	USA	FLOR-50	Groundwater	Carbonate	Carbonate	1.24
Kulongoski_&_McMahon	2019	10.1038/s41612-019-0068-6	USA	FLOR-51	Groundwater	Carbonate	Carbonate	2.43
Kulongoski_&_McMahon	2019	10.1038/s41612-019-0068-6	USA	FLOR-52	Groundwater	Carbonate	Carbonate	7.47
Kulongoski_&_McMahon	2019	10.1038/s41612-019-0068-6	USA	FLOR-53	Groundwater	Carbonate	Carbonate	16.5
Kulongoski_&_McMahon	2019	10.1038/s41612-019-0068-6	USA	FLOR-54	Groundwater	Carbonate	Carbonate	0.001
Kulongoski_&_McMahon	2019	10.1038/s41612-019-0068-6	USA	FLOR-55	Groundwater	Carbonate	Carbonate	0.001
Kulongoski_&_McMahon	2019	10.1038/s41612-019-0068-6	USA	FLOR-56	Groundwater	Carbonate	Carbonate	0.003
Kulongoski_&_McMahon	2019	10.1038/s41612-019-0068-6	USA	FLOR-57	Groundwater	Carbonate	Carbonate	0.015
Kulongoski_&_McMahon	2019	10.1038/s41612-019-0068-6	USA	FLOR-58	Groundwater	Carbonate	Carbonate	0.052
Kulongoski_&_McMahon	2019	10.1038/s41612-019-0068-6	USA	FLOR-59	Groundwater	Carbonate	Carbonate	0.12
Kulongoski_&_McMahon	2019	10.1038/s41612-019-0068-6	USA	VPDC-1	Groundwater	Carbonate	Carbonate	0.009
Kulongoski_&_McMahon	2019	10.1038/s41612-019-0068-6	USA	VPDC-2	Groundwater	Carbonate	Carbonate	0.025
Kulongoski_&_McMahon	2019	10.1038/s41612-019-0068-6	USA	VPDC-3	Groundwater	Carbonate	Carbonate	0.196
Kulongoski_&_McMahon	2019	10.1038/s41612-019-0068-6	USA	VPDC-4	Groundwater	Carbonate	Carbonate	0.001
Kulongoski_&_McMahon	2019	10.1038/s41612-019-0068-6	USA	VPDC-5	Groundwater	Carbonate	Carbonate	0.001
Kulongoski_&_McMahon	2019	10.1038/s41612-019-0068-6	USA	VPDC-6	Groundwater	Carbonate	Carbonate	0.001
Kulongoski_&_McMahon	2019	10.1038/s41612-019-0068-6	USA	VPDC-7	Groundwater	Carbonate	Carbonate	0.001
Kulongoski_&_McMahon	2019	10.1038/s41612-019-0068-6	USA	VPDC-8	Groundwater	Carbonate	Carbonate	0.001
Kulongoski_&_McMahon	2019	10.1038/s41612-019-0068-6	USA	VPDC-9	Groundwater	Carbonate	Carbonate	0.001
Kulongoski_&_McMahon	2019	10.1038/s41612-019-0068-6	USA	VPDC-10	Groundwater	Carbonate	Carbonate	0.001
Kulongoski_&_McMahon	2019	10.1038/s41612-019-0068-6	USA	VPDC-11	Groundwater	Carbonate	Carbonate	0.001
Kulongoski_&_McMahon	2019	10.1038/s41612-019-0068-6	USA	VPDC-12	Groundwater	Carbonate	Carbonate	0.001
Kulongoski_&_McMahon	2019	10.1038/s41612-019-0068-6	USA	VPDC-13	Groundwater	Carbonate	Carbonate	0.001
Kulongoski_&_McMahon	2019	10.1038/s41612-019-0068-6	USA	VPDC-14	Groundwater	Carbonate	Carbonate	0.001
Kulongoski_&_McMahon	2019	10.1038/s41612-019-0068-6	USA	VPDC-15	Groundwater	Carbonate	Carbonate	0.001
Kulongoski_&_McMahon	2019	10.1038/s41612-019-0068-6	USA	VPDC-16	Groundwater	Carbonate	Carbonate	0.001
Kulongoski_&_McMahon	2019	10.1038/s41612-019-0068-6	USA	VPDC-17	Groundwater	Carbonate	Carbonate	0.001
Kulongoski_&_McMahon	2019	10.1038/s41612-019-0068-6	USA	VPDC-18	Groundwater	Carbonate	Carbonate	0.001
Kulongoski_&_McMahon	2019	10.1038/s41612-019-0068-6	USA	VPDC-19	Groundwater	Carbonate	Carbonate	0.001
Kulongoski_&_McMahon	2019	10.1038/s41612-019-0068-6	USA	VPDC-20	Groundwater	Carbonate	Carbonate	0.001
Kulongoski_&_McMahon	2019	10.1038/s41612-019-0068-6	USA	VPDC-21	Groundwater	Carbonate	Carbonate	0.001
Kulongoski_&_McMahon	2019	10.1038/s41612-019-0068-6	USA	VPDC-22	Groundwater	Carbonate	Carbonate	0.001
Kulongoski_&_McMahon	2019	10.1038/s41612-019-0068-6	USA	VPDC-23	Groundwater	Carbonate	Carbonate	0.001
Kulongoski_&_McMahon	2019	10.1038/s41612-019-0068-6	USA	VPDC-24	Groundwater	Carbonate	Carbonate	0.001
Kulongoski_&_McMahon	2019	10.1038/s41612-019-0068-6	USA	VPDC-25	Groundwater	Carbonate	Carbonate	0.001
Kulongoski_&_McMahon	2019	10.1038/s41612-019-0068-6	USA	VPDC-26	Groundwater	Carbonate	Carbonate	0.001
Kulongoski_&_McMahon	2019	10.1038/s41612-019-0068-6	USA	VPDC-27	Groundwater	Carbonate	Carbonate	0.001
Kulongoski_&_McMahon	2019	10.1038/s41612-019-0068-6	USA	VPDC-28	Groundwater	Carbonate	Carbonate	0.001
Kulongoski_&_McMahon	2019	10.1038/s41612-019-0068-6	USA	VPDC-29	Groundwater	Carbonate	Carbonate	0.001
Kulongoski_&_McMahon	2019	10.1038/s41612-019-0068-6	USA	VPDC-30	Groundwater	Carbonate	Carbonate	0.001
Kulongoski_&_McMahon	2019	10.1038/s41612-019-0068-6	USA	VPDC-31	Groundwater	Carbonate	Carbonate	0.001
Kulongoski_&_McMahon	2019	10.1038/s41612-019-0068-6	USA	VPDC-32	Groundwater	Carbonate	Carbonate	0.001
Kulongoski_&_McMahon	2019	10.1038/s41612-019-0068-6	USA	VPDC-33	Groundwater	Carbonate	Carbonate	0.001
Kulongoski_&_McMahon	2019	10.1038/s41612-019-0068-6	USA	VPDC-34	Groundwater	Carbonate	Carbonate	0.001
Kulongoski_&_McMahon	2019	10.1038/s41612-019-0068-6	USA	VPDC-35	Groundwater	Carbonate	Carbonate	0.001
Kulongoski_&_McMahon	2019	10.1038/s41612-019-0068-6	USA	VPDC-36	Groundwater	Carbonate	Carbonate	0.001
Kulongoski_&_McMahon	2019	10.1038/s41612-019-0068-6	USA	VPDC-37	Groundwater	Carbonate	Carbonate	0.001
Kulongoski_&_McMahon	2019	10.1038/s41612-019-0068-6	USA	VPDC-38	Groundwater	Carbonate	Carbonate	0.001
Kulongoski_&_McMahon	2019	10.1038/s41612-019-0068-6	USA	VPDC-39	Groundwater	Carbonate	Carbonate	0.001
Kulongoski_&_McMahon	2019	10.1038/s41612-019-0068-6	USA	VPDC-40	Groundwater	Carbonate	Carbonate	0.001
Kulongoski_&_McMahon	2019	10.1038/s41612-019-0068-6	USA	VPDC-41	Groundwater	Carbonate	Carbonate	0.001
Kulongoski_&_McMahon	2019	10.1038/s41612-019-0068-6	USA	VPDC-42	Groundwater	Carbonate	Carbonate	0.001
Kulongoski_&_McMahon	2019	10.1038/s41612-019-0068-6	USA	VPDC-43	Groundwater	Carbonate	Carbonate	0.001
Kulongoski_&_McMahon	2019	10.1038/s41612-019-0068-6	USA	VPDC-44	Groundwater	Carbonate	Carbonate	0.001
Kulongoski_&_McMahon	2019	10.1038/s41612-019-0068-6	USA	VPDC-45	Groundwater	Carbonate	Carbonate	0.001
Kulongoski_&_McMahon	2019	10.1038/s41612-019-0068-6	USA	VPDC-46	Groundwater	Carbonate	Carbonate	0.001
Kulongoski_&_McMahon	2019	10.1038/s41612-019-0068-6	USA	VPDC-47	Groundwater	Carbonate	Carbonate	0.001
Kulongoski_&_McMahon	2019	10.1038/s41612-019-0068-6	USA	VPDC-48	Groundwater	Carbonate	Carbonate	0.001
Kulongoski_&_McMahon	2019	10.1038/s41612-019-0068-6	USA	VPDC-49	Groundwater	Carbonate	Carbonate	0.001
Kulongoski_&_McMahon	2019	10.1038/s41612-019-0068-6	USA	VPDC-50	Groundwater	Carbonate	Carbonate	0.001
Kulongoski_&_McMahon	2019	10.1038/s41612-019-0068-6	USA	VPDC-51	Groundwater	Carbonate	Carbonate	0.001
Kulongoski_&_McMahon	2019	10.1038/s41612-019-0068-6	USA	VPDC-52	Groundwater	Carbonate	Carbonate	0.001
Kulongoski_&_McMahon	2019	10.1038/s41612-019-0068-6	USA	VPDC-53	Groundwater	Carbonate	Carbonate	0.001
Kulongoski_&_McMahon	2019	10.1038/s41612-019-0068-6	USA	VPDC-54	Groundwater	Carbonate	Carbonate	0.003
Kulongoski_&_McMahon	2019	10.1038/s41612-019-0068-6	USA	VPDC-55	Groundwater	Carbonate	Carbonate	0.006
Kulongoski_&_McMahon	2019	10.1038/s41612-019-0068-6	USA	VPDC-56	Groundwater	Carbonate	Carbonate	0.017
Kulongoski_&_McMahon	2019	10.1038/s41612-019-0068-6	USA	VPDC-57	Groundwater	Carbonate	Carbonate	0.001
Moritz_et_al.	2015	10.1021/acs.est.5b00443	Canada	INRS_P10	Groundwater	Carbonate	Carbonate	0.0068
Moritz_et_al.	2015	10.1021/acs.est.5b00443	Canada	INRS188	Groundwater	Carbonate	Carbonate	0.0937
Moritz_et_al.	2015	10.1021/acs.est.5b00443	Canada	INRS251	Groundwater	Carbonate	Carbonate	0.014
Smedley et al.	2023	10.1016/j.chemgeo.2023.121640	UK	Site_TE_51	Groundwater	Carbonate	Carbonate	43.6
Smedley et al.	2023	10.1016/j.chemgeo.2023.121640	UK	Site_BGS_80	Groundwater	Carbonate	Carbonate	34
Smedley et al.	2023	10.1016/j.chemgeo.2023.121640	UK	Site_BGS_81	Groundwater	Carbonate	Carbonate	26.5
Smedley et al.	2023	10.1016/j.chemgeo.2023.121640	UK	Site_BGS_79	Groundwater	Carbonate	Carbonate	21.3
Smedley et al.	2023	10.1016/j.chemgeo.2023.121640	UK	Site_BGS_55	Groundwater	Carbonate	Carbonate	17.8
Smedley et al.	2023	10.1016/j.chemgeo.2023.121640	UK	Site_6	Groundwater	Carbonate	Carbonate	0.052
Smedley et al.	2023	10.1016/j.chemgeo.2023.121640	UK	Site_18	Groundwater	Carbonate	Carbonate	0.0493
Smedley et al.	2023	10.1016/j.chemgeo.2023.121640	UK	Site_13	Groundwater	Carbonate	Carbonate	0.0458
Smedley et al.	2023	10.1016/j.chemgeo.2023.121640	UK	Site_11	Groundwater	Carbonate	Carbonate	0.0326
Smedley et al.	2023	10.1016/j.chemgeo.2023.121640	UK	Site_2	Groundwater	Carbonate	Carbonate	0.0296
Smedley et al.	2023	10.1016/j.chemgeo.2023.121640	UK	Site_7	Groundwater	Carbonate	Carbonate	0.0237
Smedley et al.	2023	10.1016/j.chemgeo.2023.121640	UK	Site_16	Groundwater	Carbonate	Carbonate	0.0205
Smedley et al.	2023	10.1016/j.chemgeo.2023.121640	UK	Site_39	Groundwater	Carbonate	Carbonate	0.00744
Gründger_et_al.	2015	10.3389/fmicb.2015.00200	Germany	Well1	Groundwater	Carbonate	Carbonate	0.163608
Gründger_et_al.	2015	10.3389/fmicb.2015.00200	Germany	Well2	Groundwater	Carbonate	Carbonate	0.388168
Gründger_et_al.	2015	10.3389/fmicb.2015.00200	Germany	Well3	Groundwater	Carbonate	Carbonate	0.354484
Gründger_et_al.	2015	10.3389/fmicb.2015.00200	Germany	Well4	Groundwater	Carbonate	Carbonate	0.6015
Gründger_et_al.	2015	10.3389/fmicb.2015.00200	Germany	Well5	Groundwater	Carbonate	Carbonate	1.59438
Gründger_et_al.	2015	10.3389/fmicb.2015.00200	Germany	Well6	Groundwater	Carbonate	Carbonate	0.81804
Gründger_et_al.	2015	10.3389/fmicb.2015.00200	Germany	Well7	Groundwater	Carbonate	Carbonate	0.214936
Gründger_et_al.	2015	10.3389/fmicb.2015.00200	Germany	Well8	Groundwater	Carbonate	Carbonate	1.14365
Gründger_et_al.	2015	10.3389/fmicb.2015.00200	Germany	Well9	Groundwater	Carbonate	Carbonate	0.26466
Gründger_et_al.	2015	10.3389/fmicb.2015.00200	Germany	Well10	Groundwater	Carbonate	Carbonate	0.399396
Hallbeck_&_Pedersen	2008	10.1016/j.apgeochem.2008.02.012	Sweden	KJ0050F01	Groundwater	Crystalline	Crystalline	0.276404
Hallbeck_&_Pedersen	2008	10.1016/j.apgeochem.2008.02.012	Sweden	KJ0052F01	Groundwater	Crystalline	Crystalline	0.254205
Hallbeck_&_Pedersen	2008	10.1016/j.apgeochem.2008.02.012	Sweden	KJ0052F03	Groundwater	Crystalline	Crystalline	0.399568
Kotelnikova_&_Pedersen	1998	TR-99-17REXprojectKotelnikovaandPedersen-1	Sweden	KR0012B	Groundwater	Crystalline	Crystalline	0.67368
Kotelnikova_&_Pedersen	1998	TR-99-17REXprojectKotelnikovaandPedersen-1	Sweden	KR0013B	Groundwater	Crystalline	Crystalline	1.2832
Kotelnikova_&_Pedersen	1998	TR-99-17REXprojectKotelnikovaandPedersen-1	Sweden	KR0015B	Groundwater	Crystalline	Crystalline	1.86064
Kotelnikova_&_Pedersen	1998	TR-99-17REXprojectKotelnikovaandPedersen-1	Sweden	KA2862A	Groundwater	Crystalline	Crystalline	0.0147568
Kotelnikova_&_Pedersen	1998	TR-99-17REXprojectKotelnikovaandPedersen-1	Sweden	KA3005A	Groundwater	Crystalline	Crystalline	1.203
Kotelnikova_&_Pedersen	1998	TR-99-17REXprojectKotelnikovaandPedersen-1	Sweden	KA3010A	Groundwater	Crystalline	Crystalline	0.03609
Kotelnikova_&_Pedersen	1998	TR-99-17REXprojectKotelnikovaandPedersen-1	Sweden	KA3110A	Groundwater	Crystalline	Crystalline	0.60952
Kotelnikova_&_Pedersen	1998	TR-99-17REXprojectKotelnikovaandPedersen-1	Sweden	ZEDEX	Groundwater	Crystalline	Crystalline	0.49724
Kotelnikova_&_Pedersen	1998	TR-99-17REXprojectKotelnikovaandPedersen-1	Sweden	KA2861A	Groundwater	Crystalline	Crystalline	0.0181252
Kotelnikova_&_Pedersen	1998	TR-99-17REXprojectKotelnikovaandPedersen-1	Sweden	KA3105A	Groundwater	Crystalline	Crystalline	0.68972
Kotelnikova_&_Pedersen	1998	TR-99-17REXprojectKotelnikovaandPedersen-1	Sweden	KA3067A	Groundwater	Crystalline	Crystalline	0.44912
Kotelnikova_&_Pedersen	1998	TR-99-17REXprojectKotelnikovaandPedersen-1	Sweden	KR0014?	Groundwater	Crystalline	Crystalline	15.7192
Lin_et_al.	2005	10.1029/2004GC000907	South_Africa	SA1	Groundwater	Crystalline	Crystalline	44.1902
Lin_et_al.	2005	10.1029/2004GC000907	South_Africa	SA2	Groundwater	Crystalline	Crystalline	191.373
Lin_et_al.	2005	10.1029/2004GC000907	South_Africa	SA3	Groundwater	Crystalline	Crystalline	564.063
Lin_et_al.	2005	10.1029/2004GC000907	South_Africa	SA4	Groundwater	Crystalline	Crystalline	12.0621
Lin_et_al.	2005	10.1029/2004GC000907	South_Africa	SA5	Groundwater	Crystalline	Crystalline	8.3408
Lin_et_al.	2005	10.1029/2004GC000907	South_Africa	SA6	Groundwater	Crystalline	Crystalline	124.502
Lin_et_al.	2005	10.1029/2004GC000907	South_Africa	SA7	Groundwater	Crystalline	Crystalline	101.277
Lin_et_al.	2005	10.1029/2004GC000907	South_Africa	SA8a	Groundwater	Crystalline	Crystalline	253.432
Lin_et_al.	2005	10.1029/2004GC000907	South_Africa	SA8b	Groundwater	Crystalline	Crystalline	52.13
Lin_et_al.	2005	10.1029/2004GC000907	South_Africa	SA8c	Groundwater	Crystalline	Crystalline	209.643
Lin_et_al.	2005	10.1029/2004GC000907	South_Africa	SA8d	Groundwater	Crystalline	Crystalline	208.199
Lin_et_al.	2005	10.1029/2004GC000907	South_Africa	SA9	Groundwater	Crystalline	Crystalline	7.9398
Lin_et_al.	2005	10.1029/2004GC000907	South_Africa	SA10	Groundwater	Crystalline	Crystalline	54.3596
Lin_et_al.	2005	10.1029/2004GC000907	South_Africa	SA11	Groundwater	Crystalline	Crystalline	63.9675
Lin_et_al.	2005	10.1029/2004GC000907	South_Africa	SA13	Groundwater	Crystalline	Crystalline	26.9312
Lin_et_al.	2005	10.1029/2004GC000907	South_Africa	SA14a	Groundwater	Crystalline	Crystalline	182.054
Lin_et_al.	2005	10.1029/2004GC000907	South_Africa	SA14b	Groundwater	Crystalline	Crystalline	243.423
Lin_et_al.	2005	10.1029/2004GC000907	South_Africa	SA14c	Groundwater	Crystalline	Crystalline	320.303
Lin_et_al.	2005	10.1029/2004GC000907	South_Africa	SA14d	Groundwater	Crystalline	Crystalline	268.83
Lin_et_al.	2005	10.1029/2004GC000907	South_Africa	SA15a	Groundwater	Crystalline	Crystalline	280.54
Lin_et_al.	2005	10.1029/2004GC000907	South_Africa	SA15b	Groundwater	Crystalline	Crystalline	23.4505
Kulongoski_&_McMahon	2019	10.1038/s41612-019-0068-6	USA	PIED-1	Groundwater	Crystalline	Crystalline	0.002
Kulongoski_&_McMahon	2019	10.1038/s41612-019-0068-6	USA	PIED-2	Groundwater	Crystalline	Crystalline	0.002
Kulongoski_&_McMahon	2019	10.1038/s41612-019-0068-6	USA	PIED-3	Groundwater	Crystalline	Crystalline	0.003
Kulongoski_&_McMahon	2019	10.1038/s41612-019-0068-6	USA	PIED-4	Groundwater	Crystalline	Crystalline	0.004
Kulongoski_&_McMahon	2019	10.1038/s41612-019-0068-6	USA	PIED-5	Groundwater	Crystalline	Crystalline	0.007
Kulongoski_&_McMahon	2019	10.1038/s41612-019-0068-6	USA	PIED-6	Groundwater	Crystalline	Crystalline	0.022
Kulongoski_&_McMahon	2019	10.1038/s41612-019-0068-6	USA	PIED-7	Groundwater	Crystalline	Crystalline	0.034
Kulongoski_&_McMahon	2019	10.1038/s41612-019-0068-6	USA	PIED-8	Groundwater	Crystalline	Crystalline	0.001
Kulongoski_&_McMahon	2019	10.1038/s41612-019-0068-6	USA	PIED-9	Groundwater	Crystalline	Crystalline	0.001
Kulongoski_&_McMahon	2019	10.1038/s41612-019-0068-6	USA	PIED-10	Groundwater	Crystalline	Crystalline	0.001
Kulongoski_&_McMahon	2019	10.1038/s41612-019-0068-6	USA	PIED-11	Groundwater	Crystalline	Crystalline	0.001
Kulongoski_&_McMahon	2019	10.1038/s41612-019-0068-6	USA	PIED-12	Groundwater	Crystalline	Crystalline	0.001
Kulongoski_&_McMahon	2019	10.1038/s41612-019-0068-6	USA	PIED-13	Groundwater	Crystalline	Crystalline	0.001
Kulongoski_&_McMahon	2019	10.1038/s41612-019-0068-6	USA	PIED-14	Groundwater	Crystalline	Crystalline	0.001
Kulongoski_&_McMahon	2019	10.1038/s41612-019-0068-6	USA	PIED-15	Groundwater	Crystalline	Crystalline	0.001
Kulongoski_&_McMahon	2019	10.1038/s41612-019-0068-6	USA	PIED-16	Groundwater	Crystalline	Crystalline	0.001
Kulongoski_&_McMahon	2019	10.1038/s41612-019-0068-6	USA	PIED-17	Groundwater	Crystalline	Crystalline	0.001
Kulongoski_&_McMahon	2019	10.1038/s41612-019-0068-6	USA	PIED-18	Groundwater	Crystalline	Crystalline	0.001
Kulongoski_&_McMahon	2019	10.1038/s41612-019-0068-6	USA	PIED-19	Groundwater	Crystalline	Crystalline	0.001
Kulongoski_&_McMahon	2019	10.1038/s41612-019-0068-6	USA	PIED-20	Groundwater	Crystalline	Crystalline	0.001
Kulongoski_&_McMahon	2019	10.1038/s41612-019-0068-6	USA	PIED-21	Groundwater	Crystalline	Crystalline	0.001
Kulongoski_&_McMahon	2019	10.1038/s41612-019-0068-6	USA	PIED-22	Groundwater	Crystalline	Crystalline	0.001
Kulongoski_&_McMahon	2019	10.1038/s41612-019-0068-6	USA	PIED-23	Groundwater	Crystalline	Crystalline	0.001
Kulongoski_&_McMahon	2019	10.1038/s41612-019-0068-6	USA	PIED-24	Groundwater	Crystalline	Crystalline	0.001
Kulongoski_&_McMahon	2019	10.1038/s41612-019-0068-6	USA	PIED-25	Groundwater	Crystalline	Crystalline	0.001
Kulongoski_&_McMahon	2019	10.1038/s41612-019-0068-6	USA	PIED-26	Groundwater	Crystalline	Crystalline	0.001
Kulongoski_&_McMahon	2019	10.1038/s41612-019-0068-6	USA	PIED-27	Groundwater	Crystalline	Crystalline	0.001
Kulongoski_&_McMahon	2019	10.1038/s41612-019-0068-6	USA	PIED-28	Groundwater	Crystalline	Crystalline	0.001
Kulongoski_&_McMahon	2019	10.1038/s41612-019-0068-6	USA	PIED-29	Groundwater	Crystalline	Crystalline	0.001
Kulongoski_&_McMahon	2019	10.1038/s41612-019-0068-6	USA	PIED-30	Groundwater	Crystalline	Crystalline	0.001
Kulongoski_&_McMahon	2019	10.1038/s41612-019-0068-6	USA	PIED-31	Groundwater	Crystalline	Crystalline	0.001
Kulongoski_&_McMahon	2019	10.1038/s41612-019-0068-6	USA	PIED-32	Groundwater	Crystalline	Crystalline	0.001
Kulongoski_&_McMahon	2019	10.1038/s41612-019-0068-6	USA	PIED-33	Groundwater	Crystalline	Crystalline	0.001
Kulongoski_&_McMahon	2019	10.1038/s41612-019-0068-6	USA	PIED-34	Groundwater	Crystalline	Crystalline	0.001
Kulongoski_&_McMahon	2019	10.1038/s41612-019-0068-6	USA	PIED-35	Groundwater	Crystalline	Crystalline	0.001
Kulongoski_&_McMahon	2019	10.1038/s41612-019-0068-6	USA	PIED-36	Groundwater	Crystalline	Crystalline	0.001
Kulongoski_&_McMahon	2019	10.1038/s41612-019-0068-6	USA	PIED-37	Groundwater	Crystalline	Crystalline	0.001
Kulongoski_&_McMahon	2019	10.1038/s41612-019-0068-6	USA	PIED-38	Groundwater	Crystalline	Crystalline	0.001
Kulongoski_&_McMahon	2019	10.1038/s41612-019-0068-6	USA	PIED-39	Groundwater	Crystalline	Crystalline	0.001
Kulongoski_&_McMahon	2019	10.1038/s41612-019-0068-6	USA	PIED-40	Groundwater	Crystalline	Crystalline	0.001
Kulongoski_&_McMahon	2019	10.1038/s41612-019-0068-6	USA	PIED-41	Groundwater	Crystalline	Crystalline	0.001
Kulongoski_&_McMahon	2019	10.1038/s41612-019-0068-6	USA	PIED-42	Groundwater	Crystalline	Crystalline	0.001
Kulongoski_&_McMahon	2019	10.1038/s41612-019-0068-6	USA	PIED-43	Groundwater	Crystalline	Crystalline	0.001
Kulongoski_&_McMahon	2019	10.1038/s41612-019-0068-6	USA	PIED-44	Groundwater	Crystalline	Crystalline	0.001
Kulongoski_&_McMahon	2019	10.1038/s41612-019-0068-6	USA	PIED-45	Groundwater	Crystalline	Crystalline	0.001
Kulongoski_&_McMahon	2019	10.1038/s41612-019-0068-6	USA	PIED-46	Groundwater	Crystalline	Crystalline	0.001
Kulongoski_&_McMahon	2019	10.1038/s41612-019-0068-6	USA	PIED-47	Groundwater	Crystalline	Crystalline	0.001
Kulongoski_&_McMahon	2019	10.1038/s41612-019-0068-6	USA	PIED-48	Groundwater	Crystalline	Crystalline	0.003
Kulongoski_&_McMahon	2019	10.1038/s41612-019-0068-6	USA	PIED-49	Groundwater	Crystalline	Crystalline	0.004
Kulongoski_&_McMahon	2019	10.1038/s41612-019-0068-6	USA	PIED-50	Groundwater	Crystalline	Crystalline	0.022
Kulongoski_&_McMahon	2019	10.1038/s41612-019-0068-6	USA	PIED-51	Groundwater	Crystalline	Crystalline	0.001
Kulongoski_&_McMahon	2019	10.1038/s41612-019-0068-6	USA	PIED-52	Groundwater	Crystalline	Crystalline	0.001
Kulongoski_&_McMahon	2019	10.1038/s41612-019-0068-6	USA	PIED-53	Groundwater	Crystalline	Crystalline	0.004
Kulongoski_&_McMahon	2019	10.1038/s41612-019-0068-6	USA	PIED-54	Groundwater	Crystalline	Crystalline	0.001
Kulongoski_&_McMahon	2019	10.1038/s41612-019-0068-6	USA	PIED-55	Groundwater	Crystalline	Crystalline	0.001
Kulongoski_&_McMahon	2019	10.1038/s41612-019-0068-6	USA	PIED-56	Groundwater	Crystalline	Crystalline	0.001
Kulongoski_&_McMahon	2019	10.1038/s41612-019-0068-6	USA	PIED-57	Groundwater	Crystalline	Crystalline	0.001
Kulongoski_&_McMahon	2019	10.1038/s41612-019-0068-6	USA	PIED-58	Groundwater	Crystalline	Crystalline	0.001
Kulongoski_&_McMahon	2019	10.1038/s41612-019-0068-6	USA	PIED-59	Groundwater	Crystalline	Crystalline	0.017
Kulongoski_&_McMahon	2019	10.1038/s41612-019-0068-6	USA	PIED-60	Groundwater	Crystalline	Crystalline	0.001
Moritz_et_al.	2015	10.1021/acs.est.5b00443	Canada	BEC002	Groundwater	Crystalline	Crystalline	0.2657
Moritz_et_al.	2015	10.1021/acs.est.5b00443	Canada	BEC005	Groundwater	Crystalline	Crystalline	0.216
Moritz_et_al.	2015	10.1021/acs.est.5b00443	Canada	BEC007	Groundwater	Crystalline	Crystalline	17.0403
Moritz_et_al.	2015	10.1021/acs.est.5b00443	Canada	BEC009	Groundwater	Crystalline	Crystalline	1.34
Moritz_et_al.	2015	10.1021/acs.est.5b00443	Canada	BEC010	Groundwater	Crystalline	Crystalline	0.0036
Moritz_et_al.	2015	10.1021/acs.est.5b00443	Canada	BEC014	Groundwater	Crystalline	Crystalline	9.3716
Moritz_et_al.	2015	10.1021/acs.est.5b00443	Canada	BEC015	Groundwater	Crystalline	Crystalline	0.1868
Moritz_et_al.	2015	10.1021/acs.est.5b00443	Canada	BEC016	Groundwater	Crystalline	Crystalline	2.3812
Moritz_et_al.	2015	10.1021/acs.est.5b00443	Canada	BEC021	Groundwater	Crystalline	Crystalline	0.1714
Moritz_et_al.	2015	10.1021/acs.est.5b00443	Canada	BEC028	Groundwater	Crystalline	Crystalline	0.0397
Moritz_et_al.	2015	10.1021/acs.est.5b00443	Canada	BEC029	Groundwater	Crystalline	Crystalline	0.0023
Moritz_et_al.	2015	10.1021/acs.est.5b00443	Canada	BEC030	Groundwater	Crystalline	Crystalline	0.0093
Moritz_et_al.	2015	10.1021/acs.est.5b00443	Canada	BEC031	Groundwater	Crystalline	Crystalline	0.046
Moritz_et_al.	2015	10.1021/acs.est.5b00443	Canada	BEC032	Groundwater	Crystalline	Crystalline	0
Moritz_et_al.	2015	10.1021/acs.est.5b00443	Canada	BEC034	Groundwater	Crystalline	Crystalline	0.0291
Moritz_et_al.	2015	10.1021/acs.est.5b00443	Canada	BEC036	Groundwater	Crystalline	Crystalline	0.3648
Moritz_et_al.	2015	10.1021/acs.est.5b00443	Canada	BEC036	Groundwater	Crystalline	Crystalline	0.0376
Moritz_et_al.	2015	10.1021/acs.est.5b00443	Canada	BEC056	Groundwater	Crystalline	Crystalline	0.8053
Moritz_et_al.	2015	10.1021/acs.est.5b00443	Canada	BEC100	Groundwater	Crystalline	Crystalline	0.0103
Moritz_et_al.	2015	10.1021/acs.est.5b00443	Canada	BEC101	Groundwater	Crystalline	Crystalline	32.7058
Moritz_et_al.	2015	10.1021/acs.est.5b00443	Canada	BEC101	Groundwater	Crystalline	Crystalline	19.0988
Moritz_et_al.	2015	10.1021/acs.est.5b00443	Canada	BEC102	Groundwater	Crystalline	Crystalline	0.9621
Moritz_et_al.	2015	10.1021/acs.est.5b00443	Canada	BEC103	Groundwater	Crystalline	Crystalline	0.4203
Moritz_et_al.	2015	10.1021/acs.est.5b00443	Canada	BEC104	Groundwater	Crystalline	Crystalline	0
[truncated: 1,267 more rows]
