# Supplementary material for: Microbial oxidation significantly reduces methane export from global groundwaters
Source: Proc Natl Acad Sci U S A. 2025 Oct 13;122(42):e2508773122. doi: 10.1073/pnas.2508773122 (PMC12557531; doi:10.1073/pnas.2508773122)
Supplement: Supplementary file 4 — Dataset S03 (XLSX) [file pnas.2508773122.sd03.xlsx]

## Sheet: Readme
This dataset contains raw data of quantitative PCRs, calculation of per cell methane oxidation rates, and a list of ASV classified as potential methanotrophic bacteria or archaea.
S3A	16Sbact	Raw data of the quantitative PCR of the bacterial 16S rRNA gene.
S3B	16Sarch	Raw data of the quantitative PCR of the archaeal 16S rRNA gene.
S3C	pmoA	Raw data of the quantitative PCR of the pmoA gene (Particulate methane monoxygenase).
S3D	mmoX	Raw data of the quantitative PCR of the mmoX gene (Soluble methane monoxygenase).
S3E	mcrA	Raw data of the quantitative PCR of the mcrA gene (Methyl-CoenzymeM reductase).
S3F	qPCR_MEAN	Averaged data of the quantitative PCR of bacterial and archaeal 16S rRNA genes, and methane oxidation marker genes pmoA, mmoX, and mcrA.
S3G	perCell_rate	Calculation of per cell methane oxidation in groundwater from the Hainich CZE or the area around Aurich. See Supplementary Dataset 1 for methane oxidation rate calculations.
S3H	taxa	List of amplicon sequence variants (ASVs) classified as potential methanotrophs or methanogens. ASVs were derived from amplicon sequencing of the microbial 16S rRNA gene. Raw sequences are available at NCBI under BioProject PRJNA1236026.
S3I	rrnDB	16S gene copy numbers of bacterial and archaeal ASVs according to the rrnDB database (Stoddard et al., 2015. Nucleic Acids Research. Doi: 10.1093/nar/gku1201)

## Sheet: S3A
sample	gene copies raw	Extracted from water (l)	DNA eluted in (µl)	DNA dilution	DNA dilution factor in qPCR	gene copies per l water
BA_1	1.75497e+06	4	100	1	0.6	7.31236e+07
BA_2 1:10	206019	4	100	10	0.06	8.58414e+07
BA_3 1:10	133728	4	100	10	0.06	5.57202e+07
BD_1 1:10	5.65876e+06	6.5	100	10	0.06	1.45096e+09
BD_2 1:10	741717	5	100	10	0.06	2.47239e+08
BD_3	1.60301e+06	5	100	1	0.6	5.34335e+07
BE_1	1.20527e+07	2	100	1	0.6	1.0044e+09
BE_2	8.47332e+06	1	100	1	0.6	1.41222e+09
BE_3	1.13818e+07	1	100	1	0.6	1.89697e+09
H32_1	5.40923e+06	7	100	1	0.6	1.28791e+08
H32_2	6.04363e+06	6.2	100	1	0.6	1.62463e+08
H32_3	6.76214e+06	5.9	100	1	0.6	1.91021e+08
H41_1	1.08552e+06	6.5	100	1	0.6	2.78338e+07
H41_2	1.07823e+06	8	100	1	0.6	2.24631e+07
H41_3	1.34184e+06	8.5	100	1	0.6	2.63106e+07
H42_1	2.64617e+06	7.4	100	1	0.6	5.95984e+07
H42_2	2.8426e+06	7.6	100	1	0.6	6.23376e+07
H42_3	2.92132e+06	10.5	100	1	0.6	4.63701e+07
H43_1	5.22044e+06	8.1	100	1	0.6	1.07416e+08
H43_2	5.6501e+06	5.5	100	1	0.6	1.71215e+08
H43_3	5.51988e+06	5.7	100	1	0.6	1.614e+08
H51_1	1.52196e+06	8.5	100	1	0.6	2.98423e+07
H51_2	1.16509e+06	6.2	100	1	0.6	3.13198e+07
H51_3	1.05512e+06	5.7	100	1	0.6	3.08515e+07
H52_1 1:10	1.09803e+06	7	100	10	0.06	2.61437e+08
H52_2 1:10	2.03915e+06	6.6	100	10	0.06	5.14938e+08
H52_3 1:10	3.59224e+06	7	100	10	0.06	8.55296e+08
H53_1 1:10	3.40362e+06	6.5	100	10	0.06	8.72723e+08
H53_2 1:10	2.86939e+06	6.2	100	10	0.06	7.71342e+08
H53_3 1:10	1.94476e+06	7	100	10	0.06	4.63038e+08
HI_1	8.73525e+06	2	100	1	0.6	7.27938e+08
HI_2	22136.7	2	100	1	0.6	1.84473e+06
HW_1	6891.43	4	100	1	0.6	287143
HW_2	21318.9	4	100	1	0.6	888288
HW_3	8634.49	4	100	1	0.6	359770
MM_1	9.1545e+06	1.5	100	1	0.6	1.01717e+09
MM_2	4.18271e+06	0.75	100	1	0.6	9.29491e+08
MM_3	3.24924e+06	0.75	100	1	0.6	7.22053e+08
NB_1	4.40452e+06	1.5	100	1	0.6	4.89392e+08
NB_2	1.80646e+06	1	100	1	0.6	3.01076e+08
NB_3	2.43875e+06	1	100	1	0.6	4.06459e+08
NF_1	1.96299e+06	5	100	1	0.6	6.54329e+07
NF_2	1.25838e+06	3	100	1	0.6	6.99101e+07
NF_3	1.15741e+06	2	100	1	0.6	9.6451e+07
NM_1	2.89974e+06	5	100	1	0.6	9.66581e+07
NM_2	3.33043e+06	4	100	1	0.6	1.38768e+08
NM_3	2.99395e+06	3	100	1	0.6	1.6633e+08
PO1_1	443959	2	100	1	0.6	3.69966e+07
PO1_2	527178	2	100	1	0.6	4.39315e+07
PO1_3	741984	1	100	1	0.6	1.23664e+08
PO3_1	741628	3.5	100	1	0.6	3.53156e+07
PO3_2	202227	2.5	100	1	0.6	1.34818e+07
PO3_3	540208	2.5	100	1	0.6	3.60139e+07
RD_1 1:10	488687	4	100	10	0.06	2.0362e+08
RD_2 1:10	465812	4	100	10	0.06	1.94088e+08
RD_3 1:10	626796	4	100	10	0.06	2.61165e+08
RH_1	1.63659e+06	4	100	1	0.6	6.81914e+07
RH_2	711923	4	100	1	0.6	2.96635e+07
RH_3	739176	4	100	1	0.6	3.0799e+07
TW_1	1.66698e+06	1.5	100	1	0.6	1.8522e+08
TW_2	1.17896e+06	1.5	100	1	0.6	1.30996e+08
TW_3	906367	1.5	100	1	0.6	1.00707e+08

## Sheet: S3B
sample	gene copies raw	Extracted from water (l)	DNA eluted in (µl)	DNA dilution	DNA dilution factor in qPCR	gene copies per l water
BA_1	4203.32	4	100	1	0.6	175138
BA_2 1:10	402.704	4	100	10	0.06	167793
BA_3 1:10	328.006	4	100	10	0.06	136669
BD_1 1:10	109459	6.5	100	10	0.06	2.80664e+07
BD_2 1:10	12094.6	5	100	10	0.06	4.03152e+06
BD_3	43491.4	5	100	1	0.6	1.44971e+06
BE_1	36982	2	100	1	0.6	3.08183e+06
BE_2	20772	1	100	1	0.6	3.462e+06
BE_3	25014.8	1	100	1	0.6	4.16914e+06
H32_1	13431.3	7	100	1	0.6	319793
H32_2	27691.5	6.2	100	1	0.6	744395
H32_3	34021.7	5.9	100	1	0.6	961064
H41_1	11503.1	6.5	100	1	0.6	294950
H41_2	10223.7	8	100	1	0.6	212995
H41_3	12451	8.5	100	1	0.6	244138
H42_1	16264.9	7.4	100	1	0.6	366326
H42_2	23719.4	7.6	100	1	0.6	520162
H42_3	12596.2	10.5	100	1	0.6	199939
H43_1	10962.6	8.1	100	1	0.6	225568
H43_2	6641.68	5.5	100	1	0.6	201263
H43_3	5489.41	5.7	100	1	0.6	160509
H51_1	23498.6	8.5	100	1	0.6	460756
H51_2	14873.8	6.2	100	1	0.6	399834
H51_3	6973.39	5.7	100	1	0.6	203900
H52_1 1:10	551.202	7	100	10	0.06	131238
H52_2 1:10	934.351	6.6	100	10	0.06	235947
H52_3 1:10	1123.07	7	100	10	0.06	267397
H53_1 1:10	2375.31	6.5	100	10	0.06	609053
H53_2 1:10	3215.32	6.2	100	10	0.06	864334
H53_3 1:10	3055.06	7	100	10	0.06	727395
HI_1	34634.3	2	100	1	0.6	2.88619e+06
HI_2	107.549	2	100	1	0.6	8962.38
HW_1	7.32377	4	100	1	0.6	305.157
HW_2	8.57825	4	100	1	0.6	357.427
HW_3	8.09862	4	100	1	0.6	337.443
MM_1	237184	1.5	100	1	0.6	2.63538e+07
MM_2	90430.3	0.75	100	1	0.6	2.00956e+07
MM_3	79062.6	0.75	100	1	0.6	1.75695e+07
NB_1	42456.2	1.5	100	1	0.6	4.71736e+06
NB_2	14818.9	1	100	1	0.6	2.46981e+06
NB_3	20790.8	1	100	1	0.6	3.46514e+06
NF_1	27728.1	5	100	1	0.6	924271
NF_2	7464.47	3	100	1	0.6	414693
NF_3	10194.1	2	100	1	0.6	849507
NM_1	143030	5	100	1	0.6	4.76766e+06
NM_2	242658	4	100	1	0.6	1.01107e+07
NM_3	271976	3	100	1	0.6	1.51098e+07
PO1_1	2438.83	2	100	1	0.6	203236
PO1_2	1948.82	2	100	1	0.6	162401
PO1_3	2648.25	1	100	1	0.6	441374
PO3_1	1580.56	3.5	100	1	0.6	75264.9
PO3_2	361.431	2.5	100	1	0.6	24095.4
PO3_3	993.006	2.5	100	1	0.6	66200.4
RD_1 1:10	11206	4	100	10	0.06	4.66917e+06
RD_2 1:10	11822.8	4	100	10	0.06	4.92618e+06
RD_3 1:10	7170.4	4	100	10	0.06	2.98766e+06
RH_1	11336	4	100	1	0.6	472334
RH_2	3318.91	4	100	1	0.6	138288
RH_3	7356.84	4	100	1	0.6	306535
TW_1	12671.8	1.5	100	1	0.6	1.40797e+06
TW_2	13306.9	1.5	100	1	0.6	1.47855e+06
TW_3	12333.5	1.5	100	1	0.6	1.37039e+06

## Sheet: S3C
sample	gene copies raw	Extracted from water (l)	DNA eluted in (µl)	DNA dilution	DNA dilution factor in qPCR	gene copies per l water
BA_1	514.025	4	100	1	0.6	21417.7
BA_2 1:10	75.0064	4	100	10	0.06	31252.6
BA_3 1:10	53.3507	4	100	10	0.06	22229.5
BD_1 1:10	12301	6.5	100	10	0.06	3.15411e+06
BD_2 1:10	1226.42	5	100	10	0.06	408805
BD_3	2638.27	5	100	1	0.6	87942.3
BE_1	70741	2	100	1	0.6	5.89508e+06
BE_2	45134.9	1	100	1	0.6	7.52249e+06
BE_3	57306.7	1	100	1	0.6	9.55112e+06
H32_1	169.933	7	100	1	0.6	4046.02
H32_2	151.996	6.2	100	1	0.6	4085.92
H32_3	111.365	5.9	100	1	0.6	3145.9
H41_1	94.0157	6.5	100	1	0.6	2410.66
H41_2	109.135	8	100	1	0.6	2273.64
H41_3	427.394	8.5	100	1	0.6	8380.27
H42_1	2263.29	7.4	100	1	0.6	50975
H42_2	2888.38	7.6	100	1	0.6	63341.7
H42_3	1373.23	10.5	100	1	0.6	21797.2
H43_1	799.39	8.1	100	1	0.6	16448.4
H43_2	528.082	5.5	100	1	0.6	16002.5
H43_3	376.905	5.7	100	1	0.6	11020.6
H51_1	1580.66	8.5	100	1	0.6	30993.4
H51_2	1073.64	6.2	100	1	0.6	28861.2
H51_3	840.047	5.7	100	1	0.6	24562.8
H52_1 1:10	24.6588	7	100	10	0.06	5871.14
H52_2 1:10	38.5669	6.6	100	10	0.06	9739.11
H52_3 1:10	44.4279	7	100	10	0.06	10578.1
H53_1 1:10	269.432	6.5	100	10	0.06	69085.2
H53_2 1:10	221.416	6.2	100	10	0.06	59520.6
H53_3 1:10	112.604	7	100	10	0.06	26810.4
HI_1	13580.2	2	100	1	0.6	1.13168e+06
HI_2	166.995	2	100	1	0.6	13916.3
HW_1	29.9542	4	100	1	0.6	1248.09
HW_2	36.325	4	100	1	0.6	1513.54
HW_3	65.191	4	100	1	0.6	2716.29
MM_1	14943.7	1.5	100	1	0.6	1.66042e+06
MM_2	4807.22	0.75	100	1	0.6	1.06827e+06
MM_3	4581.45	0.75	100	1	0.6	1.0181e+06
NB_1	449.521	1.5	100	1	0.6	49946.8
NB_2	212.349	1	100	1	0.6	35391.6
NB_3	252.715	1	100	1	0.6	42119.1
NF_1	1752.09	5	100	1	0.6	58403
NF_2	1638.82	3	100	1	0.6	91045.3
NF_3	1509.44	2	100	1	0.6	125787
NM_1	9852.26	5	100	1	0.6	328409
NM_2	13784.4	4	100	1	0.6	574350
NM_3	6223.05	3	100	1	0.6	345725
PO1_1	4914.53	2	100	1	0.6	409544
PO1_2	5250.91	2	100	1	0.6	437576
PO1_3	7237.2	1	100	1	0.6	1.2062e+06
PO3_1	7443.14	3.5	100	1	0.6	354435
PO3_2	2121.97	2.5	100	1	0.6	141464
PO3_3	6510.26	2.5	100	1	0.6	434017
RD_1 1:10	103.262	4	100	10	0.06	43025.8
RD_2 1:10	50.4308	4	100	10	0.06	21012.8
RD_3 1:10	110.881	4	100	10	0.06	46200.4
RH_1	4638.13	4	100	1	0.6	193255
RH_2	3120.21	4	100	1	0.6	130009
RH_3	3494.34	4	100	1	0.6	145598
TW_1	10671.8	1.5	100	1	0.6	1.18575e+06
TW_2	14267	1.5	100	1	0.6	1.58522e+06
TW_3	8671.41	1.5	100	1	0.6	963490

## Sheet: S3D
sample	gene copies raw	Extracted from water (l)	DNA eluted in (µl)	DNA dilution	DNA dilution factor in qPCR	gene copies per l water
BA_1	29.363	4	100	1	0.6	1223.46
BA_2 1:10	4.11127	4	100	10	0.06	1713.03
BA_3 1:10	2.88535	4	100	10	0.06	1202.23
BD_1 1:10	521.127	6.5	100	10	0.06	133622
BD_2 1:10	102.864	5	100	10	0.06	34288
BD_3	168.746	5	100	1	0.6	5624.87
BE_1	1080.65	2	100	1	0.6	90054.5
BE_2	573.004	1	100	1	0.6	95500.6
BE_3	1044.21	1	100	1	0.6	174036
H32_1	8.28381	7	100	1	0.6	197.234
H32_2	5.38012	6.2	100	1	0.6	144.627
H32_3	4.66491	5.9	100	1	0.6	131.777
H41_1	2.7727	6.5	100	1	0.6	71.0948
H41_2	6.31815	8	100	1	0.6	131.628
H41_3	3.02365	8.5	100	1	0.6	59.2872
H42_1	17.1183	7.4	100	1	0.6	385.546
H42_2	26.8292	7.6	100	1	0.6	588.361
H42_3	17.4496	10.5	100	1	0.6	276.978
H43_1	8.07723	8.1	100	1	0.6	166.198
H43_2	7.97495	5.5	100	1	0.6	241.665
H43_3	11.8589	5.7	100	1	0.6	346.751
H51_1	7.26703	8.5	100	1	0.6	142.491
H51_2	10.2398	6.2	100	1	0.6	275.264
H51_3	9.07701	5.7	100	1	0.6	265.41
H52_1 1:10	8.99926	7	100	10	0.06	2142.68
H52_2 1:10	8.29895	6.6	100	10	0.06	2095.69
H52_3 1:10	7.4612	7	100	10	0.06	1776.48
H53_1 1:10	15.7823	6.5	100	10	0.06	4046.74
H53_2 1:10	8.49518	6.2	100	10	0.06	2283.65
H53_3 1:10	8.22822	7	100	10	0.06	1959.1
HI_1	155.331	2	100	1	0.6	12944.3
HI_2	7.03837	2	100	1	0.6	586.531
HW_2	4.35838	4	100	1	0.6	181.599
HW_3	2.99432	4	100	1	0.6	124.764
MM_1	249.88	1.5	100	1	0.6	27764.5
MM_2	158.478	0.75	100	1	0.6	35217.4
MM_3	90.8906	0.75	100	1	0.6	20197.9
NB_1	10.7441	1.5	100	1	0.6	1193.79
NB_2	16.2015	1	100	1	0.6	2700.25
NB_3	12.8952	1	100	1	0.6	2149.21
NF_1	61.7991	5	100	1	0.6	2059.97
NF_2	25.7404	3	100	1	0.6	1430.02
NF_3	33.714	2	100	1	0.6	2809.5
NM_1	66.8831	5	100	1	0.6	2229.44
NM_2	55.062	4	100	1	0.6	2294.25
NM_3	38.7532	3	100	1	0.6	2152.96
PO1_1	13.6118	2	100	1	0.6	1134.32
PO1_2	45.4391	2	100	1	0.6	3786.59
PO1_3	33.6953	1	100	1	0.6	5615.89
PO3_1	540.089	3.5	100	1	0.6	25718.5
PO3_2	110.456	2.5	100	1	0.6	7363.76
PO3_3	425.954	2.5	100	1	0.6	28396.9
RD_1 1:10	13.5164	4	100	10	0.06	5631.81
RD_2 1:10	3.30531	4	100	10	0.06	1377.21
RD_3 1:10	8.17474	4	100	10	0.06	3406.14
RH_1	265.637	4	100	1	0.6	11068.2
RH_2	136.731	4	100	1	0.6	5697.14
RH_3	159.035	4	100	1	0.6	6626.44
TW_1	145.173	1.5	100	1	0.6	16130.4
TW_2	182.581	1.5	100	1	0.6	20286.7
TW_3	105.704	1.5	100	1	0.6	11744.9

## Sheet: S3E
sample	gene copies raw	Extracted from water (l)	DNA eluted in (µl)	DNA dilution	DNA dilution factor in qPCR	gene copies per l water
BA_1	36.6352	4	100	1	0.6	1526.47
BA_2 1:10	30.0792	4	100	10	0.06	12533
BA_3 1:10	21.3246	4	100	10	0.06	8885.23
BD_1 1:10	70.4841	6.5	100	10	0.06	18072.8
BD_2 1:10	70.2924	5	100	10	0.06	23430.8
BD_3	77.2891	5	100	1	0.6	2576.3
BE_1	22434.6	2	100	1	0.6	1.86955e+06
BE_2	18168.7	1	100	1	0.6	3.02811e+06
BE_3	18823.8	1	100	1	0.6	3.13729e+06
H32_1	56.4982	7	100	1	0.6	1345.2
H32_2	9.78738	6.2	100	1	0.6	263.102
H32_3	42.9518	5.9	100	1	0.6	1213.33
H41_1	4.61318	6.5	100	1	0.6	118.287
H41_2	11.7422	8	100	1	0.6	244.63
H41_3	13.9214	8.5	100	1	0.6	272.968
H42_1	16.5032	7.4	100	1	0.6	371.695
H42_2	4.16644	7.6	100	1	0.6	91.3694
H42_3	3.76237	10.5	100	1	0.6	59.7202
H43_1	5.20257	8.1	100	1	0.6	107.049
H43_2	15.5845	5.5	100	1	0.6	472.259
H43_3	2.52942	5.7	100	1	0.6	73.9595
H51_1	19.4991	8.5	100	1	0.6	382.336
H51_2	3.39632	6.2	100	1	0.6	91.2988
H51_3	20.7977	5.7	100	1	0.6	608.119
H52_1 1:10	7.96455	7	100	10	0.06	1896.32
H52_2 1:10	3.71046	6.6	100	10	0.06	936.985
H52_3 1:10	4.4299	7	100	10	0.06	1054.74
H53_2 1:10	10.6744	6.2	100	10	0.06	2869.47
HI_1	3528.2	2	100	1	0.6	294017
HI_2	99.8826	2	100	1	0.6	8323.55
HW_2	0.213829	4	100	1	0.6	8.90953
HW_3	0.589646	4	100	1	0.6	24.5686
MM_1	22817.2	1.5	100	1	0.6	2.53524e+06
MM_2	6272.71	0.75	100	1	0.6	1.39394e+06
MM_3	6563.57	0.75	100	1	0.6	1.45857e+06
NB_1	373.934	1.5	100	1	0.6	41548.3
NB_2	151.506	1	100	1	0.6	25251
NB_3	277.01	1	100	1	0.6	46168.4
NF_1	123.438	5	100	1	0.6	4114.61
NF_2	168.255	3	100	1	0.6	9347.53
NF_3	115.212	2	100	1	0.6	9600.97
NM_1	1250.09	5	100	1	0.6	41669.5
NM_2	1266.33	4	100	1	0.6	52763.6
NM_3	978.78	3	100	1	0.6	54376.6
PO1_1	63.6096	2	100	1	0.6	5300.8
PO1_2	64.836	2	100	1	0.6	5403
PO1_3	68.6465	1	100	1	0.6	11441.1
PO3_1	1230.36	3.5	100	1	0.6	58588.4
PO3_2	1289.42	2.5	100	1	0.6	85961.1
PO3_3	2073.57	2.5	100	1	0.6	138238
RD_1 1:10	82.9898	4	100	10	0.06	34579.1
RD_2 1:10	73.988	4	100	10	0.06	30828.3
RD_3 1:10	49.9472	4	100	10	0.06	20811.3
RH_1	225.122	4	100	1	0.6	9380.09
RH_2	274.619	4	100	1	0.6	11442.5
RH_3	581.41	4	100	1	0.6	24225.4
TW_1	2924.05	1.5	100	1	0.6	324894
TW_2	6121.39	1.5	100	1	0.6	680154
TW_3	3723.35	1.5	100	1	0.6	413706

## Sheet: S3F
Site	Well	mmoX L-1					pmoA L-1					mcrA L-1					16Sbact L-1					16Sarch L-1					bact cells L-1					arch cells L-1
		Replicate1	Replicate2	Replicate3	MEAN	STDEV	Replicate1	Replicate2	Replicate3	MEAN	STDEV	Replicate1	Replicate2	Replicate3	MEAN	STDEV	Replicate1	Replicate2	Replicate3	MEAN	STDEV	Replicate1	Replicate2	Replicate3	MEAN	STDEV	Replicate1	Replicate2	Replicate3	MEAN	STDEV	Replicate1	Replicate2	Replicate3	MEAN	STDEV
AUR	TW	16130.4	20286.7	11744.9	16054	4271.42	1.18575e+06	1.58522e+06	963490	1.24482e+06	315047	324894	680154	413706	472918	184884	1.8522e+08	1.30996e+08	1.00707e+08	1.38975e+08	4.28176e+07	1.40797e+06	1.47855e+06	1.37039e+06	1.41897e+06	54911.4	4.8487e+07	3.42921e+07	2.63632e+07	3.63808e+07	1.12088e+07	869120	912683	845919	875907	33895.9
AUR	HI	586.531	1779.95	NA	1183.24	843.872	13916.3	2390.12	NA	8153.19	8150.21	8323.55	5285.34	NA	6804.44	2148.34	1.84473e+06	734725	NA	1.28973e+06	784891	8962.38	4256.08	NA	6609.23	3327.86	482913	192336	NA	337625	205469	5532.33	2627.21	NA	4079.77	2054.23
AUR	BE	90054.5	95500.6	174036	119864	46993.3	5.89508e+06	7.52249e+06	9.55112e+06	7.65623e+06	1.83169e+06	1.86955e+06	3.02811e+06	3.13729e+06	2.67832e+06	702540	1.0044e+09	1.41222e+09	1.89697e+09	1.43786e+09	4.46838e+08	3.08183e+06	3.462e+06	4.16914e+06	3.57099e+06	551788	2.62931e+08	3.69691e+08	4.96588e+08	3.76403e+08	1.16973e+08	1.90236e+06	2.13704e+06	2.57354e+06	2.20432e+06	340610
AUR	NM	2229.44	2294.25	2152.96	2225.55	70.727	328409	574350	345725	416161	137269	41669.5	52763.6	54376.6	49603.2	6917.99	9.66581e+07	1.38768e+08	1.6633e+08	1.33919e+08	3.50883e+07	4.76766e+06	1.01107e+07	1.51098e+07	9.99607e+06	5.17202e+06	2.53032e+07	3.63266e+07	4.3542e+07	3.50573e+07	9.18543e+06	2.943e+06	6.2412e+06	9.32703e+06	6.17041e+06	3.19261e+06
AUR	BA	1223.46	1713.03	1202.23	1379.57	288.977	21417.7	31252.6	22229.5	24966.6	5458.99	1526.47	12533	8885.23	7648.23	5606.56	7.31236e+07	8.58414e+07	5.57202e+07	7.15618e+07	1.51212e+07	175138	167793	136669	159867	20422.8	1.91423e+07	2.24716e+07	1.45864e+07	1.87334e+07	3.95844e+06	108110	103576	84363.7	98683.4	12606.7
AUR	MM	27764.5	35217.4	20197.9	27726.6	7509.8	1.66042e+06	1.06827e+06	1.0181e+06	1.24893e+06	357240	2.53524e+06	1.39394e+06	1.45857e+06	1.79592e+06	641090	1.01717e+09	9.29491e+08	7.22053e+08	8.8957e+08	1.51553e+08	2.63538e+07	2.00956e+07	1.75695e+07	2.13396e+07	4.52236e+06	2.66274e+08	2.43322e+08	1.89019e+08	2.32872e+08	3.96735e+07	1.62678e+07	1.24047e+07	1.08454e+07	1.31726e+07	2.79158e+06
AUR	RH	11068.2	5697.14	6626.44	7797.27	2870.58	193255	130009	145598	156287	32950.4	9380.09	11442.5	24225.4	15016	8041.99	6.81914e+07	2.96635e+07	3.0799e+07	4.28846e+07	2.19237e+07	472334	138288	306535	305719	167024	1.78512e+07	7.76531e+06	8.06256e+06	1.12263e+07	5.73919e+06	291564	85362.9	189219	188715	103101
AUR	PO1	1134.32	3786.59	5615.89	3512.27	2253.34	409544	437576	1.2062e+06	684440	452074	5300.8	5403	11441.1	7381.62	3515.96	3.69966e+07	4.39315e+07	1.23664e+08	6.81974e+07	4.81605e+07	203236	162401	441374	269004	150667	9.68497e+06	1.15004e+07	3.23728e+07	1.78527e+07	1.26075e+07	125454	100248	272453	166052	93004.3
AUR	RD	5631.81	1377.21	3406.14	3471.72	2128.06	43025.8	21012.8	46200.4	36746.4	13717.8	34579.1	30828.3	20811.3	28739.6	7117.56	2.0362e+08	1.94088e+08	2.61165e+08	2.19624e+08	3.62895e+07	4.66917e+06	4.92618e+06	2.98766e+06	4.19434e+06	1.05288e+06	5.33036e+07	5.08085e+07	6.83678e+07	5.74933e+07	9.49988e+06	2.88221e+06	3.04085e+06	1.84424e+06	2.5891e+06	649927
AUR	PO3	25718.5	7363.76	28396.9	20493.1	11448.9	354435	141464	434017	309972	151260	58588.4	85961.1	138238	94262.5	40468.5	3.53156e+07	1.34818e+07	3.60139e+07	2.82704e+07	1.28121e+07	75264.9	24095.4	66200.4	55186.9	27304.8	9.24492e+06	3.52926e+06	9.42772e+06	7.40063e+06	3.35395e+06	46459.8	14873.7	40864.4	34066	16854.8
AUR	HW	NA	181.599	124.764	153.181	40.1889	1248.09	1513.54	2716.29	1825.98	782.378	NA	8.90953	24.5686	16.7391	11.0726	287143	888288	359770	511734	328121	305.157	357.427	337.443	333.342	26.3752	75168.4	232536	94180.7	133962	85895.5	188.368	220.634	208.298	205.767	16.281
AUR	NF	2059.97	1430.02	2809.5	2099.83	690.601	58403	91045.3	125787	91745.1	33697.5	4114.61	9347.53	9600.97	7687.7	3096.98	6.54329e+07	6.99101e+07	9.6451e+07	7.72647e+07	1.6766e+07	924271	414693	849507	729490	275174	1.7129e+07	1.83011e+07	2.5249e+07	2.02264e+07	4.389e+06	570538	255983	524387	450303	169860
AUR	NB	1193.79	2700.25	2149.21	2014.42	762.221	49946.8	35391.6	42119.1	42485.8	7284.53	41548.3	25251	46168.4	37655.9	10988.5	4.89392e+08	3.01076e+08	4.06459e+08	3.98975e+08	9.43806e+07	4.71736e+06	2.46981e+06	3.46514e+06	3.55077e+06	1.12622e+06	1.28113e+08	7.88157e+07	1.06403e+08	1.04444e+08	2.4707e+07	2.91195e+06	1.52458e+06	2.13898e+06	2.19183e+06	695196
AUR	BD	133622	34288	5624.87	57845	67171.7	3.15411e+06	408805	87942.3	1.21695e+06	1.68528e+06	18072.8	23430.8	2576.3	14693.3	10830.2	1.45096e+09	2.47239e+08	5.34335e+07	5.83879e+08	7.57144e+08	2.80664e+07	4.03152e+06	1.44971e+06	1.11826e+07	1.46787e+07	3.79833e+08	6.47223e+07	1.39878e+07	1.52848e+08	1.98205e+08	1.7325e+07	2.4886e+06	894884	6.90282e+06	9.06096e+06
HAI	H43	166.198	241.665	346.751	251.538	90.6804	16448.4	16002.5	11020.6	14490.5	3013.25	107.049	472.259	73.9595	217.756	221.026	1.07416e+08	1.71215e+08	1.614e+08	1.46677e+08	3.43532e+07	225568	201263	160509	195780	32874	2.81195e+07	4.48207e+07	4.22513e+07	3.83972e+07	8.99298e+06	139239	124236	99079.8	120852	20292.6
HAI	H42	385.546	588.361	276.978	416.962	158.05	50975	63341.7	21797.2	45371.3	21331.6	371.695	91.3694	59.7202	174.261	171.713	5.95984e+07	6.23376e+07	4.63701e+07	5.6102e+07	8.53864e+06	366326	520162	199939	362142	160152	1.56017e+07	1.63188e+07	1.21388e+07	1.46864e+07	2.23524e+06	226127	321088	123419	223545	98859.6
HAI	H52	2142.68	2095.69	1776.48	2004.95	199.255	5871.14	9739.11	10578.1	8729.44	2510.65	1896.32	936.985	1054.74	1296.02	523.204	2.61437e+08	5.14938e+08	8.55296e+08	5.4389e+08	2.97987e+08	131238	235947	267397	211528	71288.5	6.84389e+07	1.348e+08	2.239e+08	1.4238e+08	7.8007e+07	81011.4	145646	165060	130573	44005.2
HAI	H53	4046.74	2283.65	1959.1	2763.16	1123.39	69085.2	59520.6	26810.4	51805.4	22168.3	NA	2869.47	NA	2869.47	0	8.72723e+08	7.71342e+08	4.63038e+08	7.02368e+08	2.13374e+08	609053	864334	727395	733594	127753	2.28462e+08	2.01922e+08	1.21214e+08	1.83866e+08	5.58572e+07	375959	533539	449009	452836	78859.9
HAI	H32	197.234	144.627	131.777	157.879	34.6822	4046.02	4085.92	3145.9	3759.28	531.577	1345.2	263.102	1213.33	940.542	590.374	1.28791e+08	1.62463e+08	1.91021e+08	1.60759e+08	3.11499e+07	319793	744395	961064	675084	326206	3.3715e+07	4.25296e+07	5.00055e+07	4.20834e+07	8.15443e+06	197403	459503	593249	416719	201362
HAI	H51	142.491	275.264	265.41	227.722	73.9763	30993.4	28861.2	24562.8	28139.1	3275.55	382.336	91.2988	608.119	360.585	259.096	2.98423e+07	3.13198e+07	3.08515e+07	3.06712e+07	755064	460756	399834	203900	354830	134212	7.81212e+06	8.19889e+06	8.07632e+06	8.02911e+06	197661	284417	246811	125864	219031	82846.7
HAI	H41	71.0948	131.628	59.2872	87.3367	38.8092	2410.66	2273.64	8380.27	4354.86	3486.78	118.287	244.63	272.968	211.961	82.3528	2.78338e+07	2.24631e+07	2.63106e+07	2.55358e+07	2.76793e+06	294950	212995	244138	250694	41369.3	7.28634e+06	5.88039e+06	6.88759e+06	6.68477e+06	724589	182068	131478	150702	154750	25536.6

## Sheet: S3G
Site	Well	CH4 oxidation rate			CH4 fixation rate			pmoA gene abundance			mcrA gene abundance			mmoX gene abundance			Rel. abundance of potential methanotrophs with mmoX			Rel. abundance Methylocella			pmoA + mcrA (+mmoX) gene abundances			Per cell CH4 oxidation rate												Per cell CH4 fixation rate
		µgC·L-1·d-1			µgC·L-1·d-1			gene copies ·L-1			gene copies ·L-1			gene copies ·L-1			% of all 16S gene reads			% of all 16S gene reads			gene copies ·L-1			µgC·cell-1·d-1							pgC·cell-1·d-1					µgC·cell-1·d-1							pgC·cell-1·d-1
		MEAN	±	%ERR	MEAN	±	%ERR	Replicate1	Replicate2	Replicate3	Replicate1	Replicate2	Replicate3	Replicate1	Replicate2	Replicate3	Replicate1	Replicate2	Replicate3	Replicate1	Replicate2	Replicate3	Replicate1	Replicate2	Replicate3	Replicate1	Replicate2	Replicate3	MEAN	STDEV	rateERR	±	MEAN	STDEV	rateERR	±	Comment	Replicate1	Replicate2	Replicate3	MEAN	STDEV	rateERR	±	MEAN	STDEV	rateERR	±	Comment
Aurich	LB	74.2822	46.9445	63.1975	0.181098	0.0218213	12.0495	NA	NA	NA	NA	NA	NA	NA	NA	NA	NA	NA	NA	NA	NA	NA	NA	NA	NA	NA	NA	NA	NA	NA	NA	NA	NA	NA	NA	NA		NA	NA	NA	NA	NA	NA	NA	NA	NA	NA	NA
Aurich	TW	33.3514	14.2501	42.7272	NA	NA	NA	1.18575e+06	1.58522e+06	963490	324894	680154	413706	16130.4	20286.7	11744.9	0.00814707	0.0100647	0.00956003	0	0	0	1.51065e+06	2.26538e+06	1.3772e+06	2.20776e-05	1.47222e-05	2.42169e-05	2.03389e-05	4.9804e-06	8.69024e-06	1.36706e-05	20.3389	4.9804	8.69024	13.6706		NA	NA	NA	NA	NA	NA	NA	NA	NA	NA	NA
Aurich	HI	28.4086	12.0279	42.339	NA	NA	NA	13916.3	2390.12	NA	8323.55	5285.34	NA	586.531	1779.95	NA	0.00575268	0.00233839	NA	0	0	NA	22239.8	7675.46	NA	0.00127738	0.00370122	NA	0.0024893	0.00171392	0.00105394	0.00276786	2489.3	1713.92	1053.94	2767.86	out of range	NA	NA	NA	NA	NA	NA	NA	NA	NA	NA	NA
Aurich	BE	27.1923	24.6664	90.7112	NA	NA	NA	5.89508e+06	7.52249e+06	9.55112e+06	1.86955e+06	3.02811e+06	3.13729e+06	90054.5	95500.6	174036	0.097953	0.101778	0.0919462	0	0	0	7.76463e+06	1.05506e+07	1.26884e+07	3.50207e-06	2.57732e-06	2.14308e-06	2.74082e-06	6.94093e-07	2.48623e-06	3.18033e-06	2.74082	0.694093	2.48623	3.18033	out of range	NA	NA	NA	NA	NA	NA	NA	NA	NA	NA	NA
Aurich	NM	19.4357	9.26902	47.6908	NA	NA	NA	328409	574350	345725	41669.5	52763.6	54376.6	2229.44	2294.25	2152.96	0.000352309	0.000484731	0.000603382	0	0	0	370078	627113	400102	5.25177e-05	3.09923e-05	4.85768e-05	4.40289e-05	1.14607e-05	2.09977e-05	3.24585e-05	44.0289	11.4607	20.9977	32.4585		NA	NA	NA	NA	NA	NA	NA	NA	NA	NA	NA
Aurich	BA	5.7087	4.33516	75.9395	NA	NA	NA	21417.7	31252.6	22229.5	1526.47	12533	8885.23	1223.46	1713.03	1202.23	0.00384495	0.00441691	0.00499691	0.000784945	0.000641724	0.000850778	23193.9	44034.5	31319.4	0.000246129	0.000129641	0.000182274	0.000186015	5.83338e-05	0.000141259	0.000199592	186.015	58.3338	141.259	199.592	out of range	NA	NA	NA	NA	NA	NA	NA	NA	NA	NA	NA
Aurich	MM	4.35139	0.436061	10.0212	0.886159	0.636262	71.8	1.66042e+06	1.06827e+06	1.0181e+06	2.53524e+06	1.39394e+06	1.45857e+06	27764.5	35217.4	20197.9	0.000546391	0.000376366	0.000353621	0	0	0	4.19566e+06	2.46221e+06	2.47667e+06	1.03712e-06	1.76727e-06	1.75695e-06	1.52045e-06	4.18608e-07	1.52367e-07	5.70974e-07	1.52045	0.418608	0.152367	0.570974		2.11209e-07	3.59904e-07	3.57802e-07	3.09638e-07	8.52492e-08	2.2232e-07	3.07569e-07	0.309638	0.0852492	0.22232	0.307569
Aurich	RH	1.95649	0.309781	15.8335	NA	NA	NA	193255	130009	145598	9380.09	11442.5	24225.4	11068.2	5697.14	6626.44	0.00139055	0.00175818	0.00137637	0	0	0	202635	141451	169823	9.65523e-06	1.38316e-05	1.15208e-05	1.16692e-05	2.09212e-06	1.84764e-06	3.93976e-06	11.6692	2.09212	1.84764	3.93976		NA	NA	NA	NA	NA	NA	NA	NA	NA	NA	NA
Aurich	PO1	1.07845	0.553391	51.3138	NA	NA	NA	409544	437576	1.2062e+06	5300.8	5403	11441.1	1134.32	3786.59	5615.89	0.00275419	0.0024532	0.00225619	0	0	0	414845	442979	1.21764e+06	2.59963e-06	2.43453e-06	8.85684e-07	1.97328e-06	9.45498e-07	1.01257e-06	1.95806e-06	1.97328	0.945498	1.01257	1.95806		NA	NA	NA	NA	NA	NA	NA	NA	NA	NA	NA
Aurich	RD	0.529995	0.565098	106.623	0.000515383	8.03885e-05	15.5978	43025.8	21012.8	46200.4	34579.1	30828.3	20811.3	5631.81	1377.21	3406.14	3.57808e-05	4.13382e-05	1.60784e-05	0	0	0	77604.9	51841.2	67011.8	6.8294e-06	1.02234e-05	7.90898e-06	8.32061e-06	1.73406e-06	8.87171e-06	1.06058e-05	8.32061	1.73406	8.87171	10.6058	out of range	6.64112e-09	9.94158e-09	7.69093e-09	8.09121e-09	1.68625e-09	1.26205e-09	2.9483e-09	0.00809121	0.00168625	0.00126205	0.0029483
Aurich	PO3	0.491111	0.0922101	18.7758	NA	NA	NA	354435	141464	434017	58588.4	85961.1	138238	25718.5	7363.76	28396.9	0.00948408	0.00872543	0.0120584	0	0	0.00013339	413024	227426	572569	1.18906e-06	2.15943e-06	8.57731e-07	1.40208e-06	6.7649e-07	2.63251e-07	9.39742e-07	1.40208	0.67649	0.263251	0.939742		NA	NA	NA	NA	NA	NA	NA	NA	NA	NA	NA
Aurich	HW	0.167248	0.134654	80.5117	NA	NA	NA	1248.09	1513.54	2716.29	NA	8.90953	24.5686	NA	181.599	124.764	0.0267677	0.0308412	0.0272	0	2.63285e-05	0.000135768	NA	1522.6	2741.49	NA	0.000109843	6.10062e-05	8.54246e-05	3.45329e-05	6.87768e-05	0.00010331	85.4246	34.5329	68.7768	103.31	out of range	NA	NA	NA	NA	NA	NA	NA	NA	NA	NA	NA
Aurich	NF	0.0303462	0.0283335	93.3677	NA	NA	NA	58403	91045.3	125787	4114.61	9347.53	9600.97	2059.97	1430.02	2809.5	0.00698884	0.0103935	0.0107973	0	0	0	62517.6	100393	135388	4.85401e-07	3.02274e-07	2.24142e-07	3.37273e-07	1.341e-07	3.14904e-07	4.49004e-07	0.337273	0.1341	0.314904	0.449004	out of range	NA	NA	NA	NA	NA	NA	NA	NA	NA	NA	NA
Aurich	NB	0.0174161	0.0121679	69.8657	NA	NA	NA	49946.8	35391.6	42119.1	41548.3	25251	46168.4	1193.79	2700.25	2149.21	4.96831e-05	2.73466e-05	0.000105395	0	0	0	91495	60642.6	88287.5	1.9035e-07	2.87192e-07	1.97266e-07	2.24936e-07	5.40263e-08	1.57153e-07	2.11179e-07	0.224936	0.0540263	0.157153	0.211179		NA	NA	NA	NA	NA	NA	NA	NA	NA	NA	NA
Aurich	BD	0.00432638	0.000102601	2.37152	NA	NA	NA	3.15411e+06	408805	87942.3	18072.8	23430.8	2576.3	133622	34288	5624.87	0.00155826	0.0020216	0.00201444	0	0	0	3.17219e+06	432236	90518.6	1.36385e-09	1.00093e-08	4.77955e-08	1.97229e-08	2.46929e-08	4.67733e-10	2.51606e-08	0.0197229	0.0246929	0.000467733	0.0251606	out of range	NA	NA	NA	NA	NA	NA	NA	NA	NA	NA	NA
Hainich	H43	0.0113232	0.00110057	9.71959	1.08833e-05	2.99359e-06	27.5063	16448.4	16002.5	11020.6	107.049	472.259	73.9595	166.198	241.665	346.751	0.000141051	0.000129481	5.93786e-05	0	0	0	16555.4	16474.7	11094.6	6.83956e-07	6.87304e-07	1.0206e-06	7.97287e-07	1.93404e-07	7.74931e-08	2.70897e-07	0.797287	0.193404	0.0774931	0.270897		6.57386e-10	6.60605e-10	9.80956e-10	7.66315e-10	1.85891e-10	2.10785e-10	3.96675e-10	0.000766315	0.000185891	0.000210785	0.000396675
Hainich	H42	0.00647044	0.00125781	19.4393	NA	NA	NA	50975	63341.7	21797.2	371.695	91.3694	59.7202	385.546	588.361	276.978	0.000443022	0.000409249	0.000234845	0	0	0	51346.7	63433	21857	1.26015e-07	1.02004e-07	2.96036e-07	1.74685e-07	1.05776e-07	3.39575e-08	1.39734e-07	0.174685	0.105776	0.0339575	0.139734		NA	NA	NA	NA	NA	NA	NA	NA	NA	NA	NA
Hainich	H52	0.00459094	0.000704857	15.3532	2.23163e-06	1.27167e-06	56.9839	5871.14	9739.11	10578.1	1896.32	936.985	1054.74	2142.68	2095.69	1776.48	0	0	0	0	0	0	7767.46	10676.1	11632.8	5.91048e-07	4.30021e-07	3.94654e-07	4.71908e-07	1.04683e-07	7.2453e-08	1.77136e-07	0.471908	0.104683	0.072453	0.177136		2.87304e-10	2.0903e-10	1.91839e-10	2.29391e-10	5.08856e-11	1.30716e-10	1.81602e-10	0.000229391	5.08856e-05	0.000130716	0.000181602
Hainich	H53	0.00303893	0.000620563	20.4204	0.000136151	8.69541e-05	63.8659	69085.2	59520.6	26810.4	NA	2869.47	NA	4046.74	2283.65	1959.1	0.000110251	9.14154e-05	0.00010096	0	0	0	NA	62390	NA	NA	4.87086e-08	NA	4.87086e-08	NA	9.9465e-09	9.9465e-09	0.0487086	NA	0.0099465	0.0099465		NA	2.18226e-09	NA	2.18226e-09	NA	1.39372e-09	1.39372e-09	0.00218226	NA	0.00139372	0.00139372
Hainich	H32	0.00189133	0.000100714	5.32501	1.31722e-06	1.62616e-06	123.454	4046.02	4085.92	3145.9	1345.2	263.102	1213.33	197.234	144.627	131.777	2.99613e-05	0	2.73438e-05	0	0	0	5391.21	4349.03	4359.23	3.50817e-07	4.34886e-07	4.33868e-07	4.06524e-07	4.8246e-08	2.16475e-08	6.98935e-08	0.406524	0.048246	0.0216475	0.0698935		2.44328e-10	3.02878e-10	3.02169e-10	2.83125e-10	3.36011e-11	3.49529e-10	3.8313e-10	0.000283125	3.36011e-05	0.000349529	0.00038313	out of range
Hainich	H51	0.00141129	0.000164021	11.622	4.78662e-07	2.01602e-07	42.1179	30993.4	28861.2	24562.8	382.336	91.2988	608.119	142.491	275.264	265.41	0.000171539	0.000207393	0	0	0	0	31375.7	28952.5	25170.9	4.49802e-08	4.87449e-08	5.60682e-08	4.99311e-08	5.63836e-09	5.80302e-09	1.14414e-08	0.0499311	0.00563836	0.00580302	0.0114414		1.52558e-11	1.65327e-11	1.90165e-11	1.6935e-11	1.91234e-12	7.13265e-12	9.04499e-12	1.6935e-05	1.91234e-06	7.13265e-06	9.04499e-06
Hainich	H41	0.00118272	0.000314848	26.6208	8.61219e-08	5.48127e-08	63.6455	2410.66	2273.64	8380.27	118.287	244.63	272.968	71.0948	131.628	59.2872	0.000352083	6.03295e-05	0.000138004	0	0	0	2528.95	2518.27	8653.24	4.67672e-07	4.69654e-07	1.36679e-07	3.58002e-07	1.91673e-07	9.53028e-08	2.86976e-07	0.358002	0.191673	0.0953028	0.286976		3.40545e-11	3.41988e-11	9.95256e-12	2.60686e-11	1.39571e-11	1.65915e-11	3.05486e-11	2.60686e-05	1.39571e-05	1.65915e-05	3.05486e-05	out of range

## Sheet: S3H
ASV	ASV_sequence	Phylogeny	Type	Marker gene		Type	Comment
ASV16649	CACCGGCAGCCCAAGTGGTGGCCACTTTTATTGGGTCTAAAGCGTTCGTAGCCGGCTAGGTAAGTTCCTTGGGAAATTTAATCGCTTAACGATTAAGCTTTCAGGGAATACTGCTTGGCTTGGGACCGGGAGAGGTCAGAGGTACCTCAAGGGTAGGGGTGAAATCCGTTAATCCTTGGGGGACCGCCAGTAGCGAAGGCGTCTGACCAGACCGGATCCGACGGTGAGGAACGAAGGCTAGGGTAGCGAACCGGATTAGATACCCGGGTAGTCCTAGCTGTAAACGATGCGGGCTAGGTGTTGGCATTACTGCGAGTGATGCCAGTGCCGAAGGGAAGCCGTTAAGCCCGCCATCTGGGGAGTACGGTCGCAAGGCTG	Archaea;Halobacterota;ANME-1;ANME-1b;NA;NA	AOM_ANME1b	mcrA		AOM_ANME1b	Anaerobic methane oxidizing archaea of the 1b cluster.
ASV2618	CACCGGCGGCCCGAGTGGTAACCGTTTTTATTGGGTCTAAAGGGTCCGTAGCCGGTCTGATCAGTCTTTTGGGAAATCTGGCAGCTTAACTGTCAGGCTTCTAAGAGATACTGTCAGGCTTGGGACCGGGAGAGGTAAGGGGTACTCCAAGGGTAGGAGTGAAATCTTGTAATCCTTGGGGGACCATCTGTGGCGAAGGCGCCTTACCAGAACGGGTCCGACGGTGAGGGACGAAAGCTAGGGGAGCAAACCGGATTAGATACCCGGGTAGTCCTAGCTGTAAACGATGCTCGCTAGGTGTCAGGCACGGTGCGTCCGTGTTTGGTGCCGTAGGGAAGCCGAGAAGCGAGCCACCTGGGAAGTACGGTCGCAAGGCTG	Archaea;Halobacterota;Methanosarcinia;Methanosarciniales;ANME-2a-2b;NA	AOM_ANME2a-2b	mcrA		AOM_ANME2a-2b	Anaerobic methane oxidizing archaea of the 2a-2bb cluster.
ASV12281	CACCGGCGGCCCGAGTGGTAACCGATTTTATTGGGTCTAAAGGGTCCGTAGCCGGCTTGATAAGTCCTTTGGGAAATCTGGTAGCTTAACTATCAGGCTTCTAAGGGATACTGTCAAGCTTGGGACCGGGAGAGGTAAGGGGTACTCCAGGGGTAGGAGTGAAATCTTGTAATCCCTGGGGGACCATCTGTGGCGAAGGCGCCTTACCAGAACGGGTCCGACGGTGAGGGACGAAAGCTAGGGGAGCAAACCGGATTAGATACCCGGGTAGTCCTAGCTGTAAACGATGCTTGCTAGGTGTCAGGCACGGTGCGACCGTGTCTGGTGCCGCAGGGAAGCCGCTAAGCGAGCCACCTGGGAAGTACGGTCGCAAGGCTG	Archaea;Halobacterota;Methanosarcinia;Methanosarciniales;ANME-2a-2b;NA	AOM_ANME2a-2b	mcrA		AOM_ANME2d	Anaerobic methane oxidizing archaea of the 2d cluster.
ASV7	CACCGGCGGCCCGAGTGGTAACCGTTTTTATTGGGTTTAAAGGGTCCGTAGCCGGCTTACTAAGTCTCTTGGGAAATCTGGCGGCTCAATCGTCAGGCGGCCAAGAGATACTGGTAGGCTTGGGACCGGGAGAGGTGGGAGGTACTCCAGGGGTAGGGGTGAAATCTCGTAATCCTTGGGGGACCACCGATGGCGAAGGCATCCCACCAGAACGGGTCCGACGGTGAGGGACGAAAGCTGGGGGCACGAACCGGATTAGATACCCGGGTAGTCCCAGCTGTAAACGATGCTCGCTAGGTGTCAGGTGCGGTGCGACCGCATCTGGTGCCGCAGTGAAAACTTGAAGCGAGTCACCTGGGAAGTACGGTCGCAAGGCTG	Archaea;Halobacterota;Methanosarcinia;Methanosarciniales;Methanoperedenaceae;Candidatus_Methanoperedens	AOM_ANME2d	mcrA		AOM_intra_aerobe	Potential intra-aerobic methanotrophs of the Methylomirabilota.
ASV45	CACCGGCGGCCCGAGTGGTAACCGTTTTTATTGGGTTTAAAGGGTCCGTAGCCGGCTTATTAAGTCTCTTGGGAAATCTGGCGGCTCAATCGTCAGGCGGCCAAGAGATACTGGTAGGCTTGGGACCGGGAGAGGTGGGAGGTACTCCAGGGGTAGGGGTGAAATCTCGTAATCCTTGGGGGACCACCGATGGCGAAGGCATCCCACCAGAACGGGTCCGACGGTGAGGGACGAAAGCTGGGGGCACGAACCGGATTAGATACCCGGGTAGTCCCAGCTGTAAACGATGCTCGCTAGGTGTCAGGTGCGGTGCGACCGCATCTGGTGCCGCAGTGAAAACTTGAAGCGAGTCACCTGGGAAGTACGGTCGCAAGGCTG	Archaea;Halobacterota;Methanosarcinia;Methanosarciniales;Methanoperedenaceae;Candidatus_Methanoperedens	AOM_ANME2d	mcrA		Mox_typeI	Potential aerobic methanotrophs of the Gammaproteobacteria.
ASV61	CACCGGCGGCCCGAGTGGTAGCCGTTATTATTGGGTTTAAAGGGTCCGTAGCCGGCCTATTAAGTCTCTTGGGAAATCTGGCGACTCAATCGTCAGGCGTTCAAGAGATACTGGTAGGCTTGGGACCGGGAGAGGTGGGAGGTACTCCAGGGGTAGGGGTGAAATCTCGTAATCCTTGGGGGACCACCGATGGCGAAGGCATCCCACCAGAACGGGTCCGACGGTGAGGGACGAAAGCTGGGGGCACGAACCGGATTAGATACCCGGGTAGTCCCAGCTGTAAACGATGCTCGCTAGGTGTCAGGTGCGGTGCGACCGCATCTGGTGCCGCAGTGAAAACTTGAAGCGAGTCACCTGGGAAGTACGGTCGCAAGGCTG	Archaea;Halobacterota;Methanosarcinia;Methanosarciniales;Methanoperedenaceae;Candidatus_Methanoperedens	AOM_ANME2d	mcrA		Mox_typeII	Potential aerobic methanotrophs of the Alphaproteobacteria.
ASV111	CACCGGCGGCCCGAGTGGTAGCCGTTATTATTGGGTTTAAAGGGTCCGTAGCCGGCCTATTAAGTCTCTTGGGAAATCTGGCGACTCAATCGTCAGGCGTTCAAGAGATACTGGTAGGCTTGGGACCGGGAGAGGTGGGAGGTACTCCAGGGGTAGGGGTGAAATCTCGTAATCCTTGGGGGACCACCGATGGCGAAGGCATCCCACCAGAACGGGTCCGACGGTGAGGGACGAAAGCTGGGGGCACGAACCGGATTAGATACCCGGGTAGTCCCAGCCGTAAACGATGCTCGCTAGGTGTCAGGTGCGGTGCGACCGCATCTGGTGCCGCAGTGAAAACTTGAAGCGAGTCACCTGGGAAGTACGGTCGCAAGGCTG	Archaea;Halobacterota;Methanosarcinia;Methanosarciniales;Methanoperedenaceae;Candidatus_Methanoperedens	AOM_ANME2d	mcrA		Mox_typeIII	Potential aerobic methanotrophs of the Verrucomicrobiota.
ASV148	CACCGGCGGCCCGAGTGGTAGCCGTTATTATTGGGTTTAAAGGGTCCGTAGCCGGCCTATTAAGTCTCTTGGGAAATCTGGCGACTCAATCGTCAGGCGTCCAAGAGATACTGGTAGGCTTGGGACCGGGAGAGGTGGGAGGTACTCCAGGGGTAGGGGTGAAATCTCGTAATCCTTGGGGGACCACCGATGGCGAAGGCATCCCACCAGAACGGGTCCGACGGTGAGGGACGAAAGCTGGGGGCACGAACCGGATTAGATACCCGGGTAGTCCCAGCCGTAAACGATGCTCGCTAGGTGTCAGGTGCGGTGCGACCGCATCTGGTGCCGCAGTGAAAACTTGAAGCGAGTCACCTGGGAAGTACGGTCGCAAGGCTG	Archaea;Halobacterota;Methanosarcinia;Methanosarciniales;Methanoperedenaceae;Candidatus_Methanoperedens	AOM_ANME2d	mcrA		Methanogen_acetoclastic	Potential methanogens using acetate for methane production.
ASV161	CACCGGCGGCCCGAGTGGTAACCGTTTTTATTGGGTTTAAAGGGTCCGTAGCCGGCTTACTAAGTCTCTTGGGAAATCTGGCGGCTCAATCGTCAGGCGTCCAAGAGATACTGGTAGGCTTGGGACCGGGAGAGGTGGGAGGTACTCCAGGGGTAGGGGTGAAATCTCGTAATCCTTGGGGGACCACCGATGGCGAAGGCATCCCACCAGAACGGGTCCGACGGTGAGGGACGAAAGCTGGGGGCACGAACCGGATTAGATACCCGGGTAGTCCCAGCTGTAAACGATGCTCGCTAGGTGTCAGGTGCGGTGCGACCGCATCTGGTGCCGCAGTGAAAACTTGAAGCGAGTCACCTGGGAAGTACGGTCGCAAGGCTG	Archaea;Halobacterota;Methanosarcinia;Methanosarciniales;Methanoperedenaceae;Candidatus_Methanoperedens	AOM_ANME2d	mcrA		Methanogen_CO2_reduction	Potential methanogens using CO2 for methane production.
ASV239	CACCGGCGGCCCGAGTGGTAGCCGTTATTATTGGGTTTAAAGGGTCCGTAGCCGGCCTGTTAAGTCTCTTGGGAAATCTGGCGACTTAATCGTCAGGCGTCCAAGAGATACTGACAGGCTTGGGACCGGGAGAGGTGGGAGGTACTCCAGGGGTAGGGGTGAAATCTCGTAATCCTTGGGGGACCACCGATGGCGAAGGCATCCCACCAGAACGGGTCCGACGGTGAGGGACGAAAGCTGGGGGCACGAACCGGATTAGATACCCGGGTAGTCCCAGCTGTAAACGATGCTCGCTAGGTGTCAGGTGCGGTGCGACCGCACCTGGTGCCGCAGTGAAAACTTGAAGCGAGTCACCTGGGAAGTACGGTCGCAAGGCTG	Archaea;Halobacterota;Methanosarcinia;Methanosarciniales;Methanoperedenaceae;Candidatus_Methanoperedens	AOM_ANME2d	mcrA		Methanogen_methylotrophic	Potential methanogens using small methylated compounds for methane production.
ASV359	CACCGGCGGCCCGAGTGGTAGCCGTTATTATTGGGTTTAAAGGGTCCGTAGCCGGCTTATTAAGTCTCTTGGGAAATCTGGCGACTCAATCGTCAGGCGTTCAAGAGATACTGGTAGGCTTGGGACCGGGAGAGGTGGGAGGTACTCCAGGGGTAGGGGTGAAATCTCGTAATCCTTGGGGGACCACCGATGGCGAAGGCATCCCACCAGAACGGGTCCGACGGTGAGGGACGAAAGCTGGGGGCACGAACCGGATTAGATACCCGGGTAGTCCCAGCTGTAAACGATGCTCGCTAGGTGTCAGGTGCGGTGCGACCGCATCTGGTGCCGTAGTGAAAACTTGAAGCGAGTCACCTGGGAAGTACGGTCGCAAGGCTG	Archaea;Halobacterota;Methanosarcinia;Methanosarciniales;Methanoperedenaceae;Candidatus_Methanoperedens	AOM_ANME2d	mcrA		NA	ASV is not considered a potential methanotroph or involved in methanogenesis.
ASV400	CACCGGCGGCCCGAGTGGTAGCCGTTATTATTGGGTTTAAAGGGTCCGTAGCCGGCCTATTAAGTCTCTTGGGAAATCTGGCGACTCAATCGTCAGTCGTCCAAGAGATACTGGTAGGCTTGGGACCGGGAGAGGTGGGAGGTACTCCAGGGGTAGGGGTGAAATCTCGTAATCCTTGGGGGACCACCGATGGCGAAGGCATCCCACCAGAACGGGTCCGACGGTGAGGGACGAAAGCTGGGGGCACGAACCGGATTAGATACCCGGGTAGTCCCAGCCGTAAACGATGCTCGCTAGGTGTCAGGTGCGGTGCGACCGCATCTGGTGCCGCAGTGAAAACTTGAAGCGAGTCACCTGGGAAGTACGGTCGCAAGGCTG	Archaea;Halobacterota;Methanosarcinia;Methanosarciniales;Methanoperedenaceae;Candidatus_Methanoperedens	AOM_ANME2d	mcrA
ASV569	CACCGGCGGCCCGAGTGGTAGCCGTTATTATTGGGTTTAAAGGGTCCGTAGCCGGCCTATTAAGTCTCTTGGGAAATCTGGCGACTTAATCGTCAGGCGTCCAAGAGATACTGGTAGGCTTGGGACCGGGAGAGGTGGGAGGTACTCCAGGGGTAGGGGTGAAATCTCGTAATCCTTGGGGGACCACCGATGGCGAAGGCATCCCACCAGAACGGGTCCGACGGTGAGGGACGAAAGCTGGGGGCACGAACCGGATTAGATACCCGGGTAGTCCCAGCTGTAAACGATGCTCGCTAGGTGTCAGGTGCGGTGCGACCGCACCTGGTGCCGCAGTGAAAACTTGAAGCGAGTCACCTGGGAAGTACGGTCGCAAGGCTG	Archaea;Halobacterota;Methanosarcinia;Methanosarciniales;Methanoperedenaceae;Candidatus_Methanoperedens	AOM_ANME2d	mcrA		Marger gene	Comment
ASV753	CACCGGCGGCCCGAGTGGTAGCCGTTATTATTGGGTTTAAAGGGTCCGTAGCCGGCCTATTAAGTCTCTTGGGAAATCTGGCGACTCAATCGTCAGGCGTTCAAGAGATACTGGTAGGCTTGGGACCGGGAGAGGTGGGAGGTACTCCAGGGGTAGGGGTGAAATCTCGTAATCCTTGGGGGACCACCGATGGCGAAGGCATCCCACCAGAACGGGTCCGACGGTGAGGGACGAAAGCTGGGGGCACGAACCGGATTAGATACCCGGGTAGTCCCAGCTGTAAACGATGCTCGCTAGGTGTCAGGTGCGGTGCGACCGCATCTGGTGCCGTAGTGAAAACTTGAAGCGAGTCACCTGGGAAGTACGGTCGCAAGGCTG	Archaea;Halobacterota;Methanosarcinia;Methanosarciniales;Methanoperedenaceae;Candidatus_Methanoperedens	AOM_ANME2d	mcrA		pmoA	Particulate methane monoxygenase
ASV772	CACCGGCGGCCCGAGTGGTAGCCGTTATTATTGGGTTTAAAGGGTCCGTAGCCGGCTTATTAAGTCTCTTGGGAAATCTGGCGACTCAATCGTCAGGCGTTCAAGAGATACTGGTAGGCTTGGGACCGGGAGAGGTGGGAGGTACTCCAGGGGTAGGGGTGAAATCTCGTAATCCTTGGGGGACCACCGATGGCGAAGGCATCCCACCAGAACGGGTCCGACGGTGAGGGACGAAAGCTGGGGGCACGAACCGGATTAGATACCCGGGTAGTCCCAGCTGTAAACGATGCTCGCTAGGTGTCAGGTGCGGTGCGACCGCATCTGGTGCCGCAGTGAAAACTTGAAGCGAGTCACCTGGGAAGTACGGTCGCAAGGCTG	Archaea;Halobacterota;Methanosarcinia;Methanosarciniales;Methanoperedenaceae;Candidatus_Methanoperedens	AOM_ANME2d	mcrA		mmoX	Soluble methane monoxygenase
ASV815	CACCGGCGGCCCGAGTGGTAGCCGTTATTATTGGGTTTAAAGGGTCCGTAGCCGGCTTATTAAGTCTCTTGGGAAATCTGGCGACTCAATCGTCAGGCGTTCAAGAGATACTGGTAGGCTTGGGACCGGGAGAGGTGGGAGGTACTCCAGGGGTAGGGGTGAAATCTCGTAATCCTTGGGGGACCACCGATGGCGAAGGCATCCCACCAGAACGGGTCCGACGGTGAGGGACGAAAGCTGGGGGCACGAACCGGATTAGATACCCGGGTAGTCCCAGCCGTAAACGATGCTCGCTAGGTGTCAGGTGCGGTGCGACCGCATCTGGTGCCGTAGTGAAAACTTGAAGCGAGTCACCTGGGAAGTACGGTCGCAAGGCTG	Archaea;Halobacterota;Methanosarcinia;Methanosarciniales;Methanoperedenaceae;Candidatus_Methanoperedens	AOM_ANME2d	mcrA		mcrA	Methyl-Coenzyme M reductase
ASV991	CACCGGCGGCCCGAGTGGTAGCCGTTATTATTGGGTTTAAAGGGTCCGTAGCCGGCCTATTAAGTCTCTTGGGAAATCTGGCGACTCAATCGTCAGGCGTTCAAGAGATACTGGTAGGCTTGGGACCGGGAGAGGTGGGAGGTACTCCAGGGGTAGGGGTGAAATCTCGTAATCCTTGGGGGACCACCGATGGCGAAGGCATCCCACCAGAACGGGTCCGACGGTGAGGGACGAAAGCTGGGGGCACGAACCGGATTAGATACCCGGGTAGTCCCAGCCGTAAACGATGCTCGCTAGGTGTCAGGTGCGGTGCGACCGCATCTGGTGCCGTAGTGAAAACTTGAAGCGAGTCACCTGGGAAGTACGGTCGCAAGGCTG	Archaea;Halobacterota;Methanosarcinia;Methanosarciniales;Methanoperedenaceae;Candidatus_Methanoperedens	AOM_ANME2d	mcrA
ASV1618	CACCGGCGGCCCGAGTGGTAGCCGTTATTATTGGGTTTAAAGGGTCCGTAGCCGGCCTATTAAGTCTCTTGGGAAATCTGGCGACTCAATCGTCAGGCGTTCAAGAGATACTGGTATGCTTGGGACCGGGAGAGGTGGGAGGTACTCCAGGGGTAGGGGTGAAATCTCGTAATCCTTGGGGGACCACCGATGGCGAAGGCATCCCACCAGAACGGGTCCGACGGTGAGGGACGAAAGCTGGGGGCACGAACCGGATTAGATACCCGGGTAGTCCCAGCCGTAAACGATGCTCGCTAGGTGTCAGGTGCGGTGCGACCGCATCTGGTGCCGCAGTGAAAACTTGAAGCGAGTCACCTGGGAAGTACGGTCGCAAGGCTG	Archaea;Halobacterota;Methanosarcinia;Methanosarciniales;Methanoperedenaceae;Candidatus_Methanoperedens	AOM_ANME2d	mcrA
ASV1637	CACCGGCGGCCCGAGTGGTAGCCGTTATTATTGGGTTTAAAGGGTCCGTAGCCGGCTTATTAAGTTTCTTGGGAAATCTGGCGACTTAATCGTCAGTCGTCCAAGAGATACTGGTAGGCTTGGGACCGGGAGAGGTGGGAGGTACTCCAGGGGTAGGGGTGAAATCTCGTAATCCTTGGGGGACCACCGATGGCGAAGGCATCCCACCAGAACGGGTCCGACGGTGAGGGACGAAAGCTGGGGGCACGAACCGGATTAGATACCCGGGTAGTCCCAGCTGTAAACGATGCTCGCTAGGTGTCAGGTGCGGTGCGACCGCATCTGGTGCCGCAGTGAAAACTTGAAGCGAGTCACCTGGGAAGTACGGTCGCAAGGCTG	Archaea;Halobacterota;Methanosarcinia;Methanosarciniales;Methanoperedenaceae;Candidatus_Methanoperedens	AOM_ANME2d	mcrA
ASV2064	CACCGGCGGCCCGAGTGGTAGCCGTTATTATTGGGTTTAAAGGGTCCGTAGCCGGCCTATTAAGTCTCTTGGGAAATCTGGCGACTCAATCGTCAGGCGTTCAAGAGATACTGTTAGGCTTGGGACCGGGAGAGGTGGGAGGTACTCCAGGGGTAGGGGTGAAATCTCGTAATCCTTGGGGGACCACCGATGGCGAAGGCATCCCACCAGAACGGGTCCGACGGTGAGGGACGAAAGCTGGGGGCACGAACCGGATTAGATACCCGGGTAGTCCCAGCCGTAAACGATGCTCGCTAGGTGTCAGGTGCGGTGCGACCGCATCTGGTGCCGTAGTGAAAACTTGAAGCGAGTCACCTGGGAAGTACGGTCGCAAGGCTG	Archaea;Halobacterota;Methanosarcinia;Methanosarciniales;Methanoperedenaceae;Candidatus_Methanoperedens	AOM_ANME2d	mcrA
ASV2176	CACCGGCGGCCCGAGTGGTAGCCGTTATTATTGGGTTTAAAGGGTCCGTAGCCGGCCTATTAAGTCTCTTGGGAAATCTGGCGACTCAATCGTCAGGCGTCCAAGAGATACTGGTAGGCTTGGGACCGGGAGAGGTGGGAGGTACTCCAGGGGTAGGGGTGAAATCTCGTAATCCTTGGGGGACCACCGATGGCGAAGGCATCCCACCAGAACGGGTCCGACGGTGAGGGACGAAAGCTGGGGGCACGAACCGGATTAGATACCCGGGTAGTCCCAGCTGTAAACGATGCTCGCTAGGTGTCAGGTGCGGTGCGACCGCATCTGGTGCCGCAGTGAAAACTTGAAGCGAGTCACCTGGGAAGTACGGTCGCAAGGCTG	Archaea;Halobacterota;Methanosarcinia;Methanosarciniales;Methanoperedenaceae;Candidatus_Methanoperedens	AOM_ANME2d	mcrA
ASV2272	CACCGGCGGCCCGAGTGGTAACCGACTTTATTGGGTTTAAAGGGTCCGTAGCCGGCTTACTAAGTCTTTTGGGAAATCTGGCGGCTCAATCGTCAGGCGTCCAAGAGATACTGGTAGGCTTGGGACCGGGAGAGGTGGGAGGTACTCCAGGGGTAGGGGTGAAATCTCGTAATCCTTGGGGGACCACCGATGGCGAAGGCATCCCACCAGAACGGGTCCGACGGTGAGGGACGAAAGCTGGGGGCACGAACCGGATTAGATACCCGGGTAGTCCCAGCTGTAAACGATGCTCGCTAGGTGTCAGGTGCGGTGCGACCGCATCTGGTGCCGCAGTGAAAACTTGAAGCGAGTCACCTGGGAAGTACGGTCGCAAGGCTG	Archaea;Halobacterota;Methanosarcinia;Methanosarciniales;Methanoperedenaceae;Candidatus_Methanoperedens	AOM_ANME2d	mcrA
ASV2378	CACCGGCGGCCCGAGTGGTAGCCGTTATTATTGGGTTTAAAGGGTCCGTAGCCGGCTTATTAAGTCTCTTGGGAAATCTGGCGACTTAATCGTCAGGCGTCCAAGAGATACTGATAGGCTTGGGACCGGGAGAGGTGGGAGGTACTCCAGGGGTAGGGGTGAAATCTCGTAATCCTTGGGGGACCACCGATGGCGAAGGCATCCCACCAGAACGGGTCCGACGGTGAGGGACGAAAGCTGGGGGCACGAACCGGATTAGATACCCGGGTAGTCCCAGCTGTAAACGATGCTCGCTAGGTGTCAGGTGCGGTGCGACCGCATCTGGTGCCGCAGTGAAAACTTGAAGCGAGTCACCTGGGAAGTACGGTCGCAAGGCTG	Archaea;Halobacterota;Methanosarcinia;Methanosarciniales;Methanoperedenaceae;Candidatus_Methanoperedens	AOM_ANME2d	mcrA
ASV3840	CACCGGCGGCCCGAGTGGTAGCCGTTATTATTGGGTTTAAAGGGTCCGTAGCCGGCTTATTAAGTCTCTTGGGAAATCTGGCGACTCAATCGTCAGGCGTCCAAGAGATACTGATAGGCTTGGGACCGGGAGAGGTGGGAGGTACTCCAGGGGTAGGGGTGAAATCTCGTAATCCTTGGGGGACCACCGATGGCGAAGGCATCCCACCAGAACGGGTCCGACGGTGAGGGACGAAAGCTGGGGGCACGAACCGGATTAGATACCCGGGTAGTCCCAGCTGTAAACGATGCTCGCTAGGTGTCAGGTGCGGTGCGACCGCATCTGGTGCCGCAGTGAAAACTTGAAGCGAGTCACCTGGGAAGTACGGTCGCAAGGCTG	Archaea;Halobacterota;Methanosarcinia;Methanosarciniales;Methanoperedenaceae;Candidatus_Methanoperedens	AOM_ANME2d	mcrA
ASV3955	CACCGGCGGCCCGAGTGGTAGCCGTTATTATTGGGTTTAAAGGGTCCGTAGCCGGCCTATTAAGTCTCTTGGGAAATCTGGCGACTTAATCGTCAGGCGTTCAAGAGATACTGGTAGGCTTGGGACCGGGAGAGGTGGGAGGTACTCCAGGGGTAGGGGTGAAATCTCGTAATCCTTGGGGGACCACCGATGGCGAAGGCATCCCACCAGAACGGGTCCGACGGTGAGGGACGAAAGCTGGGGGCACGAACCGGATTAGATACCCGGGTAGTCCCAGCCGTAAACGATGCTCGCTAGGTGTCAGGTGCGGTGCGACCGCATCTGGTGCCGTAGTGAAAACTTGAAGCGAGTCACCTGGGAAGTACGGTCGCAAGGCTG	Archaea;Halobacterota;Methanosarcinia;Methanosarciniales;Methanoperedenaceae;Candidatus_Methanoperedens	AOM_ANME2d	mcrA
ASV4313	CACCGGCGGCCCGAGTGGTAACCGTTTTTATTGGGTTTAAAGGGTCCGTAGCCGGCTTATTAAGTCTCTTGGGAAATCTGGCGGCTCAATCGTCAGGCGTCCAAGAGATACTGGTAGGCTTGGGACCGGGAGAGGTGGGAGGTACTCCAGGGGTAGGGGTGAAATCTCGTAATCCTTGGGGGACCACCGATGGCGAAGGCATCCCACCAGAACGGGTCCGACGGTGAGGGACGAAAGCTGGGGGCACGAACCGGATTAGATACCCGGGTAGTCCCAGCTGTAAACGATGCTCGCTAGGTGTCAGGTGCGGTGCGACCGCATCTGGTGCCGCAGTGAAAACTTGAAGCGAGTCACCTGGGAAGTACGGTCGCAAGGCTG	Archaea;Halobacterota;Methanosarcinia;Methanosarciniales;Methanoperedenaceae;Candidatus_Methanoperedens	AOM_ANME2d	mcrA
ASV4321	CACCGGCGGCCCGAGTGGTAGCCGTTATTATTGGGTTTAAAGGGTCCGTAGCCGGCCTATTAAGTCTCTTGGGAAATCTGGCGACTCAATCGTCAGGCGTTCAAGAGATACTGTTAGGCTTGGGACCGGGAGAGGTGGGAGGTACTCCAGGGGTAGGGGTGAAATCTCGTAATCCTTGGGGGACCACCGATGGCGAAGGCATCCCACCAGAACGGGTCCGACGGTGAGGGACGAAAGCTGGGGGCACGAACCGGATTAGATACCCGGGTAGTCCCAGCTGTAAACGATGCTCGCTAGGTGTCAGGTGCGGTGCGACCGCATCTGGTGCCGCAGTGAAAACTTGAAGCGAGTCACCTGGGAAGTACGGTCGCAAGGCTG	Archaea;Halobacterota;Methanosarcinia;Methanosarciniales;Methanoperedenaceae;Candidatus_Methanoperedens	AOM_ANME2d	mcrA
ASV4615	CACCGGCGGCCCGAGTGGTAGCCGTTATTATTGGGTTTAAAGGGTCCGTAGCCGGCCTATTAAGTCTCTTGGGAAATCTGGCGACTCAATCGTCAGGCGTTCAAGAGATACTGACAGGCTTGGGACCGGGAGAGGTGGGAGGTACTCCAGGGGTAGGGGTGAAATCTCGTAATCCTTGGGGGACCACCGATGGCGAAGGCATCCCACCAGAACGGGTCCGACGGTGAGGGACGAAAGCTGGGGGCACGAACCGGATTAGATACCCGGGTAGTCCCAGCCGTAAACGATGCTCGCTAGGTGTCAGGTGCGGTGCGACCGCATCTGGTGCCGCAGTGAAAACTTGAAGCGAGTCACCTGGGAAGTACGGTCGCAAGGCTG	Archaea;Halobacterota;Methanosarcinia;Methanosarciniales;Methanoperedenaceae;Candidatus_Methanoperedens	AOM_ANME2d	mcrA
ASV5004	CACCGGCGGCCCGAGTGGTAGCCGTTATTATTGGGTTTAAAGGGTCCGTAGCCGGCCTATTAAGTCTCTTGGGAAATCTGGCGACTTAATCGTCAGGCGTCCAAGAGATACTGGTAGGCTTGGGACCGGGAGAGGTGGGAGGTACTCCAGGGGTAGGGGTGAAATCTCGTAATCCTTGGGGGACCACCGATGGCGAAGGCATCCCACCAGAACGGGTCCGACGGTGAGGGACGAAAGCTGGGGGCACGAACCGGATTAGATACCCGGGTAGTCCCAGCTGTAAACGATGCTCGCTAGGTGTCAGGTGCGGTGCGACCGCATCTGGTGCCGCAGTGAAAACTTGAAGCGAGTCACCTGGGAAGTACGGTCGCAAGGCTG	Archaea;Halobacterota;Methanosarcinia;Methanosarciniales;Methanoperedenaceae;Candidatus_Methanoperedens	AOM_ANME2d	mcrA
ASV5141	CACCGGCGGCCCGAGTGGTAGCCGTTATTATTGGGTTTAAAGGGTCCGTAGCCGGCCTATTAAGTCTCTTGGGAAATCTGGCGACTCAATCGTCATGCGTTCAAGAGATACTGATAGGCTTGGGACCGGGAGAGGTGGGAGGTACTCCAGGGGTAGGGGTGAAATCTCGTAATCCTTGGGGGACCACCGATGGCGAAGGCATCCCACCAGAACGGGTCCGACGGTGAGGGACGAAAGCTGGGGGCACGAACCGGATTAGATACCCGGGTAGTCCCAGCTGTAAACGATGCTCGCTAGGTGTCAGGTGCGGTGCGACCGCATCTGGTGCCGCAGTGAAAACTTGAAGCGAGTCACCTGGGAAGTACGGTCGCAAGGCTG	Archaea;Halobacterota;Methanosarcinia;Methanosarciniales;Methanoperedenaceae;Candidatus_Methanoperedens	AOM_ANME2d	mcrA
ASV5263	CACCGGCGGCCCGAGTGGTAGCCGTTATTATTGGGTTTAAAGGGTCCGTAGCCGGCTTATTAAGTCTCTTGGGAAATCTGGCGACTCAATCGTCAGGCGTCCAAGAGATACTGATATGCTTGGGACCGGGAGAGGTGGGAGGTACTCCAGGGGTAGGGGTGAAATCTCGTAATCCTTGGGGGACCACCGATGGCGAAGGCATCCCACCAGAACGGGTCCGACGGTGAGGGACGAAAGCTGGGGGCACGAACCGGATTAGATACCCGGGTAGTCCCAGCTGTAAACGATGCTCGCTAGGTGTCAGGTGCGGTGCGACCGCATCTGGTGCCGCAGTGAAAACTTGAAGCGAGTCACCTGGGAAGTACGGTCGCAAGGCTG	Archaea;Halobacterota;Methanosarcinia;Methanosarciniales;Methanoperedenaceae;Candidatus_Methanoperedens	AOM_ANME2d	mcrA
ASV7932	CACCGGCGGCCCGAGTGGTAGCCGTTATTATTGGGTTTAAAGGGTCCGTAGCCGGCTTATTAAGTCTCTTGGGAAATCTGGCGACTCAATCGTCAGGCGTTCAAGAGATACTGTTAGGCTTGGGACCGGGAGAGGTGGGAGGTACTCCAGGGGTAGGGGTGAAATCTCGTAATCCTTGGGGGACCACCGATGGCGAAGGCATCCCACCAGAACGGGTCCGACGGTGAGGGACGAAAGCTGGGGGCACGAACCGGATTAGATACCCGGGTAGTCCCAGCTGTAAACGATGCTCGCTAGGTGTCAGGTGCGGTGCGACCGCATCTGGTGCCGTAGTGAAAACTTGAAGCGAGTCACCTGGGAAGTACGGTCGCAAGGCTG	Archaea;Halobacterota;Methanosarcinia;Methanosarciniales;Methanoperedenaceae;Candidatus_Methanoperedens	AOM_ANME2d	mcrA
ASV8196	CACCGGCGGCCCGAGTGGTAGCCGTTATTATTGGGTTTAAAGGGTCCGTAGCCGGCCTATTAAGTCTCTTGGGAAATATGGCGACTCAATCGTCATGCGTTCAAGAGATACTGGTAGGCTTGGGACCGGGAGAGGTGGGAGGTACTCCAGGGGTAGGGGTGAAATCTCGTAATCCTTGGGGGACCACCGATGGCGAAGGCATCCCACCAGAACGGGTCCGACGGTGAGGGACGAAAGCTGGGGGCACGAACCGGATTAGATACCCGGGTAGTCCCAGCCGTAAACGATGCTCGCTAGGTGTCAGGTGCGGTGCGACCGCATCTGGTGCCGTAGTGAAAACTTGAAGCGAGTCACCTGGGAAGTACGGTCGCAAGGCTG	Archaea;Halobacterota;Methanosarcinia;Methanosarciniales;Methanoperedenaceae;Candidatus_Methanoperedens	AOM_ANME2d	mcrA
ASV8358	CACCGGCGGCCCGAGTGGTAGCCGTTATTATTGGGTTTAAAGGGTCCGTAGCCGGCCTATTAAGTCTCTTGGGAAATCTGGCGACTTAATCGTCAGGCGTCCAAGAGATACTGGTAGGCTTGGGACCGGGAGAGGTGGGAGGTACTCCAGGGGTAGGGGTGAAATCTCGTAATCCTTGGGGGACCACCGATGGCGAAGGCATCCCACCAGAACGGGTCCGACGGTGAGGGACGAAAGCTGGGGGCACGAACCGGATTAGATACCCGGGTAGTCCCAGCCGTAAACGATGCTCGCTAGGTGTCAGGTGCGGTGCGACCGCATCTGGTGCCGTAGTGAAAACTTGAAGCGAGTCACCTGGGAAGTACGGTCGCAAGGCTG	Archaea;Halobacterota;Methanosarcinia;Methanosarciniales;Methanoperedenaceae;Candidatus_Methanoperedens	AOM_ANME2d	mcrA
ASV8615	CACCGGCGGCCCGAGTGGTAGCCGTTATTATTGGGTTTAAAGGGTCCGTAGCCGGCTTATTAAGTCTCTTGGGAAATCTGGCGACTCAATCGTCAGGCGTTCAAGAGATACTGGTAAGCTTGGGACCGGGAGAGGTGGGAGGTACTCCAGGGGTAGGGGTGAAATCTCGTAATCCTTGGGGGACCACCGATGGCGAAGGCATCCCACCAGAACGGGTCCGACGGTGAGGGACGAAAGCTGGGGGCACGAACCGGATTAGATACCCGGGTAGTCCCAGCTGTAAACGATGCTCGCTAGGTGTCAGGTGCGGTGCGACCGCATCTGGTGCCGTAGTGAAAACTTGAAGCGAGTCACCTGGGAAGTACGGTCGCAAGGCTG	Archaea;Halobacterota;Methanosarcinia;Methanosarciniales;Methanoperedenaceae;Candidatus_Methanoperedens	AOM_ANME2d	mcrA
ASV9662	CACCGGCGGCCCGAGTGGTAGCCGTTATTATTGGGTTTAAAGGGTCCGTAGCCGGCTTATTAAGTCTCTTGGGAAATCTGGCGACTCAATCGTCAGGCGTTCAAGAGATACTGTTAGGCTTGGGACCGGGAGAGGTGGGAGGTACTCCAGGGGTAGGGGTGAAATCTCGTAATCCTTGGGGGACCACCGATGGCGAAGGCATCCCACCAGAACGGGTCCGACGGTGAGGGACGAAAGCTGGGGGCACGAACCGGATTAGATACCCGGGTAGTCCCAGCCGTAAACGATGCTCGCTAGGTGTCAGGTGCGGTGCGACCGCATCTGGTGCCGTAGTGAAAACTTGAAGCGAGTCACCTGGGAAGTACGGTCGCAAGGCTG	Archaea;Halobacterota;Methanosarcinia;Methanosarciniales;Methanoperedenaceae;Candidatus_Methanoperedens	AOM_ANME2d	mcrA
ASV11689	CACCGGCGGCCCGAGTGGTAGCCGTTATTATTGGGTTTAAAGGGTCCGTAGCCGGCTTATTAAGTCTCTTGGGAAATCTGGCGACTCAATCGTCAGGCGTCCAAGAGATACTGATATGCTTGGGACCGGGAGAGGTGGGAGGTACTCCAGGGGTAGGGGTGAAATCTCGTAATCCTTGGGGGACCACCGATGGCGAAGGCATCCCACCAGAACGGGTCCGACGGTGAGGGACGAAAGCTGGGGGCACGAACCGGATTAGATACCCGGGTAGTCCCAGCTGTAAACGATGCTCGCTAGGTGTCAGGTGCGGTGCGACCGCATCTGGTGCCGTAGTGAAAACTTGAAGCGAGTCACCTGGGAAGTACGGTCGCAAGGCTG	Archaea;Halobacterota;Methanosarcinia;Methanosarciniales;Methanoperedenaceae;Candidatus_Methanoperedens	AOM_ANME2d	mcrA
ASV13154	CACCGGCGGCCCGAGTGGTAGCCGTTATTATTGGGTTTAAAGGGTCCGTAGCCGGCTTGTTAAGTCTCTTGGGAAATCTGGCGACTTAATCGTCAGGCGTCCAAGAGATACTGACAGGCTTGGGACCGGGAGAGGTGGGAGGTACTCCAGGGGTAGGGGTGAAATCTCGTAATCCTTGGGGGACCACCGATGGCGAAGGCATCCCACCAGAACGGGTCCGACGGTGAGGGACGAAAGCTGGGGGCACGAACCGGATTAGATACCCGGGTAGTCCCAGCTGTAAACGATGCTCGCTAGGTGTCAGGTGCGGTGCGACCGCATCTGGTGCCGCAGTGAAAACTTGAAGCGAGTCACCTGGGAAGTACGGTCGCAAGGCTG	Archaea;Halobacterota;Methanosarcinia;Methanosarciniales;Methanoperedenaceae;Candidatus_Methanoperedens	AOM_ANME2d	mcrA
ASV14146	CACCGGCGGCCCGAGTGGTAGCCGTTATTATTGGGTTTAAAGGGTCCGTAGCCGGCTTATTAAGTCTCTTGGGAAATCTGGCGACTCAATCGTCAGGCGTTCAAGAGATACTGATGTGCTTGGGACCGGGAGAGGTGGGAGGTACTCCAGGGGTAGGGGTGAAATCTCGTAATCCTTGGGGGACCACCGATGGCGAAGGCATCCCACCAGAACGGGTCCGACGGTGAGGGACGAAAGCTGGGGGCACGAACCGGATTAGATACCCGGGTAGTCCCAGCTGTAAACGATGCTCGCTAGGTGTCAGGTGCGGTGCGACCGCATCTGGTGCCGTAGTGAAAACTTGAAGCGAGTCACCTGGGAAGTACGGTCGCAAGGCTG	Archaea;Halobacterota;Methanosarcinia;Methanosarciniales;Methanoperedenaceae;Candidatus_Methanoperedens	AOM_ANME2d	mcrA
ASV14227	CACCGGCGGCCCGAGTGGTAGCCGTTATTATTGGGTTTAAAGGGTCCGTAGCCGGCCTGTTAAGTCTCTTGGGAAATCTGGCGACTTAATCGTCAGGCGTCCAAGAGATACTGACAGGCTTGGGACCGGGAGAGGTGGGAGGTACTCCAGGGGTAGGGGTGAAATCTCGTAATCCTTGGGGGACCACCGATGGCGAAGGCATCCCACCAGAACGGGTCCGACGGTGAGGGACGAAAGCTGGGGGCACGAACCGGATTAGATACCCGGGTAGTCCCAGCTGTAAACGATGCTCGCTAGGTGTCAGGTGCGGTGCGACCGCATCTGGTGCCGCAGTGAAAACTTGAAGCGAGTCACCTGGGAAGTACGGTCGCAAGGCTG	Archaea;Halobacterota;Methanosarcinia;Methanosarciniales;Methanoperedenaceae;Candidatus_Methanoperedens	AOM_ANME2d	mcrA
ASV22893	CACCGGCGGCCCGAGTGGTAGCCGTTATTATTGGGTTTAAAGGGTCCGTAGCCGGCCTATTAAGTCTCTTGGGAAATCTGGCGACTTAATCGTCAGGCGTCCAAGAGATACTGATAGGCTTGGGACCGGGAGAGGTGGGAGGTACTCCAGGGGTAGGGGTGAAATCTCGTAATCCTTGGGGGACCACCGATGGCGAAGGCATCCCACCAGAACGGGTCCGACGGTGAGGGACGAAAGCTGGGGGCACGAACCGGATTAGATACCCGGGTAGTCCCAGCTGTAAACGATGCTCGCTAGGTGTCAGGTGCGGTGCGACCGCATCTGGTGCCGCAGTGAAAACTTGAAGCGAGTCACCTGGGAAGTACGGTCGCAAGGCTG	Archaea;Halobacterota;Methanosarcinia;Methanosarciniales;Methanoperedenaceae;Candidatus_Methanoperedens	AOM_ANME2d	mcrA
ASV24043	CACCGGCGGCCCGAGTGGTAGCCGTTATTATTGGGTTTAAAGGGTCCGTAGCCGGCCTATTAAGTCTCTTGGGAAATATGGCGACTCAATCGTCATGCGTTCAAGAGATACTGGTAGGCTTGGGACCGGGAGAGGTGGGAGGTACTCCAGGGGTAGGGGTGAAATCTCGTAATCCTTGGGGGACCACCGATGGCGAAGGCATCCCACCAGAACGGGTCCGACGGTGAGGGACGAAAGCTGGGGGCACGAACCGGATTAGATACCCGGGTAGTCCCAGCCGTAAACGATGCTCGCTAGGTGTCAGGTGCGGTGCGACCGCATCTGGTGCCGCAGTGAAAACTTGAAGCGAGTCACCTGGGAAGTACGGTCGCAAGGCTG	Archaea;Halobacterota;Methanosarcinia;Methanosarciniales;Methanoperedenaceae;Candidatus_Methanoperedens	AOM_ANME2d	mcrA
ASV24132	CACCGGCGGCCCGAGTGGTAACCGTTTTTATTGGGTTTAAAGGGTCCGTAGCCGGCTTATTAAGTCTCTTGGGAAATCTGGCGGCTCAATCGTCAGGCGGCCAAGAGATACTGGTAGGCTTGGGACCGGGAGAGGTGGGAGGTACTCCAGGGGTAGGGGTGAAATCTCGTAATCCTTGGGGGACCACCGATGGCGAAGGCATCCCACCAGAACGGGTCCGACGGTGAGGGACGAAAGCTGGGGGCACGAACCGGATTAGATACCCGGGTAGTCCCAGCCGTAAACGATGCTCGCTAGGTGTCAGGTGCGGTGCGACCGCATCTGGTGCCGTAGTGAAAACTTGAAGCGAGTCACCTGGGAAGTACGGTCGCAAGGCTG	Archaea;Halobacterota;Methanosarcinia;Methanosarciniales;Methanoperedenaceae;Candidatus_Methanoperedens	AOM_ANME2d	mcrA
ASV483	GACGTAGGGGGCGAGCGTTGTTCGGATTTACTGGGCGTAAAGCGCGCGTAGGCGGCCAGATAAGTCGGGTGTGAAAGCCCTCGGCTCAACCGAGGTTCCGCATCCGATACTGCTTGGCTGGAGTCTAGGAGAGGAGAGCGGAATTCCCAGTGTAGCGGTGAAATGCGTAGATATTGGGAGGAACACCCGTGGCGAAGGCGGCTCTCTGGACTAGTACTGACGCTGAGGCGCGAAAGCTAGGGGAGCGAACGGGATTAGATACCCCGGTAGTCCTAGCCGTAAACGATGGGCACTAGGTGTGGGAGGTATTGACCCCTTCCGCGCCGAAGCTAACGCATTAAGTGCCCCGCCTGGGGAGTACGGCCGCAAGGCTA	Bacteria;Methylomirabilota;Methylomirabilia;Methylomirabilales;Methylomirabilaceae;Candidatus_Methylomirabilis	AOM_intra_aerobe	pmoA
ASV1908	TACGTAGGGGGCGAGCGTTGTTCGGATTTACTGGGCGTAAAGCGCGCGTAGGCGGCCTGATAAGTCGGATGTGAAACCCCTCGGCTCAACCGAGGATCCGCAGCCGAAACTGCCAGGCTTGAGTCTAGGAGAGGAGAGCGGAATTCCCAGTGTAGCGGTGAAATGCGTAGATATTGGGAGGAACACCAGTGGCGAAGGCGGCTCTCTGGACTAGTACTGACGCTGAGGCGCGAAAGCTAGGGGAGCGAACGGGATTAGATACCCCGGTAGTCCTAGCCGTAAACGATGGGCACTAGGTGTGGGAGGTATCGACCCCTCCTGTGCCGCAGCTAACGCATTAAGTGCCCCGCCTGGGGAGTACGGCCGCAAGGTTG	Bacteria;Methylomirabilota;Methylomirabilia;Methylomirabilales;Methylomirabilaceae;Candidatus_Methylomirabilis	AOM_intra_aerobe	pmoA
ASV5072	TACGTAGGGGGCGAGCGTTGTTCGGATTTACTGGGCGTAAAGCGCGCGTAGGCGGCCTGATAAGTCGGATGTGAAACCCCTCGGCTTAACCGAGGATCCGCAGCCGAAACTGCCAGGCTTGAGTCTAGGAGAGGAGAGCGGAATTCCCAGTGTAGCGGTGAAATGCGTAGATATTGGGAGGAACACCAGTGGCGAAGGCGGCTCTCTGGACTAGTACTGACGCTGAGGCGCGAAAGCTAGGGGAGCGAACGGGATTAGATACCCCGGTAGTCCTAGCCGTAAACGATGGGCACTAGGTGTGGGAGGTATCGACCCCTCCTGTGCCGCAGCTAACGCATTAAGTGCCCCGCCTGGGGAGTACGGCCGCAAGGTTG	Bacteria;Methylomirabilota;Methylomirabilia;Methylomirabilales;Methylomirabilaceae;Candidatus_Methylomirabilis	AOM_intra_aerobe	pmoA
ASV7972	TACGTAGGGGGCGAGCGTTGTTCGGATTTACTGGGCGTAAAGCGCGCGTAGGCGGCCAGGTAAGTCGGTTGTGAAAGCCCTCGGCTCAACCGAGGTCCCGCATCCGAAACTGCCAGGCTGGAGTCTAGGAGAGGAGAGCGGAATTCCCAGTGTAGCGGTGAAATGCGTAGATATTGGGAGGAACACCAGTGGCGAAGGCGGCTCTCTGGACTAGTACTGACGCTGAGGCGCGAAAGCTAGGGGAGCGAACGGGATTAGATACCCCGGTAGTCCTAGCCGTAAACGATGGGCACTAGGTGTGGGAGGTATCGACCCCTTCTGTGCCGCAGCTAACGCATTAAGTGCCCCGCCTGGGGAGTACGGCCGCAAGGTTG	Bacteria;Methylomirabilota;Methylomirabilia;Methylomirabilales;Methylomirabilaceae;Candidatus_Methylomirabilis	AOM_intra_aerobe	pmoA
ASV8302	TACGTAGGGGGCGAGCGTTGTTCGGATTTACTGGGCGTAAAGCGCGCGTAGGCGGCCTGATAAGTCGGATGTGAAACCCCTCGGCTTAACCGAGGATCCGCAGCCGAAACTGCCAGGCTTGAGTCTAGGAGAGGAGAGCGGAATTCCCAGTGTAGCGGTGAAATGCGTAGATATTGGGAGGAACACCAGTGGCGAAGGCGGCTCTCTGGACTAGTACTGACGCTGAGGCGCGAAAGCTAGGGGAGCGAACGGGATTAGATACCCCGGTAGTCCTAGCCGTAAACGATGGGCACTAGGTGTGGGAGGTATCGACCCCTTCTGTGCCGCAGCTAACGCATTAAGTGCCCCGCCTGGGGAGTACGGCCGCAAGGTTG	Bacteria;Methylomirabilota;Methylomirabilia;Methylomirabilales;Methylomirabilaceae;Candidatus_Methylomirabilis	AOM_intra_aerobe	pmoA
ASV8460	TACGTAGGGGGCGAGCGTTGTTCGGATTTACTGGGCGTAAAGCGCGCGTAGGCGGCCTGATAAGTCGGATGTGAAACCCCTCGGCTCAACCGAGGATCCGCAGCCGAAACTGCCAGGCTTGAGTCTAGGAGAGGAGAGCGGAATTCCCAGTGTAGCGGTGAAATGCGTAGATATTGGGAGGAACACCAGTGGCGAAGGCGGCTCTCTGGACTAGTACTGACGCTGAGGCGCGAAAGCTAGGGGAGCGAACGGGATTAGATACCCCGGTAGTCCTAGCCGTAAACGATGGGCACTAGGTGTGGGAGGTATCGACCCCTTCTGTGCCGCAGCTAACGCATTAAGTGCCCCGCCTGGGGAGTACGGCCGCAAGGTTG	Bacteria;Methylomirabilota;Methylomirabilia;Methylomirabilales;Methylomirabilaceae;Candidatus_Methylomirabilis	AOM_intra_aerobe	pmoA
ASV12956	GACGTAGGGGGCGAGCGTTGTTCGGATTTACTGGGCGTAAAGCGCGCGTAGGCGGCTAGATAAGTCGGGCGTGAAAGCCCTCGGCTTAACCGAGGTCCCGCATCCGAAACTGTTTGGCTCGAGTCTAGGAGAGGAAAGCGGAATTCCCAGTGTAGCGGTGAAATGCGTAGATATTGGGAGGAACACCTGTGGCGAAGGCGGCTTTCTGGACTAGTACTGACGCTGAGGCGCGAAAGCTAGGGGAGCAAACGGGATTAGATACCCCGGTAGTCCTAGCCGTAAACGATGGGCACTAGGTGTGGGAGGTATTGACCCCTTCCGCGCCGAAGCTAACGCATTAAGTGCCCCGCCTGGGGAGTACGGCCGCAAGGCTA	Bacteria;Methylomirabilota;Methylomirabilia;Methylomirabilales;Methylomirabilaceae;Candidatus_Methylomirabilis	AOM_intra_aerobe	pmoA
ASV23967	TACGTAGGGGGCGAGCGTTGTTCGGATTTACTGGGCGTAAAGCGCGCGTAGGCGGCCAGGTAAGTCGGTTGTGAAAGCCCTCGGCTCAACCGAGGTCCCGCATCCGAAACTGCCAGGCTGGAGTCTAGGAGAGGAGAGCGGAATTCCCAGTGTAGCGGTGAAATGCGTAGATATTGGGAGGAACACCAGTGGCGAAGGCGGCTCTCTGGACTAGTACTGACGCTGAGGCGCGAAAGCTAGGGGAGCGAACGGGATTAGATACCCCGGTAGTCCTAGCCGTAAACGATGGGCACTAGGTGTGGGAGGTATCGACCCCTCCTGTGCCGCAGCTAACGCATTAAGTGCCCCGCCTGGGGAGTACGGCCGCAAGGTTG	Bacteria;Methylomirabilota;Methylomirabilia;Methylomirabilales;Methylomirabilaceae;Candidatus_Methylomirabilis	AOM_intra_aerobe	pmoA
ASV2779	TACGTAGGGGGCGAGCGTTGTTCGGATTTACTGGGCGTAAAGAGCGCGTAGGCGGCCGGATAAGTCCGTTGTGAAATCCCCCGGCTCAACCGGGGACCCGCTTCGGAAACTGTCCGGCTTGAGTCGCGGAGAGGAGAGCGGAATTCCCAGTGTAGCGGTGAAATGCGTAGATATTGGGAGGAACACCGGTGGCGAAGGCGGCTCTCTGGACGCGTACTGACGCTGAGGCGCGAAAGCTAGGGGAGCAAACGGGATTAGATACCCCGGTAGTCCTAGCCGTAAACGATGGGCACTAGGTGTGGGAGGTATCGACCCCTTCCGTGCCGCAGCTAACGCATTAAGTGCCCCGCCTGGGGAGTACGGCCGCAAGGTTG	Bacteria;Methylomirabilota;Methylomirabilia;Methylomirabilales;Methylomirabilaceae;MIZ17	AOM_intra_aerobe	pmoA
ASV6236	TACGTAGGGGGCGAGCGTTGTTCGGATTTACTGGGCGTAAAGAGCGCGTAGGCGGCTGGATAAGTCCGTTGTGAAATCCCCCGGCTCAACCGGGGACCCGCTTCGGAAACTGTCCGGCTTGAGTCGCGGAGAGGAGAGCGGAATTCCCAGTGTAGCGGTGAAATGCGTAGATATTGGGAGGAACACCGGTGGCGAAGGCGGCTCTCTGGACGCGTACTGACGCTGAGGCGCGAAAGCTAGGGGAGCAAACGGGATTAGATACCCCGGTAGTCCTAGCCGTAAACGATGGGCACTAGGTGTGGGAGGTATCGACCCCTTCCGTGCCGCAGCTAACGCATTAAGTGCCCCGCCTGGGGAGTACGGCCGCAAGGTTG	Bacteria;Methylomirabilota;Methylomirabilia;Methylomirabilales;Methylomirabilaceae;MIZ17	AOM_intra_aerobe	pmoA
ASV403	TACGTAGGGGGCGAGCGTTGTTCGGATTTACTGGGCGTAAAGAGCGCGTAGGTGGTTCGATCAGTCGGAGGTGAAAGCCCTCGGCTCAACCGAGGATCCGCGTCCGATACTGTCGAACTTGAGTGCAGGAGAGGAGAGCGGAATTCCCAGTGTAGCGGTGAAATGCGTAGATATTGGGAGGAACACCGGTGGCGAAGGCGGCTCTCTGGACTGCCACTGACACTGAGGCGCGAAAGCTAGGGGAGCAAACGGGATTAGATACCCCGGTAGTCCTAGCCGTAAACGATGGGCACTAGGTGTGGGAGGTATCGACCCCTTCCGTGCCGCAGCTAACGCATTAAGTGCCCCGCCTGGGGAGTACGGCCGCAAGGTTG	Bacteria;Methylomirabilota;Methylomirabilia;Methylomirabilales;Methylomirabilaceae;Sh765B-TzT-35	AOM_intra_aerobe	pmoA
ASV848	TACGTAGGGGGCGAGCGTTGTTCGGATTTACTGGGCGTAAAGAGCGCGTAGGCGGTTCGATAAGTCGGAGGTGAAAGCCCTCGGCTCAACCGAGGATCCGCGTCCGATACTGTCGAACTTGAGTGCAGGAGAGGAGAGCGGAATTCCCAGTGTAGCGGTGAAATGCGTAGATATTGGGAGGAACACCGGTGGCGAAGGCGGCTCTCTGGACTGCTACTGACGCTGAGGCGCGAAAGCTAGGGGAGCAAACGGGATTAGATACCCCGGTAGTCCTAGCCGTAAACGATGGGCACTAGGTGTGGGAGGTATCGACCCCTTCCGTGCCGCAGCTAACGCATTAAGTGCCCCGCCTGGGGAGTACGGCCGCAAGGTTG	Bacteria;Methylomirabilota;Methylomirabilia;Methylomirabilales;Methylomirabilaceae;Sh765B-TzT-35	AOM_intra_aerobe	pmoA
ASV2105	TACGTAGGGGGCGAGCGTTGTTCGGATTTACTGGGCGTAAAGAGCGCGTAGGTGGTTCGATTAGTCGGAGGTGAAATCCCTCGGCTCAACCGAGGATCCGCGTCCGATACTGTCGAACTTGAGTGCAGGAGAGGAGAGCGGAATTCCCAGTGTAGCGGTGAAATGCGTAGATATTGGGAGGAACACCGGTGGCGAAGGCGGCTCTCTGGACTGCCACTGACACTGAGGCGCGAAAGCTAGGGGAGCAAACGGGATTAGATACCCCGGTAGTCCTAGCCGTAAACGATGGGCACTAGGTGTGGGAGGTATCGACCCCTTCCGTGCCGCAGCTAACGCATTAAGTGCCCCGCCTGGGGAGTACGGCCGCAAGGTTG	Bacteria;Methylomirabilota;Methylomirabilia;Methylomirabilales;Methylomirabilaceae;Sh765B-TzT-35	AOM_intra_aerobe	pmoA
ASV3705	TACGTAGGGGGCGAGCGTTGTTCGGATTTACTGGGCGTAAAGAGCGCGTAGGCGGTTCGATCAGTCGGAGGTGAAATCCCTCGGCTCAACCGAGGACCCGCGTCCGATACTGTCGAACTTGAGTGCAGGAGAGGAGAGCGGAATTCCCAGTGTAGCGGTGAAATGCGTAGATATTGGGAGGAACACCGGTGGCGAAGGCGGCTCTCTGGACTGCTACTGACGCTGAGGCGCGAAAGCTAGGGGAGCAAACGGGATTAGATACCCCGGTAGTCCTAGCCGTAAACGATGGGCACTAGGTGTGGGAGGTATCGACCCCTTCCGTGCCGCAGCTAACGCATTAAGTGCCCCGCCTGGGGAGTACGGCCGCAAGGTTG	Bacteria;Methylomirabilota;Methylomirabilia;Methylomirabilales;Methylomirabilaceae;Sh765B-TzT-35	AOM_intra_aerobe	pmoA
ASV7415	TACGTAGGGGGCGAGCGTTGTTCGGATTTACTGGGCGTAAAGAGCGCGTAGGCGGCCTGATAAGTCAGATGTGAAATCCCTCGGCTTAACCGAGGATCCGCGTCTGAGACTGTTGGGCTTGAGGGTAGGAGAGGAGAGCGGAATTCCCAGTGTAGCGGTGAAATGCGTAGATATTGGGAGGAACACCAGTGGCGAAGGCGGCTCTCTGGACTACCTCTGACGCTGAGGCGCGAAAGCTAGGGGAGCAAACGGGATTAGATACCCCGGTAGTCCTAGCCGTAAACGATGGGCACTAGGTGTGGGAGGTATCGACCCCTTCCGTGCCGGAGCTAACGCATTAAGTGCCCCGCCTGGGGAGTACGGCCGCAAGGTTG	Bacteria;Methylomirabilota;Methylomirabilia;Methylomirabilales;Methylomirabilaceae;Sh765B-TzT-35	AOM_intra_aerobe	pmoA
ASV10715	TACGTAGGGGGCGAGCGTTGTTCGGATTTACTGGGCGTAAAGAGCGCGTAGGTGGTTCGATAAGTCGGAGGTGAAAGCCCTCGGCTCAACCGAGGATACGCGTCCGATACTGTCGGACTTGAGTGCGGGAGAGGAGAGCGGAATTCCCAGTGTAGCGGTGAAATGCGTAGATACTGGGAGGAACACCGGTGGCGAAGGCGGCTCTCTGGACCGTTACTGACACTGAGGCGCGAAAGCTAGGGGAGCAAACGGGATTAGATACCCCGGTAGTCCTAGCCGTAAACGATGGGCACTAGGTGTGGGAGGTATCGACCCCTTCCGTGCCGCAGCTAACGCATTAAGTGCCCCGCCTGGGGAGTACGGCCGCAAGGTTG	Bacteria;Methylomirabilota;Methylomirabilia;Methylomirabilales;Methylomirabilaceae;Sh765B-TzT-35	AOM_intra_aerobe	pmoA
ASV14105	TACGTAGGGGGCGAGCGTTGTTCGGATTTACTGGGCGTAAAGAGCGCGTAGGCGGTACGATAAGTCGGAGGTGAAATCCCTCGGCTCAACCGAGGACCCGCGTCCGATACTGTCGAACTTGAGTGCAGGAGAGGAGAGCGGAATTCCCAGTGTAGCGGTGAAATGCGTAGATACTGGGAGGAACACCGGTGGCGAAGGCGGCTCTCTGGACTGTCACTGACGCTGAGGCGCGAAAGCTAGGGGAGCAAACGGGATTAGATACCCCGGTAGTCCTAGCCGTAAACGATGGGCACTAGGTGTGGGAGGTATTGACCCCTTCCGTGCCGCAGCTAACGCATTAAGTGCCCCGCCTGGGGAGTACGGCCGCAAGGTTG	Bacteria;Methylomirabilota;Methylomirabilia;Methylomirabilales;Methylomirabilaceae;Sh765B-TzT-35	AOM_intra_aerobe	pmoA
ASV14617	TACGTAGGGGGCGAGCGTTGTTCGGATTTACTGGGCGTAAAGAGCGCGTAGGCGGTTCGATCAGTCGGAGGTGAAATCCCTCGGCTCAACCGAGGACCCGCGTCCGATACTGTCGAACTTGAGTGCAGGAGAGGAGAGCGGAATTCCCAGTGTAGCGGTGAAATGCGTAGATATTGGGAGGAACACCGGTGGCGAAGGCGGCTCTCTGGACTGCTACTGACGCTGAGGCGCGAAAGCTAGGGGAGCAAACGGGATTAGATACCCCGGTAGTCCTAGCCGTAAACGATGGGCACTAGGTGTGGGAGGTATCGACCCCTTCCGTGCCGCAGCTAACGCACTAAGTGCCCCGCCTGGGGAGTACGGCCGCAAGGTTG	Bacteria;Methylomirabilota;Methylomirabilia;Methylomirabilales;Methylomirabilaceae;Sh765B-TzT-35	AOM_intra_aerobe	pmoA
ASV19165	TACGTAGGGGGCGAGCGTTGTTCGGATTTACTGGGCGTAAAGAGCGTGTAGGCGGTTCGATGAGTCGGAGGTGAAATCCCTCGGCTTAACCGAGGTCCCGCGTCCGATACTGTCGAACTTGAGTGCAGGAGAGGAGAGCGGAATTCCCAGTGTAGCGGTGAAATGCGTAGATATTGGGAGGAACACCGGTGGCGAAGGCGGCTCTCTGGACTGCTACTGACGCTGAGGCGCGAAAGCTAGGGGAGCAAACGGGATTAGATACCCCGGTAGTCCTAGCCGTAAACGATGGGCACTAGGTGTGGGAGGTATCGACCCCTTCCGTGCCGCAGCTAACGCATTAAGTGCCCCGCCTGGGGAGTACGGCCGCAAGGTTG	Bacteria;Methylomirabilota;Methylomirabilia;Methylomirabilales;Methylomirabilaceae;Sh765B-TzT-35	AOM_intra_aerobe	pmoA
ASV7274	TACGTAGGGGGCGAGCGTTGCTCGGATTTACTGGGCGTAAAGAGCGCGTAGGCGGCCAGGGAAGTCTGGTGTGAAATCCCTCGGCTCAACCGAGGACCCGCATTGGAGACTCCCTGGCTTGAGTCCAGGAGGGGAGGGTGGAATTCCCGGTGTAGCGGTGAAATGCGTAGAGATCGGGAGGAACACCGGTGGCGAAGGCGGCCCTCTGGAATGGTACTGACGCTGAGGCGCGAAAGCTGGGGGAGCAAACGGGATTAGATACCCCGGTAGTCCCAGCCGTAAACGATGGGCGCTAGGTGTGGGAGGTATTGATCCCTTCCGTGCCGCAGCTAACGCATTAAGCGCCCCGCCTGGGGAGTACGACCGCAAGGTTG	Bacteria;Methylomirabilota;Methylomirabilia;Methylomirabilales;Methylomirabilaceae;wb1-A12	AOM_intra_aerobe	pmoA
ASV8476	TACGTAGGGGGCGAGCGTTGCTCGGATTTACTGGGCGTAAAGAGCGCGTAGGCGGCCAGGGAAGTCTGGTGTGAAATCCCTCGGCTCAACCGAGGACCCGCATTGGAGACTCCCTGGCTTGAGTCCAGGAGGGGAGGGTGGAATTCCCGGTGTAGCGGTGAAATGCGTAGAGATCGGGAGGAACACCGGTGGCGAAGGCGGCCCTCTGGAATGGCACTGACGCTGAGGCGCGAAAGCTGGGGGAGCAAACGGGATTAGATACCCCGGTAGTCCCAGCCGTAAACGATGGGCGCTAGGTGTGGGAGGTATTGATCCCTTCCGTGCCGCAGCTAACGCATTAAGCGCCCCGCCTGGGGAGTACGACCGCAAGGTTG	Bacteria;Methylomirabilota;Methylomirabilia;Methylomirabilales;Methylomirabilaceae;wb1-A12	AOM_intra_aerobe	pmoA
ASV15033	TACGTAGGGGGCGAGCGTTGCTCGGATTTACTGGGCGTAAAGAGCGCGTAGGCGGCCAGGGAAGTCTGGTGTGAAATCCCTCGGCTCAACCGAGGACCCGCATTGGAGACTCTCTGGCTTGAGTCCAGGAGGGGAGGGTGGAATTCCCGGTGTAGCGGTGAAATGCGTAGAGATCGGGAGGAACACCGGTGGCGAAGGCGGCCCTCTGGAATGGTACTGACGCTGAGGCGCGAAAGCTGGGGGAGCAAACGGGATTAGATACCCCGGTAGTCCCAGCCGTAAACGATGGGCGCTAGGTGTGGGAGGTATTGATCCCTTCCGTGCCGCAGCTAACGCATTAAGCGCCCCGCCTGGGGAGTACGACCGCAAGGTTG	Bacteria;Methylomirabilota;Methylomirabilia;Methylomirabilales;Methylomirabilaceae;wb1-A12	AOM_intra_aerobe	pmoA
ASV649	CACCGGCGGCTCGAGTGGTAACCGTTATTATTGGGTCTAAAGGGTCTGTAGCCGGCCGGATAAGTCTCTTGGGAAATCTGGCAGCTTAACTGTCAGGCTTTCAGGAGATACTGTCTGGCTCGAGGCCGGGAGAGGTGAGAGGTACTTCAGGGGTAGGGGTGAAATCTTGTAATCCTTGAAGGACCACCAGTGGCGAAGGCGTCTCACCAGAACGGACCTGACGGCAAGGGACGAAAGCTAGGGGCACGAACCGGATTAGATACCCGGGTAGTCCTAGCCGTAAACGATACTCGCTAGGTGTCGGCCACGGTGCGACCGTTGTCGGTGCCGTAGGGAAGCCGTGAAGCGAGCCACCTGGGAAGTACGGCCGCAAGGCTG	Archaea;Halobacterota;Methanosarcinia;Methanosarciniales;Methanosaetaceae;Methanosaeta	Methanogen_acetoclastic	mcrA
ASV1882	CACCGGCGGCTCGAGTGGTAACCGTTATTATTGGGTCTAAAGGGTCTGTAGCCGGCCGGATAAGTCTCTTGGGAAATCTGGCAGCTTAACTGTCAGGCTTTCAGGAGATACTGTCTGGCTCGAGGCCGGGAGAGGTGAGAGGTACTTCAGGGGTAGGGGTGAAATCTTGTAATCCTTGAAGGACCACCAGTGGCGAAGGCGTCTCACCAGAACGGACCTGACGGCAAGGGACGAAAGCTAGGGGCACGAACCGGATTAGATACCCGGGTAGTCCTAGCCGTAAACGATACTCGCTAGGTGTCGGCAACGGTGCGACCGTTGTCGGTGCCGTAGGGAAGCCGTGAAGCGAGCCACCTGGGAAGTACGGCCGCAAGGCTG	Archaea;Halobacterota;Methanosarcinia;Methanosarciniales;Methanosaetaceae;Methanosaeta	Methanogen_acetoclastic	mcrA
ASV6517	CACCGGCGGCTCGAGTGGTAACCGTTATTATTGGGTCTAAAGGGTCTGTAGCCGGCCGGATAAGTCTCTTGGGAAATCTGGCAGCTTAACTGTCAGGCTTTCAGGAGATACTGTCTGGCTCGAGGCCGGGAGAGGTGAGAGGTACTTCAGGGGTAGGGGTGAAATCTTGTAATCCTTGAAGGACCACCAGTGGCGAAGGCGTCTCACCAGAACGGACCTGACGGCAAGGGACGAAAGCTAGGGGCACGAACCGGATTAGATACCCGGGTAGTCCTAGCCGTAAACGATACTCGCTAGGTGTCGGCCACGGTGCGACCGTGGTCGGTGCCGTAGGGAAGCCGTGAAGCGAGCCACCTGGGAAGTACGGCCGCAAGGCTG	Archaea;Halobacterota;Methanosarcinia;Methanosarciniales;Methanosaetaceae;Methanosaeta	Methanogen_acetoclastic	mcrA
ASV9079	CACCGGCGGCTCGAGTGGTAACCGCTATTATTGGGTCTAAAGGGTCTGTAGCCGGCCGGATAAGTCTCTTGGGAAATCCGGCAGCTCAACTGTCGGGCTTTCAGGAGATACTGTCTGGCTCGAGGCCGGGAGAGGTGAGAGGTACTTCAGGGGTAGGGGTGAAATCTTGTAATCCTTGAAGGACCACCAGTGGCGAAGGCGTCTCACCAGAACGGACCTGACGGCAAGGGACGAAAGCTAGGGGCACGAACCGGATTAGATACCCGGGTAGTCCTAGCCGTAAACGATACTCGCTAGGTGTCGGCCACGGTGCGACCGTGGTCGGTGCCGTAGGGAAGCCGTGAAGCGAGCCACCTGGGAAGTACGGCCGCAAGGCTG	Archaea;Halobacterota;Methanosarcinia;Methanosarciniales;Methanosaetaceae;Methanosaeta	Methanogen_acetoclastic	mcrA
ASV18105	CACCGGCGGCTCGAGTGGTAACCGCTATTATTGGGTCTAAAGGGTCTGTAGCCGGCCGGATAAGCCTCTTGGGAAATCCAGCAGCTCAACTGTTGGGCTTTCAGGAGGTACTGTCTGGCTCGAGGCCGGGAGAGGTGAGAGGTACTTCAGGGGTAGGGGTGAAATCTTGTAATCCTTGAAGGACCACCAGTGGCGAAGGCGTCTCACCAGAACGGACCTGACGGCAAGGGACGAAAGCTAGGGGCACGAACCGGATTAGATACCCGGGTAGTCCTAGCCGTAAACGATACTCGCTAGGTGTCGGCCACGGTGCGACCGTGGTCGGTGCCGTAGGGAAGCCGTGAAGCGAGCCACCTGGGAAGTACGGCCGCAAGGCTG	Archaea;Halobacterota;Methanosarcinia;Methanosarciniales;Methanosaetaceae;Methanosaeta	Methanogen_acetoclastic	mcrA
ASV19083	CACCGGCGGCTCGAGTGGTAACCGTTATTATTGGGTCTAAAGGGTCTGTAGCCGGCTGAATAAGTCTTTTGGGAAATCTGGCCGCTCAACGGTCAGGCTTTCAGGAGATACTGTTTGGCTCGAGACCGGGAGAGGTGGGAGGTACCTCAGGGGTAGGGGTGAAATCTTGTAATCCTTGAGGGACCACCAGTGGCGAAGGCGTCTCACCAGAACGGATCTGACGGCAAGGGACGAAAGCTAGGGGCACGAACCGGATTAGATACCCGGGTAGTCCTAGCCGTAAACGATACTCGCTAGGTGTCGGCCACGGTGCGACCGTGGTCGGTGCCGTAGGGAAGCCGTGAAGCGAGCCACCTGGGAAGTACGGCCGCAAGGCTG	Archaea;Halobacterota;Methanosarcinia;Methanosarciniales;Methanosaetaceae;Methanosaeta	Methanogen_acetoclastic	mcrA
ASV19641	CACCGGCGGCTCGAGTGGTAACCGCTATTATTGGGTCTAAAGGGTCTGTAGCCGGCCGGATAAGTCTTTTGGGAAATCCGGCAGCTCAACTGTCGGGCTTTCAGGAGATACTGTCTGGCTCGAGGCCGGGAGAGGTGAGAGGTACTTCAGGGGTAGGGGTGAAATCTTGTAATCCTTGAAGGACCACCAGTGGCGAAGGCGTCTCACCAGAACGGACCTGACGGCAAGGGACGAAAGCTAGGGGCACGAACCGGATTAGATACCCGGGTAGTCCTAGCCGTAAACGATACTCGCTAGGTGTCGGCCACGGTGCGACCGTGGTCGGTGCCGTAGGGAAGCCGTGAAGCGAGCCACCTGGGAAGTACGGCCGCAAGGCTG	Archaea;Halobacterota;Methanosarcinia;Methanosarciniales;Methanosaetaceae;Methanosaeta	Methanogen_acetoclastic	mcrA
ASV3714	CACCGGCGGCCCGAGTGGTGATCGTGATTATTGGGTCTAAAGGGTCCGTAGCCGGTTTGGTCAGTCCTCCGGGAAATCTGACGGCTCAACCGTTAGGCTTTCGGGGGATACTGCCAGGCTTGGAACCGGGAGAGGTAAGAGGTACTACAGGGGTAGGAGTGAAATCTTGTAATCCCTGTGGGACCACCTGTGGCGAAGGCGTCTTACCAGAACGGGTTCGACGGTGAGGGACGAAAGCTGGGGGCACGAACCGGATTAGATACCCGGGTAGTCCCAGCCGTAAACGATGCTCGCTAGGTGTCAGGCATGGCGCGACCGTGTCTGGTGCCGCAGGGAAGCCGTGAAGCGAGCCACCTGGGAAGTACGGCCGCAAGGCTG	Archaea;Halobacterota;Methanosarcinia;Methanosarciniales;Methanosarcinaceae;Methanosarcina	Methanogen_acetoclastic	mcrA
ASV10332	CACCGGCGGCCCGAGTGGTGATCGTGATTATTGGGTCTAAAGGGTCCGTAGCCGGTTTGGTCAGTCCTCCGGGAAATCTGACGGCTTAACCGTTAGGCTTTCGGGGGATACTGCCAGGCTTGGAACCGGGAGAGGTAAGAGGTACTACAGGGGTAGGAGTGAAATCTTGTAATCCCTGTGGGACCACCTGTGGCGAAGGCGTCTTACCAGAACGGGTTCGACGGTGAGGGACGAAAGCTGGGGGCACGAACCGGATTAGATACCCGGGTAGTCCCAGCCGTAAACGATGCTCGCTAGGTGTCAGGCATGGCGCGACCGTGTCTGGTGCCGCAGGGAAGCCGTGAAGCGAGCCACCTGGGAAGTACGGCCGCAAGGCTG	Archaea;Halobacterota;Methanosarcinia;Methanosarciniales;Methanosarcinaceae;Methanosarcina	Methanogen_acetoclastic	mcrA
ASV15410	CACCGGCGGCCCGAGTGGTGATCGTGATTATTGGGTCTAAAGGGTCCGTAGCCGGTTTGGTCAGTCCTCCGGGAAATCTGATAGCTCAACTATTAGGCTTTCGGGGGATACTGCCAGGCTTGGAACCGGGAGAGGTAAGAGGTACTACAGGGGTAGGAGTGAAATCTTGTAATCCCTGTGGGACCACCTGTGGCGAAGGCGTCTTACCAGAACGGGTTCGACGGTGAGGGACGAAAGCTGGGGGCACGAACCGGATTAGATACCCGGGTAGTCCCAGCCGTAAACGATGCTCGCTAGGTGTCAGGCATGGCGCGACCGTGTCTGGTGCCGCAGGGAAGCCGTGAAGCGAGCCACCTGGGAAGTACGGCCGCAAGGCTG	Archaea;Halobacterota;Methanosarcinia;Methanosarciniales;Methanosarcinaceae;Methanosarcina	Methanogen_acetoclastic	mcrA
ASV21064	CACCGGCGGCCCGAGTGGTGATCGTGATTATTGGGTCTAAAGGGTCCGTAGCCGGTTTGGTCAGTCCTCCGGGAAATCTGATAGCTCAACTATTAGGCTTTCGGGGGATACTGCCAGACTTGGAACCGGGAGAGGTAAGAGGTACTACAGGGGTAGGAGTGAAATCTTGTAATCCCTGTGGGACCACCTGTGGCGAAGGCGTCTTACCAGAACGGGTTCGACGGTGAGGGACGAAAGCTGGGGGCACGAACCGGATTAGATACCCGGGTAGTCCCAGCCGTAAACGATGCTCGCTAGGTGTCAGGCATGGCGCGACCGTGTCTGGTGCCGCAGGGAAGCCGTGAAGCGAGCCACCTGGGAAGTACGGCCGCAAGGCTG	Archaea;Halobacterota;Methanosarcinia;Methanosarciniales;Methanosarcinaceae;Methanosarcina	Methanogen_acetoclastic	mcrA
ASV2404	CACCGGCAGCTCAAGTGGTGGCCATTATTATTGGGCCTAAAGCGTTCGTAGCCGGTTTGATAAGTCTCTGGTGAAATCCCGCAGCTTAACTGTGGGACTTGCTGGAGATACTATTAGACTTGAGGTCGGGAGAGGTTAGGGGTACTCCCAGGGTAGGGGTGAAATCCTATAATCCTGGGAGGACCACCTGTGGCGAAGGCGCCTAACTGGAACGAACCTGACGGTGAGTAACGAAAGCCAGGGGCGCGAACCGGATTAGATACCCGGGTAGTCCTGGCCGTAAACGATGTGGACTTGGTGTTGGAATGGCCTCGAGCTGCTCCAGTGCCGAAGGGAAGCTGTTAAGTCCACCGCCTGGGAAGTACGGTCGCAAGACTG	Archaea;Euryarchaeota;Methanobacteria;Methanobacteriales;Methanobacteriaceae;Methanobacterium	Methanogen_CO2_reduction	mcrA
ASV3848	CACCGGCAGCTCAAGTGGTGGCCATTTTTATTGGGCCTAAAGCGTTCGTAGCCGGTTTGATAAGTCTCTGGTGAAATCTCACGGCTTAACCGTGAGAATTGCTGGAGATACTATTAGGCTTGAGGCCGGGAGAGGCTGGAGGTACTCCCAGGGTAGGGGTGAAATCCTATAATCCTGGGAGGACCACCTGTGGCGAAGGCGTCCAGCTGGAACGGACCTGACGGTGAGTAACGAAAGCCAGGGGCGCGAACCGGATTAGATACCCGGGTAGTCCTGGCCGTAAACGATGTGGACTTGGTGTTGGGATGGCTCCGAGCTGCCCCAGTGCCGAAGGGAAGCTGTTAAGTCCACCGCCTGGGAAGTACGGTCGCAAGACTG	Archaea;Euryarchaeota;Methanobacteria;Methanobacteriales;Methanobacteriaceae;Methanobacterium	Methanogen_CO2_reduction	mcrA
ASV9264	CACCGGCAGCTCAAGTGGTGGCCATTATTATTGGGCCTAAAGCGTTCGTAGCCGGTTTGATTAGTCTCTGGTGAAATCCCGCAGCTTAACTGTGGGACTTGCTGGAGATACTATCAGACTTGAGGTCGGGAGAGGTTAGGGGTACTCCCAGGGTAGGGGTGAAATCCTATAATCCTGGGAGGACCACCTGTGGCGAAGGCGCCTAACTGGAACGAACCTGACGGTGAGTAACGAAAGCCAGGGGCGCGAACCGGATTAGATACCCGGGTAGTCCTGGCCGTAAACGATGTGGACTTGGTGTTGGAATGGCCTCGAGCTGCTCCAGTGCCGAAGGGAAGCTGTTAAGTCCACCGCCTGGGAAGTACGGTCGCAAGACTG	Archaea;Euryarchaeota;Methanobacteria;Methanobacteriales;Methanobacteriaceae;Methanobacterium	Methanogen_CO2_reduction	mcrA
ASV17144	CACCGGCAGCTCAAGTGGTGGCCATTATTATTGGGCCTAAAGCGTTCGTAGCCGGCCTGATAAGTCTCTGGTGAAATCCCATAGCTTAACTATGGGAATTGCTGGAGATACTATCAGGCTTGAGGTCGGGAGAGGTTAGGGGTACTCCCAGGGTAGGGGTGAAATCCTATAATCCTGGGAGGACCACCTGTGGCGAAGGCGCCTAACTGGAACGAACCTGACGGTGAGTAACGAAAGCCAGGGGCGCGAACCGGATTAGATACCCGGGTAGTCCTGGCCGTAAACGATGTGGACTTGGTGTTGGAATGGCCTCGAGCTGCTCCAGTGCCGAAGGGAAGCTGTTAAGTCCACCGCCTGGGAAGTACGGTCGCAAGACTG	Archaea;Euryarchaeota;Methanobacteria;Methanobacteriales;Methanobacteriaceae;Methanobacterium	Methanogen_CO2_reduction	mcrA
ASV21868	CACCGGCAGCTCAAGTGGTGGCCATTATTATTGGGCCTAAAGCGTTCGTAGCCGGTTTGATAAGTCTCTGGTGAAATCCCGCAGCTTAACTGTGGGACTTGCCGGAGATACTATCAGACTTGAGGTCGGGAGAGGTTAGGGGTACTCCCAGGGTAGGGGTGAAATCCTATAATCCTGGGAGGACCACCTGTGGCGAAGGCGCCTAACTGGAACGAACCTGACGGTGAGTAACGAAAGCCAGGGGCGCGAACCGGATTAGATACCCGGGTAGTCCTGGCCGTAAACGATGTGGACTTGGTGTTGGAATGGCCTCGAGCTGCTCCAGTGCCGAAGGGAAGCTGTTAAGTCCACCGCCTGGGAAGTACGGTCGCAAGACTG	Archaea;Euryarchaeota;Methanobacteria;Methanobacteriales;Methanobacteriaceae;Methanobacterium	Methanogen_CO2_reduction	mcrA
ASV22328	CACCGGCAGCTCAAGTGGTGGCCATTATTATTGGGCCTAAAGCGTTCGTAGCCGGTTTGATAAGTCTCTGGTGAAATCCCGCAGCTTAACTGTGGGACTTGCTGGAGATACTATCAGACTTGAGGTCGGGAGAGGTTAGGGGTACTCCCAGGGTAGGGGTGAAATCCTATAATCCTGGGAGGACCACCTGTGGCGAAGGCGCCTAACTGGAACGAACCTGACGGTGAGTAACGAAAGCCAGGGGCGCGAACCGGATTAGATACCCGGGTAGTCCTGGCCGTAAACGATGTGGACTTGGTGTTGGAATGGCCTCGAGCTGCTCCAGTGCCGAAGGGAAGCTGTTAAGTCCACCGCCTGGGAAGTACGGTCGCAAGACTG	Archaea;Euryarchaeota;Methanobacteria;Methanobacteriales;Methanobacteriaceae;Methanobacterium	Methanogen_CO2_reduction	mcrA
ASV9599	CACCGGCAGCTCTAGTGGTAGCAACTTTTATTGGGCCTAAAGCGTCCGTAGCCGGTTTAATAAGTCTCTGGTGAAATCCTGTAGCTTAACTGTGGGAATTGCTGGAGATACTATTAGACTTGAGACCGGGAGAGGTTAGAGGTACTCCCAGGGTAGAGGTGAAATTCTGTAATCCTGGGAGGACCGCCTGTTGCGAAGGCGTCTAACTGGAACGGTTCTGACGGTGAGGGACGAAAGTTAGGGGCGCGAACCGGATTAGATACCCGGGTAGTCCTAACTGTAAACGATGCGGACTTGGTGTTGGGGTGGCTTTGAGCTGCTCCAGTGCCGAAGGGAAGCTGTTAAGTCCGCCGCCTGGGAAGTACGGTCGCAAGACTG	Archaea;Euryarchaeota;Methanobacteria;Methanobacteriales;Methanobacteriaceae;Methanobrevibacter	Methanogen_CO2_reduction	mcrA
ASV10007	CACCGGCAGCTCTAGTGGTAGCAGTTTTTATTGGGCCTAAAGCGTCCGTAGCCGGTTTAATAAGTCTCTGGTGAAATCCTGTAGCTTAACTGTGGGAATTGCTGGAGATACTATTAGACTTGAGACCGGGAGAGGTTAGAGGTACTCCCAGGGTAGAGGTGAAATTCTGTAATCCTGGGAGGACCGCCTGTTGCGAAGGCGTCTAACTGGAACGGTTCTGACGGTGAGGGACGAAAGTTAGGGGCGCGAACCGGATTAGATACCCGGGTAGTCCTAACTGTAAACGATGCGGACTTGGTGTTGGGGTGGCTTTGAGCTGCTCCAGTGCCGAAGGGAAGCTGTTAAGTCCGCCGCCTGGGAAGTACGGTCGCAAGACTG	Archaea;Euryarchaeota;Methanobacteria;Methanobacteriales;Methanobacteriaceae;Methanobrevibacter	Methanogen_CO2_reduction	mcrA
ASV11961	CACCGGCAGCTCTAGTGGTAACAATTTTTATTGGGCCTAAAGCGTCCGTAGCCGGTTTAATAAGTCTCTGGTGAAATCCTGTAGCTTAACTGTGGGAATTGCTGGAGATACTATTAGACTTGAGACCGGGAGAGGTTAGAGGTACTCCCAGGGTAGAGGTGAAATTCTGTAATCCTGGGAGGACCGCCTGTTGCGAAGGCGTCTAACTGGAACGGTTCTGACGGTGAGGGACGAAAGTTAGGGGCGCGAACCGGATTAGATACCCGGGTAGTCCTAACTGTAAACGATGCGGACTTGGTGTTGGGGTGGCTTTGAGCTGCTCCAGTGCCGAAGGGAAGCTGTTAAGTCCGCCGCCTGGGAAGTACGGTCGCAAGACTG	Archaea;Euryarchaeota;Methanobacteria;Methanobacteriales;Methanobacteriaceae;Methanobrevibacter	Methanogen_CO2_reduction	mcrA
ASV21757	CACCGGCAGCTCTAGTGGTAGCAATTTTTATTGGGCCTAAAGCGTCCGTAGCCGGTTTAATAAGTCTCTGGTGAAATCCTGTAGCTTAACTGTGGGAATTGCTGGAGATACTATTAGACTTGAGACCGGGAGAGGTTAGAGGTACTCCCAGGGTAGAGGTGAAATTCTGTAATCCTGGGAGGACCGCCTGTTGCGAAGGCGTCTAACTGGAACGGTTCTGACGGTGAGGGACGAAAGTTAGGGGCGCGAACCGGATTAGATACCCGGGTAGTCCTAACTGTAAACGATGCGGACTTGGTGTTGGGGTGGCTTTGAGCTGCTCCAGTGCCGAAGGGAAGCTGTTAAGTCCGCCGCCTGGGAAGTACGGTCGCAAGACTG	Archaea;Euryarchaeota;Methanobacteria;Methanobacteriales;Methanobacteriaceae;Methanobrevibacter	Methanogen_CO2_reduction	mcrA
ASV6851	CACCGGCAACTCTAGTGGTAGCCATTTTTATTGGGCCTAAAGCGTTCGTAGCCGGTTTGATAAGTCTCTGGTGAAATCCTATAGCTTAACTGTGGGACTTGCTGGAGATACTATTAGACTTGAGGTCGGGAGAGGTTAGCGGTACTCCCAGGGTAGGGGTGAAATCCTGTAATCCTGGGAGGACCACCTGTGGCGAAGGCGGCTAACTGGAACGAACCTGACGGTGAGGGACGAAAGCCAGGGGCGCGAACCGGATTAGATACCCGGGTAGTCCTGGCCGTAAACGATGTGGACTTGGTGTTGGAATGGCTTCGAGCTGCTCCAGTGCCGAAGGGAAGCTGTTAAGTCCACCGCCTGGGAAGTACGGTCGCAAGACTG	Archaea;Euryarchaeota;Methanobacteria;Methanobacteriales;Methanobacteriaceae;NA	Methanogen_CO2_reduction	mcrA
ASV13640	CACCGGCAGCTCTAGTGGTAGCCATTTTTATTGGGCCTAAAGCGTTCGTAGCCGGTTTGATAAGTCTCTGGTGAAATCCTATAGCTTAACTGTGGGACTTGCTGGAGATACTATTAGACTTGAGGTCGGGAGAGGTTAGCGGTACTCCCAGGGTAGGGGTGAAATCCTGTAATCCTGGGAGGACCACCTGTGGCGAAGGCGGCTAACTGGAACGAACCTGACGGTGAGGGACGAAAGCCAGGGGCGCGAACCGGATTAGATACCCGGGTAGTCCTGGCCGTAAACGATGTGGACTTGGTGTTGGAATGGCTTCGAGCTGCTCCAGTGCCGAAGGGAAGCTGTTAAGTCCACCGCCTGGGAAGTACGGTCGCAAGACTG	Archaea;Euryarchaeota;Methanobacteria;Methanobacteriales;Methanobacteriaceae;NA	Methanogen_CO2_reduction	mcrA
ASV16668	TACCGGCTGCTCGAGTGATGGCCACTATTACTGGGTTTAAAGCGTCCGTAGCTTGACTGTTAGGTCTCTTGGGAAATCTTCACGCTCAACGTGAAGGCGTCTAAGAGATACCGGCAGTCTTGGAACTGGGAGAGGTAAACCGTACTTCGGGGGTAGGAGTGAAATCTTGTAATCCTCGAGGGACGACCTATGGCGAAGGCAGTTTACCAGAACAGCTTCGACAGTGAGGGACGAAAGCTGGGGGAGCAAACGGGATTAGATACCCCGGTAGTCCCAGCCGTAAACAATGTGCGTTAGGTGTGTCGGTAACCACGTGTTACTGATGCGCCGAAGAGAAATCGTGAAACGCACCACCTGGGAAGTACGGTCGCAAGGCTG	Archaea;Halobacterota;Methanomicrobia;Methanomicrobiales;Methanocorpusculaceae;Methanocorpusculum	Methanogen_CO2_reduction	mcrA
ASV23335	TACCGGCGGCTCGAGTGGTGGCCACTTTTATTGGGCTTAAAGCGTTCGTAGCTGGACTTATAAGTCTCTTGGGAAATCTGCAGGCTTAACCTGCAGGCGTTCAAGAGATACTGTAAGTCTAGGAACCGGGAGAGGTAAGAGGTACTCCAGGGGTAGAAGTGAAATTCTGTAATCCTTGGGGGACCACCGATGGCGAAGGCATCTTACCAGAACGGCTTCGACAGTGAGGAACGAAAGCTGGGGGAGCGAACCGGATTAGATACCCGGGTAGTCCCAGCCGTAAACGATGCGCGTTAGGTGTACCGGTGACCACGAGTCACTGGGGTGCCGAAGGGAAACCGTGAAACGTGCCGCCTGGGAAGTACGGTCGCAAGGCTG	Archaea;Halobacterota;Methanomicrobia;Methanomicrobiales;Methanomicrobiaceae;Methanomicrobium	Methanogen_CO2_reduction	mcrA
ASV662	TACCGGCGGCTCGAGTGGTGGCCACTATTACTGGGCTTAAAGCGTTCGTAGCTGGTTTGTTAAGTCTCTGGGGAAATCTTCCGGCTTAACCGGAAGGCGTCTCAGGGATACTGGCAGACTAGGGACCGGAAGAGGTGAGGGGTACTCCAGGGGTAGGAGTGAAATCCTGTAATCCTTGGGGGACCACCTGTGGCGAAGGCGCCTCACCAGGACGGCTCCGACAGTGAGGGACGAAAGCTGGGGGAGCAAACCGGATTAGATACCCGGGTAGTCCCAGCCGTAAACGATGTGCGTTAGGTGTATCGGTGACCACGAGTCACCGAGGTGCCGAAGAGAAATCGTGAAACGTACCGCCTGGGAAGTACGGTCGCAAGGCTG	Archaea;Halobacterota;Methanomicrobia;Methanomicrobiales;Methanoregulaceae;Methanoregula	Methanogen_CO2_reduction	mcrA
ASV1041	TACCGGCGGCTCGAGTGGTGGCCACTATTACTGGGCTTAAAGCGTTCGTAGCTGGTCTGTTAAGTCTCTGGGGAAATCTACTGGCTTAACCAATAGGCGTCTCAGGGATACTGGCAGACTAGGGACCGGGAGAGGTGAGAGGTACTCCAGGGGTAGGAGTGAAATCCTGTAATCCTTGGGGGACCACCTGTGGCGAAGGCGTCTCACCAGAACGGCTCCGACAGTGAGGGACGAAAGCTGGGGGAGCAAACCGGATTAGATACCCGGGTAGTCCCAGCTGTAAACGATGCGCGTTAGGTGTATCGGTGACCACGAGTCACCGAGGTGCCGAAGAGAAATCGTGAAACGTGCCGCCTGGGAAGTACGGTCGCAAGGCTG	Archaea;Halobacterota;Methanomicrobia;Methanomicrobiales;Methanoregulaceae;Methanoregula	Methanogen_CO2_reduction	mcrA
ASV1512	TACCGGCGGCTCGAGTGGTGGCCACTATTACTGGGCTTAAAGCGTTCGTAGCTGGTTTGTTAAGTCTCTGGGGAAATCTTCCGGCTTAACCGGAAGGCGTCTCAGGGATACTGGCAGACTAGGGACCGGGAGAGGTGAGGGGTACTCCAGGGGTAGGAGTGAAATCCTGTAATCCTTGGGGGACCACCTGTGGCGAAGGCGCCTCACCAGAACGGCTCCGACAGTGAGGGACGAAAGCTGGGGGAGCAAACCGGATTAGATACCCGGGTAGTCCCAGCCGTAAACGATGTGCGTTAGGTGTATCGGTGACCACGAGTCACCGAGGTGCCGAAGAGAAATCGTGAAACGTACCGCCTGGGAAGTACGGTCGCAAGGCTG	Archaea;Halobacterota;Methanomicrobia;Methanomicrobiales;Methanoregulaceae;Methanoregula	Methanogen_CO2_reduction	mcrA
ASV3797	TACCGGCGGCTCGAGTGGTGGCCACTATTACTGGGCTTAAAGCGTTCGTAGCTGGTTTGTTAAGTCTCTGGGGAAATCTTCCGGCTTAACCGGAAGGCGTCTCAGGGATACTGGCAGACTAGGGACCGGGAGAGGTGAGAGGTACTCCAGGGGTAGGAGTGAAATCCTGTAATCCTTGGGGGACCACCTGTGGCGAAGGCGTCTCACCAGAACGGCTCCGACAGTGAGGGACGAAAGCTGGGGGAGCAAACCGGATTAGATACCCGGGTAGTCCCAGCTGTAAACGATGCGCGTTAGGTGTATCGGTGACCACGAGTCACCGAGGTGCCGAAGAGAAATCGTGAAACGTGCCGCCTGGGAAGTACGGTCGCAAGGCTG	Archaea;Halobacterota;Methanomicrobia;Methanomicrobiales;Methanoregulaceae;Methanoregula	Methanogen_CO2_reduction	mcrA
ASV6187	TACCGGCGGCTCGAGTGGTGGCCACTATTACTGGGCTTAAAGCGTTCGTAGCTGGTTTGTTAAGTCTCTGGGGAAATCTTCCGGCTTAACCGGAAGGCGTCTCAGGGATACTGGCAAACTAGGGACCGGAAGAGGTGAGGGGTACTCCAGGGGTAGGAGTGAAATCCTGTAATCCTTGGGGGACCACCTGTGGCGAAGGCGCCTCACCAGGACGGCTCCGACAGTGAGGGACGAAAGCTGGGGGAGCAAACCGGATTAGATACCCGGGTAGTCCCAGCCGTAAACGATGTGCGTTAGGTGTATCGGTGACCACGAGTCACCGAGGTGCCGAAGAGAAATCGTGAAACGTACCGCCTGGGAAGTACGGTCGCAAGGCTG	Archaea;Halobacterota;Methanomicrobia;Methanomicrobiales;Methanoregulaceae;Methanoregula	Methanogen_CO2_reduction	mcrA
ASV7933	TACCGGCGGCTCGAGTGGTGGCCACTATTACTGGGCTTAAAGCGTTCGTAGCTGGTTTGTTAAGTCTCTGGGGAAATCTTCCGGCTTAACCGGAAGGCGTCTCAGGGATACTGGCAGACTAGGGATCGGGAGAGGTGAGGGGTACTCCAGGGGTAGGAGTGAAATCCTGTAATCCTTGGGGGACCACCTGTGGCGAAGGCGCCTCACCAGAACGGCTCCGACAGTGAGGGACGAAAGCTGGGGGAGCAAACCGGATTAGATACCCGGGTAGTCCCAGCCGTAAACGATGTGCGTTAGGTGTATCGGTGACCACGAGTCACCGAGGTGCCGAAGAGAAATCGTGAAACGTACCGCCTGGGAAGTACGGTCGCAAGGCTG	Archaea;Halobacterota;Methanomicrobia;Methanomicrobiales;Methanoregulaceae;Methanoregula	Methanogen_CO2_reduction	mcrA
ASV12145	TACCGGCGGCTCGAGTGGTGGCCACTATTACTGGGCTTAAAGCGTCCGTAGCTGGTCTGTTAAGTCTCTGGGGAAATCTACCGGCTTAACCGGTAGGCGTCTCAGGGATACTGGCAGACTAGGGACCGGGAGAGGTGAGAGGTACTCCAGGGGTAGGAGTGAAATCCTGTAATCCTTGGGGGACCACCTGTGGCGAAGGCGTCTCACCAGAACGGCTCCGACAGTGAGGGACGAAAGCTGGGGGAGCAAACCGGATTAGATACCCGGGTAGTCCCAGCTGTAAACGATGCGCGTTAGGTGTATCGGTGACCACGAGTCACCGACGTGCCGAAGGGAAACCGTGAAACGTGCCGCCTGGGAAGTACGGTCGCAAGGCTG	Archaea;Halobacterota;Methanomicrobia;Methanomicrobiales;Methanoregulaceae;Methanoregula	Methanogen_CO2_reduction	mcrA
ASV13571	TACCGGCGGCTCGAGTGGTGGCCACTATTACTGGGCTTAAAGCGTTCGTAGCTGGTCTGTTAAGTCTCTGGGGAAATCTTCCGGCTTAACCGGAAGGCGTCTCAGGGATACTGGCAGACTAGGGACCGGAAGAGGTGAGGGGTACTCCAGGGGTAGGAGTGAAATCCTGTAATCCTTGGGGGACCACCTGTGGCGAAGGCGCCTCACCAGGACGGCTCCGACAGTGAGGGACGAAAGCTGGGGGAGCAAACCGGATTAGATACCCGGGTAGTCCCAGCCGTAAACGATGTGCGTTAGGTGTATCGGTGACCACGAGTCACCGAGGTGCCGAAGAGAAATCGTGAAACGTACCGCCTGGGAAGTACGGTCGCAAGGCTG	Archaea;Halobacterota;Methanomicrobia;Methanomicrobiales;Methanoregulaceae;Methanoregula	Methanogen_CO2_reduction	mcrA
ASV15911	TACCGGCGGCTCGAGTGGTGGCCACTATTACTGGGCTTAAAGCGTCCGTAGCTGGTCTGTTAAGTCTCTGGGGAAATCTACTGGCTTAACCAATAGGCGTCTCAGGGATACTGGCAGACTAGGGACCGGGAGAGGTGAGGGGTACTCCAGGGGTAGGAGTGAAATCCTGTAATCCTTGGGGGACCACCTGTGGCGAAGGCGCCTCACCAGAACGGCTCCGACAGTGAGGGACGAAAGCTGGGGGAGCAAACCGGATTAGATACCCGGGTAGTCCCAGCTGTAAACGATGCGCGTTAGGTGTATCGGTGACCACGAGTCACCGAGGTGCCGAAGGGAAACCGTGAAACGTGCCGCCTGGGAAGTACGGTCGCAAGGCTG	Archaea;Halobacterota;Methanomicrobia;Methanomicrobiales;Methanoregulaceae;Methanoregula	Methanogen_CO2_reduction	mcrA
ASV18149	TACCGGCGGCTCGAGTGGTGGCCACTATTACTGGGCTTAAAGCGTCCGTAGCTGGTCTGTTAAGTCTCTGGGGAAATCTACCGGCTTAACCGGTAGGCGTCTCAGGGATACTGGCAGACTAGGGACCGGGAGAGGTGAGAGGTACTCCAGGGGTAGGAGTGAAATCCTGTAATCCTTGGGGGACCACCTGTGGCGAAGGCGTCTCACCAGAACGGCTCCGACAGTGAGGGACGAAAGCTGGGGGAGCAAACCGGATTAGATACCCGGGTAGTCCCAGCTGTAAACGATGCGCGTTAGGTGTATCGGTGACCACGAGTCACCGAGGTGCCGAAGAGAAATCGTGAAACGTGCCGCCTGGGAAGTACGGTCGCAAGGCTG	Archaea;Halobacterota;Methanomicrobia;Methanomicrobiales;Methanoregulaceae;Methanoregula	Methanogen_CO2_reduction	mcrA
ASV20213	TACCGGCGGCTCGAGTGGTGGCCACTATTACTGGGCTTAAAGCGTTCGTAGCTGGTTTGTTAAGTCTCTGGGGAAATCTGCCGGCTCAACCGGCAGGCGTTCCAGGGATACTGGCAGACTAGGGACCGGGAGAGGTGAGGGGTACTCCAGGGGTAGGAGTGAAATCCTGTAATCCTTGGGGGACCACCTGTGGCGAAGGCGCCTCACCAGAACGGCTCCGACAGTGAGGGACGAAAGCTGGGGGAGCAAACCGGATTAGATACCCGGGTAGTCCCAGCCGTAAACGATGTGCGTTAGGTGTATCGGTGACCACGAGTCACCGAGGTGCCGAAGAGAAATCGTGAAACGTACCGCCTGGGAAGTACGGTCGCAAGGCTG	Archaea;Halobacterota;Methanomicrobia;Methanomicrobiales;Methanoregulaceae;Methanoregula	Methanogen_CO2_reduction	mcrA
ASV20413	TACCGGCGGCTCGAGTGGTGGCCACTATTACTGGGCTTAAAGCGTTCGTAGCTGGTCTGTTAAGTCTCTGGGGAAATCTACCGGCTTAACCGGTAGGCGTCTCAGGGATACTGGCAGACTAGGGACCGGGAGAGGTGAGAGGTACTCCAGGGGTAGGAGTGAAATCCTGTAATCCTTGGGGGACCACCTGTGGCGAAGGCGTCTCACCAGAACGGCTCCGACAGTGAGGGACGAAAGCTGGGGGAGCAAACCGGATTAGATACCCGGGTAGTCCCAGCTGTAAACGATGCGCGTTAGGTGTATCGGTGACCACGAGTCACCGAGGTGCCGAAGAGAAATCGTGAAACGTGCCGCCTGGGAAGTACGGTCGCAAGGCTG	Archaea;Halobacterota;Methanomicrobia;Methanomicrobiales;Methanoregulaceae;Methanoregula	Methanogen_CO2_reduction	mcrA
ASV22163	TACCGGCGGCTCGAGTGGTGGCCACTATTACTGGGCTTAAAGCGTTCGTAGCTGGTCTGTTAAGTCTCTGGGGAAATCTACTGGCTTAACCAATAGGCGTCTCAGGGATACTGGCAGACTAGGGACCGGGAGAGGTGAGAGGTACTCCAGGGGTAGGAGTGAAATCCTGTAATCCTTGGGGGACCACCTGTGGCGAAGGCGTCTCACCAGAACGGCTCCGACAGTGAGGGACGAAAGCTGGGGGAGCAAACCGGATTAGATACCCGGGTAGTCCCAGCTGTAAACGATGCACGTTAGGTGTATCGGTGACCACGAGTCACCGAGGTGCCGAAGAGAAATCGTGAAACGTGCCGCCTGGGAAGTACGGTCGCAAGGCTG	Archaea;Halobacterota;Methanomicrobia;Methanomicrobiales;Methanoregulaceae;Methanoregula	Methanogen_CO2_reduction	mcrA
ASV22251	TACCGGCGGCTCGAGTGGTGGCCACTATTACTGGGCTTAAAGCGTTCGTAGCTGGTTTGTTAAGTCTCTGGGGAAATCTTCCGGCTTAACCGGAAGGCGTCTCAGGGATACTGGCAGACTAGGGACCGGGAGAGGTGAGGGGTACTCCAGGGGTAGGAGTGAAATCCTGTAATCCTTGGGGGACCACCTGTGGCGAAGGCGCCTCACCAGAACGGCTCCGACAGTGAGGGACGAAAGCTGGGGGAGCAAACCGGATTAGATACCCGGGTAGTCCCAGCCGTAAACGATGCGCGTTAGGTGTATCGGTGACCACGAGTCACCGAGGTGCCGAAGAGAAATCGTGAAACGTGCCGCCTGGGAAGTACGGTCGCAAGGCTG	Archaea;Halobacterota;Methanomicrobia;Methanomicrobiales;Methanoregulaceae;Methanoregula	Methanogen_CO2_reduction	mcrA
ASV6307	TACCGGCGGCTCGAGTGGTGGCCGCTTTTACTGGGCTTAAAGGGTCCGTAGCTGGATCTGCAAGTCCCTTGAGAAATCCATCGGCTTAACTGATGGGCGTTCAGGGGATACTGTGGTTCTAGGGACCGGGAGAGGTGAGAGGTACTGCCGGGGTAGGAGTGAAATCCTGTAATCCCGGTGGGACGACCTATGGCGAAGGCATCTCACCAGAACGGCTCCGACAGTGAGGGACGAAAGCTGGGGGAGCAAACCGGATTAGATACCCGGGTAGTCCCAGCTGTAAACGATGCGCGTTAGATGTATCAGTGACCACGTGTCACTGATGTGTCGAAGGGAAACCGTGAAACGCGCCGCCTGGGGAGTACGGTCGCAAGGCTG	Archaea;Halobacterota;Methanomicrobia;Methanomicrobiales;Methanospirillaceae;Methanospirillum	Methanogen_CO2_reduction	mcrA
ASV11778	TACCGGCGGCTCGAGTGGTGGCCGCTTTTACTGGGCTTAAAGGGTCCGTAGCTGGATTCACAAGTCCCTTGAGAAATCTATCGGCTTAACTGATAGGCGTTCAGGGGATACTGTGGTTCTAGGGACCGGGAGAGGTGAGAGGTACTGCCGGGGTAGGAGTGAAATCCTGTAATCCCGGTGGGACCACCTATAGCGAAGGCATCTCACCAGAACGGCTCCGACAGTGAGGGACGAAAGCTGGGGGAGCAAACCGGATTAGATACCCGGGTAGTCCCAGCTGTAAACGATGCGCGTTAGGTGTGTCAGTGACCACGTGTCACTGATGTGCCGAAGGGAAACCGTGAAACGCGCCGCCTGGGGAGTACGGTCGCAAGGCTG	Archaea;Halobacterota;Methanomicrobia;Methanomicrobiales;Methanospirillaceae;Methanospirillum	Methanogen_CO2_reduction	mcrA
ASV20314	TACCGGCGGCTCGAGTGGTGGCCGCTTTTACTGGGCTTAAAGGGTCCGTAGCTGGATTCACAAGTCCCTTGAGAAATCTATCGGCTTAACTGATAGGCGTTCAGGGGATACTGTGGTTCTAGGGACCGGGAGAGGTGAGAGGTACTGCCGGGGTAGGAGTGAAATCCTGTAATCCCGGTGGGACGACCTATAGCGAAGGCATCTCACCAGAACGGCTCCGACAGTGAGGGACGAAAGCTGGGGGAGCAAACCGGATTAGATACCCGGGTAGTCCCAGCTGTAAACGATGCGCGTTAGGTGTGTCAGTGACCACGTGTCACTGATGTGCCGAAGGGAAACCGTGAAACGCGCCGCCTGGGGAGTACGGTCGCAAGGCTG	Archaea;Halobacterota;Methanomicrobia;Methanomicrobiales;Methanospirillaceae;Methanospirillum	Methanogen_CO2_reduction	mcrA
ASV20709	TACCGGCGGCTCGAGTGGTGGCCGCTTTTACTGGGCTTAAAGGGTCCGTAGCTGGATCTGCAAGTCCCTTGAGAAATCCATCGGCTTAACTGATGGGCGTTCAGGGGATACTGTGGTTCTAGGGACCGGGAGAGGTGAGAGGTACTGCCGGGGTAGGAGTGAAATCCTGTAATCCCGGTGGGACGACCTATGGCGAAGGCATCTCACCAGAACGGCTCCGACAGTGAGGGACGAAAGCTGGGGGAGCAAACCGGATTAGATACCCGGGTAGTCCCAGCTGTAAACGATGCGCGTTAGGTGTGTCAGTGACCACGTGTCACTGAGGTGCCGAAGGGAAACCGTGAAACGCGCCGCCTGGGGAGTACGGTCGCAAGGCTG	Archaea;Halobacterota;Methanomicrobia;Methanomicrobiales;Methanospirillaceae;Methanospirillum	Methanogen_CO2_reduction	mcrA
ASV20807	CACCGGCGGCTCGAGTGGTGGCCGCTATTATTGGGCTTAAAGGGTCCGTAGCCGGACCAGTTAGTCCCTTGGGAAATCTTACGGCTTAACCGTAAGGCTGCCAATGGATACTGCTGGTCTTGGGACCGGGAGAGGCAAGAGGTACCTCAGGGGTAGGAGTGAAATCCTGTAATCCTTGAGGGACCGCCAGTGGCGAAGGCGTCTTGCTAGAACGGGTCCGACGGTGAGGGACGAAAGCTAGGGGCACGAACCGGATTAGATACCCGGGTAGTCCTAGCCGTAAACGATGCGAGCTAGGTGTCACGTGGATTGCGAATCCATGTGGTGCCGTAGGGAAACCGTGAAGCTCGCCGCCTGGGAAGTACGGCCGCAAGGCTG	Archaea;Halobacterota;Methanomicrobia;Methanomicrobiales;Rice Cluster II;NA	Methanogen_CO2_reduction	mcrA
ASV18229	TACCAGCTCCGCGAGTGGTCGGGACGATTATTGGGCCTAAAGCGTTCGTAGCCGGCCTATCAAGTCTCTGGTTAAATTTCAAGGCTTAACCTTGAACGTGCTGGAGATACTGTTAGGCTAGGGGGCGGGAGAGGTTGAGGGTACTTCGCGGGTAGGGGCGAAATCCTATAATCCGCGAAGGACCACCAGTGGCGAAGGCGCTCAACTGGAACGCGCCCGACGGTGAGGGACGAAAGCCAGGGGAGCAAAGGGGATTAGATACCCCCGTAGTCCTGGCTGTAAACGATGCGGGCTAGGTGTTGGGTTGGCTTCGTGCCAACCCGGTGCCGCAGCGAAGGCGATAAGCCCGCCGCCTGGGAAGTACGGTCGCAAGGCTG	Archaea;Crenarchaeota;Methanomethylicia;Methanomethyliales;Methanomethyliaceae;Candidatus_Methanomethylicus	Methanogen_methylotrophic	mcrA
ASV11634	CACCGGCAGCTCGAGTGGTAGCTGTTTTTATTGGGCCTAAAGCGTTCGTAGCCGGTTTGATAAGTCTTTGGTGAAAGCTTGTAGCTTAACTATAAGAATTGCTGGAGATACTATTAGACTTGAAGTCGGGAGAGGTTAGAGGTACTACCGGGGTAGGGGTGAAATCCTATAATCCTGGGAGGACCACCTGTGGCGAAGGCGTCTAACTGGAACGATCTTGACGGTGAGTAACGAAAGCCAGGGGCGCGAACCGGATTAGATACCCGGGTAGTCCTGGCCGTAAACGATGTGGACTTGGTGTTGGAATGGCTTTGAGTTGTTCCGGTGCCGAAGGGAAGCTGTTAAGTCCACCGCCTGGGAAGTACGGTCGCAAGACTG	Archaea;Euryarchaeota;Methanobacteria;Methanobacteriales;Methanobacteriaceae;Methanosphaera	Methanogen_methylotrophic	mcrA
ASV85	CACCGGCGGCCTGAGTGGTGGCCACAATTACTGGGTTTAAAGCGTCCGTAGCAGGACTTGAAAATCCTGGGTAAAATCCTGGAGCCCAACTTCAGGGCGCGCCCGGGAGACTTCAAGTCTTGGGACTGGGAGAGGGCGAGGGAACTCTATGTGTAGGGGCTAAATCCTATAATCCATAGATGACCACCGGTAGCGAAGGCGCTCGCCTGGAACAGGTCCGACTGTGAGGGACGAAGCCTAAGGGAGCGAACGGGATTAGATACCCCGGTAGTCTTAGGTATAAACTATGTAGGCCGGGTGTCGCTGTTACCAAGAGTGACAGCGGTGCCGAAGGGAAACCGTTAAGCCTACCACCTGGGGAGTACGGTCGCAAGACTG	Archaea;Euryarchaeota;Thermococci;Methanofastidiosales;NA;NA	Methanogen_methylotrophic	mcrA
ASV769	TACCAGCGGCACAAGTGGTAGTCGGTTTTATTGGGCCTAAAGCGTTCGTAGCCGGGCATTCAAGTCTCTGGGTAAATTCGGCAGCTCAACTGTCGGAATTCCGGGGATACTGTTTGTCTTGAGGTCGGGTGAAGGTGTGGGTACTTCTGGAGTAGGGGTGAAATCTTCTGATTCCAGGGGGACCGCCTGTGGTGAAAACGCACACCTAGAACGAGCCTGACGGTGAGGAACGAAACCCAGGGGAGCGAACGGGATTAGATACCCCGGTAGTCCTGGGCGTAAACGATGTCCGTTTGGTGTTGCACACTCTACGTGGGTGTGCAGTGCCGTAGCGTAGGCGTTAAACGGACCGCCTGGGGAGTATGACTGCAAGGTTG	Archaea;Euryarchaeota;Thermococci;Methanofastidiosales;NA;NA	Methanogen_methylotrophic	mcrA
ASV1295	CACCGGCGGCCTGAGTGGTGGCCACAATTACTGGGTTTAAAGCGTCCGTAGCAGGATCTGAAAATCCTGGGTAAAATCCTGGAGCCCAACTTCAGGGCGCGCCCGGGAGACTTCATATCTTGGGACTGGGAGAGGGCGAGGGAACTCTATGTGTAGGGGCTAAATCCTATAATCCATAGATGACCACCGGTAGCGAAGGCGCTCGCCTGGAACAGGTCCGACTGTGAGGGACGAAGCCTAAGGGAGCGAACGGGATTAGATACCCCGGTAGTCTTAGGTATAAACTATGTAGGCCGGGTGTCGCTGTTACCAAGAGTGACAGCGGTGCCGAAGGGAAACCGTTAAGCCTACCACCTGGGGAGTACGGTCGCAAGACTG	Archaea;Euryarchaeota;Thermococci;Methanofastidiosales;NA;NA	Methanogen_methylotrophic	mcrA
ASV1733	TACCAGCGGCACAAGTGGTAGTCGGTTTTATTGGGCCTAAAGCGTTCGTAGCCGGGCATTCAAGTCCTTGGGTAAATTCGGCAGCTCAACTGTCGGAATTCCGAGGATACTGTTTGTCTTGAGGTCGGGTGAAGGTGTGGGTACTTCTGGAGTAGGGGTGAAATCTTCTGATTCCAGGGGGACCGCCTGTGGTGAAAACGCACACCTAGAACGAGCCTGACGGTGAGGAACGAAACCCAGGGGAGCGAACGGGATTAGATACCCCGGTAGTCCTGGGCGTAAACGATGTCCGTTTGGTGTTGCACACTCTACGTGGGTGTGCAGTGCCGTAGCGTAGGCGTTAAACGGACCGCCTGGGGAGTATGACTGCAAGGTTG	Archaea;Euryarchaeota;Thermococci;Methanofastidiosales;NA;NA	Methanogen_methylotrophic	mcrA
ASV3366	AACTAGCATCGCAAGTGGCAGTCACCTTTACTGGGCTTAGAGCGTCCGTAGCTCGTTTGGTAAGTCCCTGGTGAAATCCTACGGCTTAACCGTAGGGCTTGCCGGGGAAACTACCAGACTTGAAGGCAAGAGAGGTCAGGGGTACTTCTGGGGTAGGGGTGAAATCCTATAATCCTAGACGGACCAACAGTGGCGAAGGCGCCTGACATGAGTGCGCTTGACAGTGAGGGACGAGAGCCAGGGGCGCGAAACGGATTAGATACCCGTGTAGTCCTGGCCGTAAACGATGCTGATTAGGTGGGGTGCGATCTTAGAGATCGTGCTATGCCGAAGGGAAACCGTTAAATCAGCCGCCTGGGGAGTACGACCGCAAGGTTG	Archaea;Euryarchaeota;Thermococci;Methanofastidiosales;NA;NA	Methanogen_methylotrophic	mcrA
ASV3446	CACCAGCGGCCCGAGTGGTGGTCGGTATTATTGGGCCTAAAGCGTCCGTAGCCGGATATTCAAGTTCCCGGGTAAATCCAGCGGCTTAACCGTTGGAATTCCGGGGATACTGTATGTCTTGAGGTCGGGGGACGGTATGGGTACTCCGGGTGTAGGGGTGAAATCTTCTGATCCCCGGGGGACCACCTGTGGTGAAAACGCATACCGAAAACGAGCCTGACGGTGAGGGACGAAGCCTGAGGGAGCGAACGGGATTAGATACCCCGGTAGTCTCAGGTGTAAACAATGTCCGTTTGGTGTTGCATACACTACGGGTGTGTGCAGTGCCGAAGCGAAGGCGTTAAACGGACCGCCTGGGGAGTATGACCGCAAGGTTG	Archaea;Euryarchaeota;Thermococci;Methanofastidiosales;NA;NA	Methanogen_methylotrophic	mcrA
ASV4973	AACTAGCATCTCAAGTGGCAGTCACCATTATTGGGCTTAAAGCGTCCGTAGCTTGTCCGGGTAGTCTCTGGTGAAATCCTACGGCTCAACCGTAGGGCGTGCCGGAGAAACCACCGGGCTAGAAGATAGGATACGTCGGGGGTACTTCTGGGGTAGGGGTGAAATCCTATAATCCTAGAAGGACCAACAGTGGCGAAGGCGCCCGACCTGAATATGCTTGACAGTGAGGGACGAGAGCCAGGGTCGCGAAACGGATTAGATACCCGTGTAGTCCTGGCCGTAAACGATGCTGACTAGGTGGGGTGCGACCTTAGAGGTCGTGCTATGCCGAAGGAAAACCGTTAAGTCAGCCGCCTGGGGAGTACGTCCGCAAGGATG	Archaea;Euryarchaeota;Thermococci;Methanofastidiosales;NA;NA	Methanogen_methylotrophic	mcrA
ASV6962	CACCGGCGGGGCGAGTGGTGGCCACAATTACTGGGTTTGAAGGGTTCGTAACCGGATTGTTAAATCCTGGGTTAAATGCCGTAGCTCAACTATGGCGCTGCTTGGGAGACTGGCAATCTTGGGACTGGAAGAGGACAAGGGAACTCTTTGGGTAGGGGCTAAATCCTATAATCCAAAGAAGACCACCGGTAGCGAAGGCGCTTGTCTGGGACAGGTCCGACGGCGAGGAACGAAGCCCAAGGGAGTGAACGGGATTAGATACCCCGGTAATCTTGGGTGTAAACGATGTTGACTAGGTGTAGCCGTTACCAAGTGTGACGGCTGTGCCAAAGAGAAATCGTTAAGTCAACCACCTGGGGAGTATAGCCGCAAGGCCG	Archaea;Euryarchaeota;Thermococci;Methanofastidiosales;NA;NA	Methanogen_methylotrophic	mcrA
ASV7782	CACTAGCATCCGCGAGTGGCAGTCGATTTTATTGGGCTTAAAGCGTTCGTAGCCGGCTTAGTGTGTCTCTGGTGAAATTTCACAGCCTAACTGTGAAGCTTGCTGGAGAAACTACTAGGCTTGAGGGCAGGAGAGGCCAAAGGAACTTCTGGGGTAAGGGTGAAATCTTCTGATCCTAGAAGGACCAACAGTGGCGAAGGCGTTTGGCTAGAATGCACCTGACGGTGAGGAACGAAAGCCAGGGTAGCGAAACGGATTAGATACCCGTGTAGTCCTGGCTGTAAACGATGCAGACTAGGTGGAGCATAACTCTTGAGGTTGTGCCCTGCCGAAGGGAAACCACTAAGTCTGCCGCCTGGGGAGTATGGTCGCAAGGCTG	Archaea;Euryarchaeota;Thermococci;Methanofastidiosales;NA;NA	Methanogen_methylotrophic	mcrA
ASV8059	CACCGGCGGCCTGAGTGGTGGCCACACTTACTGGGTTTGAAGGGTTCGTAGTCGGACTAGAAAATCTTGGGTGAAATCCTAGAGCTTAACTTTAGGGCGCGCCTTGGACACTACTAGTCTTGGGACCGGGAGAGGAGAAGGGAACTCTATGGGTAGGGGCTAAATCCTATAATCCATGGATGACCACCGGTAGCGAAGGCGCTTCTCTGGAACGGGTCCGACGGTGAGGAACGAAGCCCAAGGTAGCGAACGGGATTAGATACCCCGGTAGTCTTGGGTGTAAACGATGTAGGCTAACTGTTGCTGTTGCCAAGAGCGATAGCAGTGGTGAAGGGAAACCGTTAAGCCTACCACCTGGGGAGTACGGTCGCAAGACTG	Archaea;Euryarchaeota;Thermococci;Methanofastidiosales;NA;NA	Methanogen_methylotrophic	mcrA
ASV10777	TACCCGCAGCTCGAGTGGTCTTGACCTTTATTGGGTCTAAAGCGTCCGTAGCCGGGCTTGCAAGTTCTCTGTGAAATCTGGCAGCTTAACTGTCAGGCGTGCAGAGGATACTGCGAGTCTCGAGACAGGGATGGGTGAGGGGTACTTCAGGGGTAGGGGTGAAATCCAATAATCCTTGGGGGACCACCAGTGGCTAAGGCGCCTCGCTAAAACTGTTCTGACGGTGAGGGACGAAAGCTAGGGGAGCAAACGGGATTAGATACCCCGGTAGTCCTAGCTGTAAATCATGTGGACTGGGTGTTGCTGCCGCTTCGTGCGGCTGCAGTGCCGTAGGGAAGCCGTTAAGTCCACCACCTGGGAAGTACGGCCGCAAGGCTG	Archaea;Euryarchaeota;Thermococci;Methanofastidiosales;NA;NA	Methanogen_methylotrophic	mcrA
ASV10954	CACCGGCGGAGCGAGTAGTAGCCACAATTACTGGGTTTGAAGGGTTCGTAACCGGATTGTTAAATCCTGGGTTAAATGCCGGAGCTCAACTTCGGCGCTGCTTGGGAGACTGGCAATCTTGGGACCGGGAGAGGGCAAGGGAACTCTTTGGGTAGGGGCTAAATCCTATAATCCAAAGAAGACCACCGGTAGCGAAGGCGCTTGCCTGGAACGGGTCCGACGGCGAGGAACGAAGCCCAAGGGAGTGAACGGGATTAGATACCCCGGTAATCTTGGGTGTAAACGATGTTTGTTAGGTGTGACCGTTACCAAGTGTGACGGTTGTGCCAAAGGGAAACCGTTAAACAAACCACCTGGGGAGTATAGCCGCAAGGCCG	Archaea;Euryarchaeota;Thermococci;Methanofastidiosales;NA;NA	Methanogen_methylotrophic	mcrA
ASV11722	TACCCGCAGCTCGAGTTGTCTGGACTATTATTGGGTCTAAAGCGTTCGTAGCCGGGCCTGCAAGTTCTCTGTGAAATCCGGCAGCTTAACTGCCGGGCGGGCAGGGGGTACTACAGGCCTTGGGACCGGAAGGGGTTGAGGGTACTCTCGGGGTAGGGGTGAAATCCTATAAGCCCGAGGGGACCACCTGTGGCTAATGCGCTCAACTAAAACGGGTCCGACGGTGAGGGACGAAAGCGTGGGGATCAAATGGGATTAGATACCCCAGTAGTCCACGCTGTAAATTCTGCAGACTGGGTGTTGCGCGCCCCTAGTGGGCATGCAGTGCCGAAGGGAAGCCGTTAAGTCTGCCACCTGGGAAGTACGGCCGCAAGACTG	Archaea;Euryarchaeota;Thermococci;Methanofastidiosales;NA;NA	Methanogen_methylotrophic	mcrA
ASV12169	TACCCGCAGCTCAAGTGGTCTTGACCATTATTGGGTCTAAAGCGCCCGTAGCCGGACTTGTAAGTTCTCTGTGAAATCTGGCAGCTTAACTGTCAGGCGTGCAGAGAATACTGCGAGTCTCGAGACAGGGATGGGCAAGGGGTACTCTAGGGGTAAGGGTGAAATCTAATAATCCTTAGGGGACCACCTGTGGCGAAAGCGCCTTGCTAAAACTGTTCTGACGGTGAGGGGCGAAAGCTAGGGGAGCAAACGGGATTAGATACCCCGGTAGTCCTAGCTGTAAATCATGCGGACTAGGTGTTGCCTCCGCTTCGTGCGAGGGCAGTACCGTAGGGAAGCCGTTAAGTCCGCCACCTGGGAAGTACGGCCGCAAGGTTG	Archaea;Euryarchaeota;Thermococci;Methanofastidiosales;NA;NA	Methanogen_methylotrophic	mcrA
ASV13505	CACCAGCGGCCCGAGTGGTGGTCGGTATTATTGGGCCTAAAGCGTCCGTAGCCGGACATTCAAGTTCCCGGGTAAATCCAGCGGCTTAACCGTTGGAATTCCGGGGATACTGTATGTCTTGAGGTCGGGGGACGGTATGGGTACTCCTGGTGTAGGGGTGAAATCTTCTGATCCCAGGGGGACCACCTGTGGTGAAAACGCATACCGAAAACGAGCCTGACGGTGAGGGACGAAGCCTGAGGGAGCGAACGGGATTAGATACCCCGGTAGTCTCAGGTGTAAACAATGTCCGTTTGGTGTTGCATACACTACGCGTGTGTGCAGTGCCGAAGCGAAGGCGTTAAACGGACCGCCTGGGGAGTATGACCGCAAGGTTG	Archaea;Euryarchaeota;Thermococci;Methanofastidiosales;NA;NA	Methanogen_methylotrophic	mcrA
ASV14112	CACCGGCGGGGCGAGTGGTGGCCACAATTACTGGGTTTGAAGGGTTCGTAACCGGATTGTTAAATCCTGGGTTAAATGCCGTAGCTCAACTATGGCGCCGCTTGGGAGACTGGCAATCTTGGGACTGGAAGAGGACAAGGGAACTCCTCGGGTAGGGGCTAAATCCTATAATCCGAGGAAGACCACCGGTAGCGAAGGCGCTTGTCTGGGACAGGTCCGACGGCGAGGAACGAAGCCCAAGGGAGTGAACGGGATCAGATACCCCGGTAATCTTGGGTGTAAACGATGTTGACTAGGTGTAGCCGTTACCAAGTGTGACGGCTGTGCCAAAGAGAAATCGTTAAGTCAACCACCTGGGGAGTATAGCCGCAAGGCCG	Archaea;Euryarchaeota;Thermococci;Methanofastidiosales;NA;NA	Methanogen_methylotrophic	mcrA
ASV15547	TACCCGCAGCTCGAGTGGTCTTGACCATTATTGGGTCTAAAGCGCTCGTAGCCTGGCTCGTAAGTTCTCTGTGAAATCTGGCAGCTTAACTGTCAGGCGTGCAGAGAATACTGCGAGCCTCGAGACAGGGATGGGCAAGGGGTACTCTAGGGGTAAGGGTGAAATCTAATAATCCTTAGGGGACCACCTGTGGCGAAAGCGCCTTGCTAAAACTGTTCTGACGGTGAGGGGCGAAAGCTAGGGGAGCAAACGGGATTAGATACCCCGGTAGTCCTAGCTGTAAATCATGCGGACTAGGTGTTGCCTCCGCTTCGTGCGAGGGCAGTACCGTAGGGAAGCCGTTAAGTCCGCCACCTGGGAAGTACGGCCGCAAGGTTG	Archaea;Euryarchaeota;Thermococci;Methanofastidiosales;NA;NA	Methanogen_methylotrophic	mcrA
ASV16800	CACCGGCGGAGCGAGTGGTGGCCACAATTACTGGGTTTGAAGGGTTCGTAACTGGGTTGTTAAATTTTGGGTTAAATCCCCTAGCTCAACTAGGGGGCCGCTTGAAAGACTGGCAACCTTGGGACCGGGAGAGGGTAAGGGAACTCCATAGGTAGGGGCTAAATCCTATAATCTATGGAAGACCACCGGTAGCGAAGGCGCTTACCTGGAACGGGTCCGACGGCGAGGAACGAAGCCCAAGGGAGTGAACGGGATTAGATACCCCGGTAATCTTGGGTGTAAACGATGTTGACCAGGTGTGACTGTTACCAAGTGTGACAGTCGTGCCAAAGGGAAACCGCTAAGTCAACCACCTGGGGAGTATAGCCGCAAGGCCG	Archaea;Euryarchaeota;Thermococci;Methanofastidiosales;NA;NA	Methanogen_methylotrophic	mcrA
ASV17771	TACCAGCGGCACAAGTGGTAGTCGGTTTTATTGGGCCTAAAGCGTTCGTAGCCGGGCGATAAAGTCCTTGGGTAAATCTGGCAGCTTAACTGTCGGAATTCCAGGGATACTGATTGTCTTGAGGCCGGGAGAAGGTGTGGGTACTTCTGGAGTAGGGGTGAAATCTTCTGATTCCAGGGGGACCGCCTGTGGTGAAGACGCACACCTAGAACGGGCTTGACGGTGAGGAACGAAACCCAGGGGAGCGAACGGGATTAGATACCCCGGTAGTCCTGGGCGTAAACAATGTCCGTTTGGTGTTGCATACTCTACGTGGGTATGCAGTGCCGGAGCGTAGGCGTTAAACGGACCGCCTGGGGAGTATGACTGCAAGGTTG	Archaea;Euryarchaeota;Thermococci;Methanofastidiosales;NA;NA	Methanogen_methylotrophic	mcrA
ASV19138	TACCGGCGGTCTAAGTGGTGGCCGCAATTACTGGGTTTAAAGGGTTCGTAGCTGGCTAGATAAATCCTGAGTGAAATCCTAGGGCCCAACCTTAGGGCGTGCTTGGGAGACTGTCTGGCTAGGGACTGGGAGAGGGTATGGGAACTCTATGGGTAGGGGCTAAATCCTATAATCCATAGATGACCACCAGTAGCGAAGGCGCATACCTGGAACAGGTCCGACGGTGAGGAACGAAGCCCAAGGGAGCAAACGGGATTAGATACCCCGGTAGTCTTGGGTGTAAACGATGTAGGCTATGTGTCGCGCTTGCTACGTGCGAGTGCGGTGCCGAAGAGAAATCGTTAAGCCTACCACCTGGGGAGTACGGTCGCAAGACTG	Archaea;Euryarchaeota;Thermococci;Methanofastidiosales;NA;NA	Methanogen_methylotrophic	mcrA
ASV19448	CACCGGCAGCCTAAGTGGTGGCCGCAATTACTTGGTTTGAAGGGTTTGTAGCCGGACTGGCAAATCTTAGGTGAAATCCTGGAGCTCAACTTCAGGGCGTGCCTTGGACACTACCAGTCTTGGGACCGGGAGAGGAGAAGGGAACTCCATGTGTAGGGGCTAAATCCTATAATCCATGGATGACCACCGGTAGCGAAGGCGCTTCTCTGGAACGGGTCCGACGGTGAAAAACGAAGCCCAAGGGAGCGAACGGGATTAGATACCCCGGTAGTCTTGGGTGTAAACGATGTGGGCCAACTGTTGCTGTTGCCACGAGTGACAGCAGTGGTGAAGGGAAACCGTTAAGCCCACCACCTGGGGAGTACGGTCGCAAGACTG	Archaea;Euryarchaeota;Thermococci;Methanofastidiosales;NA;NA	Methanogen_methylotrophic	mcrA
ASV20284	TACCCGCAGCTCAAGTTGTTTGGACTTTTATTGGGTCTAAAGCGTTCGTAGCCGGATTGGCAAGTTCTTTGTGAAATCTAACAACTTAATTGTTGGACGTGCAGAGGATACTACCTTTCTTGGGACCGGGATGGGCCAAGGGTACTTTTGGGGTAGGGGTGAAATCCAATAATCCCAAAGGGACCACCTGTGGCGAAGGCGCTTGGCTAAAACGGGTCCGACGGTGAGGAACGAAAGCTAGGGGAGCAAACGGGATTAGATACCCCGGTAGTCCTAGCTGTAAATGATGCAGATTAGGTGTTGTACACTCCTCGAGAGTATGCAGTGCCGAAGGGAAGCCGTTAAATCTGCCACCTGGGAAGTACGGTCGCAAGGCTG	Archaea;Euryarchaeota;Thermococci;Methanofastidiosales;NA;NA	Methanogen_methylotrophic	mcrA
ASV20411	TACCCGCAGCCCGAGTTGTCTGGACCATTACTGGGTCTAAAGCATTCGTAGCCGGTCTTTTAAGTCCTTTGTGAAATCTGGCAGCTTAACTGTCAGGCGTGCAGAGGAAACTGGAAGACTAGAGAGTGGAAGGGGCTAGAGGAACTCTAGGGGTAAGGGTGAAATCTAATAATCCTTAGGGGACCACCAGTGGCGAAGGCGTCTAGCTAATACACATCTGACGGTGAGGGATGAAAGCCAGGGGAGCAAACGGGATTAGATACCCCGGTAGTCCTGGCTGTAAATCATGTGAACTAGGTGTTGCGCGTCCTTTATGGACATGCAGTGCCGAAGGGAAGCTGTTAAGTTCACCACCTGGGAAGTACGGTCGCAAGGCTG	Archaea;Euryarchaeota;Thermococci;Methanofastidiosales;NA;NA	Methanogen_methylotrophic	mcrA
ASV20818	CACCGGCGGAGCGAGTGGTGGCCACAATTACTGGGTTTGAAGGGTTCGTAACCGGATTGTTAAATCCTGGGTTAAATGCCGATGCTCAACATCGGCGCTGCTTGGGAGACTGGCAATCTTGGGACCAGAAGAGGGCAAGGGAACTCCTTGGGTAGGGGCTAAATCCTATAATCCAAGGAAGACCACCGGTAGCGAAGGCGCTTGCCTGGGATGGGTCCGACGGCGAGGAACGAAGCCCAAGGGAGTGAACGGGATTAGATACCCCGGTAATCTTGGGTGTAAACGATGTTGGCTAGGTGTGGCTGTTACCAAGTGTGACAGCCGTGCCAAAGGGAAACCGTTAAGCCAACCACCTGGGGAGTATAGCCGCAAGGCCG	Archaea;Euryarchaeota;Thermococci;Methanofastidiosales;NA;NA	Methanogen_methylotrophic	mcrA
ASV21553	TACCCGCAGCTCGAGTGGTCTTGACCATTATTGGGTCTAAAGCGTCCGTAGCCGGACTTGTAAGTTCTCTGTGAAATCTGGCAGCTTAACTGTCAGGCGTGCAGAGGATACTGCGAGTCTCGAGACAGGGATGGGCGAGGGGTACTCTAGGGGTAGGGGTGAAATCCAATAATCCTTAGGGGACCTCCAGTGGCAAAGGCGCCTCGCTAAAACTGTTCTGACGGTGAGGGACGAAAGCTAGGGGAGCAAACGGGATTAGATACCCCGGTAGTCCTAGCTGTAAATCATGTGGACTAGGTGTTGCAGTCTCTTCGCGAGATTGCGGTGCCGTAGGGAAGCCGTTAAGTCCACCACCTGGGAAGTACGGCCGCAAGGTTG	Archaea;Euryarchaeota;Thermococci;Methanofastidiosales;NA;NA	Methanogen_methylotrophic	mcrA
ASV21928	CACCGGCGGCCTGAGTGGTGGCCACACTTACTGGGTTTGAAGGGTTCGTAGTCGGACTAGAAAATCTTGGGTGAAATCCTAGAGCTCAACTTTAGGGCGCGCCTTGGACACTACTAGTCTTGGGACCGGGAGAGGAGAAGGGAACTCTATGGGTAGGGGCTAAATCCTATAATCCATGGATGACCACCGGTAGCGAAGGCGCTTCTCTGGAACGGGTCCGACGGTGAGGAACGAAGCCCAAGGTAGCGAACGGGATTAGATACCCCGGTAGTCTTGGGTGTAAACGATGTAGGCTAACTGTTGCTGTTGCCAAGAGCGACAGCAGTGGTGAAGGGAAACCGTTAAGCCTACCACCTGGGGAGTACGGTCGCAAGACTG	Archaea;Euryarchaeota;Thermococci;Methanofastidiosales;NA;NA	Methanogen_methylotrophic	mcrA
ASV21966	CACCGGCGGCCTGAGTGGTGGCCACACTTACTGGGTTTGAAGGGTTCGTAGTCGGACTAGAAAATCTTGGGTGAAATCCTAGAGCTCAACTTTAGGGCGCGCCTTGGACACTACTAGTCTTGGGACCGGGAGAGGAGAAGGGAACTCTATGGGTAGGGGCTAAATCCTATAATCCATGGATGACCACCGGTAGCGAAGGCGCTTCTCTGGAACGGGTCCGACGGTGAGGAACGAAGCCCAAGGTAGCGAACGGGATTAGATACCCCGGTAGTCTTGGGTGTAAACGATGTAGGCTAACTGTTGCTGTTGCCAAGAGCGATAGCAGTGGTGAAGGGAAACCGTTAAGCCTACCACCTGGGGAGTACGGTCGCAAGACTG	Archaea;Euryarchaeota;Thermococci;Methanofastidiosales;NA;NA	Methanogen_methylotrophic	mcrA
ASV22001	TACCCGCAGCTCGAGTTGTCTGGACTATTATTGGGTCTAAAGCGTTCGTAGCCGGGCCTGCAAGTTCCCTGTGAAATCCGGCAGCTTAACTGTCGGGCGTGCAGGGGGTACTACAGGCCTTGGGACCGGGAGGGGTTGAGGGTACTTTCGGGGTAGGGGTGAAATCCTATAAGCCCGAGGGGACCACCTGTGGCTAATGCGCTCAACTAAAACGGGTCCGACGGTGAGGGACGAAAGCGTGGGGATCAAATGGGATTAGATACCCCAGTAGTCCACGCTGTAAATTCTGCAGACTAGGTGTTGCGCGCCCCTAGTGGGCATGCAGTGCCGAAGGGAAGCCGTTAAGTCTGCCACCTGGGAAGTACGGCCGCAAGACTG	Archaea;Euryarchaeota;Thermococci;Methanofastidiosales;NA;NA	Methanogen_methylotrophic	mcrA
ASV22742	TACCCGCAGCTCAAGTGGTCTTGACCATTATTGGGTCTAAAGCGCTCGTAGCCTGGCTTGTAAGTTTTCTGTGAAATCTGGCAGCTTAACTGTCAGGCGTGCAGAGAATACTGCGAGCCTCGAGACAGGGATGGGCAAGGGGTACTCTAGGGGTAAGGGTGAAATCTAATAATCCTTAGGGGACCACCTGTGGCGAAAGCGCCTTGCTAAAACTGTTCTGACGGTGAGGGGCGAAAGCTAGGGGAGCAAACGGGATTAGATACCCCGGTAGTCCTAGCTGTAAATCATGCGGACTAGGTGTTGCCTCCGCTTCGTGCGAGGGCAGTACCGTAGGGAAGCCGTTAAGTCCGCCACCTGGGAAGTACGGCCGCAAGGTTG	Archaea;Euryarchaeota;Thermococci;Methanofastidiosales;NA;NA	Methanogen_methylotrophic	mcrA
ASV23114	TACCCGCAGCTCGAGTGGTCTTGACCATTATTGGGTCTAAAGCGTCCGTAGCCGGACTTGTAAGTTTTCTGTGAAATCTGGCAGCTTAACTGTCAGGCGTGCAGAGGGTACTGCGAGTCTCGAGACAGGGATGGGCGAGGGGTACTTCAGGGGTAGGGGTGAAATCCAATAATCCTTGAGGGACCACCTGTGGCAAATGCGCCTCGCTAAAACTGTTCTGACGGTGAGGGACGAAAGCTAGGGGAGCAAACAAAATGCGGCAAAAGAAAAACTTTTAATTAAAAGTTCGGCTGCATTTTGGTTCAAACGGGATTAGATACCCCGGTAGTCCTAGCTGTAAATCATGTGGATTAGGTGTTGCTTTCGCTTCGTGCGAGGGCAGTGCCGTAGGGAAGCCGT…	Archaea;Euryarchaeota;Thermococci;Methanofastidiosales;NA;NA	Methanogen_methylotrophic	mcrA
ASV23385	AACTAGCATCTCGAGTGGCAGTCACACTTATTGGGCTTAGAGCGTCCGTAGCTCGTCCGGAAAGTCTTTGGTGAAATCCTGCAGCTTAACTGTAGGGCGCGCCGGAGAAACTACCGGGCTTGAAGGCAGGAGAGGTCGGGGGTACTTCTGGGGTAGGGGTGAAATCCTATAATCCTAGACGGACCAACAGTGGCGAAGGCGCCCGACATGAATGCGCTTGACAGTGAGGGACGAGAGCCAAGAGCGCGAAACGGATTAGATACCCGTGTAGTCTTGGCCGTAAACGATGCTGACTAGGTGGGGTGCGACCTTAGAGGTCGTGCTATGCCGAAGAGAAATCGTTAAGTCAGCCGCCTGGGGAGTACGACCGCAAGGTTG	Archaea;Euryarchaeota;Thermococci;Methanofastidiosales;NA;NA	Methanogen_methylotrophic	mcrA
ASV24034	TACCCGCAGCTCGAGTGGTCTTGACCTTTATTGGGTCTAAAGCGTCCGTAGCCGGGCTTGCAAGTTCTCTGTGAAATCTGGCAGCTTAACTGTCAGGCGTGCAGAGGATACTGCGAGTCTCGAGACAGGGATGGGTGAGGGGTACTTCAGGGGTAGGGGTGAAATCCAATAATCCTTGGGGGACCACCAGTGGCCAAGGCGCCTCGCTAAAACTGTTCTGACGGTGAGGGACGAAAGCTAGGGGAGCAAACAAAATGCGGCAAAAGAAAAACTTTTAATTAAAAGTTCGGCTGCATTTTGGTTCAAACGGGATTAGATACCCCGGTAGTCCTAGCTGTAAATCATGTGGATTAGGTGTTGCTTTCGCTTCGTGCGAGGGCAGTGCCGTAGGGAAGCCGT…	Archaea;Euryarchaeota;Thermococci;Methanofastidiosales;NA;NA	Methanogen_methylotrophic	mcrA
ASV13710	CACCGGCGGCCCGAGTGGTGGCCACTATTATTGGGTCTAAAGGGTCCGTAGCCGGTTTGATCAGTCTTCCGGGAAATCTGACAGCTCAACTGTTAGGCTTCCGGGGGATACTGTCAGACTTGGGACCGGGAGAGGTAAGAGGTACTACAGGGGTAGGAGTGAAATCTTGTAATCCTTGTGGGACCACCAGTGGCGAAGGCGTCTTACCAGAACGGGTCCGACGGTGAGGGACGAAAGCTGGGGGCACGAACCGGATTAGATACCCGGGTAGTCCCAGCCGTAAACGATGCTCGCTAGGTGTCTGGGACGGTGCGACCGTTTCAGGTGCCGCAGGGAAGCCGTGAAGCGAGCCACCTGGGAAGTACGGCCGCAAGGCTG	Archaea;Halobacterota;Methanosarcinia;Methanosarciniales;Methanosarcinaceae;Methanolobus	Methanogen_methylotrophic	mcrA
ASV12980	CACCGGCGGCCCGAGTGGTGGCCACTATTATTGGGTCTAAAGGGTCCGTAGCCGGTTTGGTCAGTCTTCCGGGAAATCTGACGGCTTAACCGTTAGGCTTTCGGGGGATACTGCCAGGCTTGGGACCGGGAGAGGTAAGAGGTACTACGGGGGTAGGAGTGAAATCTTGTAATCCCTGTGGGACCACCAGTGGCGAAGGCGTCTTACCAGAACGGGTCCGACGGTGAGGGACGAAAGCTGGGGGCACGAACCGGATTAGATACCCGGGTAGTCCCAGCCGTAAACTATGCTCGCTAGGTGTCAGGGACGGTGCGACCGTTTCTGGTGCCGTAGGGAAGCCGTGAAGCGAGCCACCTGGGAAGTACGGTCGCAAGGCTG	Archaea;Halobacterota;Methanosarcinia;Methanosarciniales;Methanosarcinaceae;Methanomethylovorans	Methanogen_methylotrophic	mcrA
ASV10320	TACCCGCGGCCCGAGTGGTGGTCGATATTATTGAGCCTAAAACGTTCGTAGCCGGTCTTGTAAATCCTTGGGTAAATCGGCCAGCTTAACTGTCCGAAGTCCGGGGAGACTGCAAGACTTGGGATCGGGAGAGGTCAGAGGTACTTCTGGGGTAGGGGTAAAATCCTGTAATCCTAGAAGGACCACCGGTGGCGAAGGCGTCTGACTAGAACGAATTCGACGGTGAGGAACGAAGCCCTGGGGCGCAAACGGGATTAGATACCCCGGTAGTCCAGGGTGTAAACGCTGCGGGCTTGGTGTTGGGGGTCCTTAGTGGGCGCCCAGTGCCGGAGAGAAGTTGTTAAGCCTGCTGCTTGGGGAGTACGTCCGCAAGGATG	Archaea;Thermoplasmatota;Thermoplasmata;Methanomassiliicoccales;Methanomassiliicoccaceae;NA	Methanogen_methylotrophic	mcrA
ASV12812	TACCCGCGGCCCGAGTGGTGGTCGATATTATTGAGCCTAAAACGTCCGTAGCCGGTCTTGTAAATCCTTGGGTAAATCGGCCAGCTTAACTGTCCGAAGTCCGGGGAGACTGCAAGACTTGGGATCGGGAGAGGTCAGAGGTACTTCTGGGGTAGGGGTAAAATCCTGTAATCCTGGAAGGACCACCGGTGGCGAAGGCGTCTGACTAGAACGAATTCGACGGTGAGGGACGAAGCCCTGGGGCGCAAACGGGATTAGATACCCCGGTAGTCCAGGGTGTAAACGCTGCGGGCTTGGTGTTGGGGGTCCTTTGTGGGCGCCCAGTGCCGGAGAGAAGTTGTTAAGCCTGCTGCTTGGGGAGTACGTCCGCAAGGATG	Archaea;Thermoplasmatota;Thermoplasmata;Methanomassiliicoccales;Methanomassiliicoccaceae;NA	Methanogen_methylotrophic	mcrA
ASV16124	TACCCGCGGCCCGAGTGGTGGTCGATATTATTGAGCCTAAAACGTCCGTAGCCGGTCTCGCAAATCCCTGGGTAAATCGGCCAGCTTAACTGTCCGAACTCCGGGGAGACTGCGAGGCTTGGGACCGGGAGAGGTCAGAGGTACTTCCAGGGTAGGGGTAAAATCCTGTAATCCCGGAAGGACCACCGGTGGCGAAGGCGTCTGACTAGAACGGATCCGACGGTGAGGGACGAAGCCCTGGGGCGCAAACGGGATTAGATACCCCGGTAGTCCAGGGTGTAAACGCTGCGGGCTTGGTGTTGGGGGTCCTTTGAGGGCGCCCAGTGCCGGAGAGAAGTTGTTAAGCCTGCTGCTTGGGGAGTACGTCCGCAAGGATG	Archaea;Thermoplasmatota;Thermoplasmata;Methanomassiliicoccales;Methanomassiliicoccaceae;NA	Methanogen_methylotrophic	mcrA
ASV22270	TACCCGCGGCCCGAGTGGTGGTCGATATTATTGAGCCTAAAACGTTCGTAGCCGGTCTTGTAAATCCTTGGGTAAATCGGCCAGCTTAACTGTCCGAAGTCCGGGGAGACTGCAAGACTTGGGATCGGGAGAGGTCAGAGGTACTTCTGGGGTAGGGGTAAAATCCTGTAATCCTAGAAGGACCACCGGTGGCGAAGGCGTCTGACTAGAACGAATTCGACGGTGAGGAACGAAGCCCTGGGGCGCAAACGGGATTAGATACCCCGGTAGTCCAGGGTGTAAACGCTGCGGGCTTGGTGTTGGGGGTCCTTAGTGGGCGCCCAGTGCCGGAGAGAAGTTGTTAAGCCTGCTGCTTGGGGAGTATGTCCGCAAGGATG	Archaea;Thermoplasmatota;Thermoplasmata;Methanomassiliicoccales;Methanomassiliicoccaceae;NA	Methanogen_methylotrophic	mcrA
ASV1218	TACCCGCGGCCCGAGTGGTGCTCATTATTATTGAGCTTAAAGCGTCCGTAGCCGGCCTTGTAAATCTTTGGGTAAATCGAGCAGCTCAACTGTTCGAATTCCGAGGAGACTGCAAGGCTCGGGACCGGGAGAGGTTCGAGGTACTCTCGGGGTAGGGGTAAAATCCTGTAATCCTGAGAGGACCACCAGTGGCGAAGGCGTCGAACTAGAACGGATCCGACGGTGAGGGACGAAGCCCTGGGGCGCAAACGGGATTAGATACCCCGGTAGTCCAGGGTGTAAACGCTGCGGGCTTGGTGTCGGAGGTCCTACGTGGGCGTCCGGTGCCGGAGAGAAATTGTTAAGCCTGCCGCTTGGGGAGTACGGTCGCAAGACTG	Archaea;Thermoplasmatota;Thermoplasmata;Methanomassiliicoccales;NA;NA	Methanogen_methylotrophic	mcrA
ASV1303	TACCCGCGGCCCAAGTGGTGTTCGATATTATTGAGCTTAAAGCGTCCGTAGCCTGTCCTGTAAATCTTCGGGTAAATCGTGCAGCTTAACTGTTCGAATTCCGAGGAGACTGCAGGACTTGGGACCGGGAGAAGTCGGAGGTACCTCTGGGGTAGGGGTAAAATCCTGTAATCCTAGAGGGACCACCAGTGGCGAAGGCGTCCGACCAGAACGGATCCGACGGTGAGGGACGAAGCCCTGGGGCGCAAACGGGATTAGATACCCCGGTAGTCCAGGGTGTAAACGCTGCGGGCTTGGTGTCGGGGGTCCTACGTGGGCGCCCGGTGCCGGAGAGAAATTGTTAAGCCTGCCGCTTGGGGAGTACGGTCGCAAGACTG	Archaea;Thermoplasmatota;Thermoplasmata;Methanomassiliicoccales;NA;NA	Methanogen_methylotrophic	mcrA
ASV1883	TACCCGCGGCCCGAGTGGTGCTCATTATTATTGAGCTTAAAGCGTCCGTAGCCGGCCTTGTAAATCTTTGGGTAAATCGGGCAGCTCAACTGTTCGAATTCCGAGGAGACTGCAAGGCTCGGGACCGGGAGAGGTTCGAGGTACTCTCGGGGTAGGGGTAAAATCCTGTAATCCTGAGAGGACCACCAGTGGCGAAGGCGTCGAACTAGAACGGATCCGACGGTGAGGGACGAAGCCCTGGGGCGCAAACGGGATTAGATACCCCGGTAGTCCAGGGTGTAAACGCTGCGGGCTTGGTGTCGGAGGTCCTACGTGGGCGTCCGGTGCCGGAGAGAAATTGTTAAGCCTGCCGCTTGGGGAGTACGGTCGCAAGACTG	Archaea;Thermoplasmatota;Thermoplasmata;Methanomassiliicoccales;NA;NA	Methanogen_methylotrophic	mcrA
ASV2055	TACCCGCGGCCCGAGTGGTGCTCATTATTATTGAGTCTAAAACGTCCGTAGCCGGTCGGGTAGATTCCTGGGTAAATCGAATCGCTCAACGATTCGAATTCCGGGGAGACCGCCTGACTAGGGACCGGGAGAGGCGCGAGGTACTCCTGGGGTAGGGGTAAAATCCTGTAATCCTAGGAGGACCACCAGTGGCGAAGGCGTCGCGCTAGAACGGATCCGACGGTCAGGGACGAAGCCCAGGGGCGCAAACGGGATTAGATACCCCGGTAGTCCTGGGTGTAAACGCTGCAGGCTTGGTGTCGGGGGTCCTACGGGGGCTCCCGGTGCCGGAGCGAAGGTGTTAAGCCTGCTACTTGGGGAGTACGGTCGCAAGACTG	Archaea;Thermoplasmatota;Thermoplasmata;Methanomassiliicoccales;NA;NA	Methanogen_methylotrophic	mcrA
ASV4405	TACCCGCAGCCCGAGTGGTGCTCGATTTTATTGAGCTTAAAGCGTACGTAGCCGGTCTTGTAAATCCTTGGGTAAATCGGGCAGCTTAACTGTTCGAATTCCGAGGAGACTGCATGACTTGGGACAGGGAGAGGTCAGAGGTACCTCCGGGGTAGGGGTAAAATCCTGTAATCCTGGAGGGACCACCAGTGGCAAAGGCGTCTGACTAGAACTGATCCGACGGTGAGGAACGAAGCCCTGGGGCGCAAACGGGATTAGATACCCCGGTAGTCCAGGGTGTAAACGCTGCGGGCTTGGTGTCGGGGGTCCTACGGGGGCACCCGGTGCCGGAGAGAAATTGTTAAGCCTGCCGCTTGGGGAGTACGGTCGCAAGACTG	Archaea;Thermoplasmatota;Thermoplasmata;Methanomassiliicoccales;NA;NA	Methanogen_methylotrophic	mcrA
ASV4582	TACCCGCGGCCCGAGTGGTGCTCATTATTATTGAGTCTAAAACGTCCGTAGCCGGCCTGGTAGATGCCTGGGTAAATCGGGACGCTTAACGTTCCGAATTCCGGGTAGACCGCCAGGCTAGGGACCGGGAGAGGCTGGAGGTACTCCGGGGGTAGGGGTAAAATCCTGTAATCCTCGGAGGACCACCAGTGGCGAAGGCGTCCAGCTAGAACGGATCCGACGGTCAGGGACGAAGCCCAGGGGCGCAAACGGGATTAGATACCCCGGTAGTCCTGGGTGTAAACGCTGCAGGCTTGGTGTCGGGGGTCCTACGAGGGCGCCCGGTGCCGGAGCGAAGGTGTTAAGCCTGCTACTTGGGGAGTACGTCCGCAAGGATG	Archaea;Thermoplasmatota;Thermoplasmata;Methanomassiliicoccales;NA;NA	Methanogen_methylotrophic	mcrA
ASV6691	TACCCGCGGCCCGAGTGGTGCTCATTATTATTGAGTCTAAAACGTCCGTAGCCGGCCTGGTAGATGCCTGGGTAAATCGGGACGCTTAACGTTCCGAATTCCGGGTAGACCGCCAGGCTAGGGACCGGGAGAGGCTGGAGGTACTCCGGGGGTAGGGGTAAAATCCTGTAATCCTCGGAGGACCACCAGTGGCGAAGGCGTCCAGCTAGAACGGATCCGACGGTCAGGGACGAAGCCCAGGGGCGCAAACGGGATTAGATACCCCGGTAGTCCTGGGTGTAAACGCTGCAGGCTTGGTGTCGGGGGTCCTACGAGGGCGCCCGGTGCCGGAGCGAAGGTGTTAAGCCTGCTACTTGGGGAGTACGGCCGCAAGGCTG	Archaea;Thermoplasmatota;Thermoplasmata;Methanomassiliicoccales;NA;NA	Methanogen_methylotrophic	mcrA
ASV8153	TACCCGCAGCCCGAGTGGTGCTCTTTATTATTGAGTCTAAAACGTCCGTAGCCGGTCGGGTAGATTTCTGGGTAAATCGAACTGCTTAACGGTTCGAATTCCGGGGAGACCGCACGACTAGGGACCGGGAGAGGCGTGAGGTACTCCTGGGGTAGGGGTAAAATCCTGTAATCCTGGGAGGACCACCAGTGGCGAAGGCGTCACGCTAGAACGGATCCGACGGTCAGGGACGAAGCCCAGGGGCGCAAACGGGATTAGATACCCCGGTAGTCCTGGGTGTAAACGCTGCAGGCTTGGTGTCGGGGGTCCTACGGGGGCGTCCGGTGCCGGAGCGAAGGTGTTAAGCCTGCTACTTGGGGAGTACGGTCGCAAGACTG	Archaea;Thermoplasmatota;Thermoplasmata;Methanomassiliicoccales;NA;NA	Methanogen_methylotrophic	mcrA
ASV10681	TACCCGCGGCCCGAGTGGTGCTCATTATTATTGAGCCTAAAACGTCCGTAGCCGGCTCCGTAAATTCCTGGGTAAATCGGGTCGCCTAACGATCCGAATTCCGGGGAGACTGCGGGGCTCGGGACCGGGAGAGGTCGGAGGTACTCCGGGGGTAGGGGTAAAATCCTGTAATCCTCGGAGGACCACCAGTGGCGAAGGCGTCCGACTAGAACGGATCCGACGGTCAGGGACGAAGCCCAGGGGCGCAAACGGGATTAGATACCCCGGTAGTCCTGGGTGTAAACGCTGCAGGCTTGGTGTCGGGGGTCCTACGGGGGCGCCCGGTGCCGGAGCGAAGGTGTTAAGCCTGCTGCTTGGGGAGTACGGTCGCAAGACTG	Archaea;Thermoplasmatota;Thermoplasmata;Methanomassiliicoccales;NA;NA	Methanogen_methylotrophic	mcrA
ASV13983	TACCCGCAGCCCGAGTGGTGCTCGATTTTATTGAGCTTAAAGCGTACGTAGCCGGTCATGTAAATCCTTGGGTAAATCGGGCAGCTTAACTGTTCGACTTCCGAGGAGACTGCACGACTTGGGACAGGGAGAGGTCAGAGGTACCTCCGGGGTAGGGGTAAAATCCTGTAATCCTGGAGGGACCACCAGTGGCAAAGGCGTCTGACTAGAACTGATCCGACGGTGAGGAACGAAGCCCTGGGGCGCAAACGGGATTAGATACCCCGGTAGTCCAGGGTGTAAACGCTGCGGGCTTGGTGTCGGGGGTCCTACGGGGGCGCCCGGTGCCGGAGAGAAATTGTTAAGCCTGCCGCTTGGGGAGTACGGTCGCAAGACTG	Archaea;Thermoplasmatota;Thermoplasmata;Methanomassiliicoccales;NA;NA	Methanogen_methylotrophic	mcrA
ASV13990	TACCCGCAGCCCGAGTGGTGCTCGATTTTATTGAGCTTAAAGCGTACGTAGCCGGTCATGTAAATCCTTGGGTAAATCGGGCAGCTTAACTGTTCGACTTCCGAGGAGACTGCACGACTTGGGACAGGGAGAGGTCAGAGGTACCTCCGGGGTAGGGGTAAAATCCTGTAATCCTGGAGGGACCACCAGTGGCAAAGGCGTCTGACTAGAACTGATCCGACGGTGAGGAACGAAGCCCTGGGGCGCAAACGGGATTAGATACCCCGGTAGTCCAGGGTGTAAACGCTGCGGGCTTGGTGTCGGGGGTCCTACGGGGGCACCCGGTGCCGGAGAGAAATTGTTAAGCCTGCCGCTTGGGGAGTACGGTCGCAAGACTG	Archaea;Thermoplasmatota;Thermoplasmata;Methanomassiliicoccales;NA;NA	Methanogen_methylotrophic	mcrA
ASV14632	TACCCGCGGCCCGAGTGGTGCTCATTATTATTGAGCTTAAAGCGTCCGTAGCCGGCCTTGTAAATCCTTGGGTAAATCGGGCAGCTCAACTGTTCGAATTCCGAGGAGACTGCAAGGCTCGGGACCGGGAGAGGTTCGAGGTACTCTCGGGGTAGGGGTAAAATCCTGTAATCCTGAGAGGACCACCAGTGGCGAAGGCGTCGAACTAGAACGGATCCGACGGTGAGGGACGAAGCCCTGGGGCGCAAACGGGATTAGATACCCCGGTAGTCCAGGGTGTAAACGCTGCGGGCTTGGTGTCGGAGGTCCTACGTGGGCGTCCGGTGCCGGAGAGAAATTGTTAAGCCTGCCGCTTGGGGAGTACGGTCGCAAGACTG	Archaea;Thermoplasmatota;Thermoplasmata;Methanomassiliicoccales;NA;NA	Methanogen_methylotrophic	mcrA
ASV16178	TACCCGCGGCCCGAGTGGTGCTCATTATTATTGAGCTTAAAGCGTTCGTAGCCGGCCTCGTAAATCTTTGGGTAAATCGAGCAGCTCAACTGTTCGAATTCCGAGGAGACTGCGAGGCTCGGGACCGGGAGAGGTTCGAGGTACTCCGGGGGTAGGGGTAAAATCCTGTAATCCTCAGAGGACCACCAGTGGCGAAGGCGTCGAACTAGAACGGATCCGACGGTGAGGGACGAAGCCCTGGGGCGCAAACGGGATTAGATACCCCGGTAGTCCAGGGTGTAAACGCTGCGGGCTTGGTGTCGGAGGTCCTACGTGGGCGTCCGGTGCCGGAGAGAAATTGTTAAGCCTGCCGCTTGGGGAGTACGGTCGCAAGACTG	Archaea;Thermoplasmatota;Thermoplasmata;Methanomassiliicoccales;NA;NA	Methanogen_methylotrophic	mcrA
ASV16648	TACCCGCAGCCCGAGTGGTGCTCGATTTTATTGAGCTTAAAGCGTCCGTAGCCGGTCCTGTAAATCCTTGGGGAAATCGGGCAGCCTAACTGTTCGAAGTCCGAGGAGACTGCAAGACTTGGGATCGGGAGAGGTCAGAGGTACCTCAGGGGTAGGGGTAAAATCCTGTAATCCTTGAGGGACCACCAGTGGCAAAGGCGTCTGACTAGAACGAATCCGACGGTGAGGAACGAAGCCCTGGGGCGCAAACGGGATTAGATACCCCGGTAGTCCAGGGTGTAAACGCTGCGGGCTTGGTGTCGGGGGTCCTACGGGGGCGCCCGGTGCCGGAGAGAAATTGTTAAGCCTGCCGCTTGGGGAGTACGGTCGCAAGACTG	Archaea;Thermoplasmatota;Thermoplasmata;Methanomassiliicoccales;NA;NA	Methanogen_methylotrophic	mcrA
ASV18380	TACCCGCGGCCCGAGTGGTGTTCATTATTATTGAGCTTAAAGCGTTCGTAGCCGGCCTTGTAAATCTTTGGGTAAATCGAGCAGCTCAACTGTTCGAATTCCGAGGAGACTGCAAGGCTCGGGACCGGGAGAGGTTCGAGGTACTCTCGGGGTAGGGGTAAAATCCTGTAATCCTGAGAGGACCACCAGTGGCGAAGGCGTCGAACTAGAACGGATCCGACGGTGAGGGACGAAGCCCTGGGGCGCAAACGGGATTAGATACCCCGGTAGTCCAGGGTGTAAACGCTGCGGGCTTGGTGTCGGAGGTCCTACGTGGGCGTCCGGTGCCGGAGAGAAATTGTTAAGCCTGCCGCTTGGGGAGTACGGTCGCAAGACTG	Archaea;Thermoplasmatota;Thermoplasmata;Methanomassiliicoccales;NA;NA	Methanogen_methylotrophic	mcrA
ASV20119	TACCCGCGGCCCGAGTGGTGCTCATTATTATTGAGTCTAAAACGTCCGTAGCCGGCCTGGTAGATGCCTGGGTAAATCGGGACGCTTAACGTTCCGAATTCCGGGTAGACCGCCAGGCTAGGGACCGGGAGAGGCTGGAGGTACTCCGGGGGTAGGGGTAAAATCCTGTAATCCTCGGAGGACCACCAGTGGCGAAGGCGTCCAGCTAGAACGGATCCGACGGTCAGGGACGAAGCCCAGGGGCGCAAACGGGATTAGATACCCCGGTAGTCCTGGGTGTAAACGCTGCAGGCTTGGTGTCGGGGGTCCTACGAGGGCCCCCGGTGCCGGAGCGAAGGTGTTAAGCCTGCTACTTGGGGAGTACGGCCGCAAGGCTG	Archaea;Thermoplasmatota;Thermoplasmata;Methanomassiliicoccales;NA;NA	Methanogen_methylotrophic	mcrA
ASV23635	TACCCGCGGCCCGAGTGGTGCTCATTATTATTGAGCTTAAAGCGTCCGTAGCCGGCCTCGTAAATCTTTGGGTAAATCGGGCAGCTCAACTGTTCGAATTCCGAGGAGACTGCGAGGCTCGGGACCGGGAGAGGTTCGAGGTACTCCGGGGGTAGGGGTAAAATCCTGTAATCCTCAGAGGACCACCAGTGGCGAAGGCGTCGAACTAGAACGGATCCGACGGTGAGGGACGAAGCCCTGGGGCGCAAACGGGATTAGATACCCCGGTAGTCCAGGGTGTAAACGCTGCGGGCTTGGTGTCGGAGGTCCTACGTGGGCGTCCGGTGCCGGAGAGAAATTGTTAAGCCTGCCGCTTGGGGAGTACGGTCGCAAGACTG	Archaea;Thermoplasmatota;Thermoplasmata;Methanomassiliicoccales;NA;NA	Methanogen_methylotrophic	mcrA
ASV8745	TACGGAGGGTGCGAGCGTTAATCGGAATTACTGGGCGTAAAGCGCGCGTAGGCGGTTTGTTAAGTCTGATGTGAAAGCCCTGGGCTTAACCTGGGAACGGCATTGGAAACTGGCAAGCTAGAGTGTGGTAGAGGGGTGTGGAATTTCCGGTGTAGCAGTGAAATGCGTAGAGATCGGAAGGAACACCAGTGGCGAAGGCGGCACCCTGGACCGGCACTGACGCTGAGGTGCGAAAGCGTGGGGAGCAAACAGGATTAGATACCCTGGTAGTCCACGCGGTAAACGATGAGAACTAGCCGTTGGGAACAATTAGGTTTTCAGTGGCGCAGCTAACGCGATAAGTTCTCCGCCTGGGGAGTACGGCCGCAAGGTTA	Bacteria;Proteobacteria;Gammaproteobacteria;Methylococcales;Methylococcaceae;Candidatus_Methylospira	Mox_typeI	pmoA
ASV14058	TACGGAGGGTGCGAGCGTTAATCGGAATTACTGGGCGTAAAGCGCGCGTAGGCGGTTTGATAAGTCTGATGTGAAAGCCCTGGGCTTAACCTGGGAACGGCATTGGAAACTGTCCGACTGGAGTGTGGTAGAGGGGTGTGGAATTTCCGGTGTAGCAGTGAAATGCGTAGAGATCGGAAGGAACACCAGTGGCGAAGGCGGCACCCTGGACCAACACTGACGCTGAGGTGCGAAAGCGTGGGGAGCAAACAGGATTAGATACCCTGGTAGTCCACGCGGTAAACGATGTCAACTAGCCGTTGGGTACGCTTGAGTATTCAGTGGCGCAGCTAACGCGATAAGTTGACCGCCTGGGGAGTACGGCCGCAAGGTTA	Bacteria;Proteobacteria;Gammaproteobacteria;Methylococcales;Methylococcaceae;Candidatus_Methylospira	Mox_typeI	pmoA
ASV7319	TACGGAGGGTGCGAGCGTTAATCGGAATTACTGGGCGTAAAGCGCGCGTAGGCGGTTTGTTAAGTCAGCTGTGAAAGCCCTGGGCTCAACCTGGGAATGGCAGTTGATACTGGCGAGCTTGAGTGTGGTAGAGGGGTGTGGAATTTCCGGTGTAGCAGTGAAATGCGTAGAGATCGGAAGGAACACCAGTGGCGAAGGCGGCACCCTGGACCAACACTGACGCTGAGGTGCGAAAGCGTGGGGAGCAAACAGGATTAGATACCCTGGTAGTCCACGCTGTAAACGATGAGAACTAGCCGTTGGGCACGATTGAGTGTTTGGTGGCGCAGCTAACGCGATAAGTTCTCCGCCTGGGGAGTACGGCCGCAAGGTTA	Bacteria;Proteobacteria;Gammaproteobacteria;Methylococcales;Methylococcaceae;Methylocaldum	Mox_typeI	pmoA, mmoX
ASV12620	TACGGAGGGTGCGAGCGTTAATCGGAATTACTGGGCGTAAAGCGCGCGTAGGCGGTTTGTTAAGTCAGCTGTGAAAGCCCCGGGCTTAACCTGGGAATGGCAGTTGATACTGGCAGGCTAGAGTGTGGTAGAGGGGTGTGGAATTTCCGGTGTAGCAGTGAAATGCGTAGGGATCGGAAGGAACACCAGTGGCGAAGGCGGCACCCTGGACCGACACTGACGCTGAGGTGCGAAAGCGTGGGGAGCAAACAGGATTAGATACCCTGGTAGTCCACGCTGTAAACGATGAGAACTAGCCGTTGGGCACAATTGAGTGTTTAGTGGCGCAGCTAACGCGATAAGTTCTCCGCCTGGGGAGTACGGCCGCAAGGTTA	Bacteria;Proteobacteria;Gammaproteobacteria;Methylococcales;Methylococcaceae;Methylocaldum	Mox_typeI	pmoA, mmoX
ASV18990	TACGGAGGGTGCGAGCGTTAATCGGAATTACTGGGCGTAAAGCGCGCGTAGGCGGTGGGCTAAGTCCCTTGTGAAAGCCCTGGGCTCAACCTGGGAATGGCAGGGGAAACTGGTCGGCTAGAGTGTGGTAGAGGGTGGCGGAATTTCCGGTGTAGCAGTGAAATGCGTAGAGATCGGAAGGAACACCAGTGGCGAAGGCGGCCATCTGGACCAACACTGACGCTGAGGTGCGAAAGCGTGGGGAGCAAACAGGATTAGATACCCTGGTAGTCCACGCGGTAAACGATGAGAACTAGCCGTTGGGCACAATTGAGTGTTTAGTGGCGCAGCTAACGCGATAAGTTCTCCGCCTGGGGAGTACGGCCGCAAGGTTA	Bacteria;Proteobacteria;Gammaproteobacteria;Methylococcales;Methylococcaceae;Methylocaldum	Mox_typeI	pmoA, mmoX
ASV15667	TACGGAGGGTGCAAGCGTTAATCGGAATTACTGGGCGTAAAGCGCGCGTAGGCGGTTGAGTCAGTCAGCTGTGAAAGCCCCGGGCTTAACCTGGGAACTGCATTTGATACTGCTCGACTAGAGTGTGGTAGAGGGTAGTGGAATTCCCGGTGTAGCAGTGAAATGCGTAGATATCGGGAGGAACACCAGTGGCGAAGGCGGCTACCTGGATCAACACTGACGCTGAGGTGCGAAAGCGTGGGGAGCAAACAGGATTAGATACCCTGGTAGTCCACGCCGTAAACGATGAGAACTAGCTGTTGGGGGTGGATTGACACCTCAAGTGGCGCAGCTAACGCGATAAGTTCTCCGCCTGGGGAGTACGGCCGCAAGGCTA	Bacteria;Proteobacteria;Gammaproteobacteria;Methylococcales;Methylococcaceae;Methylogaea	Mox_typeI	pmoA
ASV328	TACGGAGGGTGCGAGCGTTAATCGGAATTACTGGGCGTAAAGCGCGCGTAGGCGGTTCGTTAAGTCAGCCGTGAAAGCCCCGGGCTTAACCTGGGAACTGCGGATGATACTGGCGGACTAGAGTGTGGCAGAGGGTGGCGGAATTTCCGGTGTAGCAGTGAAATGCGTAGAGATCGGAAGGAACACCAGTGGCGAAGGCGGCCATCTGGGTCAACACTGACGCTGAGGTGCGAAAGCGTGGGGAGCAAACAGGATTAGATACCCTGGTAGTCCACGCGGTAAACGATGAGAACTAGCCGTTGGGCACAATTTGGTGCTTAGTGGCGCAGCTAACGCGATAAGTTCTCCGCCTGGGGAGTACGGCCGCAAGGTTA	Bacteria;Proteobacteria;Gammaproteobacteria;Methylococcales;Methylococcaceae;Methylomagnum	Mox_typeI	pmoA, mmoX
ASV6409	TACGGAGGGTGCGAGCGTTAATCGGAATTACTGGGCGTAAAGCGCGCGTAGGCGGTTGGCTAAGTCTGCTGTGAAAGCCCTGGGCTTAACCTGGGAACGGCAGTGGATACTGGTCGGCTAGAGTATGGTAGAGGAGAGTGGAATTTCCGGTGTAGCAGTGAAATGCGTAGAGATCGGAAGGAACACCAGTGGCGAAGGCGGCTCTCTGGACCAATACTGACGCTGAGGTGCGAAAGCGTGGGGAGCAAACAGGATTAGATACCCTGGTAGTCCACGCCCTAAACGATGAGAACTAGCCGTTGGGCCCTTTAAGGGTTTAGTGGCGCAGCTAACGCATTAAGTTCTCCGCCTGGGGAGTACGGCCGCAAGGTTA	Bacteria;Proteobacteria;Gammaproteobacteria;Methylococcales;Methylococcaceae;Methyloparacoccus	Mox_typeI	pmoA
ASV9293	TACGGAGGGTGCGAGCGTTAATCGGAATTACTGGGCGTAAAGCGCGCGTAGGCGGCCCGGCCAGTCCGACGTGAAAGCCCCGGGCTCAACCTGGGAACTGCGTTGGATACTGCCGGGCTGGAGTGTGGGAGAGGGGTGTGGAATTTCCGGTGTAGCAGTGAAATGCGTAGAGATCGGAAGGAACACCAGTGGCGAAGGCGGCACCCTGGACCAACACTGACGCTGAGGTGCGAAAGCGTGGGGAGCAAACAGGATTAGATACCCTGGTAGTCCACGCCGTAAACGATGCCGGCTAGCCGTCGGGGGCGATCGGGCCCTCGGTGGCGCAGCTAACGCGTTAAGCCGGCCGCCTGGGGAGTACGGCCGCAAGGTTA	Bacteria;Proteobacteria;Gammaproteobacteria;Methylococcales;Methylococcaceae;Methyloterricola	Mox_typeI	pmoA
ASV95	TACGGAGGGTGCAAGCGTTAATCGGAATTACTGGGCGTAAAGCGCGCGTAGGCGGTCATATAAGTCTGATGTGAAAGCCCTGGGCTCAACCTGGGAACTGCATTGGAAACTGTATGACTTGAGTGTGGTAGAGGGTAGCGGAATTTCCGGTGTAGCAGTGAAATGCGTAGAGATCGGAAGGAACACCAGTGGCGAAGGCGGCTACCTGGACCAACACTGACGCTGAGGTGCGAAAGCGTGGGGAGCAAACAGGATTAGATACCCTGGTAGTCCACGCCGTAAACGATGAGAACTAGTTGTTGGGGTCAATTGAGACTTCAGTGACGCAGCTAACGCGTTAAGTTCTCCGCCTGGGGAGTACGGCCGCAAGGCTA	Bacteria;Proteobacteria;Gammaproteobacteria;Methylococcales;Methylococcaceae;NA	Mox_typeI	pmoA
ASV6416	TACGGAGGGTGCAAGCGTTAATCGGAATTACTGGGCGTAAAGCGCGCGTAGGCGGTCATATAAGTCTGATGTGAAAGCCCTGGGCTCAACCTGGGAACTGCATTGGAAACTGTATGACTTGAGTGTGGTAGAGGGTAGCGGAATTTCCGGTGTAGCAGTGAAATGCGTAGAGATCGGAAGGAACACCAGTGGCGAAGGCGGCTACCTGGACCAACACTGACGCTGAGGTGCGAAAGCGTGGGGAGCAAACAGGATTAGATACCCTGGTAGTCCACGCCGTAAACGATGAGAACTAGTTGTTGGGATCAATTGAGATTTCAGTGACGCAGCTAACGCGTTAAGTTCTCCGCCTGGGGAGTACGGCCGCAAGGCTA	Bacteria;Proteobacteria;Gammaproteobacteria;Methylococcales;Methylococcaceae;NA	Mox_typeI	pmoA
ASV17444	TACGGAGGGTGCGAGCGTTAATCGGAATTACTGGGCGTAAAGCGCGCGTAGGCGGTTTGATAAGTCTGATGTGAAAGCCCCGGGCTTAACCTGGGAACTGCATTGGATACTGTCAGGCTAGAGTGTGGTAGAGGGCAGTGGAATTCCCGGTGTAGCGGTGAAATGCGTAGAGATCGGGAGGAACACCAGTGGCGAAGGCGGCTGCCTGGACCAACACTGACGCTGAGGTGCGAAAGCGTGGGGAGCAAACAGGATTAGATACCCTGGTAGTCCACGCTGTAAACGATGAGAACTAGCCGTTGGGAGGGGATTAGCCCTTTTAGTGGCGCAGCTAACGCGATAAGTTCTCCGCCTGGGGAGTACGGCCGCAAGGTTA	Bacteria;Proteobacteria;Gammaproteobacteria;Methylococcales;Methylococcaceae;NA	Mox_typeI	pmoA
ASV6	TACGGAGGGTGCAAGCGTTAATCGGAATTACTGGGCGTAAAGCGTGCGTAGGCGGCTTTTTAAGTCAGATGTGAAAGCCCTGGGCTTAACCTGGGAACTGCATTTGAAACTGGAAGGCTAGAGTTGAGTAGAGGAGAGTGGAATTTCAGGTGTAGCGGTGAAATGCGTAGATATCTGAAGGAACACCAGTGGCGAAGGCGACTCTCTGGACTCAAACTGACGCTGAGGTACGAAAGCGTGGGTAGCAAACAGGATTAGATACCCTGGTAGTCCACGCTGTAAACGATGTCAACTAACCGTTGGGTCTCTTTGAGACTTAGTGGTGGAGCTAACGCATTAAGTTGACCGCCTGGGGAGTACGGCCGCAAGGTTA	Bacteria;Proteobacteria;Gammaproteobacteria;Methylococcales;Methylomonadaceae;Crenothrix	Mox_typeI	pmoA
ASV9	TACGGAGGGTGCAAGCGTTAATCGGAATTACTGGGCGTAAAGCGTGCGTAGGCGGTTCGTTAAGTCAGATGTGAAAGCCCCGGGCTTAACCTGGGAACTGCATTTGAAACTGGCGGACTAGAGTTGAGTAGAGGGGAGTGGAATTTCAGGTGTAGCGGTGAAATGCGTAGATATCTGAAGGAACACCAGTGGCGAAGGCGACTCCCTGGACTCGAACTGACGCTGAGGTACGAAAGCGTGGGTAGCAAACAGGATTAGATACCCTGGTAGTCCACGCCGTAAACGATGTCAACTAGCCGTTGGCCCTATTTACAGGGTTAGTGGCGCAGCTAACGCATTAAGTTGACCGCCTGGGGAGTACGGCCGCAAGGTTA	Bacteria;Proteobacteria;Gammaproteobacteria;Methylococcales;Methylomonadaceae;Crenothrix	Mox_typeI	pmoA
ASV22	TACGGAGGGTGCAAGCGTTAATCGGAATTACTGGGCGTAAAGCGTGCGTAGGCGGTTCGTTAAGTCAGATGTGAAAGCCCCGGGCTCAACCTGGGAACTGCATTTGAAACTGGCGAGCTAGAGTTGAGTAGAGGGGAGTGGAATTTCAGGTGTAGCGGTGAAATGCGTAGATATCTGAAGGAACACCAGTGGCGAAGGCGACTCCCTGGACTCGAACTGACGCTGAGGTACGAAAGCGTGGGTAGCAAACAGGATTAGATACCCTGGTAGTCCACGCCGTAAACGATGTCAACTAGCCGTTGGCCCTATTTACAGGGTTAGTGGCGCAGCTAACGCATTAAGTTGACCGCCTGGGGAGTACGGCCGCAAGGTTA	Bacteria;Proteobacteria;Gammaproteobacteria;Methylococcales;Methylomonadaceae;Crenothrix	Mox_typeI	pmoA
ASV43	TACGGAGGGTGCAAGCGTTAATCGGAATTACTGGGCGTAAAGAGTGCGTAGGCGGCTCGTTAAGTCAGATGTGAAAGCCCTGGGCTCAACCTGGGAACTGCATTTGAAACTGGCGAGCTAGAGTTGAGTAGAGGTAAGTGGAATTTCAGGTGTAGCGGTGAAATGCGTAGATATCTGAAGGAACACCAGTGGCGAAGGCGACTTACTGGACTCAAACTGACGCTGAGGTACGAAAGCGTGGGTAGCAAACAGGATTAGATACCCTGGTAGTCCACGCCGTAAACGATGTCAACTAGCCGTTGGTTCTATATACAGAATTAGTGGCGCAGCTAACGCATTAAGTTGACCGCCTGGGGAGTACGGCCGCAAGGTTA	Bacteria;Proteobacteria;Gammaproteobacteria;Methylococcales;Methylomonadaceae;Crenothrix	Mox_typeI	pmoA
ASV57	TACGGAGGGTGCGAGCGTTAATCGGAATTACTGGGCGTAAAGAGTGCGTAGGCGGCTCGTTAAGTCAGATGTGAAAGCCCTGGGCTCAACCTGGGAACTGCATTTGAAACTGGCGAGCTAGAGTTGAGTAGAGGTAAGTGGAATTTCAGGTGTAGCGGTGAAATGCGTAGATATCTGAAGGAACACCAGTGGCGAAGGCGACTTACTGGACTCAAACTGACGCTGAGGTACGAAAGCGTGGGTAGCAAACAGGATTAGATACCCTGGTAGTCCACGCCGTAAACGATGTCAACTAGCCGTTGGTCCTATATACAGGATTAGTGGCGCAGCTAACGCATTAAGTTGACCGCCTGGGGAGTACGGCCGCAAGGTTA	Bacteria;Proteobacteria;Gammaproteobacteria;Methylococcales;Methylomonadaceae;Crenothrix	Mox_typeI	pmoA
ASV101	TACGGAGGGTGCAAGCGTTAATCGGAATTACTGGGCGTAAAGCGTGCGTAGGCGGTTCGTTAAGTCAGATGTGAAAGCCCCGGGCTTAACCTGGGAACTGCATTTGAAACTGGCGGACTAGAGTTGAGTAGAGGGGAGTGGAATTTCAGGTGTAGCGGTGAAATGCGTAGATATCTGAAGGAACACCAGTGGCGAAGGCGACTCACTGGACTCGAACTGACGCTGAGGTACGAAAGCGTGGGTAGCAAACAGGATTAGATACCCTGGTAGTCCACGCCGTAAACGATGTCAACTAGCCGTTGGCCCTATTTACAGGGTTAGTGGCGCAGCTAACGCATTAAGTTGACCGCCTGGGGAGTACGGCCGCAAGGTTA	Bacteria;Proteobacteria;Gammaproteobacteria;Methylococcales;Methylomonadaceae;Crenothrix	Mox_typeI	pmoA
ASV251	TACGGAGGGTGCGAGCGTTAATCGGAATTACTGGGCGTAAAGAGTGCGTAGGCGGCTCGTTAAGTCAGATGTGAAAGCCCTGGGCTCAACCTGGGAACTGCATTTGAAACTGGCGAGCTAGAGTTGAGTAGAGGTAAGTGGAATTTCAGGTGTAGCGGTGAAATGCGTAGATATCTGAAGGAACACCAGTGGCGAAGGCGACTTACTGGACTCAAACTGACGCTGAGGTACGAAAGCGTGGGTAGCAAACAGGATTAGATACCCTGGTAGTCCACGCCGTAAACGATGTCAACTAGCCGTTGGTTCTATATACAGAATTAGTGGCGCAGCTAACGCATTAAGTTGACCGCCTGGGGAGTACGGCCGCAAGGTTA	Bacteria;Proteobacteria;Gammaproteobacteria;Methylococcales;Methylomonadaceae;Crenothrix	Mox_typeI	pmoA
ASV256	TACGGAGGGTGCAAGCGTTAATCGGAATTACTGGGCGTAAAGCGTGCGTAGGCGGTTCGTTAAGTCAGATGTGAAAGCCCCGGGCTTAACCTGGGAACTGCATTTGAAACTGGCGGACTAGAGTTGAGTAGAGGGGAGTGGAATTTCAGGTGTAGCGGTGAAATGCGTAGATATCTGAAGGAACACCAGTGGCGAAGGCGACTCCCTGGACTCAAACTGACGCTGAGGTACGAAAGCGTGGGTAGCAAACAGGATTAGATACCCTGGTAGTCCACGCTGTAAACGATGTCAACTAGCCGTTGGTCCTATTTACAGGATTAGTGGCGCAGCTAACGCATTAAGTTGACCGCCTGGGGAGTACGGCCGCAAGGTTA	Bacteria;Proteobacteria;Gammaproteobacteria;Methylococcales;Methylomonadaceae;Crenothrix	Mox_typeI	pmoA
ASV363	TACGGAGGGTGCAAGCGTTAATCGGAATTACTGGGCGTAAAGCGTGCGTAGGCGGCTCGTTAAGTCAGATGTGAAAGCCCCGGGCTTAACCTGGGAACGGCATTTGATACTGGCGAGCTCGAGTTTAATAGAGGGGAGTGGAATTTCAGGTGTAGCGGTGAAATGCGTAGATATCTGAAGGAACACCAGTGGCGAAGGCGACTCCCTGGATTAAAACTGACGCTGAGGTACGAAAGCGTGGGTAGCAAACAGGATTAGATACCCTGGTAGTCCACGCCGTAAACGATGTCAACTAGCCGTTGGTCCTTTATATAGGATTAGTGGCGCAGCTAACGCATTAAGTTGACCGCCTGGGGAGTACGGCCGCAAGGTTA	Bacteria;Proteobacteria;Gammaproteobacteria;Methylococcales;Methylomonadaceae;Crenothrix	Mox_typeI	pmoA
ASV394	TACGGAGGGTGCGAGCGTTAATCGGAATTACTGGGCGTAAAGCGTGCGTAGGCGGTTCGTTAAGTCAGATGTGAAAGCCCCGGGCTTAACCTGGGAACTGCATTTGAAACTGGCGAACTAGAGTTGAGTAGAGGGGAGTGGAATTTCAGGTGTAGCGGTGAAATGCGTAGATATCTGAAGGAACACCAGTGGCGAAGGCGACTCCCTGGACTCAAACTGACGCTGAGGTACGAAAGCGTGGGTAGCAAACAGGATTAGATACCCTGGTAGTCCACGCTGTAAACGATGTCAACTAGCCGTTGGTCCTATTTACAGGATTAGTGGCGCAGCTAACGCATTAAGTTGACCGCCTGGGGAGTACGGCCGCAAGGTTA	Bacteria;Proteobacteria;Gammaproteobacteria;Methylococcales;Methylomonadaceae;Crenothrix	Mox_typeI	pmoA
ASV577	TACGGAGGGTGCGAGCGTTAATCGGAATTACTGGGCGTAAAGCGTGCGTAGGCGGTTCGTTAAGTCAGATGTGAAAGCCCCGGGCTTAACCTGGGAACTGCATTTGAAACTGGCGGACTAGAGTTGAGTAGAGGGGAGTGGAATTTCAGGTGTAGCGGTGAAATGCGTAGATATCTGAAGGAACACCAGTGGCGAAGGCGACTCCCTGGACTCAAACTGACGCTGAGGTACGAAAGCGTGGGTAGCAAACAGGATTAGATACCCTGGTAGTCCACGCCGTAAACGATGTCAACTAGCCGTTGGTCCTATTTACAGGATTAGTGGCGCAGCTAACGCATTAAGTTGACCGCCTGGGGAGTACGGCCGCAAGGTTA	Bacteria;Proteobacteria;Gammaproteobacteria;Methylococcales;Methylomonadaceae;Crenothrix	Mox_typeI	pmoA
ASV651	TACGGAGGGTGCAAGCGTTAATCGGAATTACTGGGCGTAAAGAGTGCGTAGGCGGCTCGTTAAGTCAGATGTGAAAGCCCTGGGCTCAACCTGGGAACTGCATTTGAAACTGGCGAGCTAGAGTTGAGTAGAGGTAAGTGGAATTTCAGGTGTAGCGGTGAAATGCGTAGATATCTGAAGGAACACCAGTGGCGAAGGCGACTTACTGGACTCAAACTGACGCTGAGGTACGAAAGCGTGGGTAGCAAACAGGATTAGATACCCTGGTAGTCCACGCCGTAAACGATGTCAACTAGCCGTTGGTCCTATATACAGGATTAGTGGCGCAGCTAACGCATTAAGTTGACCGCCTGGGGAGTACGGCCGCAAGGTTA	Bacteria;Proteobacteria;Gammaproteobacteria;Methylococcales;Methylomonadaceae;Crenothrix	Mox_typeI	pmoA
ASV731	TACGGAGGGTGCAAGCGTTAATCGGAATTACTGGGCGTAAAGCGTGCGTAGGCGGTTCGTTAAGTTAGATGTGAAAGCCCCGGGCTTAACCTGGGAACTGCATTTAAAACTGGCGAACTAGAGTTTAAGAGAGGGGAGTGGAATTTCAGGTGTAGCGGTGAAATGCGTAGAGATCTGAAGGAACACCAGTGGCGAAGGCGACTCCCTGGCTTAAAACTGACGCTGAGGTACGAAAGCGTGGGTAGCAAACAGGATTAGATACCCTGGTAGTCCACGCCGTAAACGATGTCAACTAGCCGTTGGTTCTATTCGTAGAATTAGTGGCGCAGCTAACGCATTAAGTTGACCGCCTGGGGAGTACGGCCGCAAGGTTA	Bacteria;Proteobacteria;Gammaproteobacteria;Methylococcales;Methylomonadaceae;Crenothrix	Mox_typeI	pmoA
ASV866	TACGGAGGGTGCAAGCGTTAATCGGAATTACTGGGCGTAAAGCGTGCGTAGGTGGCTCGTTAAGTCAGATGTGAAAGCCCCGGGCTTAACCTGGGAACGGCATTTGAAACTGGCGAGCTAGAGTTGAGTAGAGGGGAGTGGAATTTCAGGTGTAGCGGTGAAATGCGTAGAGATCTGAAGGAACACCAGTGGCGAAGGCGGCTCCCTGGACTCAAACTGACGCTGAGGTACGAAAGCGTGGGTAGCAAACAGGATTAGATACCCTGGTAGTCCACGCTGTAAACGATGTCAACTAACCGTTGGGCTTCTTTTAGGAGCTTAGTGGTGGAGCTAACGTATTAAGTTGACCGCCTGGGGAGTACGGCCGCAAGGTTA	Bacteria;Proteobacteria;Gammaproteobacteria;Methylococcales;Methylomonadaceae;Crenothrix	Mox_typeI	pmoA
ASV1046	TACGGAGGGTGCAAGCGTTAATCGGAATTACTGGGCGTAAAGCGTGCGTAGGCGGTTCGTTAAGTCAGATGTGAAAGCCCCGGGCTTAACCTGGGAACTGCATTTGAAACTGGCGGACTTGAGTTGAGTAGAGGGGAGTGGAATTTCAGGTGTAGCGGTGAAATGCGTAGATATCTGAAGGAACACCAGTGGCGAAGGCGACTCCCTGGACTCAAACTGACGCTGAGGTACGAAAGCGTGGGTAGCAAACAGGATTAGATACCCTGGTAGTCCACGCTGTAAACGATGTCAACTAGCCGTTGGTCCTATTTACAGGATTAGTGGCGCAGCTAACGCATTAAGTTGACCGCCTGGGGAGTACGGCCGCAAGGTTA	Bacteria;Proteobacteria;Gammaproteobacteria;Methylococcales;Methylomonadaceae;Crenothrix	Mox_typeI	pmoA
ASV1159	TACGGAGGGTGCGAGCGTTAATCGGAATTACTGGGCGTAAAGCGTGCGTAGGCGGCCTGTTAAGTCAGATGTGAAAGCCCTGGGCTCAACCTGGGAACGGCATTTGAAACTGGCAAGCTAGAGTTGGGTAGAGGGGAGTGGAATTTCAGGTGTAGCGGTGAAATGCGTAGATATCTGAAGGAACACCAGTGGCGAAGGCGGCTCCCTGGATCCAAACTGACGCTGAGGTACGAAAGCGTGGGTAGCAAACAGGATTAGATACCCTGGTAGTCCACGCCGTAAACGATGTCGACTAGCCGTTGGGCCCTTATGGGGTTTAGTGGCGCAGCTAACGCATTAAGTCGACCGCCTGGGGAGTACGGCCGCAAGGTTA	Bacteria;Proteobacteria;Gammaproteobacteria;Methylococcales;Methylomonadaceae;Crenothrix	Mox_typeI	pmoA
ASV1250	TACGGAGGGTGCAAGCGTTAATCGGAATTACTGGGCGTAAAGCGTGCGTAGGTGGCGCGTTAAGTCAGATGTGAAAGCCCCGGGCTTAACCTGGGAACGGCATTTGAAACTGGCGAGCTAGAGTTGAGTAGAGGGGAGTGGAATTTCAGGTGTAGCGGTGAAATGCGTAGAGATCTGAAGGAACACCAGTGGCGAAGGCGGCTCCCTGGACTCAAACTGACGCTGAGGTACGAAAGCGTGGGTAGCAAACAGGATTAGATACCCTGGTAGTCCACGCTGTAAACGATGTCAACTAACCGTTGGGCTTCTTTTAGGAGCTTAGTGGTGGAGCTAACGTATTAAGTTGACCGCCTGGGGAGTACGGCCGCAAGGTTA	Bacteria;Proteobacteria;Gammaproteobacteria;Methylococcales;Methylomonadaceae;Crenothrix	Mox_typeI	pmoA
ASV1773	TACGGAGGGTGCAAGCGTTAATCGGAATTACTGGGCGTAAAGCGTGCGTAGGCGGTTCGTTAAGTCAGATGTGAAAGCCCCGGGCTTAACCTGGGAACTGCATTTGAAACTGGCGGACTTGAGTTGAGTAGAGGGGAGTGGAATTTCAGGTGTAGCGGTGAAATGCGTAGATATCTGAAGGAACACCAGTGGCGAAGGCGACTCCCTGGACTCAAACTGACGCTGAGGTACGAAAGCGTGGGTAGCAAACAGGATTAGATACCCTGGTAGTCCACGCTGTAAACGATGTCAACTAGCCGTTGGTTCTATATACAGAATTAGTGGCGCAGCTAACGCATTAAGTTGACCGCCTGGGGAGTACGGCCGCAAGGTTA	Bacteria;Proteobacteria;Gammaproteobacteria;Methylococcales;Methylomonadaceae;Crenothrix	Mox_typeI	pmoA
ASV1917	TACGGAGGGTGCGAGCGTTAATCGGAATTACTGGGCGTAAAGCGTGCGTAGGCGGTTCGTTAAGTCAGATGTGAAAGCCCTGGGCTTAACCTGGGAACTGCATTTGAAACTGGCGGACTAGAGTTGAGTAGAGGTAAGTGGAATTTCAGGTGTAGCGGTGAAATGCGTAGATATCTGAAGGAACACCAGTGGCGAAGGCGACTTACTGGACTCAAACTGACGCTGAGGTACGAAAGCGTGGGTAGCAAACAGGATTAGATACCCTGGTAGTCCACGCCGTAAACGATGTCAACTAGCCGTTGGGTCTTTTTAAGACTTAGTGGCGCAGCTAACGCATTAAGTTGACCGCCTGGGGAGTACGGCCGCAAGGTTA	Bacteria;Proteobacteria;Gammaproteobacteria;Methylococcales;Methylomonadaceae;Crenothrix	Mox_typeI	pmoA
ASV2213	TACGGAGGGTGCAAGCGTTAATCGGAATTACTGGGCGTAAAGCGTGCGTAGGCGGTTCGTTAAGTCAGATGTGAAAGCCCTGGGCTCAACCTGGGAACTGCATTTGAAACTGGCGCACTCGAGTTGAGTAGAGGGGAGTGGAATTTCAGGTGTAGCGGTGAAATGCGTAGATATCTGAAGGAACACCAGTGGCGAAGGCGACTCCCTGGACTCAAACTGACGCTGAGGTACGAAAGCGTGGGTAGCAAACAGGATTAGATACCCTGGTAGTCCACGCTGTAAACGATGTCAACTAGCCGTTGGTCCTATTTACAGGATTAGTGGCGCAGCTAACGCATTAAGTTGACCGCCTGGGGAGTACGGCCGCAAGGTTA	Bacteria;Proteobacteria;Gammaproteobacteria;Methylococcales;Methylomonadaceae;Crenothrix	Mox_typeI	pmoA
ASV2221	TACGGAGGGTGCAAGCGTTAATCGGAATTACTGGGCGTAAAGCGTGCGTAGGCGGTTGGTTAAGTCAGATGTGAAAGCCCCGGGCTTAACCTGGGAACGGCATTTGAAACTGATCGACTAGAGTTGGGTAGAGGGGAGTGGAATTTCAGGTGTAGCGGTGAAATGCGTAGATATCTGAAGGAACACCAGTGGCGAAGGCGGCTCCCTGGACCCAAACTGACGCTGAGGCACGAAAGCGTGGGTAGCAAACAGGATTAGATACCCTGGTAGTCCACGCCGTAAACGATGTCAACTAGCCGTTGGCCCTTTCTCAAGGGCAAGTGGCGCAGCTAACGCATTAAGTTGACCGCCTGGGGAGTACGGCCGCAAGGTTA	Bacteria;Proteobacteria;Gammaproteobacteria;Methylococcales;Methylomonadaceae;Crenothrix	Mox_typeI	pmoA
ASV2259	TACGGAGGGTGCGAGCGTTAATCGGAATTACTGGGCGTAAAGCGTGCGTAGGTGGTTGGTTAAGTCAGATGTGAAAGCCCCGGGCTTAACCTGGGAACGGCATTTGAAACTGATCGACTAGAGTTGGGTAGAGGGGAGTGGAATTTCAGGTGTAGCGGTGAAATGCGTAGATATCTGAAGGAACACCAGTGGCGAAGGCGGCTCCCTGGACCCAAACTGACGCTGAGGCACGAAAGCGTGGGTAGCAAACAGGATTAGATACCCTGGTAGTCCACGCCGTAAACGATGTCAACTAGCCGTTGGCCCTTTCTCAAGGGCAAGTGGCGCAGCTAACGCATTAAGTTGACCGCCTGGGGAGTACGGCCGCAAGGTTA	Bacteria;Proteobacteria;Gammaproteobacteria;Methylococcales;Methylomonadaceae;Crenothrix	Mox_typeI	pmoA
ASV2694	TACGGAGGGTGCAAGCGTTAATCGGAATTACTGGGCGTAAAGCGTGCGTAGGCGGTTCGTTAAGTTAGATGTGAAAGCCCTGGGCTTAACCTGGGAACTGCATTTAAAACTGGCGAACTAGAGTTTAAGAGAGGGGAGTGGAATTTCAGGTGTAGCGGTGAAATGCGTAGAGATCTGAAGGAACACCAGTGGCGAAGGCGACTCCCTGGCTTAAAACTGACGCTGAGGTACGAAAGCGTGGGTAGCAAACAGGATTAGATACCCTGGTAGTCCACGCCGTAAACGATGTCAACTAGCCGTTGGCCCTATTCGTAGGGTTAGTGGCGCAGCTAACGCATTAAGTTGACCGCCTGGGGAGTACGGCCGCAAGGTTA	Bacteria;Proteobacteria;Gammaproteobacteria;Methylococcales;Methylomonadaceae;Crenothrix	Mox_typeI	pmoA
ASV2983	TACGGAGGGTGCGAGCGTTAATCGGAATTACTGGGCGTAAAGCGTGCGTAGGCGGTTCGTTAAGTCAGATGTGAAAGCCCCGGGCTCAACCTGGGAACTGCATTTGAAACTGGCGAACTAGAGTTGAGTAGAGGGGAGTGGAATTTCAGGTGTAGCGGTGAAATGCGTAGATATCTGAAGGAACACCAGTGGCGAAGGCGACTCCCTGGACTCAAACTGACGCTGAGGTACGAAAGCGTGGGTAGCAAACAGGATTAGATACCCTGGTAGTCCACGCCGTAAACGATGTCAACTAGCCGTTGGTCCTATTTACAGGATTAGTGGCGCAGCTAACGCATTAAGTTGACCGCCTGGGGAGTACGGCCGCAAGGTTA	Bacteria;Proteobacteria;Gammaproteobacteria;Methylococcales;Methylomonadaceae;Crenothrix	Mox_typeI	pmoA
ASV3134	TACGGAGGGTGCAAGCGTTAATCGGAATTACTGGGCGTAAAGCGTGCGTAGGCGGTTCGTTAAGTCAGATGTGAAAGCCCTGGGCTCAACCTGGGAACTGCATTTGAAACTGGCGAACTAGAGTTGAGTAGAGGGGAGTGGAATTTCAGGTGTAGCGGTGAAATGCGTAGATATCTGAAGGAACACCAGTGGCGAAGGCGACTCCCTGGACTCAAACTGACGCTGAGGTACGAAAGCGTGGGTAGCAAACAGGATTAGATACCCTGGTAGTCCACGCCGTAAACGATGTCAACTAGCCGTTGGTTCTATTTACAGAATTAGTGGCGCAGCTAACGCATTAAGTTGACCGCCTGGGGAGTACGGCCGCAAGGTTA	Bacteria;Proteobacteria;Gammaproteobacteria;Methylococcales;Methylomonadaceae;Crenothrix	Mox_typeI	pmoA
ASV3731	TACGGAGGGTGCGAGCGTTAATCGGAATTACTGGGCGTAAAGCGTGCGTAGGCGGCCTGTTAAGTCAGATGTGAAAGCCCTGGGCTCAACCTGGGAACGGCATTTGAAACTGGCAAGCTAGAGTTAGGTAGAGGGGAGTGGAATTTCAGGTGTAGCGGTGAAATGCGTAGATATCTGAAGGAACACCAGTGGCGAAGGCGGCTCCCTGGACCCAAACTGACGCTGAGGTACGAAAGCGTGGGTAGCAAACAGGATTAGATACCCTGGTAGTCCACGCTGTAAACGATGTCGACTAGCCGTTGGGCTCTTATGGAGTTTAGTGGCGCAGCTAACGCATTAAGTCGACCGCCTGGGGAGTACGGCCGCAAGGTTA	Bacteria;Proteobacteria;Gammaproteobacteria;Methylococcales;Methylomonadaceae;Crenothrix	Mox_typeI	pmoA
ASV4073	TACGGAGGGTGCAAGCGTTAATCGGAATTACTGGGCGTAAAGCGTGCGTAGGCGGTTCGTTAAGTCAGATGTGAAAGCCCTGGGCTCAACCTGGGAACTGCATTTGAAACTGGCGAACTAGAGTTGAGTAGAGGGGAGTGGAATTTCAGGTGTAGCGGTGAAATGCGTAGATATCTGAAGGAACACCAGTGGCGAAGGCGACTCCCTGGACTCAAACTGACGCTGAGGTACGAAAGCGTGGGTAGCAAACAGGATTAGATACCCTGGTAGTCCACGCCGTAAACGATGTCAACTAGCCGTTGGTCCTATTTACAGGATTAGTGGCGCAGCTAACGCATTAAGTTGACCGCCTGGGGAGTACGGCCGCAAGGTTA	Bacteria;Proteobacteria;Gammaproteobacteria;Methylococcales;Methylomonadaceae;Crenothrix	Mox_typeI	pmoA
ASV4117	TACGGAGGGTGCGAGCGTTAATCGGAATTACTGGGCGTAAAGCGTGCGTAGGCGGCCTGTTAAGTCAGATGTGAAAGCCCTGGGCTCAACCTGGGAACGGCATTTGAAACTGGCAAGCTAGAGTTGGGTAGAGGGGAGTGGAATTTCAGGTGTAGCGGTGAAATGCGTAGATATCTGAAGGAACACCAGTGGCGAAGGCGGCTCCCTGGACCCAAACTGACGCTGAGGTACGAAAGCGTGGGTAGCAAACAGGATTAGATACCCTGGTAGTCCACGCCGTAAACGATGTCGACTAGCCGTTGGGCCCTTATGGGGTTTAGTGGCGCAGCTAACGCATTAAGTCGACCGCCTGGGGAGTACGGCCGCAAGGTTA	Bacteria;Proteobacteria;Gammaproteobacteria;Methylococcales;Methylomonadaceae;Crenothrix	Mox_typeI	pmoA
ASV4295	TACGGAGGGTGCAAGCGTTAATCGGAATTACTGGGCGTAAAGCGTGCGTAGGCGGTTCGTTAAGTTAGATGTGAAAGCCCTGGGCTTAACCTGGGAACTGCATTTAAAACTGGCGAACTAGAGTTTAAGAGAGGGGAGTGGAATTTCAGGTGTAGCGGTGAAATGCGTAGAGATCTGAAGGAACACCAGTGGCGAAGGCGACTCCCTGGCTTAAGACTGACGCTGAGGTACGAAAGCGTGGGTAGCAAACAGGATTAGATACCCTGGTAGTCCACGCCGTAAACGATGTCAACTAGCCGTTGGCCCTATTCGTAGGGTTAGTGGCGCAGCTAACGCATTAAGTTGACCGCCTGGGGAGTACGGCCGCAAGGTTA	Bacteria;Proteobacteria;Gammaproteobacteria;Methylococcales;Methylomonadaceae;Crenothrix	Mox_typeI	pmoA
ASV4606	TACGGAGGGTGCGAGCGTTAATCGGAATTACTGGGCGTAAAGCGTGCGTAGGCGGTGCGTTAAGTCAGATGTGAAAGCCCTGGGCTTAACCTGGGAACTGCATTTGAAACTGGCGTACTTGAGTTGAGTAGAGGGGAGTGGAATTTCAGGTGTAGCGGTGAAATGCGTAGATATCTGAAGGAACACCAGTGGCGAAGGCGACTCCCTGGACTCAAACTGACGCTGAGGTACGAAAGCGTGGGTAGCAAACAGGATTAGATACCCTGGTAGTCCACGCTGTAAACGATGTCAACTAGCCGTTGGTCCTAATTACAGGATTAGTGGCGCAGCTAACGCATTAAGTTGACCGCCTGGGGAGTACGGCCGCAAGGTTA	Bacteria;Proteobacteria;Gammaproteobacteria;Methylococcales;Methylomonadaceae;Crenothrix	Mox_typeI	pmoA
ASV4733	TACGGAGGGTGCGAGCGTTAATCGGAATTACTGGGCGTAAAGCGTGCGTAGGCGGCGCGTTAAGTCAGATGTGAAAGCCCTGGGCTTAACCTGGGAACTGCATTTGAAACTGGCGCGCTAGAGTTGAGTAGAGGGGAGTGGAATTTCAGGTGTAGCGGTGAAATGCGTAGATATCTGAAGGAACACCAGTGGCGAAGGCGACTCCCTGGACTCAAACTGACGCTGAGGTACGAAAGCGTGGGTAGCAAACAGGATTAGATACCCTGGTAGTCCACGCTGTAAACGATGTCAACTAGCCGTTGGTCCTATTTACAGGATTAGTGGCGCAGCTAACGCATTAAGTTGACCGCCTGGGGAGTACGGCCGCAAGGTTA	Bacteria;Proteobacteria;Gammaproteobacteria;Methylococcales;Methylomonadaceae;Crenothrix	Mox_typeI	pmoA
ASV6206	TACGGAGGGTGCGAGCGTTAATCGGAATTACTGGGCGTAAAGCGTGCGTAGGCGGTTCGTTAAGTCAGATGTGAAAGCCCCGGGCTTAACCTGGGAACTGCATTTGAAACTGGCGAACTAGAGTTGAGTAGAGGGGAGTGGAATTTCAGGTGTAGCGGTGAAATGCGTAGATATCTGAAGGAACACCAGTGGCGAAGGCGACTCCCTGGACTCAAACTGACGCTGAGGTACGAAAGCGTGGGTAGCAAACAGGATTAGATACCCTGGTAGTCCACGCCGTAAACGATGTCAACTAGCCGTTGGTCCTATTTACAGGATTAGTGGCGCAGCTAACGCATTAAGTTGACCGCCTGGGGAGTACGGCCGCAAGGTTA	Bacteria;Proteobacteria;Gammaproteobacteria;Methylococcales;Methylomonadaceae;Crenothrix	Mox_typeI	pmoA
ASV8235	TACGGAGGGTGCAAGCGTTAATCGGAATTACTGGGCGTAAAGCGTGCGTAGGCGGTTGGTTAAGTCAGATGTGAAAGCCCCGGGCTTAACCTGGGAACGGCATTTGAAACTGATCGACTGGAGTTGGGTAGAGGGGAGTGGAATTTCAGGTGTAGCGGTGAAATGCGTAGATATCTGAAGGAACACCAGTGGCGAAGGCGGCTCCCTGGACCCAAACTGACGCTGAGGCACGAAAGCGTGGGTAGCAAACAGGATTAGATACCCTGGTAGTCCACGCCGTAAACGATGTCAACTAGCCGTTGGCCCTTTCTCAAGGGCAAGTGGCGCAGCTAACGCATTAAGTTGACCGCCTGGGGAGTACGGCCGCAAGGTTA	Bacteria;Proteobacteria;Gammaproteobacteria;Methylococcales;Methylomonadaceae;Crenothrix	Mox_typeI	pmoA
ASV8265	TACGGAGGGTGCAAGCGTTAATCGGAATTACTGGGCGTAAAGCGTGCGTAGGCGGTTCGTTAAGTCAGATGTGAAAGCCCTGGGCTCAACCTGGGAACTGCATTTGAAACTGGCGAACTAGAGTTGAGTAGAGGGGAGTGGAATTTCAGGTGTAGCGGTGAAATGCGTAGATATCTGAAGGAACACCAGTGGCGAAGGCGACTCCCTGGACTCAAACTGACGCTGAGGTACGAAAGCGTGGGTAGCAAACAGGATTAGATACCCTGGTAGTCCACGCTGTAAACGATGTCAACTAGCCGTTGGTCCTATTTACAGGATTAGTGGCGCAGCTAACGCATTAAGTTGACCGCCTGGGGAGTACGGCCGCAAGGTTA	Bacteria;Proteobacteria;Gammaproteobacteria;Methylococcales;Methylomonadaceae;Crenothrix	Mox_typeI	pmoA
ASV9588	TACGGAGGGTGCGAGCGTTAATCGGAATTACTGGGCGTAAAGCGTGCGTAGGCGGTTCGTTAAGTCAGATGTGAAAGCCCCGGGCTTAACCTGGGAACTGCATTTGAAACTGGCGGACTAGAGTTGAGTAGAGGGGAGTGGAATTTCAGGTGTAGCGGTGAAATGCGTAGATATCTGAAGGAACACCAGTGGCGAAGGCGACTCCCTGGACTCAAACTGACGCTGAGGTACGAAAGCGTGGGTAGCAAACAGGATTAGATACCCTGGTAGTCCACGCTGTAAACGATGTCAACTAGCCGTTGGTCCTATTTACAGGATTAGTGGCGCAGCTAACGCATTAAGTTGACCGCCTGGGGAGTACGGCCGCAAGGTTA	Bacteria;Proteobacteria;Gammaproteobacteria;Methylococcales;Methylomonadaceae;Crenothrix	Mox_typeI	pmoA
ASV10480	TACGGAGGGTGCAAGCGTTAATCGGAATTACTGGGCGTAAAGAGTGCGTAGGCGGCTCGTTAAGTCAGATGTGAAAGCCCTGGGCTCAACCTGGGAACTGCATTTGAAACTGGCGAGCTAGAGTTGAGTAGAGGTAAGTGGAATTTCAGGTGTAGCGGTGAAATGCGTAGATATCTGAAGGAACACCAGTGGCGAAGGCGACTTACTGGACTCAAACTGACGCTGAGGTACGAAAGCGTGGGTAGCAAACAGGATTAGATACCCTGGTAGTCCACGCCGTAAACGATGTCAACTAGACGTTGGTTCTATATACAGAATTAGTGGCGCAGCTAACGCACTAAGTTGACCGCCTGGGGAGTACGGCCGCAAGGTTA	Bacteria;Proteobacteria;Gammaproteobacteria;Methylococcales;Methylomonadaceae;Crenothrix	Mox_typeI	pmoA
ASV10586	TACGGAGGGTGCGAGCGTTAATCGGAATTACTGGGCGTAAAGCGTGCGTAGGCGGTTGGTTAAGTCAGATGTGAAAGCCCCGGGCTTAACCTGGGAACGGCATTTGAAACTGATCGACTAGAGTTGGGTAGAGGGGAGTGGAATTTCAGGTGTAGCGGTGAAATGCGTAGATATCTGAAGGAACACCAGTGGCGAAGGCGGCTCCCTGGACCCAAACTGACGCTGAGGCACGAAAGCGTGGGTAGCAAACAGGATTAGATACCCTGGTAGTCCACGCCGTAAACGATGTCAACTAGCCGTTGGCCCTTTCTCAAGGGCAAGTGGCGCAGCTAACGCATTAAGTTGACCGCCTGGGGAGTACGGCCGCAAGGTTA	Bacteria;Proteobacteria;Gammaproteobacteria;Methylococcales;Methylomonadaceae;Crenothrix	Mox_typeI	pmoA
ASV10807	TACGGAGGGTGCGAGCGTTAATCGGAATTACTGGGCGTAAAGCGTGCGTAGGCGGTTCGTTAAGTCAGATGTGAAAGCCCCGGGCTTAACCTGGGAACGGCATTTGAAACTGGCGGACTTGAGTTGAGTAGAGGGGAGTGGAATTTCAGGTGTAGCGGTGAAATGCGTAGATATCTGAAGGAACACCAGTGGCGAAGGCGACTCCCTGGACTCAAACTGACGCTGAGGTACGAAAGCGTGGGTAGCAAACAGGATTAGATACCCTGGTAGTCCACGCTGTAAACGATGTCAACTAGCCGTTGGTTCTATATACAGAATTAGTGGCGCAGCTAACGCATTAAGTTGACCGCCTGGGGAGTACGGCCGCAAGGTTA	Bacteria;Proteobacteria;Gammaproteobacteria;Methylococcales;Methylomonadaceae;Crenothrix	Mox_typeI	pmoA
ASV11312	TACGGAGGGTGCGAGCGTTAATCGGAATTACTGGGCGTAAAGCGTGCGTAGGCGGTTCGTTAAGTCAGATGTGAAAGCCCTGGGCTCAACCTGGGAACGGCATTTGAAACTGGTGGACTAGAGTTTGGTAGAGGGGAGTGGAATTTCAGGTGTAGCGGTGAAATGCGTAGATATCTGAAGGAACACCAGTGGCGAAGGCGACTCCCTGGACTAAAACTGACGCTGAGGTACGAAAGCGTGGGTAGCAAACAGGATTAGATACCCTGGTAGTCCACGCCGTAAACGATGTCGACTAGCCGTTGGTCCTATTTACAGGATTAGTGGCGCAGCTAACGCATTAAGTCGACCGCCTGGGGAGTACGGCCGCAAGGTTA	Bacteria;Proteobacteria;Gammaproteobacteria;Methylococcales;Methylomonadaceae;Crenothrix	Mox_typeI	pmoA
ASV14247	TACGGAGGGTGCAAGCGTTAATCGGAATTACTGGGCGTAAAGAGTGCGTAGGCGGCTCGTTAAGTCAGATGTGAAAGCCCTGGGCTCAACCTGGGAACTGCATTTGAAACTGGCGAGCTAGAGTTGAGTAGAGGTAAGTGGAATTTCAGGTGTAGCGGTGAAATGCGTAGATATCTGAAGGAACACCAGTGGCGAAGGCGACTTACTGGACTCAAACTGACGCTGAGGTACGAAAGCGTGGGTAGCAAACAGGATTAGATACCCTGGTAGTCCACGCCGTAAACGATGTCAACTAGCCGTTGGGTCTTTTTAAGACTTAGTGGCGCAGCTAACGCATTAAGTTGACCGCCTGGGGAGTACGGCCGCAAGGTTA	Bacteria;Proteobacteria;Gammaproteobacteria;Methylococcales;Methylomonadaceae;Crenothrix	Mox_typeI	pmoA
ASV15896	TACGGAGGGTGCAAGCGTTAATCGGAATTACTGGGCGTAAAGCGTGCGTAGGTGGCTCGTTAAGTCAGATGTGAAAGCCCCGGGCTTAACCTGGGAACGGCATTTGAAACTGGCGCGCTAGAGTTGAGTAGAGGGGAGTGGAATTTCAGGTGTAGCGGTGAAATGCGTAGAGATCTGAAGGAACACCAGTGGCGAAGGCGGCTCCCTGGACTCAAACTGACGCTGAGGTACGAAAGCGTGGGTAGCAAACAGGATTAGATACCCTGGTAGTCCACGCTGTAAACGATGTCAACTAACCGTTGGGCTTCTTTTAGGAGCTTAGTGGTGGAGCTAACGTATTAAGTTGACCGCCTGGGGAGTACGGCCGCAAGGTTA	Bacteria;Proteobacteria;Gammaproteobacteria;Methylococcales;Methylomonadaceae;Crenothrix	Mox_typeI	pmoA
ASV17661	TACGGAGGGTGCAAGCGTTAATCGGAATTACTGGGCGTAAAGCGTGCGTAGGCGGCTCGTTAAGTCAGATGTGAAAGCCCCGGGCTTAACCTGGGAACGGCATTTGATACTGGCGAGCTAGAGTTTAATAGAGGGGAGTGGAATTTCAGGTGTAGCGGTGAAATGCGTAGATATCTGAAGGAACACCAGTGGCGAAGGCGACTCCCTGGATTAAAACTGACGCTGAGGTACGAAAGCGTGGGTAGCAAACAGGATTAGATACCCTGGTAGTCCACGCCGTAAACGATGTCAACTAGCCGTTGGTCTTATTAATAAGATTAGTGGCGCAGCTAACGCATTAAGTTGACCGCCTGGGGAGTACGGCCGCAAGGTTA	Bacteria;Proteobacteria;Gammaproteobacteria;Methylococcales;Methylomonadaceae;Crenothrix	Mox_typeI	pmoA
ASV19651	TACGGAGGGTGCAAGCGTTAATCGGAATTACTGGGCGTAAAGCGTGCGTAGGCGGCTTTTTAAGTCAGATGTGAAAGCCCTGGGCTTAACCTGGGAACTGCATTTGAAACTGGAAGGCTAGAGTTGAGTAGAGGAGAGTGGAATTTCAGGTGTAGCGGTGAAATGCGTAGATATCTGAAGGAACACCAGTGGCGAAGGCGACTCTCTGGACTCAAACTGACGCTGAGGTACGAAAGCGTGGGTAGCAAACAGGATTAGATACCCTGGTAGTCCACGCTGTAAACGATGTCAACTAACCGTTGGGTCTCTATGAGACTTAGTGGTGGAGCTAACGCATTAAGTTGACCGCCTGGGGAGTACGGCCGCAAGGTTA	Bacteria;Proteobacteria;Gammaproteobacteria;Methylococcales;Methylomonadaceae;Crenothrix	Mox_typeI	pmoA
ASV21686	TACGGAGGGTGCAAGCGTTAATCGGAATTACTGGGCGTAAAGCGTGCGTAGGCGGTTTGTTAAGTCAGATGTGAAAGCCCCGGGCTTAACCTGGGAACGGCATTTGAAACTGATAGACTAGAGTTGGGTAGAGGGGAGTGGAATTTCAGGTGTAGCGGTGAAATGCGTAGATATCTGAAGGAACACCAGTGGCGAAGGCGGCTCCCTGGACCCAAACTGACGCTGAGGCACGAAAGCGTGGGTAGCAAACAGGATTAGATACCCTGGTAGTCCACGCCGTAAACGATGTCAACTAGCCGTTGGCCCTTTCTCAAGGGCAAGTGGCGCAGCTAACGCATTAAGTTGACCGCCTGGGGAGTACGGCCGCAAGGTTA	Bacteria;Proteobacteria;Gammaproteobacteria;Methylococcales;Methylomonadaceae;Crenothrix	Mox_typeI	pmoA
ASV22178	TACGGAGGGTGCGAGCGTTAATCGGAATTACTGGGCGTAAAGCGTGCGTAGGCGGCCTGTTAAGTCAGATGTGAAAGCCCTGGGCTCAACCTGGGAACGGCATTTGAAACTGGCAAGCTAGAGTTGGGTAGAGGGGAGTGGAATTTCAGGTGTAGCGGTGAAATGCGTAGATATCTGAAGGAACACCAGTGGCGAAGGCGGCTCCCTGGACCCAAACTGACGCTGAGGTACGAAAGCGTGGGTAGCAAACAGGATTAGATACCCTGGTAGTCCACGCTGTAAACGATGTCGACTAGCCGTTGGGCTCTTATGGAGTTTAGTGGCGCAGCTAACGCATTAAGTCGACCGCCTGGGGAGTACGGCCGCAAGGTTA	Bacteria;Proteobacteria;Gammaproteobacteria;Methylococcales;Methylomonadaceae;Crenothrix	Mox_typeI	pmoA
ASV22398	TACGGAGGGTGCGAGCGTTAATCGGAATTACTGGGCGTAAAGCGTGCGTAGGCGGCCTGTTAAGTCAGATGTGAAAGCCCTGGGCTCAACCTGGGAACGGCATTTGAAACTGGCAAGCTAGAGTTAGGTAGAGGGGAGTGGAATTTCAGGTGTAGCGGTGAAATGCGTAGATATCTGAAGGAACACCAGTGGCGAAGGCGGCTCCCTGGACCCAAACTGACGCTGAGGTACGAAAGCGTGGGTAGCAAACAGGATTAGATACCCTGGTAGTCCACGCCGTAAACGATGTCGACTAGCCGTTGGGCCCTTATGGGGTTTAGTGGCGCAGCTAACGCATTAAGTCGACCGCCTGGGGAGTACGGCCGCAAGGTTA	Bacteria;Proteobacteria;Gammaproteobacteria;Methylococcales;Methylomonadaceae;Crenothrix	Mox_typeI	pmoA
ASV22495	TACGGAGGGTGCGAGCGTTAATCGGAATTACTGGGCGTAAAGCGTGCGTAGGCGGCCTGTTAAGTCAGATGTGAAAGCCCTGGGCTCAACCTGGGAACGGCATTTGAAACTGGCAAGCTAGAGTTGGGTAGAGGGGAGTGGAATTTCAGGTGTAGCGGTGAAATGCGTAGATATCTGAAGGAACACCAGTGGCGAAGGCGGCTCCCTGGACCCAAACTGACGCTGAGGTACGAAAGCGTGGGTAGCAAACAGGATTAGATACCCTGGTAGTCCACGCCGTAAACGATGTCGACTAGCCGTTGGGCCCTTCTAGGGCTTAGTGGCGCAGCTAACGCATTAAGTCGACCGCCTGGGGAGTACGGCCGCAAGGTTA	Bacteria;Proteobacteria;Gammaproteobacteria;Methylococcales;Methylomonadaceae;Crenothrix	Mox_typeI	pmoA
ASV27	TACGGAGGGTGCAAGCGTTAATCGGAATTACTGGGCGTAAAGCGTGCGTAGGCGGTTCGTTAAGTCAGATGTGAAAGCCCTGGGCTCAACCTGGGAACGGCATTTGAAACTGGCGGACTAGAGTTTAGTAGAGGGGAGTGGAATTTCAGGTGTAGCGGTGAAATGCGTAGATATCTGAAGGAACACCAGTGGCGAAGGCGACTCCCTGGACTAGAACTGACGCTGAGGTACGAAAGCGTGGGTAGCAAACAGGATTAGATACCCTGGTAGTCCACGCCGTAAACGATGTCAACTAGCCGTTGGTCCTATTTACAGGATTAGTGGCGCAGCTAACGCATTAAGTTGACCGCCTGGGGAGTACGGCCGCAAGGTTA	Bacteria;Proteobacteria;Gammaproteobacteria;Methylococcales;Methylomonadaceae;Methylobacter	Mox_typeI	pmoA
ASV31	TACGGAGGGTGCGAGCGTTAATCGGAATTACTGGGCGTAAAGCGTGCGTAGGCGGTTCGTTAAGTCAGATGTGAAAGCCCTGGGCTCAACCTGGGAACGGCATTTGAAACTGGCAGACTAGAGTTTAGTAGAGGGGAGTGGAATTTCAGGTGTAGCGGTGAAATGCGTAGATATCTGAAGGAACACCAGTGGCGAAGGCGACTCCCTGGACTAGAACTGACGCTGAGGTACGAAAGCGTGGGTAGCAAACAGGATTAGATACCCTGGTAGTCCACGCCGTAAACGATGTCAACTAGCCGTTGGGCCTATTTACAGGTTTAGTGGCGCAGCTAACGCATTAAGTTGACCGCCTGGGGAGTACGGCCGCAAGGTTA	Bacteria;Proteobacteria;Gammaproteobacteria;Methylococcales;Methylomonadaceae;Methylobacter	Mox_typeI	pmoA
ASV44	TACGGAGGGTGCGAGCGTTAATCGGAATTACTGGGCGTAAAGCGTGCGTAGGCGGTTCGTTAAGTCAGATGTGAAAGCCCTGGGCTCAACCTGGGAACGGCATTTGAAACTGGCGGACTAGAGTTTAGTAGAGGGGAGTGGAATTTCAGGTGTAGCGGTGAAATGCGTAGATATCTGAAGGAACACCAGTGGCGAAGGCGACTCCCTGGACTAGAACTGACGCTGAGGTACGAAAGCGTGGGTAGCAAACAGGATTAGATACCCTGGTAGTCCACGCCGTAAACGATGTCAACTAGCCGTTGGTCCTATTTACAGGATTAGTGGCGCAGCTAACGCATTAAGTTGACCGCCTGGGGAGTACGGCCGCAAGGTTA	Bacteria;Proteobacteria;Gammaproteobacteria;Methylococcales;Methylomonadaceae;Methylobacter	Mox_typeI	pmoA
ASV52	TACGGAGGGTGCGAGCGTTAATCGGAATTACTGGGCGTAAAGCGTGCGTAGGCGGTTCGTTAAGTCAGATGTGAAAGCCCTGGGCTCAACCTGGGAACTGCATTTGAAACTGGCGGACTAGAGTTTAGTAGAGGGGAGTGGAATTTCAGGTGTAGCGGTGAAATGCGTAGATATCTGAAGGAACACCAGTGGCGAAGGCGACTCCCTGGACTAGAACTGACGCTGAGGTACGAAAGCGTGGGTAGCAAACAGGATTAGATACCCTGGTAGTCCACGCCGTAAACGATGTCGACTAGCCGTTGGTCCTATTTACAGGATTAGTGGCGCAGCTAACGCATTAAGTCGACCGCCTGGGGAGTACGGCCGCAAGGTTA	Bacteria;Proteobacteria;Gammaproteobacteria;Methylococcales;Methylomonadaceae;Methylobacter	Mox_typeI	pmoA
ASV58	TACGGAGGGTGCGAGCGTTAATCGGAATTACTGGGCGTAAAGCGTGCGTAGGCGGTTCGTTAAGTCAGATGTGAAAGCCCTGGGCTCAACCTGGGAACGGCATTTGAAACTGGCGGACTAGAGTTTAGTAGAGGGGAGTGGAATTTCAGGTGTAGCGGTGAAATGCGTAGATATCTGAAGGAACACCAGTGGCGAAGGCGACTCCCTGGACTAGAACTGACGCTGAGGTACGAAAGCGTGGGTAGCAAACAGGATTAGATACCCTGGTAGTCCACGCTGTAAACGATGTCGACTAGCCGTTGGTCCTATTTACAGGATTAGTGGCGCAGCTAACGCATTAAGTCGACCGCCTGGGGAGTACGGCCGCAAGGTTA	Bacteria;Proteobacteria;Gammaproteobacteria;Methylococcales;Methylomonadaceae;Methylobacter	Mox_typeI	pmoA
ASV67	TACGGAGGGTGCGAGCGTTAATCGGAATTACTGGGCGTAAAGCGTGCGTAGGCGGTTCGTTAAGTCAGATGTGAAAGCCCTGGGCTCAACCTGGGAACGGCATTTGAAACTGGCGGACTAGAGTTTAGTAGAGGGGAGTGGAATTTCAGGTGTAGCGGTGAAATGCGTAGATATCTGAAGGAACACCAGTGGCGAAGGCGACTCCCTGGACTAGAACTGACGCTGAGGTACGAAAGCGTGGGTAGCAAACAGGATTAGATACCCTGGTAGTCCACGCCGTAAACGATGTCGACTAGCCGTTGGTCCTATTTACAGGATTAGTGGCGCAGCTAACGCATTAAGTCGACCGCCTGGGGAGTACGGCCGCAAGGTTA	Bacteria;Proteobacteria;Gammaproteobacteria;Methylococcales;Methylomonadaceae;Methylobacter	Mox_typeI	pmoA
ASV70	TACGGAGGGTGCAAGCGTTAATCGGAATTACTGGGCGTAAAGCGTGCGTAGGTGGTTCGTTAAGTCAGATGTGAAAGCCCTGGGCTCAACCTGGGAACGGCATTTGAAACTGGCGGACTAGAGTTTAGTAGAGGGGAGTGGAATTTCAGGTGTAGCGGTGAAATGCGTAGATATCTGAAGGAACACCAGTGGCGAAGGCGACTCCCTGGACTAGAACTGACGCTGAGGTACGAAAGCGTGGGTAGCAAACAGGATTAGATACCCTGGTAGTCCACGCCGTAAACGATGTCAACTAGCCGTTGGTCCTATTAACAGGATTAGTGGCGCAGCTAACGCATTAAGTTGACCGCCTGGGGAGTACGGCCGCAAGGTTA	Bacteria;Proteobacteria;Gammaproteobacteria;Methylococcales;Methylomonadaceae;Methylobacter	Mox_typeI	pmoA
ASV108	TACGGAGGGTGCGAGCGTTAATCGGAATTACTGGGCGTAAAGCGTGCGTAGGCGGTTCGTTAAGTCAGATGTGAAAGCCCCGGGCTCAACCTGGGAACTGCATTTGAAACTGGCGGACTAGAGTTTAGTAGAGGGGAGTGGAATTTCAGGTGTAGCGGTGAAATGCGTAGATATCTGAAGGAACACCAGTGGCGAAGGCGACTCCCTGGACTAGAACTGACGCTGAGGTACGAAAGCGTGGGTAGCAAACAGGATTAGATACCCTGGTAGTCCACGCCGTAAACGATGTCAACTAGCCGTTGGGCCTATTTACAGGTTTAGTGGCGCAGCTAACGCATTAAGTTGACCGCCTGGGGAGTACGGCCGCAAGGTTA	Bacteria;Proteobacteria;Gammaproteobacteria;Methylococcales;Methylomonadaceae;Methylobacter	Mox_typeI	pmoA
ASV176	TACGGAGGGTGCGAGCGTTAATCGGAATTACTGGGCGTAAAGCGTGCGTAGGTGGTTCGTTAAGTCAGATGTGAAAGCCCTGGGCTCAACCTGGGAACGGCATTTGAAACTGGCGGACTAGAGTTTAGTAGAGGGGAGTGGAATTTCAGGTGTAGCGGTGAAATGCGTAGATATCTGAAGGAACACCAGTGGCGAAGGCGACTCCCTGGACTAGAACTGACGCTGAGGTACGAAAGCGTGGGTAGCAAACAGGATTAGATACCCTGGTAGTCCACGCTGTAAACGATGTCGACTAGCCGTTGGTCCTATTTACAGGATTAGTGGCGCAGCTAACGCATTAAGTCGACCGCCTGGGGAGTACGGCCGCAAGGTTA	Bacteria;Proteobacteria;Gammaproteobacteria;Methylococcales;Methylomonadaceae;Methylobacter	Mox_typeI	pmoA
ASV182	TACGGAGGGTGCGAGCGTTAATCGGAATTACTGGGCGTAAAGCGTGCGTAGGCGGTTCGTTAAGTCAGATGTGAAAGCCCTGGGCTCAACCTGGGAACTGCATTTGAAACTGGCGGACTAGAGTTTAGTAGAGGGGAGTGGAATTTCAGGTGTAGCGGTGAAATGCGTAGATATCTGAAGGAACACCAGTGGCGAAGGCGACTCCCTGGACTAGAACTGACGCTGAGGTACGAAAGCGTGGGTAGCAAACAGGATTAGATACCCTGGTAGTCCACGCCGTAAACGATGTCAACTAGCCGTTGGTCCTATTTACAGGATTAGTGGCGCAGCTAACGCATTAAGTTGACCGCCTGGGGAGTACGGCCGCAAGGTTA	Bacteria;Proteobacteria;Gammaproteobacteria;Methylococcales;Methylomonadaceae;Methylobacter	Mox_typeI	pmoA
ASV242	TACGGAGGGTGCGAGCGTTAATCGGAATTACTGGGCGTAAAGCGTGCGTAGGTGGTTCGTTAAGTCAGATGTGAAAGCCCTGGGCTCAACCTGGGAACTGCATTTGAAACTGGCGGACTAGAGTTTAGTAGAGGGGAGTGGAATTTCAGGTGTAGCGGTGAAATGCGTAGATATCTGAAGGAACACCAGTGGCGAAGGCGACTCCCTGGACTAAAACTGACGCTGAGGTACGAAAGCGTGGGTAGCAAACAGGATTAGATACCCTGGTAGTCCACGCCGTAAACGATGTCGACTAGCCGTTGGTCCTATTTACAGGATTAGTGGCGCAGCTAACGCATTAAGTCGACCGCCTGGGGAGTACGGCCGCAAGGTTA	Bacteria;Proteobacteria;Gammaproteobacteria;Methylococcales;Methylomonadaceae;Methylobacter	Mox_typeI	pmoA
ASV274	TACGGAGGGTGCAAGCGTTAATCGGAATTACTGGGCGTAAAGCGTGCGTAGGTGGTTCGTTAAGTCAGATGTGAAAGCCCTGGGCTCAACCTGGGAACGGCATTTGAAACTGGCGGACTAGAGTTTAGTAGAGGGGAGTGGAATTTCAGGTGTAGCGGTGAAATGCGTAGATATCTGAAGGAACACCAGTGGCGAAGGCGACTCCCTGGACTAGAACTGACGCTGAGGTACGAAAGCGTGGGTAGCAAACAGGATTAGATACCCTGGTAGTCCACGCCGTAAACGATGTCAACTAGCCGTTGGTCCTATTAACAGGATTAGTGGCGCAGCTAACGCATTAAGTTGACCGCCTGGGGAGTACGACCGCAAGGTTA	Bacteria;Proteobacteria;Gammaproteobacteria;Methylococcales;Methylomonadaceae;Methylobacter	Mox_typeI	pmoA
ASV456	TACGGAGGGTGCAAGCGTTAATCGGAATTACTGGGCGTAAAGCGTGCGTAGGCGGTTCGTTAAGTCAGATGTGAAAGCCCTGGGCTCAACCTGGGAACGGCATTTGAAACTGGCGGACTAGAGTTTAGTAGAGGGGAGTGGAATTTCAGGTGTAGCGGTGAAATGCGTAGATATCTGAAGGAACACCAGTGGCGAAGGCGACTCCCTGGACTAGAACTGACGCTGAGGTACGAAAGCGTGGGTAGCAAACAGGATTAGATACCCTGGTAGTCCACGCCGTAAACGATGTCGACTAGCCGTTGGTCCTATTTACAGGATTAGTGGCGCAGCTAACGCATTAAGTCGACCGCCTGGGGAGTACGGCCGCAAGGTTA	Bacteria;Proteobacteria;Gammaproteobacteria;Methylococcales;Methylomonadaceae;Methylobacter	Mox_typeI	pmoA
ASV632	TACGGAGGGTGCGAGCGTTAATCGGAATTACTGGGCGTAAAGCGTGCGTAGGTGGTTCGTTAAGTCAGATGTGAAAGCCCTGGGCTCAACCTGGGAACTGCATTTGAAACTGGCGGACTAGAGTTTAGTAGAGGGGAGTGGAATTTCAGGTGTAGCGGTGAAATGCGTAGATATCTGAAGGAACACCAGTGGCGAAGGCGACTCCCTGGACTAGAACTGACGCTGAGGTACGAAAGCGTGGGTAGCAAACAGGATTAGATACCCTGGTAGTCCACGCCGTAAACGATGTCAACTAGCCGTTGGTCCTATTTACAGGATTAGTGGCGCAGCTAACGCATTAAGTTGACCGCCTGGGGAGTACGGCCGCAAGGTTA	Bacteria;Proteobacteria;Gammaproteobacteria;Methylococcales;Methylomonadaceae;Methylobacter	Mox_typeI	pmoA
ASV3451	TACGGAGGGTGCGAGCGTTAATCGGAATTACTGGGCGTAAAGCGTGCGTAGGTGGTTCGTTAAGTCAGATGTGAAAGCCCTGGGCTCAACCTGGGAACTGCATTTGAAACTGGCGGACTAGAGTTTGGTAGAGGGGAGTGGAATTTCAGGTGTAGCGGTGAAATGCGTAGATATCTGAAGGAACACCAGTGGCGAAGGCGACTCCCTGGACTAAAACTGACGCTGAGGTACGAAAGCGTGGGTAGCAAACAGGATTAGATACCCTGGTAGTCCACGCCGTAAACGATGTCGACTAGCCGTTGGTCCTATATACAGGATTAGTGGCGCAGCTAACGCATTAAGTCGACCGCCTGGGGAGTACGGCCGCAAGGTTA	Bacteria;Proteobacteria;Gammaproteobacteria;Methylococcales;Methylomonadaceae;Methylobacter	Mox_typeI	pmoA
ASV4015	TACGGAGGGTGCAAGCGTTAATCGGAATTACTGGGCGTAAAGCGTGCGTAGGCGGTTATTTAAGTCAGATGTGAAAGCCCCGGGCTTAACCTGGGAACTGCATTTGATACTGGGTAACTAGAGTTTAATAGAGGAGAGTGGAATTTCAGGTGTAGCGGTGAAATGCGTAGAGATCTGAAGGAACACCAGTGGCGAAGGCGACTCTCTGGATTAAAACTGACGCTGAGGTACGAAAGCGTGGGTAGCAAACAGGATTAGATACCCTGGTAGTCCACGCCGTAAACGATGTCAACTAGCCGTTGGGCCTTTTTACAGGCTTAGTGGCGCAGCTAACGCATTAAGTTGACCGCCTGGGGAGTACGGCCGCAAGGTTA	Bacteria;Proteobacteria;Gammaproteobacteria;Methylococcales;Methylomonadaceae;Methylobacter	Mox_typeI	pmoA
ASV4033	TACGGAGGGTGCGAGCGTTAATCGGAATTACTGGGCGTAAAGCGTGCGTAGGCGGTTCGTTAAGTCAGATGTGAAAGCCCCGGGCTCAACCTGGGAACTGCATTTGAAACTGGCGGACTAGAGTTTAGTAGAGGGGAGTGGAATTTCAGGTGTAGCGGTGAAATGCGTAGATATCTGAAGGAACACCAGTGGCGAAGGCGACTCCCTGGACTAGAACTGACGCTGAGGTACGAAAGCGTGGGTAGCAAACAGGATTAGATACCCTGGTAGTCCACGCCGTAAACGATGTCAACTAGCCGTTGGTCCTATTTACAGGATTAGTGGCGCAGCTAACGCATTAAGTTGACCGCCTGGGGAGTACGGCCGCAAGGTTA	Bacteria;Proteobacteria;Gammaproteobacteria;Methylococcales;Methylomonadaceae;Methylobacter	Mox_typeI	pmoA
ASV4199	TACGGAGGGTGCGAGCGTTAATCGGAATTACTGGGCGTAAAGCGTGCGTAGGCGGTTCGTTAAGTCAGATGTGAAAGCCCTGGGCTCAACCTGGGAACTGCATTTGAAACTGGCGGACTAGAGTTTAGTAGAGGGGAGTGGAATTTCAGGTGTAGCGGTGAAATGCGTAGATATCTGAAGGAACACCAGTGGCGAAGGCGACTCCCTGGACTAGAACTGACGCTGAGGTACGAAAGCGTGGGTAGCAAACAGGATTAGATACCCTGGTAGTCCACGCCGTAAACGATGTCAACTAGCCGTTGGTCCTATATACAGGATTAGTGGCGCAGCTAACGCATTAAGTTGACCGCCTGGGGAGTACGGCCGCAAGGTTA	Bacteria;Proteobacteria;Gammaproteobacteria;Methylococcales;Methylomonadaceae;Methylobacter	Mox_typeI	pmoA
ASV5205	TACGGAGGGTGCGAGCGTTAATCGGAATTACTGGGCGTAAAGCGTGCGTAGGCGGTTCGTTAAGTCAGATGTGAAAGCCCTGGGCTCAACCTGGGAACTGCATTTGAAACTGGCGGACTAGAGTTTAGTAGAGGGGAGTGGAATTTCAGGTGTAGCGGTGAAATGCGTAGATATCTGAAGGAACACCAGTGGCGAAGGCGACTCCCTGGACTAGAACTGACGCTGAGGTACGAAAGCGTGGGTAGCAAACAGGATTAGATACCCTGGTAGTCCACGCCGTAAACGATGTCAACTAGCCGTTGGGCCTATTTACAGGTTTAGTGGCGCAGCTAACGCATTAAGTTGACCGCCTGGGGAGTACGGCCGCAAGGTTA	Bacteria;Proteobacteria;Gammaproteobacteria;Methylococcales;Methylomonadaceae;Methylobacter	Mox_typeI	pmoA
ASV5537	TACGGAGGGTGCGAGCGTTAATCGGAATTACTGGGCGTAAAGCGTGCGTAGGCGGTTAATTAAGTCAGATGTGAAAGCCCCGGGCTTAACCTGGGAACGGCATTTGATACTGGTTAACTAGAGTTTAGTAGAGGGGAGTGGAATTTCAGGTGTAGCGGTGAAATGCGTAGATATCTGAAGGAACACCAGTGGCGAAGGCGACTCCCTGGACTAGAACTGACGCTGAGGTACGAAAGCGTGGGTAGCAAACAGGATTAGATACCCTGGTAGTCCACGCCGTAAACGATGTCAACTAGCCGTTGGTCCTATTTACAGGATTAGTGGCGCAGCTAACGCATTAAGTTGACCGCCTGGGGAGTACGGCCGCAAGGTTA	Bacteria;Proteobacteria;Gammaproteobacteria;Methylococcales;Methylomonadaceae;Methylobacter	Mox_typeI	pmoA
ASV5965	TACGGAGGGTGCGAGCGTTAATCGGAATTACTGGGCGTAAAGCGTGCGTAGGCGGTTCGTTAAGTCAGATGTGAAAGCCCCGGGCTTAACCTGGGAACGGCATTTGATACTGGCGGACTCGAGTTTAATAGAGGGGAGTGGAATTTCAGGTGTAGCGGTGAAATGCGTAGAGATCTGAAGGAACACCAGTGGCGAAGGCGACTCCCTGGATTAAAACTGACGCTGAGGTACGAAAGCGTGGGTAGCAAACAGGATTAGATACCCTGGTAGTCCACGCCGTAAACGATGTCAACTAGCCGTTGGTCCAATATATAGGATTAGTGGCGCAGCTAACGCATTAAGTTGACCGCCTGGGGAGTACGGCCGCAAGGTTA	Bacteria;Proteobacteria;Gammaproteobacteria;Methylococcales;Methylomonadaceae;Methylobacter	Mox_typeI	pmoA
ASV6482	TACGGAGGGTGCGAGCGTTAATCGGAATTACTGGGCGTAAAGCGTGCGTAGGCGGTTGTTTAAGTCAGATGTGAAAGCCCCGGGCTTAACCTGGGAACTGCATTTGATACTGGGCAACTAGAGTTGAGTAGAGGGGAGTGGAATTTCAGGTGTAGCGGTGAAATGCGTAGATATCTGAAGGAACACCAGTGGCGAAGGCGACTCCCTGGACTCAAACTGACGCTGAGGTACGAAAGCGTGGGTAGCAAACAGGATTAGATACCCTGGTAGTCCACGCCGTAAACGATGTCAACTAGCCGTTGGTCCTATTTACAGGATTAGTGGCGCAGCTAACGCATTAAGTTGACCGCCTGGGGAGTACGGCCGCAAGGTTA	Bacteria;Proteobacteria;Gammaproteobacteria;Methylococcales;Methylomonadaceae;Methylobacter	Mox_typeI	pmoA
ASV9801	TACGGAGGGTGCGAGCGTTAATCGGAATTACTGGGCGTAAAGCGTGCGTAGGTGGTTCGTTAAGTCAGATGTGAAAGCCCTGGGCTCAACCTGGGAACGGCATTTGAAACTGGCGGACTAGAGTTTAGTAGAGGGGAGTGGAATTTCAGGTGTAGCGGTGAAATGCGTAGATATCTGAAGGAACACCAGTGGCGAAGGCGACTCCCTGGACTAGAACTGACGCTGAGGTACGAAAGCGTGGGTAGCAAACAGGATTAGATACCCTGGTAGTCCACGCCGTAAACGATGTCAACTAGCCGTTGGTCCTATTTACAGGATTAGTGGCGCAGCTAACGCATTAAGTTGACCGCCTGGGGAGTACGGCCGCAAGGTTA	Bacteria;Proteobacteria;Gammaproteobacteria;Methylococcales;Methylomonadaceae;Methylobacter	Mox_typeI	pmoA
ASV9886	TACGGAGGGTGCGAGCGTTAATCGGAATTACTGGGCGTAAAGCGTGCGTAGGCGGTTCGTTAAGTCAGATGTGAAAGCCCTGGGCTCAACCTGGGAACTGCATTTGAAACTGGCGGACTAGAGTTTAGTAGAGGGGAGTGGAATTTCAGGTGTAGCGGTGAAATGCGTAGATATCTGAAGGAACACCAGTGGCGAAGGCGACTCCCTGGACTAGAACTGACGCTGAGGTACGAAAGCGTGGGTAGCAAACAGGATTAGATACCCTGGTAGTCCACGCTGTAAACGATGTCGACTAGCCGTTGGTCCTATTTACAGGATTAGTGGCGCAGCTAACGCATTAAGTCGACCGCCTGGGGAGTACGGCCGCAAGGTTA	Bacteria;Proteobacteria;Gammaproteobacteria;Methylococcales;Methylomonadaceae;Methylobacter	Mox_typeI	pmoA
ASV10860	TACGGAGGGTGCGAGCGTTAATCGGAATTACTGGGCGTAAAGCGTGCGTAGGCGGTTAATTAAGTCAGATGTGAAAGCCCCGGGCTTAACCTGGGAACGGCATTTGATACTGGTTAACTAGAGTTTAGTAGAGGGGAGTGGAATTTCAGGTGTAGCGGTGAAATGCGTAGATATCTGAAGGAACACCAGTGGCGAAGGCGACTCCCTGGACTAAAACTGACGCTGAGGTACGAAAGCGTGGGTAGCAAACAGGATTAGATACCCTGGTAGTCCACGCCGTAAACGATGTCAACTAGCCGTTGGTCCTATTTACAGGATTAGTGGCGCAGCTAACGCATTAAGTTGACCGCCTGGGGAGTACGGCCGCAAGGTTA	Bacteria;Proteobacteria;Gammaproteobacteria;Methylococcales;Methylomonadaceae;Methylobacter	Mox_typeI	pmoA
ASV12141	TACGGAGGGTGCAAGCGTTAATCGGAATTACTGGGCGTAAAGCGTGCGTAGGTGGTTCGTTAAGTCAGATGTGAAAGCCCTGGGCTCAACCTGGGAACGGCATTTGAAACTGGCGGACTAGAGTTTAGTAGAGGGGAGTGGAATTTCAGGTGTAGCGGTGAAATGCGTAGATATCTGAAGGAACACCAGTGGCGAAGGCGACTCCCTGGACTAGAACTGACGCTGAGGTACGAAAGCGTGGGTAGCAAACAGGATTAGATACCCTGGTAGTCCACGCCGTAAACGATGTCAACTAGCCGTTGGTCCTATTTACAGGATTAGTGGCGCAGCTAACGCATTAAGTTGACCGCCTGGGGAGTACGGCCGCAAGGTTA	Bacteria;Proteobacteria;Gammaproteobacteria;Methylococcales;Methylomonadaceae;Methylobacter	Mox_typeI	pmoA
ASV13417	TACGGAGGGTGCGAGCGTTAATCGGAATTACTGGGCGTAAAGCGTGCGTAGGCGGTTGTCTAAGTCAGATGTGAAAGCCCCGGGCTTAACCTGGGAACTGCATTTGATACTGGATGACTAGAGTTTAATAGAGGAGAGTGGAATTTCAGGTGTAGCGGTGAAATGCGTAGAGATCTGAAGGAACACCAGTGGCGAAGGCGACTCTCTGGATTAAAACTGACGCTGAGGTACGAAAGCGTGGGTAGCAAACAGGATTAGATACCCTGGTAGTCCACGCCGTAAACGATGTCAACTAGCCGTTGGGCCTTTTAACAGGCTTAGTGGCGCAGCTAACGCATTAAGTTGACCGCCTGGGGAGTACGGCCGCAAGGTTA	Bacteria;Proteobacteria;Gammaproteobacteria;Methylococcales;Methylomonadaceae;Methylobacter	Mox_typeI	pmoA
ASV138	TACGGAGGGTGCGAGCGTTAATCGGAATTACTGGGCGTAAAGCGTGCGTAGGCGGCGCGCCAAGTCAGGTGTGAAAGCCCCGGGCTCAACCTGGGAACTGCATCTGAAACTGGCGGGCTAGAGTTGGGTAGAGGTAAGTGGAATTTCAGGTGTAGCGGTGAAATGCGTAGATATCTGAAGGAACACCAGTGGCGAAGGCGGCTTACTGGACCCAAACTGACGCTGAGGTACGAAAGCGTGGGTAGCAAACAGGATTAGATACCCTGGTAGTCCACGCCGTAAACGATGTCGACTAGCCGTTGGCCCTATATACAGGGTTAGTGGCGCAGCTAACGCATTAAGTCGACCGCCTGGGGAGTACGGCCGCAAGGTTA	Bacteria;Proteobacteria;Gammaproteobacteria;Methylococcales;Methylomonadaceae;Methyloglobulus	Mox_typeI	pmoA
ASV2641	TACGGAGGGTGCGAGCGTTAATCGGAATTACTGGGCGTAAAGCGTGCGCAGGCGGTATTTTAAGTCAGATGTGAAAGCCCCGGGCTCAACCTGGGAACGGCATTTGAAACTGGGACACTAGAGTTGGGTAGAGGAAAGTGGAATTCCGGGTGTAGCGGTGAAATGCGTAGATATCCGGAGGAACACCAGTGGCGAAGGCGACTTTCTGGACCCGAACTGACGCTGAGGCACGAAAGCGTGGGTAGCAAACAGGATTAGATACCCTGGTAGTCCACGCCGTAAACGATGTCGACTAGCCGTTGGGCCCTTAGGGGCTCAGTGGCGCAGCCAACGCATTAAGTCGACCGCCTGGGGAGTACGGCCGCAAGGTTA	Bacteria;Proteobacteria;Gammaproteobacteria;Methylococcales;Methylomonadaceae;Methyloglobulus	Mox_typeI	pmoA
ASV6204	TACGGAGGGTGCGAGCGTTAATCGGAATTACTGGGCGTAAAGCGTGCGCAGGCGGCGCACCAAGCCAGGCGTGAAAGCCCCGGGCTCAACCTGGGAACTGCGCCTGGGACTGGTGTGCTGGAGTCGGGTAGAGGCAGGCGGAATTCCGGGTGTAGCGGTGAAATGCGTAGATATCCGGAGGAACACCAGTGGCGAAGGCGGCCTGCTGGGCCCAGACTGACGCTGAGGCACGAAAGCGTGGGTAGCAAACAGGATTAGATACCCTGGTAGTCCACGCCGTAAACGATGTCGACTAGCCGTTGGCCCCTTATGGGGGTTAGTGGCGCAGCCAACGCATTAAGTCGACCGCCTGGGGAGTACGGCCGCAAGGTTA	Bacteria;Proteobacteria;Gammaproteobacteria;Methylococcales;Methylomonadaceae;Methyloglobulus	Mox_typeI	pmoA
ASV7803	TACGGAGGGTGCGAGCGTTAATCGGAATTACTGGGCGTAAAGCGTGCGCAGGCGGCGCACCAAGCCAGGCGTGAAAGCCCCGGGCTCAACCTGGGAACTGCGCCTGGGACTGGTGCGCTGGAGTCGGGTAGAGGCAGGCGGAATTCCGGGTGTAGCGGTGAAATGCGTAGATATCCGGAGGAACACCAGTGGCGAAGGCGGCCTGCTGGGCCCAGACTGACGCTGAGGCACGAAAGCGTGGGTAGCAAACAGGATTAGATACCCTGGTAGTCCACGCCGTAAACGATGTCGACTAGCCGTTGGCCCCTTATGGGGGTTAGTGGCGCAGCCAACGCATTAAGTCGACCGCCTGGGGAGTACGGCCGCAAGGTTA	Bacteria;Proteobacteria;Gammaproteobacteria;Methylococcales;Methylomonadaceae;Methyloglobulus	Mox_typeI	pmoA
ASV7945	TACGGAGGGTGCGAGCGTTAATCGGAATTACTGGGCGTAAAGCGTGCGTAGGCGGCCTGCCAAGCCAGGTGTGAAAGCCCCGGGCTCAACCTGGGAACGGCACTTGGAACTGGCAAGCTAGAGTTGGGTAGAGGGGAGTGGAATTTCAGGTGTAGCGGTGAAATGCGTAGATATCTGAAGGAACACCAGTGGCGAAGGCGGCTCCCTGGACCCAAACTGACGCTGAGGTACGAAAGCGTGGGTAGCAAACAGGATTAGATACCCTGGTAGTCCACGCCGTAAACGATGTCGACTAGCCGTTGGGCCCTTCTAGGGCTTAGTGGCGCAGCTAACGCATTAAGTCGACCGCCTGGGGAGTACGGCCGCAAGGTTA	Bacteria;Proteobacteria;Gammaproteobacteria;Methylococcales;Methylomonadaceae;Methyloglobulus	Mox_typeI	pmoA
ASV22412	TACGGAGGGTGCGAGCGTTAATCGGAATTACTGGGCGTAAAGCGTGCGTAGGCGGCCTGCCAAGCCAGGTGTGAAAGCCCCGGGCTCAACCTGGGAACGGCACTTGGAACTGGCAAGCTAGAGTTGGGTAGAGGGGAGTGGAATTTCAGGTGTAGCGGTGAAATGCGTAGATATCTGAAGGAACACCAGTGGCGAAGGCGGCTCCCTGGACCCAAACTGACGCTGAGGTACGAAAGCGTGGGTAGCAAACAGGATTAGATACCCTGGTAGTCCACGCTGTAAACGATGTCGACTAGCCGTTGGGCTCTTATGGAGTTTAGTGGCGCAGCTAACGCATTAAGTCGACCGCCTGGGGAGTACGGCCGCAAGGTTA	Bacteria;Proteobacteria;Gammaproteobacteria;Methylococcales;Methylomonadaceae;Methyloglobulus	Mox_typeI	pmoA
ASV12279	TACGGAGGGTGCAAGCGTTAATCGGAATTACTGGGCGTAAAGCGTGCGTAGGCGGCTGTTTAAGTCAGATGTGAAAGCCCCGGGCTTAACCTGGGAACGGCATTTGATACTGGGCAGCTAGAGTTTGATAGAGGAGAGGGGAATTTCAGGTGTAGCGGTGAAATGCGTAGAGATCTGAAGGAACACCAGTGGCGAAGGCGCCTCTCTGGATTAAAACTGACGCTGAGGTACGAAAGCGTGGGTAGCAAACAGGATTAGATACCCTGGTAGTCCACGCCGTAAACGATGTCAACTAGCCGTTGGTCTTATTCGTAAGATAAGTGGCGTAGCTAACGCGATAAGTTGACCGCCTGGGGAGTACGGCCGCAAGGTTA	Bacteria;Proteobacteria;Gammaproteobacteria;Methylococcales;Methylomonadaceae;Methylomicrobium	Mox_typeI	pmoA
ASV112	TACGGAGGGTGCAAGCGTTAATCGGAATTACTGGGCGTAAAGCGTGCGTAGGCGGTTATTTAAGTCAGATGTGAAAGCCCCGGGCTTAACCTGGGAACTGCATTTGATACTGGATGACTAGAGTTGAGTAGAGGAGAGTGGAATTTCAGGTGTAGCGGTGAAATGCGTAGAGATCTGAAGGAACACCAGTGGCGAAGGCGGCTCTCTGGACTCAAACTGACGCTGAGGTACGAAAGCGTGGGTAGCAAACAGGATTAGATACCCTGGTAGTCCACGCCGTAAACGATGTCAACTAACCGTTGGGCGCTTTAAGTGCTTAGTGGTGGAGCTAACGTATTAAGTTGACCGCCTGGGGAGTACGGCCGCAAGGCTA	Bacteria;Proteobacteria;Gammaproteobacteria;Methylococcales;Methylomonadaceae;Methylomonas	Mox_typeI	pmoA, mmoX
ASV703	TACGGAGGGTGCAAGCGTTAATCGGAATTACTGGGCGTAAAGCGTGCGTAGGCGGTTGTTTAAGTCAGATGTGAAAGCCCTGGGCTTAACCTGGGAACTGCATTTGATACTGGGCAACTAGAGTTTAGTAGAGGGGAGTGGAATTTCAGGTGTAGCGGTGAAATGCGTAGAGATCTGAAGGAACACCAGTGGCGAAGGCGGCTCCCTGGACTAAAACTGACGCTGAGGTACGAAAGCGTGGGTAGCAAACAGGATTAGATACCCTGGTAGTCCACGCCGTAAACGATGTCAACTAACTGTTGGGTTCTTAAAGAACTTAGTAGTGGAGCTAACGTATTAAGTTGACCGCCTGGGGAGTACGGCCGCAAGGCTA	Bacteria;Proteobacteria;Gammaproteobacteria;Methylococcales;Methylomonadaceae;Methylomonas	Mox_typeI	pmoA, mmoX
ASV3836	TACGGAGGGTGCAAGCGTTAATCGGAATTACTGGGCGTAAAGCGTGCGTAGGCGGCTTGTTCAGTCAGATGTGAAAGCCCCGGGCTTAACCTGGGAACTGCATTTGATACTGGCAGGCTAGAGTTTAGTAGAGGGGAGTGGAATTTCAGGTGTAGCGGTGAAATGCGTAGAGATCTGAAGGAACACCAGTGGCGAAGGCGGCTCCCTGGACTAAAACTGACGCTGAGGTACGAAAGCGTGGGTAGCAAACAGGATTAGATACCCTGGTAGTCCACGCCGTAAACGATGTCAACTAACTGTTGGGTTCTTAAAGAACTTAGTAGTGGAGCTAACGTATTAAGTTGACCGCCTGGGGAGTACGGCCGCAAGGCTA	Bacteria;Proteobacteria;Gammaproteobacteria;Methylococcales;Methylomonadaceae;Methylomonas	Mox_typeI	pmoA, mmoX
ASV4980	TACGGAGGGTGCAAGCGTTAATCGGAATTACTGGGCGTAAAGCGTGCGTAGGCGGTTTTTTAAGTCAGATGTGAAAGCCCTGGGCTTAACCTGGGAACTGCATTTGATACTGGGAAACTAGAGTTGAGTAGAGGAGAGTGGAATTTCAGGTGTAGCGGTGAAATGCGTAGAGATCTGAAGGAACACCAGTGGCGAAGGCGGCTCTCTGGACTCAAACTGACGCTGAGGTACGAAAGCGTGGGTAGCAAACAGGATTAGATACCCTGGTAGTCCACGCCGTAAACGATGTCAACTAACCGTTGGGTTCTTAAAGAACTTAGTGGTGGAGCTAACGTATTAAGTTGACCGCCTGGGGAGTACGGCCGCAAGGCTA	Bacteria;Proteobacteria;Gammaproteobacteria;Methylococcales;Methylomonadaceae;Methylomonas	Mox_typeI	pmoA, mmoX
ASV6429	TACGGAGGGTGCAAGCGTTAATCGGAATTACTGGGCGTAAAGCGTGCGTAGGCGGCTTGTTCAGTCAGATGTGAAAGCCCTGGGCTTAACCTGGGAACTGCATTTGATACTGGCAGGCTAGAGTTTAGTAGAGGGGAGTGGAATTTCAGGTGTAGCGGTGAAATGCGTAGAGATCTGAAGGAACACCAGTGGCGAAGGCGGCTCCCTGGACTAAAACTGACGCTGAGGTACGAAAGCGTGGGTAGCAAACAGGATTAGATACCCTGGTAGTCCACGCCGTAAACGATGTCAACTAACCGTTGGGTTCTTAAAGAACTTAGTGGTGGAGCTAACGTATTAAGTTGACCGCCTGGGGAGTACGGCCGCAAGGCTA	Bacteria;Proteobacteria;Gammaproteobacteria;Methylococcales;Methylomonadaceae;Methylomonas	Mox_typeI	pmoA, mmoX
ASV9441	TACGGAGGGTGCAAGCGTTAATCGGAATTACTGGGCGTAAAGCGTGCGTAGGCGGTTATTTAAGTCAGATGTGAAAGCCCTGGGCTTAACCTGGGAACTGCATTTGATACTGGATGACTAGAGTTGAGTAGAGGAGAGTGGAATTTCAGGTGTAGCGGTGAAATGCGTAGAGATCTGAAGGAACACCAGTGGCGAAGGCGGCTCTCTGGACTCAAACTGACGCTGAGGTACGAAAGCGTGGGTAGCAAACAGGATTAGATACCCTGGTAGTCCACGCCGTAAACGATGTCAACTAACCGTTGGGTTCTTAAAGAACTTAGTGGTGGAGCTAACGTATTAAGTTGACCGCCTGGGGAGTACGGCCGCAAGGCTA	Bacteria;Proteobacteria;Gammaproteobacteria;Methylococcales;Methylomonadaceae;Methylomonas	Mox_typeI	pmoA, mmoX
ASV10268	TACGGAGGGTGCAAGCGTTAATCGGAATTACTGGGCGTAAAGCGTGCGTAGGCGGTTTTTTAAGTCAGATGTGAAAGCCCTGGGCTTAACCTGGGAACTGCATTTGATACTGGGAAACTAGAGTTGAGTAGAGGAGAGTGGAATTTCAGGTGTAGCGGTGAAATGCGTAGAGATCTGAAGGAACACCAGTGGCGAAGGCGGCTCTCTGGACTCAAACTGACGCTGAGGTACGAAAGCGTGGGTAGCAAACAGGATTAGATACCCTGGTAGTCCACGCCGTAAACGATGTCAACTAACCGTTGGGTTCTTAAAGAACTTAGTGGTGGAGCTAACGTATTAAGTTGACCGCCTGGGGAGTACGGTCGCAAGACTA	Bacteria;Proteobacteria;Gammaproteobacteria;Methylococcales;Methylomonadaceae;Methylomonas	Mox_typeI	pmoA, mmoX
ASV10357	TACGGAGGGTGCAAGCGTTAATCGGAATTACTGGGCGTAAAGCGTGCGTAGGCGGCTTGTTCAGTCAGATGTGAAAGCCCTGGGCTTAACCTGGGAACTGCATTTGATACTGGCAGGCTAGAGTTTAGTAGAGGGGAGTGGAATTTCAGGTGTAGCGGTGAAATGCGTAGAGATCTGAAGGAACACCAGTGGCGAAGGCGGCTCCCTGGACTAAAACTGACGCTGAGGTACGAAAGCGTGGGTAGCAAACAGGATTAGATACCCTGGTAGTCCACGCCGTAAACGATGTCAACTAACTGTTGGGTTCTTAAAGAACTTAGTAGTGGAGCTAACGTATTAAGTTGACCGCCTGGGGAGTACGGCCGCAAGGCTA	Bacteria;Proteobacteria;Gammaproteobacteria;Methylococcales;Methylomonadaceae;Methylomonas	Mox_typeI	pmoA, mmoX
ASV13718	TACGGAGGGTGCAAGCGTTAATCGGAATTACTGGGCGTAAAGCGTGCGTAGGCGGTTATTTAAGTCAGATGTGAAAGCCCTGGGCTTAACCTGGGAACTGCATTTGATACTGGATGACTAGAGTTTAGTAGAGGGGAGTGGAATTTCAGGTGTAGCGGTGAAATGCGTAGAGATCTGAAGGAACACCAGTGGCGAAGGCGGCTCCCTGGACTAAAACTGACGCTGAGGTACGAAAGCGTGGGTAGCAAACAGGATTAGATACCCTGGTAGTCCACGCCGTAAACGATGTCAACTAACCGTTGGGTTCTTAAAGAACTTAGTGGTGGAGCTAACGTATTAAGTTGACCGCCTGGGGAGTACGGCCGCAAGGCTA	Bacteria;Proteobacteria;Gammaproteobacteria;Methylococcales;Methylomonadaceae;Methylomonas	Mox_typeI	pmoA, mmoX
ASV18126	TACGGAGGGTGCGAGCGTTAATCGGAATTACTGGGCGTAAAGCGTGCGTAGGCGGTTATGTAAGTCAGATGTGAAAGCCCTGGGCTTAACCTGGGAACTGCATTTGATACTGTGTGACTAGAGTTGAGTAGAGGAGAGTGGAATTTCAGGTGTAGCGGTGAAATGCGTAGAGATCTGAAGGAACACCAGTGGCGAAGGCGGCTCTCTGGACTCAAACTGACGCTGAGGTACGAAAGCGTGGGTAGCAAACAGGATTAGATACCCTGGTAGTCCACGCCGTAAACGATGTCAACTAACCGTTGGGTTCTTAAAGAACTTAGTGGTGGAGCTAACGTATTAAGTTGACCGCCTGGGGAGTACGGCCGCAAGGCTA	Bacteria;Proteobacteria;Gammaproteobacteria;Methylococcales;Methylomonadaceae;Methylomonas	Mox_typeI	pmoA, mmoX
ASV23912	TACGGAGGGTGCAAGCGTTAATCGGAATTACTGGGCGTAAAGCGTGCGTAGGCGGTTTTTTAAGTCAGATGTGAAAGCCCTGGGCTTAACCTGGGAACTGCATTTGATACTGGGAAACTAGAGTTGAGTAGAGGAGAGTGGAATTTCAGGTGTAGCGGTGAAATGCGTAGAGATCTGAAGGAACACCAGTGGCGAAGGCGGCTCTCTGGACTCAAACTGACGCTGAGGTACGAAAGCGTGGGTAGCAAACAGGATTAGATACCCTGGTAGTCCACGCCGTAAACGATGTCAACTAACCGTTGGGCGCTTTAAGTGCTTAGTGGTGGAGCTAACGTATTAAGTTGACCGCCTGGGGAGTACGGCCGCAAGGCTA	Bacteria;Proteobacteria;Gammaproteobacteria;Methylococcales;Methylomonadaceae;Methylomonas	Mox_typeI	pmoA, mmoX
ASV28	TACGGAGGGTGCGAGCGTTAATCGGAATTACTGGGCGTAAAGCGTGCGTAGGCGGCCCGTTAAGTCAGATGTGAAAGCCCCGGGCTCAACCTGGGAACTGCATTTGAAACTGGCGGGCTAGAGTTTGGTAGAGGGGAGCGGAATTTCAGGTGTAGCGGTGAAATGCGTAGATATCTGAAGGAACACCAGTGGCGAAGGCGGCTCCCTGGACCAGAACTGACGCTGAGGTACGAAAGCGTGGGTAGCAAACAGGATTAGATACCCTGGTAGTCCACGCCGTAAACGATGTCGACTAGCCGTTGGGCCCTTCATGGGTTTAGTGGCGCAGCTAACGCATTAAGTCGACCGCCTGGGGAGTACGGCCGCAAGGTTA	Bacteria;Proteobacteria;Gammaproteobacteria;Methylococcales;Methylomonadaceae;Methylovulum	Mox_typeI	pmoA, mmoX
ASV346	TACGGAGGGTGCGAGCGTTAATCGGAATTACTGGGCGTAAAGCGTGCGTAGGCGGCCCGTCAAGTCAGATGTGAAAGCCCCGGGCTCAACCTGGGAACGGCATTTGAAACTGGCGGGCTAGAGTTTGGGAGAGGTAAGTGGAATTTCAGGTGTAGCGGTGAAATGCGTAGAGATCTGAAGGAACACCAGTGGCGAAGGCGACTTACTGGCCCAAAACTGACGCTGAGGTACGAAAGCGTGGGTAGCAAACAGGATTAGATACCCTGGTAGTCCACGCCGTAAACGATGCCGACTAGCCGTTGGCTCCAATTATGGGGTAAGTGGCGCAGCTAACGCGATAAGTCGGCCGCCTGGGGAGTACGGCCGCAAGGTTA	Bacteria;Proteobacteria;Gammaproteobacteria;Methylococcales;Methylomonadaceae;Methylovulum	Mox_typeI	pmoA, mmoX
ASV665	TACGGAGGGTGCGAGCGTTAATCGGAATTACTGGGCGTAAAGCGTGCGTAGGCGGCCCGTCAAGTCAGATGTGAAAGCCCCGGGCTCAACCTGGGAACGGCATTTGAAACTGGCGGGCTAGAGTTTGGGAGAGGTAAGTGGAATTTCAGGTGTAGCGGTGAAATGCGTAGAGATCTGAAGGAACACCAGTGGCGAAGGCGACTTACTGGCCCAAAACTGACGCTGAGGTACGAAAGCGTGGGTAGCAAACAGGATTAGATACCCTGGTAGTCCACGCCGTAAACGATGCCGACTAGCCGTTGGCCCCAATTATGGGGTAAGTGGCGCAGCTAACGCGATAAGTCGGCCGCCTGGGGAGTACGGCCGCAAGGTTA	Bacteria;Proteobacteria;Gammaproteobacteria;Methylococcales;Methylomonadaceae;Methylovulum	Mox_typeI	pmoA, mmoX
ASV1823	TACGGAGGGTGCAAGCGTTAATCGGAATTACTGGGCGTAAAGCGTGCGTAGGCGGCCCGTCAAGTCAGATGTGAAAGCCCCGGGCTCAACCTGGGAACGGCATTTGAAACTGGCGGGCTAGAGTTTGGGAGAGGTAAGTGGAATTTCAGGTGTAGCGGTGAAATGCGTAGAGATCTGAAGGAACACCAGTGGCGAAGGCGACTTACTGGCCCAAAACTGACGCTGAGGTACGAAAGCGTGGGTAGCAAACAGGATTAGATACCCTGGTAGTCCACGCCGTAAACGATGCCGACTAGCCGTTGGCCCCAATTATGGGGTAAGTGGCGCAGCTAACGCGATAAGTCGGCCGCCTGGGGAGTACGGCCGCAAGGTTA	Bacteria;Proteobacteria;Gammaproteobacteria;Methylococcales;Methylomonadaceae;Methylovulum	Mox_typeI	pmoA, mmoX
ASV10011	TACGGAGGGTGCAAGCGTTAATCGGAATTACTGGGCGTAAAGCGTGCGTAGGCGGCCCGTTAAGTCAGATGTGAAAGCCCCGGGCTCAACCTGGGAACTGCATTTGAAACTGGCGGGCTAGAGTTAGGTAGAGGGGAGTGGAATTTCAGGTGTAGCGGTGAAATGCGTAGAGATCTGAAGGAACACCAGTGGCGAAGGCGACTCCCTGGACCCAAACTGACGCTGAGGTACGAAAGCGTGGGTAGCAAACAGGATTAGATACCCTGGTAGTCCACGCCGTAAACGATGTCAACTAGCCGTTGGGCCCAATTATGGGTTTAGTGGCGCAGCTAACGCATTAAGTTGACCGCCTGGGGAGTACGGCCGCAAGGTTA	Bacteria;Proteobacteria;Gammaproteobacteria;Methylococcales;Methylomonadaceae;Methylovulum	Mox_typeI	pmoA, mmoX
ASV14	TACGGAGGGTGCAAGCGTTAATCGGAATTACTGGGCGTAAAGCGTGCGTAGGCGGCTCGTTAAGTCAGATGTGAAAGCCCTGGGCTCAACCTGGGAACTGCATTTGAAACTGGCGAGCTAGAGTTTAAGAGAGGTAAGTGGAATTTCAGGTGTAGCGGTGAAATGCGTAGAGATCTGAAGGAACACCAGTGGCGAAGGCGACTTACTGGCTTAAAACTGACGCTGAGGTACGAAAGCGTGGGTAGCAAACAGGATTAGATACCCTGGTAGTCCACGCCGTAAACGATGTCAACTAGCCGTTGGCTCTCTTTGAGAGTTAGTGGCGCAGCTAACGCATTAAGTTGACCGCCTGGGGAGTACGGCCGCAAGGTTA	Bacteria;Proteobacteria;Gammaproteobacteria;Methylococcales;Methylomonadaceae;NA	Mox_typeI	pmoA
ASV69	TACGGAGGGTGCAAGCGTTAATCGGAATTACTGGGCGTAAAGCGTGCGTAGGCGGCTCGTTAAGTCAGATGTGAAAGCCCTGGGCTCAACCTGGGAACTGCATTTGAAACTGGCGAGCTAGAGTTTGAGAGAGGTAAGTGGAATTTCAGGTGTAGCGGTGAAATGCGTAGAGATCTGAAGGAACACCAGTGGCGAAGGCGACTTACTGGCTTAAAACTGACGCTGAGGTACGAAAGCGTGGGTAGCAAACAGGATTAGATACCCTGGTAGTCCACGCCGTAAACGATGTCAACTAGCCGTTGGCTCTCTTCGAGAGTTAGTGGCGCAGCTAACGCATTAAGTTGACCGCCTGGGGAGTACGGCCGCAAGGTTA	Bacteria;Proteobacteria;Gammaproteobacteria;Methylococcales;Methylomonadaceae;NA	Mox_typeI	pmoA
ASV93	TACGGAGGGTGCAAGCGTTAATCGGAATTACTGGGCGTAAAGCGTGCGTAGGCGGCTCGTTAAGTCAGATGTGAAAGCCCTGGGCTCAACCTGGGAACTGCATTTGAAACTGGCGAGCTAGAGTTTGAGAGAGGTAAGTGGAATTTCAGGTGTAGCGGTGAAATGCGTAGAGATCTGAAGGAACACCAGTGGCGAAGGCGACTTACTGGCTTAAAACTGACGCTGAGGTACGAAAGCGTGGGTAGCAAACAGGATTAGATACCCTGGTAGTCCACGCCGTAAACGATGTCAACTAGCCGTTGGCTCTCTTTGAGAGTTAGTGGCGCAGCTAACGCATTAAGTTGACCGCCTGGGGAGTACGGCCGCAAGGTTA	Bacteria;Proteobacteria;Gammaproteobacteria;Methylococcales;Methylomonadaceae;NA	Mox_typeI	pmoA
ASV106	TACGGAGGGTGCAAGCGTTAATCGGAATTACTGGGCGTAAAGCGTGCGTAGGCGGCTTTTTAAGTCAGATGTGAAAGCCCTGGGCTTAACCTGGGAACTGCATTTGAAACTGGAAGGCTAGAGTTGAGTAGAGGAGAGTGGAATTTCAGGTGTAGCGGTGAAATGCGTAGATATCTGAAGGAACACCAGTGGCGAAGGCGACTCTCTGGACTCAAACTGACGCTGAGGTACGAAAGCGTGGGTAGCAAACAGGATTAGATACCCTGGTAGTCCACGCTGTAAACGATGTCAACTAACCGTTGGGTCTCTTTGAGATTTAGTGGTGGAGCTAACGCATTAAGTTGACCGCCTGGGGAGTACGGCCGCAAGGTTA	Bacteria;Proteobacteria;Gammaproteobacteria;Methylococcales;Methylomonadaceae;NA	Mox_typeI	pmoA
ASV964	TACGGAGGGTGCGAGCGTTAATCGGAATTACTGGGCGTAAAGCGTGCGTAGGCGGCCCGTTAAGTCAGATGTGAAAGCCCTGGGCTCAACCTGGGAACTGCATTTGAAACTGGCGGGCTAGAGTTTGGTAGAGGGGAGTGGAATTTCAGGTGTAGCGGTGAAATGCGTAGATATCTGAAGGAACACCAGTGGCGAAGGCGACTCCCTGGACCAGAACTGACGCTGAGGTACGAAAGCGTGGGTAGCAAACAGGATTAGATACCCTGGTAGTCCACGCCGTAAACGATGTCAACTAGCCGTTGGGCCTATTTACAGGTTTAGTGGCGCAGCTAACGCATTAAGTTGACCGCCTGGGGAGTACGGCCGCAAGGTTA	Bacteria;Proteobacteria;Gammaproteobacteria;Methylococcales;Methylomonadaceae;NA	Mox_typeI	pmoA
ASV1321	TACGGAGGGTGCAAGCGTTAATCGGAATTACTGGGCGTAAAGCGTGCGTAGGCGGTTCGTTAAGTCAGATGTGAAAGCCCTGGGCTCAACCTGGGAACGGCATTTGAAACTGGCGAACTAGAGTTTGGTAGAGGGGAGTGGAATTTCAGGTGTAGCGGTGAAATGCGTAGATATCTGAAGGAACACCAGTGGCGAAGGCGACTCCCTGGACTAAAACTGACGCTGAGGTACGAAAGCGTGGGTAGCAAACAGGATTAGATACCCTGGTAGTCCACGCCGTAAACGATGTCAACTAGCCGTTGGGTCTTTTGTTAGACTTAGTGGCGCAGCTAACGCATTAAGTTGACCGCCTGGGGAGTACGGCCGCAAGGTTA	Bacteria;Proteobacteria;Gammaproteobacteria;Methylococcales;Methylomonadaceae;NA	Mox_typeI	pmoA
ASV2724	TACGGAGGGTGCGAGCGTTAATCGGAATTACTGGGCGTAAAGCGTGCGTAGGCGGCCCGTTAAGTCAGATGTGAAAGCCCCGGGCTCAACCTGGGAACTGCATTTGAAACTGGCGGGCTAGAGTTTGGTAGAGGGGAGCGGAATTTCAGGTGTAGCGGTGAAATGCGTAGATATCTGAAGGAACACCAGTGGCGAAGGCGGCTCCCTGGACCAGAACTGACGCTGAGGTACGAAAGCGTGGGTAGCAAACAGGATTAGATACCCTGGTAGTCCACGCCGTAAACGATGTCAACTAGCCGTTGGCCCTATATACAGGGTTAGTGGCGCAGCTAACGCATTAAGTTGACCGCCTGGGGAGTACGGCCGCAAGGTTA	Bacteria;Proteobacteria;Gammaproteobacteria;Methylococcales;Methylomonadaceae;NA	Mox_typeI	pmoA
ASV4564	TACGGAGGGTGCAAGCGTTAATCGGAATTACTGGGCGTAAAGCGTGCGTAGGCGGCCCGTTAAGTCAGATGTGAAAGCCCTGGGCTCAACCTGGGAACTGCATTTGAAACTGGCGGGCTAGAGTTTGGTAGAGGGGAGTGGAATTTCAGGTGTAGCGGTGAAATGCGTAGATATCTGAAGGAACACCAGTGGCGAAGGCGACTCCCTGGACCAGAACTGACGCTGAGGTACGAAAGCGTGGGTAGCAAACAGGATTAGATACCCTGGTAGTCCACGCCGTAAACGATGTCGACTAGCCGTTGGCCCTATATACAGGGTTAGTGGCGCAGCTAACGCATTAAGTCGACCGCCTGGGGAGTACGGCCGCAAGGTTA	Bacteria;Proteobacteria;Gammaproteobacteria;Methylococcales;Methylomonadaceae;NA	Mox_typeI	pmoA
ASV5032	TACGGAGGGTGCAAGCGTTAATCGGAATTACTGGGCGTAAAGCGTGCGTAGGCGGCTTGTTAAGTCAGATGTGAAAGCCCCGGGCTTAACCTGGGAACTGCATTTGAAACTGGCAGGCTAGAGTTGGGTAGAGGGGAGCGGAATTTCAGGTGTAGCGGTGAAATGCGTAGATATCTGAAGGAACACCAGTGGCGAAGGCGGCTCCCTGGATCCAAACTGACGCTGAGGTACGAAAGCGTGGGTAGCAAACAGGATTAGATACCCTGGTAGTCCACGCCGTAAACGATGTCGACTAGCCGTTGGCCCTATTTACAGGGTTAGTGGCGCAGCTAACGCATTAAGTCGACCGCCTGGGGAGTACGGCCGCAAGGTTA	Bacteria;Proteobacteria;Gammaproteobacteria;Methylococcales;Methylomonadaceae;NA	Mox_typeI	pmoA
ASV6043	TACGGAGGGTGCAAGCGTTAATCGGAATTACTGGGCGTAAAGCGTGCGTAGGCGGCTTTTTAAGTCAGATGTGAAAGCCCTGGGCTTAACCTGGGAACTGCATTTGAAACTGGAAGGCTAGAGTTGAGTAGAGGAGAGTGGAATTTCAGGTGTAGCGGTGAAATGCGTAGATATCTGAAGGAACACCAGTGGCGAAGGCGACTCTCTGGACTCAAACTGACGCTGAGGTACGAAAGCGTGGGTAGCAAACAGGATTAGATACCCTGGTAGTCCACGCCGTAAACGATGTCAACTAACCGTTGGGTCTCTTTGAGACTTAGTGGTGGAGCTAACGCATTAAGTTGACCGCCTGGGGAGTACGGCCGCAAGGTTA	Bacteria;Proteobacteria;Gammaproteobacteria;Methylococcales;Methylomonadaceae;NA	Mox_typeI	pmoA
ASV6733	TACGGAGGGTGCGAGCGTTAATCGGAATTACTGGGCGTAAAGCGTGCGTAGGTGGTTTGTTAAGTCAGATGTGAAAGCCCCGGGCTTAACCTGGGAACGGCATTTGAAACTGATAGACTAGAGTTGGGTAGAGGGGAGTGGAATTTCAGGTGTAGCGGTGAAATGCGTAGATATCTGAAGGAACACCAGTGGCGAAGGCGGCTCCCTGGACCCAAACTGACGCTGAGGCACGAAAGCGTGGGTAGCAAACAGGATTAGATACCCTGGTAGTCCACGCCGTAAACGATGTCAACTAGCCGTTGGCCCTTTCTCAAGGGCAAGTGGCGCAGCTAACGCATTAAGTTGACCGCCTGGGGAGTACGGCCGCAAGGTTA	Bacteria;Proteobacteria;Gammaproteobacteria;Methylococcales;Methylomonadaceae;NA	Mox_typeI	pmoA
ASV13567	TACGGAGGGTGCGAGCGTTAATCGGAATTACTGGGCGTAAAGCGTGCGTAGGCGGCCCGTAAAGTCAGATGTGAAAGCCCCGGGCTCAACCTGGGAACTGCATTTGAAACTGGCGGGCTAGAGTTTGGTAGAGGGGAGCGGAATTTCAGGTGTAGCGGTGAAATGCGTAGATATCTGAAGGAACACCAGTGGCGAAGGCGGCTCCCTGGACCAGAACTGACGCTGAGGTACGAAAGCGTGGGTAGCAAACAGGATTAGATACCCTGGTAGTCCACGCCGTAAACGATGTCAACTAGCCGTTGGCCCTATATACAGGGTTAGTGGCGCAGCTAACGCATTAAGTTGACCGCCTGGGGAGTACGGCCGCAAGGTTA	Bacteria;Proteobacteria;Gammaproteobacteria;Methylococcales;Methylomonadaceae;NA	Mox_typeI	pmoA
ASV23571	TACGTAGGGTGCAAGCGTTAATCGGAATTACTGGGCGTAAAGCGTGCGCAGGCGGTTATGTAAGACAGTTGTGAAATCCCCGGGCTCAACCTGGGGACTGCATCTGTGACTGCATAGCTAGAGTACGGTAGAGGGGGATGGAATTCCGCGTGTAGCGGTGAAATGCGTAGATATCTGAAGGAACACCAGTGGCGAAGGCGACTTACTGGACTCAAACTGACGCTGAGGTACGAAAGCGTGGGTAGCAAACAGGATTAGATACCCTGGTAGTCCACGCCGTAAACGATGTCAACTAGCCGTTGGTCCTATATACAGGATTAGTGGCGCAGCTAACGCATTAAGTTGACCGCCTGGGGAGTACGGCCGCAAGGTTA	Bacteria;Proteobacteria;Gammaproteobacteria;Methylococcales;Methylomonadaceae;NA	Mox_typeI	pmoA
ASV24045	TACGGAGGGTGCGAGCGTTAATCGGAATTACTGGGCGTAAAGCGTGCGTAGGCGGTTGTTTAAGTCAGATGTGAAAGCCCCGGGCTTAACCTGGGAACTGCATTTGATACTGGGCAACTAGAGTTGAGTAGAGGGGAGTGGAATTTCAGGTGTAGCGGTGAAATGCGTAGATATCTGAAGGAACACCAGTGGCGAAGGCGACTCCCTGGACTCAAACTGACGCTGAGGTACGAAAGCGTGGGTAGCAAACAGGATTAGATACCCTGGTAGTCCACGCTGTAAACGATGTCAACTAGCCGTTGGTCCTATTTACAGGATTAGTGGCGCAGCTAACGCATTAAGTTGACCGCCTGGGGAGTACGGCCGCAAGGTTA	Bacteria;Proteobacteria;Gammaproteobacteria;Methylococcales;Methylomonadaceae;NA	Mox_typeI	pmoA
ASV1598	TACGGAGGGTGCGAGCGTTAATCGGAATTACTGGGCGTAAAGCGTGCGTAGGCGGTTATTTAAGTCAGATGTGAAAGCCCCGGGCTCAACTTGGGAACGGCATTTGATACTGAGTAACTGGAGTTTGGGAGAGGCAAGTGGAATTTCAGGTGTAGCGGTGAAATGCGTAGATATCTGAAGGAACACCAGTGGCGAAGGCGACTTGCTGGCCTAAAACTGACGCTGAGGCACGAAAGCATGGGTAGCAAACAGGATTAGATACCCTGGTAGTCCATGCCGTAAACGATGTCAACTAACTGTTGGGTTTCCTCGTGAAACTTAGTGGTGGAGCTAACGTATTAAGTTGACCGCCTGGGGAGTACGGTCGCAAGACTA	Bacteria;Proteobacteria;Gammaproteobacteria;Methylococcales;Methylomonadaceae;pLW-20	Mox_typeI	pmoA
ASV2859	TACGGAGGGTGCGAGCGTTAATCGGAATTACTGGGCGTAAAGAGTGCGTAGGCGGTTATTTAAGTCAGATGTGAAAGCCCCGGGCTTAACCTGGGAACGGCATTTGATACTGGGTAACTCGAGTTTAGGAGAGGCAAGTGGAATTTCAGGTGTAGCGGTGAAATGCGTAGAGATCTGAAGGAACACCAGTGGCGAAGGCGACTTGCTGGCCTAAAACTGACGCTGAGGCACGAAAGCATGGGTAGCAAACAGGATTAGATACCCTGGTAGTCCATGCCGTAAACGATGTCAACTAACCGTTGGGTTTCTTTGAAACTTAGTGGTGGAGCTAACGTATTAAGTTGACCGCCTGGGGAGTACGGTCGCAAGACTA	Bacteria;Proteobacteria;Gammaproteobacteria;Methylococcales;Methylomonadaceae;pLW-20	Mox_typeI	pmoA
ASV3106	TACGGAGGGTGCGAGCGTTAATCGGAATTACTGGGCGTAAAGCGTGCGTAGGCGGTTATTTAAGTCAGATGTGAAAGCCCCGGGCTCAACTTGGGAACGGCATTTGATACTGAGTAACTGGAGTTTGGGAGAGGCAAGTGGAATTTCAGGTGTAGCGGTGAAATGCGTAGAGATCTGAAGGAACACCAGTGGCGAAGGCGACTTGCTGGCCTAAAACTGACGCTGAGGCACGAAAGCATGGGTAGCAAACAGGATTAGATACCCTGGTAGTCCATGCCGTAAACGATGTCAACTAACTGTTGGGTTTCCTCGTGAAACTTAGTGGTGGAGCTAACGTATTAAGTTGACCGCCTGGGGAGTACGGTCGCAAGACTA	Bacteria;Proteobacteria;Gammaproteobacteria;Methylococcales;Methylomonadaceae;pLW-20	Mox_typeI	pmoA
ASV5936	TACGGAGGGTGCGAGCGTTAATCGGAATTACTGGGCGTAAAGAGTGCGTAGGCGGTTATTTAAGTCAGATGTGAAAGCCCCGGGCTTAACCTGGGAACGGCATTTGATACTGGGTAACTCGAGTTTGGGAGAGGCAAGTGGAATTTCAGGTGTAGCGGTGAAATGCGTAGAGATCTGAAGGAACACCAGTGGCGAAGGCGACTTGCTGGCCTAAAACTGACGCTGAGGCACGAAAGCATGGGTAGCAAACAGGATTAGATACCCTGGTAGTCCATGCCGTAAACGATGTCAACTAACCGTTGGGTTTCTTTGAAACTTAGTGGTGGAGCTAACGTATTAAGTTGACCGCCTGGGGAGTACGGTCGCAAGACTA	Bacteria;Proteobacteria;Gammaproteobacteria;Methylococcales;Methylomonadaceae;pLW-20	Mox_typeI	pmoA
ASV7914	TACGGAGGGTGCGAGCGTTAATCGGAATTACTGGGCGTAAAGAGTGCGTAGGCGGTTATTTAAGTCAGATGTGAAAGCCCCGGGCTTAACCTGGGAACGGCATTTGATACTGGGTAACTCGAGTTTAGGAGAGGCAAGTGGAATTTCAGGTGTAGCGGTGAAATGCGTAGAGATCTGAAGGAACACCAGTGGCGAAGGCGACTTGCTGGCCTAAAACTGACGCTGAGGCACGAAAGCATGGGTAGCAAACAGGATTAGATACCCTGGTAGTCCATGCCGTAAACGATGTCAACTAACCGTTGGGTTTCTTTGAAACTTAGTGGTGGAGCTAACGTATTAAGTTGACCGCCTGGGGAGTACGGCCGCAAGGCTA	Bacteria;Proteobacteria;Gammaproteobacteria;Methylococcales;Methylomonadaceae;pLW-20	Mox_typeI	pmoA
ASV14057	TACGGAGGGTGCGAGCGTTAATCGGAATTACTGGGCGTAAAGAGTGCGTAGGCGGTTATTTAAGTCAGATGTGAAAGCCCCGGGCTTAACCTGGGAACGGCATTTGATACTGGGTAACTCGAGTTTGGGAGAGGCAAGTGGAATTTCAGGTGTAGCGGTGAAATGCGTAGAGATCTGAAGGAACACCAGTGGCGAAGGCGACTTGCTGGCCTAAAACTGACGCTGAGGCACGAAAGCATGGGTAGCAAACAGGATTAGATACCCTGGTAGTCCATGCCGTAAACGATGTCAACTAACCGTTGGGTTTCTTTGAAACTTAGTGGTGGAGCTAACGTATTAAGTTGACCGCCTGGGGAGTACGGCCGCAAGGCTA	Bacteria;Proteobacteria;Gammaproteobacteria;Methylococcales;Methylomonadaceae;pLW-20	Mox_typeI	pmoA
ASV14966	TACGGAGGGTGCGAGCGTTAATCGGAATTACTGGGCGTAAAGCGTGCGTAGGTGGTGATTTAAGTCAGATGTGAAAGCCCTGGGCTTAACCTGGGAACGGCATTTGATACTGGGTCGCTAGAGTTTGGGAGAGGTAAGTGGAATTTCAGGTGTAGCGGTGAAATGCGTAGATATCTGAAGGAACACCAGTGGCGAAGGCGACTTACTGGCCTAAAACTGACGCTGAGGCACGAAAGCATGGGGAGCAAACAGGATTAGATACCCTGGTAGTCCATGCCGTAAACGATGTCAACTAACCGTTGGGTTTCTTTGAAACTTAGTGGTGGAGCTAACGTATTAAGTTGACCGCCTGGGGAGTACGGTCGCAAGACTA	Bacteria;Proteobacteria;Gammaproteobacteria;Methylococcales;Methylomonadaceae;pLW-20	Mox_typeI	pmoA
ASV15591	TACGGAGGGTGCGAGCGTTAATCGGAATTACTGGGCGTAAAGCGTGCGTAGGTGGTGATTTAAGTCAGATGTGAAAGCCCTGGGCTTAACCTGGGAACGGCATTTGATACTGGGTCGCTAGAGTTTGGGAGAGGTAAGTGGAATTTCAGGTGTAGCGGTGAAATGCGTAGATATCTGAAGGAACACCAGTGGCGAAGGCGGCTTACTGGCCTAAAACTGACGCTGAGGCACGAAAGCATGGGGAGCAAACAGGATTAGATACCCTGGTAGTCCATGCCGTAAACGATGTCAACTAACCGTTGGGTTTCTTTGAAACTTAGTGGTGGAGCTAACGTATTAAGTTGACCGCCTGGGGAGTACGGTCGCAAGACTA	Bacteria;Proteobacteria;Gammaproteobacteria;Methylococcales;Methylomonadaceae;pLW-20	Mox_typeI	pmoA
ASV18215	TACGGAGGGTGCGAGCGTTAATCGGAATTACTGGGCGTAAGGCGTGCGTAGGCGGTTATTTAAGTCAGATGTGAAAGCCCCGGGCTCAACTTGGGAACGGCATTTGATACTGAGTAACTGGAGTTTGGGAGAGGCAAGTGGAATTTCAGGTGTAGCGGTGAAATGCGTAGATATCTGAAGGAACACCAGTGGCGAAGGCGACTTGCTGGCCTAAAACTGACGCTGAGGCACGAAAGCATGGGTAGCAAACAGGATTAGATACCCTGGTAGTCCATGCCGTAAACGATGTCAACTAACTGTTGGGTTTCCTCGTGAAACTTAGTGGTGGAGCTAACGTATTAAGTTGACCGCCTGGGGAGTACGGTCGCAAGACTA	Bacteria;Proteobacteria;Gammaproteobacteria;Methylococcales;Methylomonadaceae;pLW-20	Mox_typeI	pmoA
ASV7680	TACGAAGGGGGCTAGCGTTGCTCGGAATCACTGGGCGTAAAGCGCACGTAGGCGGATCTTTAAGTCAGGGGTGAAATCCCAAGGCTCAACCTTGGAACTGCCTTTGATACTGGGGATCTCGAGTCCGGAAGAGGTGAGTGGAACTGCGAGTGTAGAGGTGAAATTCGTAGATATTCGCAAGAACACCAGTGGCGAAGGCGGCTCACTGGTCCGGTACTGACGCTGAGGTGCGAAAGCGTGGGGAGCAAACAGGATTAGATACCCTGGTAGTCCACGCCGTAAACGATGAATGCTAGCCGTTGGGGAGCTTGCTCTTCAGTGGCGCAGCTAACGCTTTAAGCATTCCGCCTGGGGAGTACGGTCGCAAGATTA	Bacteria;Proteobacteria;Alphaproteobacteria;Rhizobiales;Beijerinckiaceae;alphaI cluster	Mox_typeII	pmoA, mmoX
ASV7802	TACGAAGGGGGCTAGCGTTGTTCGGAATCACTGGGCGTAAAGCGCACGTAGGCGGATCTTTAAGTCAGAGGTGAAATCCCAAGGCTCAACCTTGGAACTGCCTTTGATACTGGAGATCTTGAGTCCGGGAGAGGTGAGTGGAACTGCGAGTGTAGAGGTGAAATTCGTAGATATTCGCAAGAACACCAGTGGCGAAGGCGGCTCACTGGCCCGGTACTGACGCTGAGGTGCGAAAGCGTGGGGAGCAAACAGGATTAGATACCCTGGTAGTCCACGCCGTAAACGATGAATGCCAGCCGTTAGGCAGCTTGCTGCTTAGTGGCGCAGCTAACGCTTTAAGCATTCCGCCTGGGGAGTACGGTCGCAAGATTA	Bacteria;Proteobacteria;Alphaproteobacteria;Rhizobiales;Beijerinckiaceae;alphaI cluster	Mox_typeII	pmoA, mmoX
ASV10982	TACGAAGGGGGCTAGCGTTGCTCGGAATCACTGGGCGTAAAGCGCACGTAGGCGGATCTTTAAGTCAGGGGTGAAATCCCAAGGCTCAACCTTGGAACTGCCTTTGATACTGGGGATCTCGAGTCCGGAAGAGGTGAGTGGAACTGCGAGTGTAGAGGTGAAATTCGTAGATATTCGCAAGAACACCAGTGGCGAAGGCGGCTCACTGGTCCGGTACTGACGCTGAGGTGCGAAAGCGTGGGGAGCAAACAGGATTAGATACCCTGGTAGTCCACGCCGTAAACGATGGATGCTAGCCGTTGGACAGCTTGCTGTTCAGTGGCGCAGGTAACCCTTTAAGCATCCCGCCTGGGGAGTACGGTCGCAAGATTA	Bacteria;Proteobacteria;Alphaproteobacteria;Rhizobiales;Beijerinckiaceae;alphaI cluster	Mox_typeII	pmoA, mmoX
ASV12458	TACGAAGGGGGCTAGCGTTGTTCGGATTTACTGGGCGTAAAGCGCACGTAGGCGGATCTTTAAGTCAGAGGTGAAATCCCAAGGCTCAACCTTGGAACTGCCTTTGATACTGGAGATCTTGAGTCCGGGAGAGGTGAGTGGAACTGCGAGTGTAGAGGTGAAATTCGTAGATATTCGCAAGAACACCAGTGGCGAAGGCGGCTCACTGGCCCGGAACTGACGCTGAGGTGCGAAAGCGTGGGGAGCAAACAGGATTAGATACCCTGGTAGTCCACGCCGTAAACGATGAATGCCAGCCGTTAGGCAGCTTGCTGCTTAGTGGCGCAGCTAACGCTTTAAGCATTCCGCCTGGGGAGTACGGTCGCAAGATTA	Bacteria;Proteobacteria;Alphaproteobacteria;Rhizobiales;Beijerinckiaceae;alphaI cluster	Mox_typeII	pmoA, mmoX
ASV18931	TACGAAGGGGGCTAGCGTTGCTCGGAATCACTGGGCGTAAAGCGCACGTAGGCGGATCTTTAAGTCAGAGGTGAAATCCCAAGGCTCAACCTTGGAACTGCCTTTGATACTGGGGATCTCGAGTCCGGAAGAGGTGAGTGGAACTGCGAGTGTAGAGGTGAAATTCGTAGATATTCGCAAGAACACCAGTGGCGAAGGCGGCTCACTGGTCCGGTACTGACGCTGAGGTGCGAAAGCGTGGGGAGCAAACAGGATTAGATACCCTGGTAGTCCACGCCGTAAACGATGAATGCTAGCCGTTGGGGAGCTTGCTCTTCAGTGGCGCAGCTAACGCTTTAAGCATTCCGCCTGGGGAGTACGGTCGCAAGATTA	Bacteria;Proteobacteria;Alphaproteobacteria;Rhizobiales;Beijerinckiaceae;alphaI cluster	Mox_typeII	pmoA, mmoX
ASV4208	TACGAAGGGGGCTAGCGTTGCTCGGAATCACTGGGCGTAAAGGGCGCGTAGGCGGCCATTCAAGTCGGGGGTGAAAGCCTGTGGCTCAACCACAGAATTGCCTTCGATACTGTTTGGCTTGAGTTTGGTAGAGGTTGGTGGAACTGCGAGTGTAGAGGTGAAATTCGTAGATATTCGCAAGAACACCAGTGGCGAAGGCGGCCAACTGGACCAATACTGACGCTGAGGCGCGAAAGCGTGGGGAGCAAACAGGATTAGATACCCTGGTAGTCCACGCCGTAAACGATGAATGCTAGCTGTTGGGGTGCTTGCACCTCAGTAGCGCAGCTAACGCTTTAAGCATTCCGCCTGGGGAGTACGGTCGCAAGATTA	Bacteria;Proteobacteria;Alphaproteobacteria;Rhizobiales;Beijerinckiaceae;Methylobacterium-Methylorubrum	Mox_typeII	pmoA, mmoX
ASV5489	TACGAAGGGGGCTAGCGTTGCTCGGAATCACTGGGCGTAAAGGGCGCGTAGGCGGCCATTCAAGTCGGGGGTGAAAGCCTGTGGCTCAACCACAGAATTGCCTTCGATACTGTTTGGCTTGAGTTTGGTAGAGGTTGGTGGAACTGCGAGTGTAGAGGTGAAATTCGTAGATATTCGCAAGAACACCAGTGGCGAAGGCGGCCAACTGGACCAACACTGACGCTGAGGCGCGAAAGCGTGGGGAGCAAACAGGATTAGATACCCTGGTAGTCCACGCCGTAAACGATGAATGCTAGCTGTTGGGGTGCTTGCACCTCAGTAGCGCAGCTAACGCTTTAAGCATTCCGCCTGGGGAGTACGGTCGCAAGATTA	Bacteria;Proteobacteria;Alphaproteobacteria;Rhizobiales;Beijerinckiaceae;Methylobacterium-Methylorubrum	Mox_typeII	pmoA, mmoX
ASV8427	TACGAAGGGGGCTAGCGTTGCTCGGAATCACTGGGCGTAAAGGGCGCGTAGGCGGCCGATTAAGTCGGGGGTGAAAGCCTGTGGCTCAACCACAGAATTGCCTTCGATACTGGTTGGCTTGAGACCGGAAGAGGACAGCGGAACTGCGAGTGTAGAGGTGAAATTCGTAGATATTCGCAAGAACACCAGTGGCGAAGGCGGCTGTCTGGTCCGGTTCTGACGCTGAGGCGCGAAAGCGTGGGGAGCAAACAGGATTAGATACCCTGGTAGTCCACGCCGTAAACGATGAATGCCAGCCGTTGGCCTGCTTGCAGGTCAGTGGCGCCGCTAACGCATTAAGCATTCCGCCTGGGGAGTACGGTCGCAAGATTA	Bacteria;Proteobacteria;Alphaproteobacteria;Rhizobiales;Beijerinckiaceae;Methylobacterium-Methylorubrum	Mox_typeII	pmoA, mmoX
ASV9807	TACGAAGGGGGCTAGCGTTGCTCGGAATCACTGGGCGTAAAGGGCGCGTAGGCGGCCATTCAAGTCGGGGGTGAAAGCCTGTGGCTCAACCACAGAATTGCCTTCGATACTGTTTGGCTTGAGTATGGTAGAGGTTGGTGGAACTGCGAGTGTAGAGGTGAAATTCGTAGATATTCGCAAGAACACCGGTGGCGAAGGCGGCCAACTGGACCATTACTGACGCTGAGGCGCGAAAGCGTGGGGAGCAAACAGGATTAGATACCCTGGTAGTCCACGCCGTAAACGATGAATGCCAGCTGTTGGGGTGCTTGCACCTCAGTAGCGCAGCTAACGCTTTAAGCATTCCGCCTGGGGAGTACGGTCGCAAGATTA	Bacteria;Proteobacteria;Alphaproteobacteria;Rhizobiales;Beijerinckiaceae;Methylobacterium-Methylorubrum	Mox_typeII	pmoA, mmoX
ASV11456	TACGAAGGGGGCTAGCGTTGCTCGGAATCACTGGGCGTAAAGGGCGCGTAGGCGGCCATTCAAGTCGGGGGTGAAAGCCTGTGGCTCAACCACAGAATTGCCTTCGATACTGTTTGGCTTGAGACCGGAAGAGGTCAGTGGAACTGCGAGTGTAGAGGTGAAATTCGTAGATATTCGCAAGAACACCAGTGGCGAAGGCGGCTGACTGGTCCGGTTCTGACGCTGAGGCGCGAAAGCGTGGGGAGCAAACAGGATTAGATACCCTGGTAGTCCACGCCGTAAACGATGAATGCCAGCTGTTGGGGTGCTTGCACTTCAGTAGCGCAGCTAACGCTTTAAGCATTCCGCCTGGGGAGTACGGTCGCAAGATTA	Bacteria;Proteobacteria;Alphaproteobacteria;Rhizobiales;Beijerinckiaceae;Methylobacterium-Methylorubrum	Mox_typeII	pmoA, mmoX
ASV19032	TACGAAGGGGGCTAGCGTTGCTCGGAATCACTGGGCGTAAAGGGCGCGTAGGCGGCCGATTAAGTCGGGGGTGAAAGCCTGTGGCTCAACCACAGAATTGCCTTCGATACTGGTTGGCTTGAGACCGGAAGAGGACAGTGGAACTGCGAGTGTAGAGGTGAAATTCGTAGATATTCGCAAGAACACCAGTGGCGAAGGCGGCTGTCTGGTCCGGTTCTGACGCTGAGGCGCGAAAGCGTGGGGAGCAAACAGGATTAGATACCCTGGTAGTCCACGCCGTAAACGATGAATGCCAGCCGTTGGCCTGCTTGCAGGTCAGTGGCGCCGCTAACGCATTAAGCATTCCGCCTGGGGAGTACGGTCGCAAGATTA	Bacteria;Proteobacteria;Alphaproteobacteria;Rhizobiales;Beijerinckiaceae;Methylobacterium-Methylorubrum	Mox_typeII	pmoA, mmoX
ASV19270	TACGAAGGGGGCTAGCGTTGCTCGGAATCACTGGGCGTAAAGGGCGCGTAGGCGGCGTTTTAAGTCGGGGGTGAAAGCCTGTGGCTCAACCACAGAATGGCCTTCGATACTGGGACGCTTGAGTATGGTAGAGGTTGGTGGAACTGCGAGTGTAGAGGTGAAATTCGTAGATATTCGCAAGAACACCGGTGGCGAAGGCGGCCAACTGGACCATTACTGACGCTGAGGCGCGAAAGCGTGGGGAGCAAACAGGATTAGATACCCTGGTAGTCCACGCCGTAAACGATGAATGCCAGCTGTTGGGGTGCTTGCACCTCAGTAGCGCAGCTAACGCTTTGAGCATTCCGCCTGGGGAGTACGGTCGCAAGATTA	Bacteria;Proteobacteria;Alphaproteobacteria;Rhizobiales;Beijerinckiaceae;Methylobacterium-Methylorubrum	Mox_typeII	pmoA, mmoX
ASV23904	TACGAAGGGGGCTAGCGTTGTTCGGAATCACTGGGCGTAAAGGGCGCGTAGGCGGCCGATCAAGTCGGGGGTGAAAGCCTGTGGCTTAACCACAGAATGGCCTTCGATACTGTTTGGCTTGAGACCGGAAGAGGTTAGTGGAACTGCGAGTGTAGAGGTGAAATTCGTAGATATTCGCAAGAACACCAGTGGCGAAGGCGGCTGACTGGTCCGGTTCTGACGCTGAGGCGCGAAAGCGTGGGGAGCAAACAGGATTAGATACCCTGGTAGTCCACGCCGTAAACGATGAATGCCAGCTGTTGGGGTGCTTGCACTTCAGTAGCGCAGCTAACGCTTTAAGCATTCCGCCTGGGGAGTACGGTCGCAAGATTA	Bacteria;Proteobacteria;Alphaproteobacteria;Rhizobiales;Beijerinckiaceae;Methylobacterium-Methylorubrum	Mox_typeII	pmoA, mmoX
ASV12282	TACGAAGGGGGCTAGCGTTGTTCGGATTTACTGGGCGTAAAGCGCACGTAGGCGGATCTTTAAGTCAGGGGTGAAATCCCGGGGCTCAACCTCGGAACTGCCTTTGATACTGGAGATCTCGAGTCCGGGAGAGGTGAGTGGAACTGCGAGTGTAGAGGTGAAATTCGTAGATATTCGCAAGAACACCAGTGGCGAAGGCGGCTCACTGGCCCGGTACTGACGCTGAGGTGCGAAAGCGTGGGGAGCAAACAGGATTAGATACCCTGGTAGTCCACGCCGTAAACGATGGATGCTAGCCGTTAGGCAGCTTGCTGTTTAGTGGCGCAGTTAACGCTTTAAGCATCCCGCCTGGGGAGTACGGTCGCAAGATTA	Bacteria;Proteobacteria;Alphaproteobacteria;Rhizobiales;Beijerinckiaceae;Methylocapsa	Mox_typeII	pmoA
ASV4107	TACGAAGGGGGCTAGCGTTGTTCGGATTTACTGGGCGTAAAGCGCACGTAGGCGGATCTTTAAGTCAGGGGTGAAATCCCGAGGCTCAACCTCGGAACTGCCTTTGATACTGGGGATCTCGAGTCCGGGAGAGGTGAGTGGAACTGCGAGTGTAGAGGTGAAATTCGTAGATATTCGCAAGAACACCAGTGGCGAAGGCGGCTCACTGGCCCGGTACTGACGCTGAGGTGCGAAAGCGTGGGGAGCAAACAGGATTAGATACCCTGGTAGTCCACGCCGTAAACGATGGATGCCAGCCGTTGGACAGCTTGCTGTTCAGTGGCGCAGTTAACGCTTTAAGCATCCCGCCTGGGGAGTACGGTCGCAAGATTA	Bacteria;Proteobacteria;Alphaproteobacteria;Rhizobiales;Beijerinckiaceae;Methylocella	Mox_typeII	mmoX
ASV16722	TACGAAGGGGGCTAGCGTTGTTCGGATTTACTGGGCGTAAAGCGCACGTAGGCGGATCTTTAAGTCAGGGGTGAAATCCCGAGGCTCAACCTCGGAACTGCCTTTGATACTGGGGATCTCGAGTCCGGGAGAGGTGAGTGGAACTGCGAGTGTAGAGGTGAAATTCGTAGATATTCGCAAGAACACCAGTGGCGAAGGCGGCTCACTGGCCCGGTACTGACGCTGAGGTGCGAAAGCGTGGGGAGCAAACAGGATTAGATACCCTGGTAGTCCACGCCGTAAACGATGGATGCTAGCCGTTAGGCAGCTTGCTGTTTAGTGGCGCAGTTAACGCTTTAAGCATCCCGCCTGGGGAGTACGGTCGCAAGATTA	Bacteria;Proteobacteria;Alphaproteobacteria;Rhizobiales;Beijerinckiaceae;Methylocella	Mox_typeII	mmoX
ASV20763	TACGAAGGGGGCTAGCGTTGTTCGGATTTACTGGGCGTAAAGCGCACGTAGGCGGATCTTTAAGTCAGGGGTGAAATCCCGAGGCTCAACCTCGGAACTGCCTTTGATACTGGGGATCTCGAGTCCGGGAGAGGTGAGTGGAACTGCGAGTGTAGAGGTGAAATTCGTAGATATTCGCAAGAACACCAGTGGCGAAGGCGGCTCACTGGCCCGGTACTGACGCTGAGGTGCGAAAGCGTGGGGAGCAAACAGGATTAGATACCCTGGTAGTCCACGCCGTAAACGATGGATGCTAGCCGTTGGACAGCTTGCTGTTCAGTGGCGCAGCTAACGCATTAAGCATCCCGCCTGGGGAGTACGGTCGCAAGATTA	Bacteria;Proteobacteria;Alphaproteobacteria;Rhizobiales;Beijerinckiaceae;Methylocella	Mox_typeII	mmoX
ASV24052	TACGAAGGGGGCTAGCGTTGTTCGGATTTACTGGGCGTAAAGCGCACGTAGGCGGATCTTTAAGTCAGGGGTGAAATCCCGAGGCTCAACCTCGGAACTGCCTTTGATACTGGGGATCTCGAGTCCGGGAGAGGTGAGTGGAACTGCGAGTGTAGAGGTGAAATTCGTAGATATTCGCAAGAACACCAGTGGCGAAGGCGGCTCACTGGCCCGGTACTGACGCTGAGGTGCGAAAGCGTGGGGAGCAAACAGGATTAGATACCCTGGTAGTCCACGCCGTAAACGATGGATGCTAGCCGTTGGTGGGTTTACCCTTCAGTGGCGCAGCTAACGCATTAAGCATCCCGCCTGGGGAGTACGGTCGCAAGATTA	Bacteria;Proteobacteria;Alphaproteobacteria;Rhizobiales;Beijerinckiaceae;Methylocella	Mox_typeII	mmoX
ASV165	TACGAAGGGGGCTAGCGTTGTTCGGATTTACTGGGCGTAAAGCGCACGTAGGCGGATTTTTAAGTCAGAGGTGAAATCCCAAGGCTCAACCTTGGAACTGCCTTTGATACTGGAAGTCTCGAGTCCGGGAGAGGTGAGTGGAACTGCGAGTGTAGAGGTGAAATTCGTAGATATTCGCAAGAACACCAGTGGCGAAGGCGGCTCACTGGCCCGGTACTGACGCTGAGGTGCGAAAGCGTGGGGAGCAAACAGGATTAGATACCCTGGTAGTCCACGCCGTAAACTATGGATGCTAGCCGTTGGGCAGCTTGCTGTTCAGTGGCGCAGCTAACGCTTTAAGCATCCCGCCTGGGGAGTACGGTCGCAAGATTA	Bacteria;Proteobacteria;Alphaproteobacteria;Rhizobiales;Beijerinckiaceae;Methylocystis	Mox_typeII	pmoA, mmoX
ASV641	TACGAAGGGGGCTAGCGTTGTTCGGAATCACTGGGCGTAAAGCGCACGTAGGCGGATCTTTAAGTCAGGGGTGAAATCCCGAGGCTCAACCTCGGAACTGCCTTTGATACTGGAGGTCTCGAGTCCGGGAGAGGTGAGTGGAACTGCGAGTGTAGAGGTGAAATTCGTAGATATTCGCAAGAACACCAGTGGCGAAGGCGGCTCACTGGCCCGGTACTGACGCTGAGGTGCGAAAGCGTGGGGAGCAAACAGGATTAGATACCCTGGTAGTCCACGCCGTAAACTATGGATGCTAGCCGTTGGGCAGCTTGCTGTTCAGTGGCGCAGCTAACGCTTTAAGCATCCCGCCTGGGGAGTACGGTCGCAAGATTA	Bacteria;Proteobacteria;Alphaproteobacteria;Rhizobiales;Beijerinckiaceae;Methylocystis	Mox_typeII	pmoA, mmoX
ASV969	TACGAAGGGGGCTAGCGTTGTTCGGATTTACTGGGCGTAAAGCGCACGTAGGCGGATTTTTAAGTCAGGGGTGAAATCCCAAGGCTCAACCTTGGAACTGCCTTTGATACTGGAAGTCTCGAGTCCGGGAGAGGTGAGTGGAACTGCGAGTGTAGAGGTGAAATTCGTAGATATTCGCAAGAACACCAGTGGCGAAGGCGGCTCACTGGCCCGGTACTGACGCTGAGGTGCGAAAGCGTGGGGAGCAAACAGGATTAGATACCCTGGTAGTCCACGCCGTAAACTATGGATGCTAGCCGTTGGGCAGCTTGCTGTTCAGTGGCGCAGCTAACGCTTTAAGCATCCCGCCTGGGGAGTACGGTCGCAAGATTA	Bacteria;Proteobacteria;Alphaproteobacteria;Rhizobiales;Beijerinckiaceae;Methylocystis	Mox_typeII	pmoA, mmoX
ASV1734	TACGAAGGGGGCTAGCGTTGTTCGGAATCACTGGGCGTAAAGCGCACGTAGGCGGATCTTTAAGTCAGGGGTGAAATCCCGAGGCTCAACCTCGGAACTGCCTTTGATACTGGAGGTCTCGAGTCCGGGAGAGGTGAGTGGAACTGCGAGTGTAGAGGTGAAATTCGTAGATATTCGCAAGAACACCAGTGGCGAAGGCGGCTCACTGGCCCGGAACTGACGCTGAGGTGCGAAAGCGTGGGGAGCAAACAGGATTAGATACCCTGGTAGTCCACGCCGTAAACGATGGATGCTAGCCGTTGGGGAGCTTGCTCTTCAGTGGCGCAGCTAACGCTTTAAGCATCCCGCCTGGGGAGTACGGTCGCAAGATTA	Bacteria;Proteobacteria;Alphaproteobacteria;Rhizobiales;Beijerinckiaceae;Methylocystis	Mox_typeII	pmoA, mmoX
ASV3531	TACGAAGGGGGCTAGCGTTGTTCGGATTTACTGGGCGTAAAGCGCACGTAGGCGGATCTTTAAGTCAGGGGTGAAATCCCGAGGCTCAACCTCGGAACTGCCTTTGATACTGGAGGTCTCGAGTCCGGGAGAGGTGAGTGGAACTGCGAGTGTAGAGGTGAAATTCGTAGATATTCGCAAGAACACCAGTGGCGAAGGCGGCTCACTGGCCCGGTACTGACGCTGAGGTGCGAAAGCGTGGGGAGCAAACAGGATTAGATACCCTGGTAGTCCACGCCGTAAACGATGGATGCTAGCCGTTGGGCAGCTTGCTGTTCAGTGGCGCAGCTAACGCTTTAAGCATCCCGCCTGGGGAGTACGGTCGCAAGATTA	Bacteria;Proteobacteria;Alphaproteobacteria;Rhizobiales;Beijerinckiaceae;Methylocystis	Mox_typeII	pmoA, mmoX
ASV5464	TACGAAGGGGGCTAGCGTTGTTCGGATTTACTGGGCGTAAAGCGCACGTAGGCGGATCTTTAAGTCAGGGGTGAAATCCCGAGGCTCAACCTCGGAACTGCCTTTGATACTGGAGGTCTCGAGTCCGGGAGAGGTGAGTGGAACTGCGAGTGTAGAGGTGAAATTCGTAGATATTCGCAAGAACACCAGTGGCGAAGGCGGCTCACTGGCCCGGTACTGACGCTGAGGTGCGAAAGCGTGGGGAGCAAACAGGATTAGATACCCTGGTAGTCCACGCCGTAAACGATGGATGCTAGCCGTTGGGGAGCTTGCTCTTCAGTGGCGCAGCTAACGCTTTAAGCATCCCGCCTGGGGAGTACGGTCGCAAGATTA	Bacteria;Proteobacteria;Alphaproteobacteria;Rhizobiales;Beijerinckiaceae;Methylocystis	Mox_typeII	pmoA, mmoX
ASV5885	TACGAAGGGGGCTAGCGTTGTTCGGATTTACTGGGCGTAAAGCGCACGTAGGCGGATCTTTAAGTCAGGGGTGAAATCCCGAGGCTCAACCTCGGAACTGCCTTTGATACTGGAGGTCTCGAGTCCGGGAGAGGTGAGTGGAACTGCGAGTGTAGAGGTGAAATTCGTAGATATTCGCAAGAACACCAGTGGCGAAGGCGGCTCACTGGCCCGGTACTGACGCTGAGGTGCGAAAGCGTGGGGAGCAAACAGGATTAGATACCCTGGTAGTCCACGCCGTAAACGATGGATGCTAGCCGTTGGACAGCTTGCTGTTCAGTGGCGCAGCTAACGCTTTAAGCATCCCGCCTGGGGAGTACGGTCGCAAGATTA	Bacteria;Proteobacteria;Alphaproteobacteria;Rhizobiales;Beijerinckiaceae;Methylocystis	Mox_typeII	pmoA, mmoX
ASV7207	TACGAAGGGGGCTAGCGTTGTTCGGAATCACTGGGCGTAAAGCGCACGTAGGCGGATCTTTAAGTCAGGGGTGAAATCCCGAGGCTCAACCTCGGAACTGCCTTTGATACTGGAGGTCTCGAGTCCGGGAGAGGTGAGTGGAACTGCGAGTGTAGAGGTGAAATTCGTAGATATTCGCAAGAACACCAGTGGCGAAGGCGGCTCACTGGCCCGGTACTGACGCTGAGGTGCGAAAGCGTGGGGAGCAAACAGGATTAGATACCCTGGTAGTCCACGCCGTAAACGATGGATGCTAGCCGTTGGACAGCTTGCTGTTCAGTGGCGCAGCTAACGCTTTAAGCATCCCGCCTGGGGAGTACGGTCGCAAGATTA	Bacteria;Proteobacteria;Alphaproteobacteria;Rhizobiales;Beijerinckiaceae;Methylocystis	Mox_typeII	pmoA, mmoX
ASV7263	TACGAAGGGGGCTAGCGTTGTTCGGATTTACTGGGCGTAAAGCGCACGTAGGCGGATCTTTAAGTCAGGGGTGAAATCCCGAGGCTCAACCTCGGAACTGCCTTTGATACTGGAGGTCTCGAGTCCGGGAGAGGTGAGTGGAACTGCGAGTGTAGAGGTGAAATTCGTAGATATTCGCAAGAACACCAGTGGCGAAGGCGGCTCACTGGCCCGGTACTGACGCTGAGGTGCGAAAGCGTGGGGAGCAAACAGGATTAGATACCCTGGTAGTCCACGCCGTAAACTATGGATGCTAGCCGTTGGGCAGCTTGCTGTTCAGTGGCGCAGCTAACGCTTTAAGCATCCCGCCTGGGGAGTACGGTCGCAAGATTA	Bacteria;Proteobacteria;Alphaproteobacteria;Rhizobiales;Beijerinckiaceae;Methylocystis	Mox_typeII	pmoA, mmoX
ASV8009	TACGAAGGGGGCTAGCGTTGTTCGGAATCACTGGGCGTAAAGCGCACGTAGGCGGATCTTTAAGTCAGGGGTGAAATCCCGAGGCTCAACCTCGGAACTGCCTTTGATACTGGAGGTCTCGAGTCCGGGAGAGGTGAGTGGAACTGCGAGTGTAGAGGTGAAATTCGTAGATATTCGCAAGAACACCAGTGGCGAAGGCGGCTCACTGGCCCGGTACTGACGCTGAGGTGCGAAAGCGTGGGGAGCAAACAGGATTAGATACCCTGGTAGTCCACGCCGTAAACGATGGATGCTAGCCGTTGGGCAGCTTGCTGTTCAGTGGCGCAGCTAACGCTTTAAGCATCCCGCCTGGGGAGTACGGTCGCAAGATTA	Bacteria;Proteobacteria;Alphaproteobacteria;Rhizobiales;Beijerinckiaceae;Methylocystis	Mox_typeII	pmoA, mmoX
ASV8351	TACGAAGGGGGCTAGCGTTGTTCGGATTTACTGGGCGTAAAGCGCACGTAGGCGGATCTTTAAGTCAGGGGTGAAATCCCGAGGCTCAACCTCGGAACTGCCTTTGATACTGGAGGTCTCGAGTCCGGGAGAGGTGAGTGGAACTGCGAGTGTAGAGGTGGAATTCGTAGATATTCGCAAGAACACCAGTGGCGAAGGCGGCTCACTGGCCCGGTACTGACGCTGAGGTGCGAAAGCGTGGGGAGCAAACAGGATTAGATACCCTGGTAGTCCACGCCGTAAACGATGGATGCTAGCCGTTGGGGAGCTTGCTCTTCAGTGGCGCAGCTAACGCTTTAAGCATCCCGCCTGGGGAGTACGGTCGCAAGATTA	Bacteria;Proteobacteria;Alphaproteobacteria;Rhizobiales;Beijerinckiaceae;Methylocystis	Mox_typeII	pmoA, mmoX
ASV11968	TACGAAGGGGGCTAGCGTTGTTCGGATTTACTGGGCGTAAAGCGCACGTAGGCGGATCTTTAAGTCAGGGGTGAAATCCCGAGGCTCAACCTCGGAACTGCCTTTGATACTGGGGATCTCGAGTCCGGGAGAGGTGAGTGGAACTGCGAGTGTAGAGGTGAAATTCGTAGATATTCGCAAGAACACCAGTGGCGAAGGCGGCTCACTGGCCCGGTACTGACGCTGAGGTGCGAAAGCGTGGGGAGCAAACAGGATTAGATACCCTGGTAGTCCACGCCGTAAACTATGGATGCTAGCCGTTGGGCAGCTTGCTGTTCAGTGGCGCAGCTAACGCTTTAAGCATCCCGCCTGGGGAGTACGGTCGCAAGATTA	Bacteria;Proteobacteria;Alphaproteobacteria;Rhizobiales;Beijerinckiaceae;Methylocystis	Mox_typeII	pmoA, mmoX
ASV19919	TACGAAGGGGGCTAGCGTTGTTCGGATTTACTGGGCGTAAAGCGCACGTAGGCGGATTTTTAAGTCAGGGGTGAAATCCCAAGGCTCAACCTTGGAACTGCCTTTGATACTGGAAGTCTCGAGTCCGGGAGAGGTGAGTGGAACTGCGAGTGTAGAGGTGAAATTCGTAGATATTCGCAAGAACACCAGTGGCGAAGGCGGCTCACTGGCCCGGTACTGACGCTGAGGTGCGAAAGCGTGGGGAGCAAACAGGATTAGATACCCTGGTAGTCCACGCCGTAAACGATGGATGCTAGCCGTTGGGCAGCTTGCTGTTCAGTGGCGCAGCTAACGCTTTAAGCATCCCGCCTGGGGAGTACGGTCGCAAGATTA	Bacteria;Proteobacteria;Alphaproteobacteria;Rhizobiales;Beijerinckiaceae;Methylocystis	Mox_typeII	pmoA, mmoX
ASV23984	TACGAAGGGGGCTAGCGTTGTTCGGATTTACTGGGCGTAAAGCGCACGTAGGCGGATCTTTAAGTCAGGGGTGAAATCCCGAGGCTCAACCTCGGAACTGCCTTTGATACTGGAGGTCTCGAGTCCGGGAGAGGTGAGTGGAACTGCGAGTGTAGAGGTGAAATTCGTAGATATTCGCAAGAACACCAGTGGCGAAGGCGGCTCACTGGCCCGGTACTGACGCTGAGGTGCGAAAGCGTGGGGAGCAAACAGGATTAGATACCCTGGTAGTCCACGCCGTAAACGATGGATGCTAGCCGTTGGTGGGTTTACCCTTCAGTGGCGCAGCTAACGCATTAAGCATCCCGCCTGGGGAGTACGGTCGCAAGATTA	Bacteria;Proteobacteria;Alphaproteobacteria;Rhizobiales;Beijerinckiaceae;Methylocystis	Mox_typeII	pmoA, mmoX
ASV24035	TACGAAGGGGGCTAGCGTTGTTCGGATTTACTGGGCGTAAAGCGCACGTAGGCGGATTTTTAAGTCAGAGGTGAAATCCCAAGGCTCAACCTTGGAACTGCCTTTGATACTGGAAGTCTCGAGTCCGGGAGAGGTGAGTGGAACTGCGAGTGTAGAGGTGAAATTCGTAGATATTCGCAAGAACACCAGTGGCGAAGGCGGCTCACTGGCCCGGTACTGACGCTGAGGTGCGAAAGCGTGGGGAGCAAACAGGATTAGATACCCTGGTAGTCCACGCCGTAAACGATGGATGCTAGCCGTTGGGCAGCTTGCTGTTCAGTGGCGCAGCTAACGCTTTAAGCATCCCGCCTGGGGAGTACGGTCGCAAGATTA	Bacteria;Proteobacteria;Alphaproteobacteria;Rhizobiales;Beijerinckiaceae;Methylocystis	Mox_typeII	pmoA, mmoX
ASV2625	TACGAAGGGGGCTAGCGTTGTTCGGATTTACTGGGCGTAAAGCGCACGTAGGCGGATCTTTAAGTCAGAGGTGAAATCCCAAGGCTCAACCTTGGAACTGCCTTTGATACTGGGGATCTTGAGTCCGGGAGAGGTGAGTGGAACTGCGAGTGTAGAGGTGAAATTCGTAGATATTCGCAAGAACACCAGTGGCGAAGGCGGCTCACTGGCCCGGTACTGACGCTGAGGTGCGAAAGCGTGGGGAGCAAACAGGATTAGATACCCTGGTAGTCCACGCCGTAAACGATGGATGCCAGCCGTTGGACAGCTTGCTGTTCAGTGGCGCAGTTAACGCTTTAAGCATCCCGCCTGGGGAGTACGGTCGCAAGATTA	Bacteria;Proteobacteria;Alphaproteobacteria;Rhizobiales;Beijerinckiaceae;Methylorosula	Mox_typeII	pmoA, mmoX
ASV13118	TACGAAGGGGGCTAGCGTTGTTCGGAATCACTGGGCGTAAAGCGCACGTAGGCGGATTCTTAAGTCAGGGGTGAAATCCCGAGGCTCAACCTCGGAACTGCCTTTGATACTGGGGATCTTGAGTCCGGGAGAGGTGAGTGGAACTGCGAGTGTAGAGGTGAAATTCGTAGATATTCGCAAGAACACCAGTGGCGAAGGCGGCTCACTGGCCCGGTACTGACGCTGAGGTGCGAAAGCGTGGGGAGCAAACAGGATTAGATACCCTGGTAGTCCACGCCGTAAACGATGGATGCTAGCCGTTAGACAGCTTGCTGTTTAGTGGCGCAGTTAACGCTTTAAGCATCCCGCCTGGGGAGTACGGTCGCAAGATTA	Bacteria;Proteobacteria;Alphaproteobacteria;Rhizobiales;Beijerinckiaceae;Methylovirgula	Mox_typeII	pmoA, mmoX
ASV4515	TACGAAGGGGGCTAGCGTTGTTCGGAATCACTGGGCGTAAAGGGCGCGTAGGCGGCTTTGTAAGTCGGGGGTGAAAGCCTGTGGCTCAACCACAGAATTGCCTTCGATACTGCATGGCTTGAGACCGGAAGAGGTAAGTGGAACTGCGAGTGTAGAGGTGAAATTCGTAGATATTCGCAAGAACACCAGTGGCGAAGGCGGCTTACTGGTCCGGTTCTGACGCTGAGGCGCGAAAGCGTGGGGAGCAAACAGGATTAGATACCCTGGTAGTCCACGCCGTAAACGATGAATGCCAGCCGTTGGGCAGCTTGCTGCTCAGTGGCGCAGCTAACGCTTTAAGCATTCCGCCTGGGGAGTACGGTCGCAAGATTA	Bacteria;Proteobacteria;Alphaproteobacteria;Rhizobiales;Beijerinckiaceae;Microvirga	Mox_typeII	pmoA, mmoX
ASV5199	TACGAAGGGGGCTAGCGTTGTTCGGAATCACTGGGCGTAAAGGGCGCGTAGGCGGCTTTATAAGTCGGGGGTGAAAGCCTGTGGCTCAACCACAGAATTGCCTTCGATACTGTAGAGCTTGAGACCGGAAGAGGTAAGTGGAACTGCGAGTGTAGAGGTGAAATTCGTAGATATTCGCAAGAACACCAGTGGCGAAGGCGGCTTACTGGTCCGGTTCTGACGCTGAGGCGCGAAAGCGTGGGGAGCAAACAGGATTAGATACCCTGGTAGTCCACGCCGTAAACGATGAATGCCAGCCGTTGGCGAGCTTGCTCGTCAGTGGCGCAGCTAACGCTTTAAGCATTCCGCCTGGGGAGTACGGTCGCAAGATTA	Bacteria;Proteobacteria;Alphaproteobacteria;Rhizobiales;Beijerinckiaceae;Microvirga	Mox_typeII	pmoA, mmoX
ASV5817	TACGAAGGGGGCTAGCGTTGTTCGGAATCACTGGGCGTAAAGGGCGCGTAGGCGGCTTTATAAGTCGGGGGTGAAAGCCTGTGGCTCAACCACAGAATTGCCTTCGATACTGTAGAGCTTGAGACCGGAAGAGGTAAGTGGAACTGCGAGTGTAGAGGTGAAATTCGTAGATATTCGCAAGAACACCAGTGGCGAAGGCGGCTTACTGGTCCGGTTCTGACGCTGAGGCGCGAAAGCGTGGGGAGCAAACAGGATTAGATACCCTGGTAGTCCACGCCGTAAACGATGAATGCCAGCCGTTGGGCAGCTTGCTGCTCAGTGGCGCAGCTAACGCTTTAAGCATTCCGCCTGGGGAGTACGGTCGCAAGATTA	Bacteria;Proteobacteria;Alphaproteobacteria;Rhizobiales;Beijerinckiaceae;Microvirga	Mox_typeII	pmoA, mmoX
ASV6646	TACGAAGGGGGCTAGCGTTGTTCGGAATCACTGGGCGTAAAGGGCGCGTAGGCGGCTTTGTAAGTCGGGGGTGAAAGCCTGTGGCTCAACCACAGAATTGCCTTCGATACTGCATGGCTTGAGACCGGAAGAGGTAAGTGGAACTGCGAGTGTAGAGGTGAAATTCGTAGATATTCGCAAGAACACCAGTGGCGAAGGCGGCTTACTGGTCCGGTTCTGACGCTGAGGCGCGAAAGCGTGGGGAGCAAACAGGATTAGATACCCTGGTAGTCCACGCCGTAAACGATGAATGCCAGCCGTTGGCGAGCTTGCTCGTCAGTGGCGCAGCTAACGCTTTAAGCATTCCGCCTGGGGAGTACGGTCGCAAGATTA	Bacteria;Proteobacteria;Alphaproteobacteria;Rhizobiales;Beijerinckiaceae;Microvirga	Mox_typeII	pmoA, mmoX
ASV11750	TACGAAGGGGGCTAGCGTTGTTCGGAATCACTGGGCGTAAAGGGCGCGTAGGCGGCCTGATAAGTCGGGGGTGAAAGCCTGTGGCTCAACCACAGAATTGCCTTCGATACTGTCGGGCTTGAGACCGGAAGAGGTAAGTGGAACTGCGAGTGTAGAGGTGAAATTCGTAGATATTCGCAAGAACACCAGTGGCGAAGGCGGCTTACTGGTCCGGTTCTGACGCTGAGGCGCGAAAGCGTGGGGAGCAAACAGGATTAGATACCCTGGTAGTCCACGCCGTAAACGATGAATGCCAGCCGTTGGCGAGCTTGCTCGTCAGTGGCGCAGCTAACGCTTTAAGCATTCCGCCTGGGGAGTACGGTCGCAAGATTA	Bacteria;Proteobacteria;Alphaproteobacteria;Rhizobiales;Beijerinckiaceae;Microvirga	Mox_typeII	pmoA, mmoX
ASV14183	TACGAAGGGGGCTAGCGTTGTTCGGAATCACTGGGCGTAAAGGGCGCGTAGGCGGCCATATAAGTCGGGGGTGAAAGCCTGTGGCTCAACCACAGAATTGCCTTCGATACTGTATGGCTCGAGACCGGAAGAGGTAAGTGGAACTGCGAGTGTAGAGGTGAAATTCGTAGATATTCGCAAGAACACCAGTGGCGAAGGCGGCTTACTGGTCCGGTTCTGACGCTGAGGCGCGAAAGCGTGGGGAGCAAACAGGATTAGATACCCTGGTAGTCCACGCCGTAAACGATGAATGCCAGCCGTTGGGCAGCTTGCTGCTCAGTGGCGCAGCTAACGCTTTAAGCATTCCGCCTGGGGAGTACGGTCGCAAGATTA	Bacteria;Proteobacteria;Alphaproteobacteria;Rhizobiales;Beijerinckiaceae;Microvirga	Mox_typeII	pmoA, mmoX
ASV15862	TACGAAGGGGGCTAGCGTTGTTCGGAATCACTGGGCGTAAAGGGCGCGTAGGCGGCTATATAAGTCGGGGGTGAAAGCCTGTGGCTCAACCACAGAATTGCCTTCGATACTGTATGGCTTGAGACCGGAAGAGGTAAGTGGAACTGCGAGTGTAGAGGTGAAATTCGTAGATATTCGCAAGAACACCAGTGGCGAAGGCGGCTTACTGGTCCGGTTCTGACGCTGAGGCGCGAAAGCGTGGGGAGCAAACAGGATTAGATACCCTGGTAGTCCACGCCGTAAACGATGAATGCCAGCCGTTGGGCAGCTTGCTGCTCAGTGGCGCAGCTAACGCTTTAAGCATTCCGCCTGGGGAGTACGGTCGCAAGATTA	Bacteria;Proteobacteria;Alphaproteobacteria;Rhizobiales;Beijerinckiaceae;Microvirga	Mox_typeII	pmoA, mmoX
ASV17752	TACGAAGGGGGCTAGCGTTGTTCGGAATCACTGGGCGTAAAGGGCGCGTAGGCGGCCAAATAAGTCGGGGGTGAAAGCCTGTGGCTCAACCACAGAATTGCCTTCGATACTGTTTGGCTCGAGACCGGAAGAGGTAAGTGGAACTGCGAGTGTAGAGGTGAAATTCGTAGATATTCGCAAGAACACCAGTGGCGAAGGCGGCTTACTGGTCCGGTTCTGACGCTGAGGCGCGAAAGCGTGGGGAGCAAACAGGATTAGATACCCTGGTAGTCCACGCCGTAAACGATGAATGCCAGCCGTTGGCGAGCTTGCTCGTCAGTGGCGCAGCTAACGCTTTAAGCATTCCGCCTGGGGAGTACGGTCGCAAGATTA	Bacteria;Proteobacteria;Alphaproteobacteria;Rhizobiales;Beijerinckiaceae;Microvirga	Mox_typeII	pmoA, mmoX
ASV20973	TACGAAGGGGGCTAGCGTTGTTCGGAATCACTGGGCGTAAAGGGCGCGTAGGCGGCCTGATAAGTCGGGGGTGAAAGCCTGTGGCTCAACCACAGAATTGCCTTCGATACTGTCGGGCTTGAGACCGGAAGAGGTAAGTGGAACTGCGAGTGTAGAGGTGAAATTCGTAGATATTCGCAAGAACACCAGTGGCGAAGGCGGCTTACTGGTCCGGTTCTGACGCTGAGGCGCGAAAGCGTGGGGAGCAAACAGGATTAGATACCCTGGTAGTCCACGCCGTAAACGATGAATGCTAGCTGTTGGGGTGCTTGCACTTCAGTAGCGCAGCTAACGCTTTAAGCATTCCGCCTGGGGAGTACGGTCGCAAGATTA	Bacteria;Proteobacteria;Alphaproteobacteria;Rhizobiales;Beijerinckiaceae;Microvirga	Mox_typeII	pmoA, mmoX
ASV973	TACAGAGGTGCCAAGCGTTGTTCGGATTTATTGGGCGTAAAGGGTGCGTAGGCGGCCATGCAAGTCGGGTGTGAAATACCGGAGCCTAACTCCGGAATGGCATTCGAAACTGCGTGGCTAGAGATCTGGAGAGGTGACTGGAATTCTCGGTGTAGCAGTGAAATGCGTAGATATCGAGAGGAACACCAGAGGCGAAGGCGGGTCACTAGACGGAATCTGACGCTGATGCACGAAAGCCAGGGGAGCAAACGGGATTAGATACCCCGGTAGTCCTGGCCCTAAACGGTGCGCATTTGAGGTGGGGGGATTCGACCCCTTCTGTCTCGAAGCTAACGCGTTAAATGCGCCGCCTGGGGAGTACGGTCGCAAGATTA	Bacteria;Verrucomicrobiota;Verrucomicrobiae;Methylacidiphilales;Methylacidiphilaceae;NA	Mox_typeIII	pmoA
ASV4393	TACAGAGGTCCCGAGCGTTGTTCGGATTAACTGGGCGTAAAGGGTGTGTAGGAGGTTGGGTAAGTCGGATGTGAAATCTCACCGCTTAACGGTGAAACTGCATTCGATACTGCGCCAACTCGAGGATCGGAGGGGGGAGTGGAATTCTTGGTGTAGCAGTGAAATGCGTAGATATCAAGAGGAACACCAGCGGCGAAGGCGACTCCCTGGAAGATTCCTGACTCTGAAACACGAAAGCTAGGGGAGCAAACGGGATTAGATACCCCGGTAGTCCTAGCCGTAAACGGTGTGCATTAGGTGTAAACGGATTCGACCCCGTTTGCGCCGTAGATAACTCGTTAAATGCACCGCCTGGGAAGTACGGTCGCAAGATTA	Bacteria;Verrucomicrobiota;Verrucomicrobiae;Methylacidiphilales;Methylacidiphilaceae;NA	Mox_typeIII	pmoA
ASV5844	TACAGAGGTGCCAAGCGTTGTTCGGATTTATTGGGCGTAAAGGGTGCGTAGGCGGTCATGCAAGTCGGATGTGAAATCCCGGAGCCTAACTCCGGAATGGCATTCGAAACTGCATGGCTCGAGGTCTGGAGAGGTGACTGGAATTCTCGGTGTAGCAGTGAAATGCGTAGATATCGAGAGGAACACCAGAGGCGAAAGCGAGTCACTGGACAGAACCTGACGCTGAGGCACGAAAGCCAGGGGAGCAAACGGGATTAGATACCCCGGTAGTCCTGGCCATAAACGGTGCGCATTTGAGGTGAGGGGATTCGACCCCTTTTGTCTCGCAGCTAACGCGTTAAATGCGCCGCCTGGGGAGTACGGTCGCAAGATTA	Bacteria;Verrucomicrobiota;Verrucomicrobiae;Methylacidiphilales;Methylacidiphilaceae;NA	Mox_typeIII	pmoA
ASV6130	TACAGAGGTGCCAAGCGTTGTTCGGATTTACTGGGCGTAAAGGGTGCGTAGGTGGTTTGGTAAGTCAAATGTGAAATCCTGCAGCTTAACTGCAGAACTGCATTCGAAACTGCCAAGCTAGAGTACTGGAGAGGAGATCGGAATTCTCGGTGTAGCAGTGAAATGCGTAGATATCGAGAGGAACACCAGTGGCGAAGGCGGATCTCTGGACAGTTACTGACACTGAGGCACGAAAGCCAGGGGAGCAAACGGGATTAGATACCCCGGTAGTCCTGGCCGTAAACGGTGCGTATTTGAGATAAGCGGATTCGACCCCGCTTGTCTCGGAGCTAACGCGTTAAATACGCCGCCTGGGGAGTACGGTCGCAAGATTA	Bacteria;Verrucomicrobiota;Verrucomicrobiae;Methylacidiphilales;Methylacidiphilaceae;NA	Mox_typeIII	pmoA
ASV6438	TACAGAGGTGCCAAGCGTTGTTCGGATTTACTGGGCGTAAAGGGTGCGTAGGTGGTTTGGTAAGTCAAATGTGAAATCCTGCAGCTCAACTGCAGAACTGCATTCGAAACTGCCAAGCTAGAGTACTGGAGAGGAGATCGGAATTCTCGGTGTAGCAGTGAAATGCGTAGATATCGAGAGGAACACCAGTGGCGAAGGCGGATCTCTGGACAGTTACTGACACTGAGGCACGAAAGCCAGGGGAGCAAACGGGATTAGATACCCCGGTAGTCCTGGCCGTAAACGGTGCGTATTTGAGATAAGCGGATTCGACCCCGCTTGTCTCGGAGCTAACGCGTTAAATACGCCGCCTGGGGAGTACGGTCGCAAGATTA	Bacteria;Verrucomicrobiota;Verrucomicrobiae;Methylacidiphilales;Methylacidiphilaceae;NA	Mox_typeIII	pmoA
ASV6723	TACAGAGGTGCCAAGCGTTGTTCGGATTTATTGGGCGTAAAGGGTGCGTAGGCGGTCATGCAAGTCGGGTGTGAAATCCCGGAGCCTAACTCCGGAATGGCATTCGAAACTGCAGGGCTCGAGGTCTGGAGAGGTGACTGGAATTCTCGGTGTAGCAGTGAAATGCGTAGATATCGAGAGGAACACCAGAGGCGAAAGCGAGTCACTGGACAGAACCTGACGCTGAGGCACGAAAGCCAGGGGAGCAAACGGGATTAGATACCCCGGTAGTCCTGGCTGTAAACGGTGCGCATTTGAGGTGAGGGGATTCGACCCCCTTCGTCTCGCAGCTAACGCGTTAAATGCGCCGCCTGGGGAGTACGGTCGCAAGATTA	Bacteria;Verrucomicrobiota;Verrucomicrobiae;Methylacidiphilales;Methylacidiphilaceae;NA	Mox_typeIII	pmoA
ASV8300	TACAGAGGTGCCAAGCGTTGTTCGGATTTATTGGGCGTAAAGGGTGCGTAGGCGGTCATGCAAGTCGGATGTGAAATCCCGGAGCCTAACTCCGGAATGGCATTCGAAACTGCATGGCTCGAGGTCTGGAGAGGTGACTGGAATTCTCGGTGTAGCAGTGAAATGCGTAGATATCGAGAGGAACACCAGAGGCGAAAGCGAGTCACTGGACAGAACCTGACGCTGAGGCACGAAAGCCAGGGGAGCAAACGGGATTAGATACCCCGGTAGTCCTGGCTGTAAACGGTGCGCATTTGAGGTGAGGGGATTCGACCCCCTTCGTCTCGCAGCTAACGCGTTAAATGCGCCGCCTGGGGAGTACGGTCGCAAGATTA	Bacteria;Verrucomicrobiota;Verrucomicrobiae;Methylacidiphilales;Methylacidiphilaceae;NA	Mox_typeIII	pmoA
ASV8310	TACAGAGGTGCCAAGCGTTGTTCGGATTTATTGGGCGTAAAGGGTGCGTAGGCGGTCGCGCAAGTCGGATGTGAAAGCCCGGGGCTTAACCCCGGAACGGCATTCGAAACTGCGTGGCTCGAGGTCTGGAGAGGTGACTGGAATTCTCGGTGTAGCAGTGAAATGCGTGGATATCGAGAGGAACACCAGAGGCGAAAGCGGGTCACTGGACAGAACCTGACGCTGAGGCACGAAAGCCAGGGGAGCAAACGGGATTAGATACCCCGGTAGTCCTGGCCGTAAACGGTGCGCATTTGAGGTGAGGGGATTCGACCCCCTTCGTCTCGTAGCTAACGCGATAAATGCGCCGCCTGGGGAGTACGGTCGCAAGATTA	Bacteria;Verrucomicrobiota;Verrucomicrobiae;Methylacidiphilales;Methylacidiphilaceae;NA	Mox_typeIII	pmoA
ASV9459	TACAGAGGTCTCAAGCGTTGTTCGGATTTACTGGGCGTAAAGGGTGCGTAGGAGGCCCGTTGTGTCAGCTGTGAAATGCCGGGGCTCAACCCCGGCAATGCAGATGAAACTGGCGGGCTGGAGGGCCGGAGGGGTCGCTGGAATTCCCGGTGTAGCGGTGAAATGCGTAGATATCGGGAGGAACACCAATGGCGAAGGCAAGCGACTGGAAGGCACCTGACTCTGAGGCACGAAAGCCGGGGGAGCAAACAGGATTAGATACCCTGGTAGTCCCGGCCGTAAACGATGCGCATTGGGTGTTGGGGGAATCGACCCCCTCAGCGCCGCAGCAAACGCGTTAAATGCGCCGCCTGGGGAGTACGGTCGCAAGACTA	Bacteria;Verrucomicrobiota;Verrucomicrobiae;Methylacidiphilales;Methylacidiphilaceae;NA	Mox_typeIII	pmoA
ASV9985	TACAGAGGTGCCAAGCGTTGTTCGGATTTATTGGGCGTAAAGGGTGCGTAGGCGGTCATGCAAGTCGGGTGTGAAATACCGGAGCCTAACTCCGGAATGGCATTCGAAACTGCGTGGCTCGAGGTCTGGAGAGGTGACTGGAATTCTCGGTGTAGCAGTGAAATGCGTAGATATCGAGAGGAACACCAGAGGCGAAAGCGAGTCACTGGACAGAACCTGACGCTGAGGCACGAAAGCCAGGGGAGCAAACGGGATTAGATACCCCGGTAGTCCTGGCTGTAAACGGTGCGCATTTGAGGTGAGGGGATTCGACCCCCTTCGTCTCGCAGCTAACGCGTTAAATGCGCCGCCTGGGGAGTACGGTCGCAAGATTA	Bacteria;Verrucomicrobiota;Verrucomicrobiae;Methylacidiphilales;Methylacidiphilaceae;NA	Mox_typeIII	pmoA
ASV14351	TACAGAGGTGCCAAGCGTTGTTCGGATTTATTGGGCGTAAAGGGTGCGTAGGCGGTCATACAAGTCGGGTGTGAAATCCCGGAGCTCAACTCCGGAATGGCATTCGAAACTGTATAGCTAGAGGTCTGGAGAGGTGACTGGAATTCTCGGTGTAGCAGTGAAATGCGTAGATATCGAGAGGAACACCAGAGGCGAAGGCGAGTCACTGGACAGAACCTGACGCTGAGGCACGAAAGCTAGGGGAGCAAACGGGATTAGATACCCCGGTAGTCCTAGCCGTAAACGGTGCGTATTTGAGGTGGGAGGATTCGACCCCTTCCGTCTCGCAGCTAACGCGTTAAATACGCCGCCTGGGGAGTACGGTCGCAAGATTA	Bacteria;Verrucomicrobiota;Verrucomicrobiae;Methylacidiphilales;Methylacidiphilaceae;NA	Mox_typeIII	pmoA
ASV14837	TACAGAGGTGCCAAGCGTTGTTCGGATTTATTGGGCGTAAAGGGTGCGTAGGTGGTTGTGCAAGTCGGGTGTGAAATCCTGGAGCCTAACTCCAGAATGGCATTCGAAACTGCATAGCTCGAGGTCTGGAGAGGTGACTGGAATTCTCGGTGTAGCAGTGAAATGCGTAGATATCGAGAGGAACACCAGAGGCGAAAGCGAGTCACTGGACAGAACCTGACACTGAGGCACGAAAGCCAGGGGAGCAAACGGGATTAGATACCCCGGTAGTCCTGGCTGTAAACGGTGCGCATTTGAGGTGAGGGGATTCGACCCCCTTCGTCTCGCAGCTAACGCGTTAAATGCGCCGCCTGGGGAGTACGGTCGCAAGATTA	Bacteria;Verrucomicrobiota;Verrucomicrobiae;Methylacidiphilales;Methylacidiphilaceae;NA	Mox_typeIII	pmoA
ASV14973	GACAGAGGTCCCGAGCGTTGTTCGGATTCATTGGGCGTAAAGGGTGTGTAGGAGGTCGGGTAAGTCAGGTGTGAAATCTCAGAGCTTAACTCTGAAACTGCGCTTGATACTGCCCGGCTAGAGGATCGGAGGGGGTATCGGAATTTATGGTGTAGCAGTGAAATGCGTAGATATCATAAGGAACACCGGTGGCGAAGGCGGATACCTGGAAGATTCCTGACTCTGAAACACGAAAGCCAGGGGAGCAAACGGGATTAGATACCCCGGTAGTCCTGGCCGTAAACGGTGTGCATTGGGCGTATGCGGATTCGACCCCGTATGTGTCGTAGATAACTCATTAAATGCACCGCCTGGGAAGTACGGTCGCAAGATTA	Bacteria;Verrucomicrobiota;Verrucomicrobiae;Methylacidiphilales;Methylacidiphilaceae;NA	Mox_typeIII	pmoA
ASV15760	TACAGAGGTCCCAAGCGTTGTTCGGATTTACTGGGCGTAAAGGGTGCGTAGGAGGCTTGGAAAGTCAGGTGTGAAATCTCGCCGCTTAACGGCGAAATGGCGCTTGATACTCCCGAGCTAGAAGATCGGAGGGGAGAACGGAATTCCTGGTGTAGCGGTGAAATGCGTAGATATCAGGAGGAACACCAACGGCGAAGGCAGTTCTCTGGACGATTCTTGACTCTGAGGCACGAAGGCCAGGGGAGCAAACGGGATTAGATACCCCGGTAGTCCTGGCAGTAAACGGTGCTCATTAGGTGTAGGCGGATTCGACCCCGTCTGTGCCGTAGCTAACGCGTTAAATGAGCCGCCTGGGGAGTACGGTCGCAAGATTA	Bacteria;Verrucomicrobiota;Verrucomicrobiae;Methylacidiphilales;Methylacidiphilaceae;NA	Mox_typeIII	pmoA
ASV16363	TACAGAGGTGCCAAGCGTTGTTCGGATTTATTGGGCGTAAAGGGTGCGTAGGCGGTCAAGCAAGTCGGGTGTGAAATTCCGGAGCCTAACTCCGGAACTGCATTCGAAACTGCTTGGCTCGAGGTCTGGAGAGGTAATTGGAATTCTCGGTGTAGCAGTGAAATGCGTAGATATCGAGAGGAACACCAGAGGCGAAAGCGAATTACTGGACAGAACCTGACGCTGAGGCACGAAAGCTAGGGGAGCAAACGGGATTAGATACCCCGGTAGTCCTAGCCGTAAACGGTGCATATTTGAGGTGGGAGGATTCGACCCCTTCCGTCTTGTAGTTAACACGATAAATATGCCGCCTGGGGAGTACGGTCGCAAGATTA	Bacteria;Verrucomicrobiota;Verrucomicrobiae;Methylacidiphilales;Methylacidiphilaceae;NA	Mox_typeIII	pmoA
ASV19834	TACAGAGGTGCCAAGCGTTGTTCGGATTTACTGGGCGTAAAGGGTGCGTAGGTGGTTTGGTAAGTCAAATGTGAAATCCTGCAGCTCAACTGCAGAACTGCATTCGAAACTGCCAAGCTAGAGTACTGGAGAGGAGATCGGAATTCTCGGTGTAGCAGTGAAATGCGTAGATATCGAGAGGAACACCAGTGGCGAAGGCGGATCTCTGGACAGTTACTGACACTGAGGCACGAAAGCCAGGGGAGCAAACGGGATTAGATACCCCGGTAGTCCTGGCCGTAAACGGTGCGTATTTGAGATAAGTGGATTCGACCCCCCTTGTCTCGGAGCTAACGCGTTAAATACGCCGCCTGGGGAGTACGGTCGCAAGATTA	Bacteria;Verrucomicrobiota;Verrucomicrobiae;Methylacidiphilales;Methylacidiphilaceae;NA	Mox_typeIII	pmoA
ASV20186	TACAGAGGTGCCAAGCGTTGTTCGGATTTACTGGGCGTAAAGGGTGCGTAGGCGGCCCGCGCAAGTCGGATGTGAAATCCCGGAGCCTAACTCCGGAATGGCATCCGAAACTGCCGGGCTGGAGGTCTGGAGAGGTGACTGGAATGCTCGGTGTAGCAGTGAAATGCGTAGATATCGAGTAGAACATCAGAGGCGAAAGCGGGTCACTGGACAGATTCTGACGCTGATGCACGAAAGCCAGGGGAGCAAACGGGATTAGATACCCCGGTAGTCCTGGCCGTAAACGGTGCGCATTTGAGGTGGGAGGATTCGACCCCTTCCGTCTCGTAGCTAACGCGTTAAATGCGCCGCCTGGGGAGTACGGTCGCAAGATTA	Bacteria;Verrucomicrobiota;Verrucomicrobiae;Methylacidiphilales;Methylacidiphilaceae;NA	Mox_typeIII	pmoA
ASV20649	TACAGAGGTGCCAAGCGTTGTTCGGATTTACTGGGCGTAAAGGGTGCGTAGGCGGCCCGCGCAAGTCGGATGTGAAATCCCGGAGCCTAACTCCGGAATGGCATCCGAAACTGCCGGGCTCGAGGTCTGGAGAGGTGACTGGAATGCTCGGTGTAGCAGTGAAATGCGTAGATATCGAGTAGAACACCAGAGGCGAAAGCGAGTCACTGGACAGATTCTGACGCTGATGCACGAAAGCCAGGGGAGCAAACGGGATTAGATACCCCGGTAGTCCTGGCTGTAAACGGTGCGCATTTGAGGTGGGAGGATTCGACCCCTTCTGTCTCGTAGCTAACGCGTTAAATGCGCCGCCTGGGGAGTACGGTCGCAAGATTA	Bacteria;Verrucomicrobiota;Verrucomicrobiae;Methylacidiphilales;Methylacidiphilaceae;NA	Mox_typeIII	pmoA
ASV21052	TACAGAGGTCCCAAGCGTTGTTCGGATTCACTGGGCGTAAAGGGTGCGTAGGAGGTTGGGAAAGTCGGATGTGAAATCTCACCGCTTAACGGTGAAACTGCATTCGATACTGCTCGACTAGAGGATCGGAGGGGAAAGCAGAATTCTTGGTGTAGCGGTGAAATGCGTAGATATCAAGAGGAATACCAACAGCGTAGGCAGCTTTCTGGAAGATACCTGACTCTGAGGCACGAAGGCCAGGGGAGCAAACGGGATTAGATACCCCGGTAGTCCTGGCAGTAAACGGTGCTCATTAGGTGTTGGTGGATTCGACCCCATCAGTGCCGGACCTAACGGATTAAATGAGCCGCCTGGGGAGTACGGTCGCAAGATTA	Bacteria;Verrucomicrobiota;Verrucomicrobiae;Methylacidiphilales;Methylacidiphilaceae;NA	Mox_typeIII	pmoA
ASV21626	TACAGAGGTGCCAAGCGTTGTTCGGATTTATTGGGCGTAAAGGGTGCGTAGGCGGTTATACAAGTCGGGTGTGAAATCCCGGAGCTCAACTCCGGAATGGCATTCGAAACTGTATGGCTAGAGGTCTGGAGAGGTGACTGGAATTCTCGGTGTAGCAGTGAAATGCGTAGATATCGAGAGGAACACCAGAGGCGAAGGCGAGTCACTGGACAGAACCTGACGCTGAGGCACGAAAGCTAGGGGAGCAAACGGGATTAGATACCCCGGTAGTCCTAGCCGTAAACGGTGCGTATTTGAGGTGGGAGGATTCGACCCCTTCCGTCTCGCAGCTAACGCGTTAAATACGCCGCCTGGGGAGTACGGTCGCAAGATTA	Bacteria;Verrucomicrobiota;Verrucomicrobiae;Methylacidiphilales;Methylacidiphilaceae;NA	Mox_typeIII	pmoA
ASV22150	TACAGAGGTGCCAAGCGTTGTTCGGATTTACTGGGCGTAAAGGGTGCGTAGGTGGTTTGGTAAGTCAAATGTGAAATCCTGCAGCTCAACTGCAGAACTGCATTCGAAACTGCCAGGCTAGAGTACTGGAGAGGAGATCGGAATTCTCGGTGTAGCAGTGAAATGCGTAGATATCGAGAGGAACACCAGTGGCGAAGGCGGATCTCTGGACAGTTACTGACACTGAGGCACGAAAGCCAGGGGAGCAAACGGGATTAGATACCCCGGTAGTCCTGGCCGTAAACGGTGCGTATTTGAGATAAGCGGATTCGACCCCGCTTGTCTCGGAGCTAACGCGTTAAATACGCCGCCTGGGGAGTACGGTCGCAAGATTA	Bacteria;Verrucomicrobiota;Verrucomicrobiae;Methylacidiphilales;Methylacidiphilaceae;NA	Mox_typeIII	pmoA
ASV23570	TACAGAGGTGCCAAGCGTTGTTCGGATTTACTGGGCGTAAAGGGTGCGTAGGTGGTTTGGTAAGTCAAATGTGAAATCCTGCAGCTCAACTGCAGAACTGCATTCGAAACTGCCAAGCTAGAGTACTGGAGAGGAGATCGGAATTCTCGGTGTAGCAGTGAAATGCGTAGATATCGAGAGGAACACCAGTGGCGAAGGCGGATCTCTGGACAGTTACTGACACTGAGGCACGAAAGCCAGGGGAGCAAACGGGATTAGATACCCCGGTAGTCCTGGCCGTAAACGGTGCGTATTTGAGATAAGCGGGTTCGACCCCGCTTGTCTCGGAGCTGACGCGTTAAATACGCCGCCTGGGGAGTACGGTCGCAAGATTA	Bacteria;Verrucomicrobiota;Verrucomicrobiae;Methylacidiphilales;Methylacidiphilaceae;NA	Mox_typeIII	pmoA
ASV24032	TACAGAGGTGCCAAGCGTTGTTCGGATTTATTGGGCGTAAAGGGTGCGTAGGCGGTCATGCAAGTCGGGTGTGAAATCCCGGAGCCTAACTCCGGAATGGCATTCGAAACTGCAGGGCTCGAGGTCTGGAGAGGTGACTGGAATTCTCGGTGTAGCAGTGAAATGCGTAGATATCGAGAGGAACACCAGAGGCGAAAGCGAGTCACTGGACAGAACCTGACGCTGAGGCACGAAAGCCAGGGGAGCAAACGGGATTAGATACCCCGGTAGTCCTGGCCATAAACGGTGCGCATTTGAGGTGAGGGGATTCGACCCCTTTTGTCTCGCAGCTAACGCGTTAAATGCGCCGCCTGGGGAGTACGGTCGCAAGATTA	Bacteria;Verrucomicrobiota;Verrucomicrobiae;Methylacidiphilales;Methylacidiphilaceae;NA	Mox_typeIII	pmoA
ASV5254	TACCCGCGCCACAAATGGTGATCGCTTTTATTTGGTCTAAAGGGTCCGTAGCCGGTTCAACAAGTTCTTGGTGAAATCTGCTAGCTGACTAGCAGGCTTGCTGAGAATACTATTGAACTTGGGATTGGGAAAGGATAGGGGTATTCCATGTGTAGGGGTTAAATCCTTTAATCCATGGAAGACCACCGGTGGCGAAGGCGCCTATCTGGAACAAGTCCGACGGTGAGGGACGAAAGCGTGGGGAGCAAACGGGATTAGATACAAACTTTCTAATCCAATGAATACAAAGATGATTGGATGTTTGCTAGAAACCCCGATAGTCCATGCTGTAAACGATGCCCGCTTGTTGTTGCAAGCTCTACGGGAGCTTGCAGTGTCGGAGCGTAGGTGTTAAGCGGG…	Archaea;Aenigmarchaeota;Aenigmarchaeia;Aenigmarchaeales;Candidatus_Aenigmarchaeum;NA	NA
ASV5406	TACCCGCGCCACAAATGGTGACCGCGATTATTGGGTCTAAAGCGTCCGTAGCCGGTTAAACAAGTTCTTGGTTAAATCCAGCAGTTGACTGTTTGGCTTGCTGAGAATACTGTTTTACTTGGGATTGGGAAAGGAGAAAGGTATTCCACGTGTAGGGGTTAAATCCTTTAATCCGTGGAAGACCTCCGGTGGCGAAGGCGTTTCTCTGGAACAAGTCCGACGGTGAGGGACGAAAGCTAGGGGAGCAAATCTAATCTTTCGATAAAAAGATGAGAGCTCAAATGGGATTAGATACCCCAGTAGTCCTAGCTGTAAACGATGTCCGTTTGATGTTGCAAACTCTACGGGAGTTTGCAGTGTCGGAGCGTAGGTGTTAAACGGACCACCTGGGGAGTACGG…	Archaea;Aenigmarchaeota;Aenigmarchaeia;Aenigmarchaeales;Candidatus_Aenigmarchaeum;NA	NA
ASV5437	TACCCGCGCCACGAATGGTGACCACGATTATTGGGTCTAAAGCGTCCGTAGCCGGTTAGACAAGTTCTTGGTTAAATCCAACAGTTGACTGTTGGCTTGCTGAGAATACTGTTTGACTTGGGATTGGGAAAGGAGGAAGGTATTCCACGTGTAGGGGTTAAATCCTTTAATCCGTGGAAGACCTCCGGTGGCGAAGGCGTTTCTCTGGAACAAGTCCGACGGTGAGGGACGAAAGCTAGGGGAGCAAACGGGATTAGATACAAACTTTCTAATCCTATGATTTCAAAGGTGATTGGAGGTTTGCTAGAAACCCCGGTAGTCCTAGCTGTAAACGATGTCCGCTTGATGTTGCAAACTCTACGGGAGCTTGCAGTGTCGGAGCGTAGGTGTTAAGCGGAC…	Archaea;Aenigmarchaeota;Aenigmarchaeia;Aenigmarchaeales;Candidatus_Aenigmarchaeum;NA	NA
ASV5787	TACCCGCGCCACGAATGGTGACCACGATTATTGGGTCTAAAGCGTCCGTAGCCGGTTCAACAAGTTCTTGGTTAAATCCAGCAGTTGACTGTTGGCTTGCTGAGAATACTGTTAGGCTTGGGATTGGGAAAGGAGAAAGGTATTCCACGTGTAGGGGTTAAATCCTTTAATCCGTGGAAGACCTCCGGTGGCGAAGGCGTTTCTCTGGAACAAGTCCGACGGTGAGGGACGAAAGCTAGGGGAGCAAATCTAATCTTTCGATAAAAAGATGAGAGCTCAAATGGGATTAGATACCCCAGTAGTCCTAGCTGTAAACGATGTCCGTTTGATGTTGCAAACTCTACGGGAGTTTGCAGTGTCGGAGCGTAGGTGTTAAACGGACCACCTGGGGAGTACGGC…	Archaea;Aenigmarchaeota;Aenigmarchaeia;Aenigmarchaeales;Candidatus_Aenigmarchaeum;NA	NA
ASV5887	TACCTGAGCCACAAATGGTGATCACGATTATTGGGTCTAGAGTGTCTGTAGCCGGCCTAAAAAGTTTCCGGTGAAATATGGCAGCTAACTGTCATGCGAGCTGGAAATACTTTTAGGCTTGGAATTGGGAAAGGTCAAGGGTATTCCATGTGTAGGGGTTAAATCCTTTAATCCATGGAGGACCACCTGTTGCGAAGGCGCTTGACTGGAACAAGTTCGACGGTGAGGGACGAAAGCTAGGGGAGCAAACGGGATTAGATACCCCGGTAGTCCTAGCTGTAAACGATGCCCGTTTGGTGTCGCGTATCTTACGTGGATATGCGGTGCCGGAGCGTAGAGGAGCGAGAAGGAGTTGCTCCGCGCAAGTGTTAAACGGGCCACCTGGGGATTACGATCGCA…	Archaea;Aenigmarchaeota;Aenigmarchaeia;Aenigmarchaeales;Candidatus_Aenigmarchaeum;NA	NA
ASV5907	TACCCGCGCCACGAATGGTGACCGCGATTATTGGGTCTAAAGCGTCCGTAGCCGGTTCAACAAGTTCTTGGTTAAATCCAGCAGTTGACTGTTGGTTCGCTGAGAATACTGTTTGACTTGGGATTGGGAGAGGAGAAAGGTATTCCACGTGTAGGGGTTAAATCCTTTAATCCGTGGAAGACCTCCGGTGGCGAAGGCGTTTCTCTAGAACAAGTCCGACGGTGAGGGACGAAAGCTAGGGGAGCAAATCTAATCTTTCGATAAAAAGATGAGAGCTCAAATGGGATTAGATACCCCAGTAGTCCTAGCTGTAAACGATGTCCGTTTGATGTTGCAAACTCTACGGGAGCTTGCAGTGTCGGAGCGTAGGTGTTAAACGGACCACCTGGGGAGTACGGC…	Archaea;Aenigmarchaeota;Aenigmarchaeia;Aenigmarchaeales;Candidatus_Aenigmarchaeum;NA	NA
ASV6045	TACCCGCGCCACAAATGGTGACCGCGATTATTGGGTCTAAAGCGTCCGTAGCCGGTTAAACAAGTTCTTGGTTAAATCCAGCAGTTGACTGTTTGGCTTGCTGAGAATACTGTTTTACTTGGGATTGGGAAAGGAGAAAGGTATTCCACGTGTAGGGGTTAAATCCTTTAATCCGTGGAAGACCTCCGGTGGCGAAGGCGTTTCTCTGGAACAAGTCCGACGGTGAGGGACGAAAGCTAGGGGAGCAAATCTAATCTTTCGATAAAAAGATGAGAGCTCAAATGGGATTAGATACCCCAGTAGTCCTAGCTGTAAACGATGTCCGTTTGATGTTGCAAACTCTACGGGAGTCTGCAGTGTCGGAGCGTAGGTGTTAAACGGACCACCTGGGGAGTACGG…	Archaea;Aenigmarchaeota;Aenigmarchaeia;Aenigmarchaeales;Candidatus_Aenigmarchaeum;NA	NA
ASV7351	TACCCGCGCCACAAATGGTGATCACTTTTATTTGGTCTAAAGGGTCCGTAGCCGGTTCAACAAGTTCTTAGGGAAATCTGCTAGCTAACTAACAGGCTTTCTGAGAATACTATTGAACTTGGGATTGGGATAGGATAGAGGTATTCCATGTGTAGGGGTTAAATCCTTTAATCCATGGAAGACCCCCGGTGGCGAAGGCGTCTATCTGGAACAAGTCCGACGGTGAGGGACGAAAGTATGGGGAGCAAACGGGATTAGATACAAACTTTCTAATCCTATGATTTCAAAGATGATTGGAAGTTTGCTAGAAACCCCGATAGTCCATACTGTAAACGATGCCCGCTTGATGTTGCAAGCTCTACGGGAGCTTGCAGTGTCGGAGCGTAGGTGTTAAGCGGG…	Archaea;Aenigmarchaeota;Aenigmarchaeia;Aenigmarchaeales;Candidatus_Aenigmarchaeum;NA	NA
ASV7504	TACCCGCGCCACAAATGGTGACCACGATTATTGGGTCTAAAGCGTCCGTAGCCGGTTCAACAAGTTCTTGGTTAAATTCAGCAGTTGACTGTTGACTTGCTGAGAATACTGTTTGACTTGGGATTGGGAGAGGAGAAAGGTATTCCACGTGTAGGGGTTAAATCCTTTAATCCGTGGAAGACCTCCGGTGGCGAAGGCGTTTCTCTAGAACAAGTCCGACGGTGAGGGACGAAAGCTAGGGGAGCAAATCTAATCTTTCGATAAAAAGATGAGAGCTCAAATGGGATTAGATACCCCAGTAGTCCTAGCTGTAAACGATGTCCGTTTGATGTTGCAAACTCTACGGGAGTTTGCAGTGTCGGAGCGTAGGTGTTAAACGGACCACCTGGGGAGTACGGC…	Archaea;Aenigmarchaeota;Aenigmarchaeia;Aenigmarchaeales;Candidatus_Aenigmarchaeum;NA	NA
ASV8209	TACTCGAGCCACAAATGGTGATCACTATTATTGGGCCTAGAGGGTTCGTAGCCGGTTTGAAAAGTTCCTGGTGAAATATGGCAGCTAACTGTCATGCGTGCTGGGAATACTTTCAAACTTGGGATTGGGAAAGGTCAAGGGTATTCCATGTGTAGGGGTTAAATCCTTTAATCCATGGAGGACCACCTGTTGCGAAGGCGCTTGACTGGAACAAGTCCGACGGTGAGGGACGAAAGCTAGGGGAGCAAACGGGATTAGATACACTCTAATCCACTGATCATCCAATATGATGGATGGGGTGCTAAAAACCCCGGTAGTCCTAGCTGTAAACGATGCCCGTTTGGTGTCGCGTATCTTACGTGGATATGCGGTGCCGGAGCGTAGAGAAGCAAACAGAAG…	Archaea;Aenigmarchaeota;Aenigmarchaeia;Aenigmarchaeales;Candidatus_Aenigmarchaeum;NA	NA
ASV8567	TACCCGCGCCACAAATGGTGATCGCGTTTATTGGGTCTAAAGGGTCCGTAGCCGGTTTAACAAGTTCTTGGTGAAATCTACCAGCAAACTGGTAGGCCTGCTGAGAACACTGCTAAACTTGGGATCGGGAAAGGATAGAGGTATTCCTTGGGTAGGGGTTAAATCCTTTAATCCATGGAAGACCCCCAGTGGCGAAGGCGTCTATCTGGAACGAGTCCGACGGTGAGGGACGAAAGCGTGGGGAGCAAACGGGATTAGATACAGACTTTCTAATCCTATGATTTCAAAGATGATTGGAGGTTTGCTAGAAACCCCGATAGTCCACGCTGTAAACGATGCCCGCTTGATGTTGCAAACTTTACGAGAGCTTGCAGTGTCGGAGCGTAGGTGTTAAGCGGG…	Archaea;Aenigmarchaeota;Aenigmarchaeia;Aenigmarchaeales;Candidatus_Aenigmarchaeum;NA	NA
ASV8826	TACCCGCGCCACGAATGGTGATCTCGATTATTGGGTCTAAAGCGTTCGTAGCCGGTTTGGCAAGTTCTTGGTGAAATCCAGCAGTTGACTGTTGGGCTTGCTGGGAATACTACCAGACTTGGGATTGGGATAGGATAAGAGTATTCCACGTGTAGGGGTTAAATCCTTTAATCCGTGGAAGACTTCCGGTGGCGAAGGCGCTTATCTAGAACAAGTCCGACGGTGAGGAACGAAAGCGTGGGGAGCAAATCTAATCCTTCGATAAAAGGATGAGAGCTCAAATGGGATTAGATACCCCAGTAGTCCATGCTGTAAACGATGCCCGCTTGATGTTGCAAACTCTACGGGAGTTTGCAGTGTCGGAGCGTAGGTGTTAAGCGGGCCACCTGGGGAGTACGG…	Archaea;Aenigmarchaeota;Aenigmarchaeia;Aenigmarchaeales;Candidatus_Aenigmarchaeum;NA	NA
ASV8872	TACCCGCGCCACGAATGGTGACCACGATTATTTGGTCTAAAGCGTCCGTAGCCGGTTCAACAAGTTCTTGGTTAAATCCAGCAGTTGACTGTTGGCTTGCTGAGAATACTGTTGGGCTTGGGATTGGGAAAGGAGAAAGGTATTCCACGTGTAGGGGTTAAATCCTTTAATCCGTGGAAGACCTCCGGTGGCGAAGGCGTTTCTCTGGAACAAGTCCGACGGTGAGGGACGAAAGCTAGGGGAGCAAATGGGATTAGATACCCCAGTAGTCCTAGCTGTAAACGATGTCCGTTTGATGTTGCAAACTCTACGGGAGTTTGCAGTGTCGGAGCGTAGGTGTTAAACGGACCACCTGGGGAGTACGGCCGCAAGGTTG	Archaea;Aenigmarchaeota;Aenigmarchaeia;Aenigmarchaeales;Candidatus_Aenigmarchaeum;NA	NA
ASV9821	TACCCGCGCCACGAATGGTAATCGCTTTTATTTGGTCTAAAGGGTTCGTAGCCGGTTCAACAAGTTCTTGGTGAAATCTGCTAGCAAACTAGCAGGCTTGCTGAGAATACTATTGAACTTGGGATTGGGAAAGGATAGGGGTATTCCATGTGTAGGGGTTAAATCCTTTAATCCATGGAAGACCTCCGGTGGCGAAGGCGCCTATCTGGAACAAGTCCGACGGTGAGGAACGAAAGCGTGGGGAGCAAACGGGATTAGATACCCCGATAGTCCATGCTGTAAACGATGCCCGCTTGTTGTTGCAAGCTCTACGAGAGTTTGCAGTGTCGGAGCGTAGGTGTTAAGCGGGCCACCTGGGGAGTACGGCCGCAAGGTTG	Archaea;Aenigmarchaeota;Aenigmarchaeia;Aenigmarchaeales;Candidatus_Aenigmarchaeum;NA	NA
ASV10491	TACTTGAGCCACGAATGGTGATCACGATTATTGGGTCTAGAGTGTCTGTAGCCGGCTTAGAAAGTTTCTGGTGAAATATGGCAGCTAACTGTCATGCGAGCTGGAAATACTACTAAGCTTGGAATTGGGATAGGTCAATGGTACTCCATGTGTAGGGGTTAAATCCTTTAATCCATGGAAGACCACCTGTTGCGAAGGCGATTGACTGGAACAAGTTCGACGGTGAGGGACGAAAGCTAGGGGAGCAAACGGGATTAGATACATTCTAATCCACTGATTATCCGATATGATGGATGGAATGCTAGAAACCCCGGTAGTCCTAGCTGTAAACGATGCCCGTTTGGTGTCGCGTATCTTAAGCGGATATGCGGTGCCGGAGCGTAGAGGAGCGAGAAGGAG…	Archaea;Aenigmarchaeota;Aenigmarchaeia;Aenigmarchaeales;Candidatus_Aenigmarchaeum;NA	NA
ASV10948	TACCCGCGCCACGAATGGTGATCTCGATTATTGGGTCTAAAGCGTTCGTAGCCGGTTTGGCAAGTTCTTGGTGAAATCCAGCAGTTGACTGTTGGGCTTGCTGGGAATACTACCAGACTTGGGATTGGGATAGGATAAGAGTATTCCACGTGTAGGGGTTAAATCCTTTAATCCGTGGAAGACTTCCGGTGGCGAAGGCGCTTATCTAGAACAAGTCCGACGGTGAGGAACGAAAGCGTGGGGAGCAAATCTAATCCTTCGATAAAAGGATGAGAGCTCAAATGGGATTAGATACCCCAGTAGTCCATGCTGTAAACGATGCCCGCTTGATGTTGCAAACTCTACGGGAGTTTGCAGTGTCGGAGCGTAGGTGTTAAGCGGGCCACCTGGGGAGTACGG…	Archaea;Aenigmarchaeota;Aenigmarchaeia;Aenigmarchaeales;Candidatus_Aenigmarchaeum;NA	NA
ASV12204	TACCCGCGCCACGAATGGTGATCGTTTTTATTGGGTCTAAAGCGTCCGTAGCCGGTTTAATAAGTTCTTGGTGAAATCCAACAGTTGACTGTTGGGCTTACTGAGAATACTGTTAAGCTTGGGATTGGGAGAGGAGAGAGGTACTCCACGTGTAGGGGTTAAATCCATTAATCCGTGGAGGACCACCGGTGGCGAAGGCGTCTCTCTAGAACAAGTCCGACGGTGAGGGACGAAAGCTAGGGGAGCAAACGGGATTAGATACAAACTTTCTAATCCTATGATTCAAAGATGATTGGAGGTTTGCTAGAAACCCCAGTAGTCCTAGCTGTAAACGATGTCTGCTTGATGTTGCAAGCTCTACGGGAGTTTGCAGTGTCGGAGCGTAGGTGTTAAGCAGAC…	Archaea;Aenigmarchaeota;Aenigmarchaeia;Aenigmarchaeales;Candidatus_Aenigmarchaeum;NA	NA
ASV12549	TACCCGCGCCACAAATGGTGACCGCGATTATTGGGTCTAAAGCGTCCGTAGCCGGTTAAACAAGTTCTTGGTTAAATCCAGCAGTTGACTGTTGGTTCGCTGAGAATACTGTTTGGCTTGGGATTGGGAGAGGAGAAAGGTATTCCACGTGTAGGGGTTAAATCCTTTAATCCGTGGAAGACCTCCGGTGGCGAAGGCGTTTCTCTAGAACAAGTCCGACGGTGAGGGACGAAAGCTAGGGGAGCAAATCTAATCTTTCGATAAAAAGATGAGAGCTCAAATGGGATTAGATACCCCAGTAGTCCTAGCTGTAAACGATGTCCGTTTGATGTTGCAAACTCTACGGGAGCTTGCAGTGTCGGAGCGTAGGTGTTAAACGGACCACCTGGGGAGTACGGC…	Archaea;Aenigmarchaeota;Aenigmarchaeia;Aenigmarchaeales;Candidatus_Aenigmarchaeum;NA	NA
ASV12656	TACCTGAGCCACAAATGGTGATCACGATTATTGGGTCTAGAGTGTCTGTAGCCGGCCTAAAAAGTTTCCGGTGAAATATGGCAGCTAACTGTCATGCGAGCTGGAAATACTATTAGGCTTGGAATTGGGATAGGTCAAGGGTATTCCATGTGTAGGGGTTAAATCCTTTAATCCATGGAGGACCACCTGTTGCGAAGGCGCTTGACTGGAACAAGTTCGACGGTGAGGGACGAAAGCTAGGGGAGCAAACGGGATTAGATACCCCGGTAGTCCTAGCTGTAAACGATGCCCGTTTGGTGTCGCGTATCTTACGTGGATATGCGGTGCCGGAGCGTAGAGGAGCGAGAAGGAGTTGCTCCGCGCAAGTGTTAAACGGGCCACCTGGGGATTACGATCGCA…	Archaea;Aenigmarchaeota;Aenigmarchaeia;Aenigmarchaeales;Candidatus_Aenigmarchaeum;NA	NA
ASV13519	TACCCGCGCCACGAATGGTAATCGCTTTTATTTGGTCTAAAGGGTTCGTAGCCGGTTCAACAAGTTCTTGGTGAAATCTGCTAGCAAACTAGCAGGCTTGCTGAGAATACTATTGAACTTGGGATTGGGAAAGGATAGGGGTATTCCATGTGTAGGGGTTAAATCCTTTAATCCATGGAAGACCTCCGGTGGCGAAGGCGCCTATCTGGAACAAGTCCGACGGTGAGGAACGAAAGCGTGGGGAGCAAACGGGATTAGATACCCCGATAGTCCATGCTGTAAACGATGCCCGCTTGTTGTTGCAAGCTCTACGAGAGCTTGCAGTGTCGGAGCGTAGGTGTTAAGCGGGCCACCTGGGGAGTACGGCCGCAAGGTTG	Archaea;Aenigmarchaeota;Aenigmarchaeia;Aenigmarchaeales;Candidatus_Aenigmarchaeum;NA	NA
ASV16757	TACTCGAGCCACAAATGGTGATCACTATTATTGGGCCTAGAGTGTTCGTAGCCGGTCTAAAAAGTTTCTGGTGAAATATGGCAGCTAACTGTCATGCGTGCTGGAAATACTTTTAGACTTGGGATTGGGATAGGTCAAGGGTATTCCATGTGTAGGGGTTAAATCCTTTAATCCATGGAGGACCACCTGTTGCGAAGGCGCTTGACTGGAACAAGTCCGACGGTGAGGGACGAAAGCTAGGGGAGCAAACGGGATTAGATACACTCTAATCCACTGATCATCCAATATGATGGATGGGGTGCTAAAAACCCCGGTAGTCCTAGCTGTAAACGATGCCCGTTTGGTGTCGCGTATCTTACGTGGATATGCGGTGCCGGAGCGTAGAGAAGCAAACAGAAG…	Archaea;Aenigmarchaeota;Aenigmarchaeia;Aenigmarchaeales;Candidatus_Aenigmarchaeum;NA	NA
ASV16797	TACCCGCGCCACAAATGGTGATCGCGTTTATTGGGTCTAAAGGGTCCGTAGCCGGTTCAAAAAGTTCTTGGTGAAATCTACTAGCAAACTAGTAGGCGTGCTGAGAATACTGCTGAACTTGAGATTGGGATAGGATAGGGGTATTCCATGGGTAGGGGTTAAATCCTTTAATCCATGGCAGACCTCCGGTGGCGAAGGCGCCTATCTGGAACAAGTCTGACGGTGAGGGACGAAAGCGTGGGGAGCAAACGGGATTAGATACAAACTTTCTAATCCTATGATTTCAAAGATGATTGGGAGTTTGCTAGAAACCCCGATAGTCCATGCTGTAAACGATGCCCGCTTGATGTTGCAAACTTTACGAGAGCTTGCAGTGTCGGAGCGTAGGTGTTAAGCGGG…	Archaea;Aenigmarchaeota;Aenigmarchaeia;Aenigmarchaeales;Candidatus_Aenigmarchaeum;NA	NA
ASV16980	TACCCGCGCCACAAATGGTGATCGTTTTTATTGGGTCTAAAGCGTCCGTAGCCGGTTTAATAAGTTCTTGGTGAAATCCAACAGTTGACTGTTGGGCTTACTGAGAATACTGTTAAACTTGGGATTGGGAGAGGAGAGAGGTACTCCACGTGTAGGGGTTAAATCCATTAATCCGTGGAGGACCACCGGTGGCGAAGGCGTCTCTCTAGAACAAGTCCGACGGTGAGGGACGAAAGCTAGGGGAGCAAACGGGATTAGATACAAACTTTCTAATCCTATGATTAAAAGATGATTGGAGGTTTGCTAGAAACCCCAGTAGTCCTAGCTGTAAACGATGCCTGCTTGATGTTGCAAACTCTACGGGAGTTTGCAGTGTCGGAGCGTAGGTGTTAAGCAGGC…	Archaea;Aenigmarchaeota;Aenigmarchaeia;Aenigmarchaeales;Candidatus_Aenigmarchaeum;NA	NA
ASV18064	TACCCGCGCCACGAATGGTGACCGCGATTATTGGGTCTAAAGCGTCCGTAGCCGGTTCAACAAGTTCTTGGTTAAATCCAGCAGTTGACTGTTGGTTCGCTGAGAATACTGTTTGACTTGGGATTGGGAGAGGAGAAAGGTATTCCACGTGTAGGGGTTAAATCCTTTAATCCGTGGAAGACCTCCGGTGGCGAAGGCGTTTCTCTAGAACAAGTCCGACGGTGAGGGACGAAAGCTAGGGGAGCAAATCTAATCTTTCGATAAAAAGATGAGAGCTCAAATGGGATTAGATACCCCAGTAGTCCTAGCTGTAAACGATGTCCGTTTGATGTTGCAAACTCTACGGGAGTTTGCAGTGTCGGAGCGTAGGTGTTAAACGGACCACCTGGGGAGTACGGC…	Archaea;Aenigmarchaeota;Aenigmarchaeia;Aenigmarchaeales;Candidatus_Aenigmarchaeum;NA	NA
ASV18216	TACCCGCGCCACGAATGGTGATCGTTTTTATTGGGTCTAAAGCGTCCGTAGCCGGTTTAATAAGTTCTTGGTGAAATCCAACAGTTGACTGTTGGGCTTACTGAGAATACTGTTAAGCTTGGGATTGGGAGAGGAGAGAGGTACTCCACGTGTAGGGGTTAAATCCATTAATCCGTGGAGGACCACCGGTGGCGAAGGCGTCTCTCTAGAACAAGTCCGACGGTGAGGGACGAAAGCTAGGGGAGCAAACGGGATTAGATACAAACTTTCTAATCCTATGATTCAAAGATGATTGGAGGTTTGCTAGAAACCCCAGTAGTCCTAGCTGTAAACGATGTCTGCTTGATGTTGCAAACTCTACGGGAGTTTGCAGTGTCGGAGCGTAGGTGTTAAGCAGAC…	Archaea;Aenigmarchaeota;Aenigmarchaeia;Aenigmarchaeales;Candidatus_Aenigmarchaeum;NA	NA
ASV21908	TACCCGCGCCACGAATGGTGACCACGATTATTGGGTCTAAAGCGTCCGTAGCCGGTTCAACAAGTTCTTGGTTAAATCCAGCAGTTGACTGTTGGCTTGCTGAGAATACTGTTAGGCTTGGGATTGGGAAAGGAGAAAGGTATCCCACGTGTAGGGGTTAAATCCTTTAATCCGTGGAAGACCTCCGGTGGCGAAGGCGTTTCTCTGGAACAAGTCCGACGGTGAGGGACGAAAGCTAGGGGAGCAAATCTAATCTTTCGATAAAAAGATGAGAGCTCAAATGGGATTAGATACCCCAGTAGTCCTAGCTGTAAACGATGTCCGTTTGATGTTGCAAACTCTACGGGAGTTTGCAGTGTCGGAGCGTAGGTGTTAAACGGACCACCTGGGGAGTACGGC…	Archaea;Aenigmarchaeota;Aenigmarchaeia;Aenigmarchaeales;Candidatus_Aenigmarchaeum;NA	NA
ASV22465	TACCCGCGCCACAAATGGTGATCGCATTTATTTGGTCTAAAGGGTCCGTAGCCGGTTCAACAAGTTCTTGGTGAAATCTGCTAGCTAACTAGTAGGCTTGCTGAGAATACTATTGGACTTGGGATTGGGAGAGGATAGAGGTATTCCATGTGTAGGGGTTAAATCCTTTAATCCATGGAAGACCACCGGTGGCGAAGGCGTCTATCTAGAACAAGTCCGACGGTGAGGGACGAAAGCGTGGGGAGCAAACGGGATTAGATACAAACTTTCTAATCCAATGAGTCTAAAGATGATTGGATGTTTGCTAGAAACCCCGATAGTCCATGCTGTAAACGATGCCCGCTTGTTGTTGCAAGCTCTACGAGAGCTTGCAGTGTCGGAGTGTAGGTGTTAAGCGGG…	Archaea;Aenigmarchaeota;Aenigmarchaeia;Aenigmarchaeales;Candidatus_Aenigmarchaeum;NA	NA
ASV23392	TACCCGAGCCACAAATGGTGATCACGTTTATTGGGCCTAAAGTGTTCGTAGCCGGTTTAAAAAGTTCTTGGTGAAATACGGCAGCTAACTGTCGTGCGTGCTGAGAATACTTTTAGACTTGGGATCGGGAAGGGTCAAGGGTACTCCATGTGTAGGGGTTAAATCCTTTAATCCATGGAAGACCACCTGTGGCGAAGGCGCTTGACTTGAACGAGTCCGACGGTGAGGGACGAAAGCTAGGGGAGCAAACGGGATTAGATACATTCTAATCCACTGATTATCCGATATGATGGATGGAATGCTAGAAACCCCGGTAGTCCTAGCTGTAAACGATGCCCGTTTGGTGTCGCGTATCTTAAGCGGATATGCGGTGCCGGAGCGTAGAGGAGCGAGAAGGAG…	Archaea;Aenigmarchaeota;Aenigmarchaeia;Aenigmarchaeales;Candidatus_Aenigmarchaeum;NA	NA
ASV1494	TACCCGCAGCTCGAGTGATTACCACTATTATTAGGTCTAAAGCGTCCGTAGCCGGTTTAGTAAGTTCCTGGTGAAATCTTACAGCAAACTGTAAGGCTTGCTGGGAATACTACTAGACTTGAGACCGAGAGAAGGAAGAGGTACTCGCGGGGTAGGGGTGAAATCCTATAATCCTGCGGGGACCACCTGTGGCGAAAGCGTCTTCCTAGAGCGGGTCTGACGGTGAGGGACGAAAGCTAGGGGAGCGATCGGGATTAGATACCCCGGTAGTCCTAGCTGTAAACGATGCCCACTTGGTGTTACAAACCTCTCGGGGGTTTGTAGTGCCGGAGCGTAGGTGTTAAGTGGGCCACCTGGGGAGTACGGCCGCAAGGTTG	Archaea;Aenigmarchaeota;Aenigmarchaeia;Aenigmarchaeales;NA;NA	NA
ASV1642	TACCCGGAGTCCGAGTGATGGTCACGATTATTTGGCCTAAAGCATCCGTAGGCGGTCTGATAAGTCTATTATGAAATCCTTTAGCAAACTAAAGGGCTTGTAATAGATACTGCCAGACTTGAGACCGAGAGAGGACAGCGATACTTCTTAGGTAGGGGTTAAATCCTTTAATCTAAGAAGGATCACCTGTGGCGAAAGCGGCTGTCTAGAGCGGATCTGACGCTGAGGAATGAAAGCTAGGGGAGCAATCGGGATTAGATACCCCGGTAGTCCTAGCCGTAAACGATGCCCATTTGGTGTTGCAAGCTTCTTGGGAGCTTGCAGTGCCGGAGCGTAGGTGTTAAATGGGCCGCCTGGGGAGTACACTCGCAAGGGTG	Archaea;Aenigmarchaeota;Aenigmarchaeia;Aenigmarchaeales;NA;NA	NA
ASV2034	TACCCGGAGCCCGAGTAATGGTCAGAATTATTTGGTCTAAAGCATCCGTAGGCGGTCTGATAAGTCTCTTGTGAAATCCTTTAGCAAACTAAAGGGCTTGCAAGAGATACTATCAGACTCGAGACTGGGAGAGGACAGCGATACTTCTTGTGTAGGGGTTAAATCCGTTAATCCAAGAAGGATCACCTGTGGCGAAAGCGGCTGTCTAGAACAGGTCTGACGCTGAGGGATGAAAGCTACGGGAGCGATCGGGATTAGATACCCCGGTAGTCGTAGCTGTAAACAATGCCCACTTGGTGTTGTAAGCTTCTTGGGAGCTTACAGTGCCGGAGCGCAGGTGTTAAGTGGGCCACCTGGGGAGTATACTCGCAAGGGTG	Archaea;Aenigmarchaeota;Aenigmarchaeia;Aenigmarchaeales;NA;NA	NA
ASV2117	TACCCGGAGCCCAAGTGATGGTCGTGATTATTTGGTCTAAAGCATTCGTAGGCTGTTTAGTAAGTTTCTTGTGAAATCCTCTAGTAAACTAGAGGGAGTGCAAGAAATACTACTAGACTTGAGACTGGGAGAGGACAACGGTACTTCTTGTGTAGGGGTTAAATCCTTTAATCCAAGTAGGACCACCTGTGGCGAAGGCGGTTGTCTGGAACAGGTCTGACGCTGAGGGATGAAAGCTAGGGGAGCGATCGGGATTAGATACCCCGGTAGTCCTAGCCGTAAACGATGCCCACTTGGTGTTGTAAGCTTCTTGGGAGCTTACGGTGCCGGAGCGTAGGTGTTAAGTGGGCCACCTGGGGACTACACTCGCAAGGGTGAATTACAGGGAAAGTCAGAATA…	Archaea;Aenigmarchaeota;Aenigmarchaeia;Aenigmarchaeales;NA;NA	NA
ASV2154	TACCCGGAGTCCAAGTGATGGTCACGATTATTTGGCCTAAAGCATCCGTAGGCGGTCTAATAAGTCTCTTATGAAATCCTTTAGCAAACTAAAGGGCTTGTAAGAGATACTATTAGACTTGAGACCGAGAGAGGACAGCGATACTTCTTAGGTAGGGGTTAAATCCTTTAATCTAAGAAGGATCACCTGTGGCGAAGGCGGCTGTCTAGAGCGGGTCTGACGCTGAGGGATGAAAGCTAGGGGAGCAATCGGGATTAGATACCCCGGTAGTCCTAGCTGTAAACGATGCCCACTTGGTGTTGCAAGCTTCTTGGGAGCTTGCAGTGCCGGAGCGTAGGTGTTAAGTGGGCCGCCTGGGGAGTATACTCGCAAGGGTG	Archaea;Aenigmarchaeota;Aenigmarchaeia;Aenigmarchaeales;NA;NA	NA
ASV2286	TACTCGCGCCCCAAGTGGTATCCGCGATTAGTGGGTCTAAAGCGTCCGTAGCCGGTTTAGTGAGTCCCTAGTGAAATTTGCCGGTAAACTGGTAAGCTTGCTGGGGATACTACTAGACTTGGGACTGGGAGAGGGTAGACGTACTCTTGGGGGAGGGGTAAAATCCTATAATCCTAAGGGGACGACCTGTGGCGAAGGCTTCTACCTAGAACAGGTTCGACGGTGAGGGACGAAACCTAGGGGAGCGATTGGGATTAGATACCCCAGTAGTCCTAGGCGTAAACGATGCCTGTTTGGTGTTGCAAACCTTACGTGGGTTTGCAGTGCCGGAGCGTAGGTGTTAAACAGGCCACCTGGGGAGTACGACCGCAAGGTTG	Archaea;Aenigmarchaeota;Aenigmarchaeia;Aenigmarchaeales;NA;NA	NA
ASV2566	TACTCGCGCCACGAGTGGTGACCACGATTATTTGGCCTAAAGTGTCCGTAGCTGGTTCGATAAGTCTCCGGTGAAATCTCATAGTTGACTATGAGGCGTGCTGGGGATACTGACGAACTTGGGACCGGGAAAGGGCAGAGGTATTTTTAGGGTAGGGGTAAAATCCTATAATCCTAAAAGGACCACCAGTGGCGAAGGCGTCTGCCTGGAACGGATCCGACAGTGATGGACGAAAGCTAGGGGAGCGATCGGGATTAGATACCCCAGTAGTCCTAGCCGTAAACGATGCAAACTTGGTGTTGCCAGTTCTATAGGAACAGGCAGTGCCGTAGCGTAGGTGTTAAGTTTGCCGCCTGGGGAGTACGGCCGCAAGGCTG	Archaea;Aenigmarchaeota;Aenigmarchaeia;Aenigmarchaeales;NA;NA	NA
ASV3202	TACTCGCGCCACGAGTGGTGACCACGATTATTTGGCCTAAAGTGTCCGTAGCTGGTTCGATAAGTCTCCGGTGAAATCTCATAGTTGACTATGAGGCGTGCTGGGGATACTGACGAACTTGGGACCGGGAAAGGGCAGAGGTATTCTTAGGGTAGGGGTAAAATCCTATAATCCTAAGAGGACCACCAGTGGCGAAGGCGTCTGCCTGGAACGGATCCGACAGTGATGGACGAAAGCTAGGGGAGCGATCGGGATTAGATACCCCAGTAGTCCTAGCCGTAAACGATGCAAACTTGGTGTTGCCAGTTCTATAGGAACAGGCAGTGCCGTAGCGTAGGTGTTAAGTTTGCCGCCTGGGGAGTACGGCCGCAAGGCTG	Archaea;Aenigmarchaeota;Aenigmarchaeia;Aenigmarchaeales;NA;NA	NA
ASV3632	TACCCGGAGCCCAAGTGATGGCCACTGTTATTGGGTCTAAAGCGTCCGTAGCCGGCTTAATAAGTCCTTGGTGAAATCTGGCAGCAAACTGTCAGGCGTGCTGAGGATACTGTTAGGCTCGAGACCGGGAGAGGATAGAGGTACTCATGGGGTAGGGGTGAAATCCTATAATCCCATGGGGACGACCTGTGGCGAAGGCGTCTATCTGGAACGGGTCTGACGGTGAGGGACGAAAGCTAGGGGAGCGATCGGGATTAGATACCCCGGTAGTCCTAGCCGTAAACGATGCCCGCTTGGTGTAGCAGACCTCTCGGGGGTTTGCTGTGCCGGAGCGTAGGTGTTAAGCGGGCCACCTGGGAAGTACGGCCGCAAGGCTG	Archaea;Aenigmarchaeota;Aenigmarchaeia;Aenigmarchaeales;NA;NA	NA
ASV3722	TACCCGGAGTCCAAGTGATGGTCACGATTATTTGGCCTAAAGCATCCGTAGGCGGTTTAATAAGTCTCTTATGAAATCCTTTAGCAAACTAAAGGGCTTGTAAGAGATACTATTAGACTTGAGACCGAGAGAGGACAGCGATACTTCTTAGGTAGGGGTTAAATCCTTTAATCTAAGAAGGATCACCTGTGGCGAAGGCGGCTGTCTAGAGCGGGTCTGACGCTGAGGGATGAAAGCTAGGGGAGCAATCGGGATTAGATATGAGAATTTTCCACTAAATATAAATTTCTCACTAAATACCCCGGTAGTCCTAGCTGTAAACGATGCCCACTTGGTGTTGCAAGCTTCTTGGGAGCTTGCAGTGCCGGAGCGTAGGTGTTAAGTGGGCCGCCTGGGGAG…	Archaea;Aenigmarchaeota;Aenigmarchaeia;Aenigmarchaeales;NA;NA	NA
ASV3786	TACCCGGGGCCCGAGTGATGGTCGCGATTATTTGGTTTAAAGCATTCGTAGGCGGTTTGGTAAGTTTCTTGTGAAATCCTCTAGTAAACTAGAGGGCCTGCAAGAAATACTATCAGACTTGAGACTGGGAGAGGACAGCGGTACTTCTTGTGTAGGGGTTAAATCCTTTAATCCAAGAAGGACCACCTGTGGCGAAGGCGGCTGTCTGGAACAGGTCTGACGCTGAGGGATGAAAGCTAGGGGAGCGATCGGGATTAGATACCCCGGTAGTCCTAGCTGTAAACGATGCCCACTTGGTGTTGTAAGCTTCTTGGGAGCTTACGGTGCCGGAGCGCAAGTGTTAAGTGGGCCACCTGGGGAGTACACTCGCAAGGGTGAATTACAGGGAAAGGTCAGAAG…	Archaea;Aenigmarchaeota;Aenigmarchaeia;Aenigmarchaeales;NA;NA	NA
ASV4017	TACTCGAGGCCCGAGTGATGACCACTATTATTGGGTCTAAAGCGCCCGTAGCCGGTTCGGTAAGTTCCTGGTGAAATCCTCCAGCAAACTGGAGGGCGTGCTGGGAATACTGCCGGACTTGAGACTGGGAGAGGGTGGAGGTACTTATGGGGGAGGGGTTAAATCCTGTAATCCCATAGGGACAACCTGTGGCGAAGGCGTCCACCTGGAACAGGTCTGACGGTGAGGGACGAAAGCGTGGGTAGCGATCGGGATTAGATACCCCGGTAGTCCACGCTGTAAACGATGCCCGTTTGGTGTCGCGAACTTCTTGGGAGTCCGCGGTGCCGGAGTGTAGATGTTAAACGGGCCACCTGGGGAGTACGTCCGCAAGGATG	Archaea;Aenigmarchaeota;Aenigmarchaeia;Aenigmarchaeales;NA;NA	NA
ASV4303	TACCCGCACCCCAAGTTATGGTCACTGTTATTGGGTCTAAAGCGTCCGTAGCCGGCCTAATAAGTTCCTAGTGAAATCTTACAGCAAACTGTAAGGCGTGCTAGGAATACTGTTAAGCTCGAGACCGGGAGAGGGCAGAGGTACTCATAGGGTAGGGGTGAAATCCTATAATCCTATGGGGACCACCTGTGGCGAAGGCGTCTGCCTGGAACGGGTCTGACGGTGAGGGACGAAAGCTAGGGGAGCGATCGGGATTAGATACCCCGGTAGTCCTAGCTGTAAACGATGCCCGTTTGGTGTTACATACCTCTCGGGGGTATGTAGTGCCGGAGCGTAGGTGTTAAACGGGCCACCTGGGAAGTACGGTCGCAAGGCTG	Archaea;Aenigmarchaeota;Aenigmarchaeia;Aenigmarchaeales;NA;NA	NA
ASV4610	TACCCGCACTCCAAGTGATGACCACGATTATTGGGCCTAAAGAGCTCGTAGCCGGTTTGGTAAGTCCTTGGTGAAATCTTCCAGCAAACTGGAAGGCGTGCTGAGGATACTGCCAGACTTGAGACCGGGATGGGACAGGGGTACTTTCAGGGTAGGGGTGAAATCCTGTAATCCTGAGGGGACCACCTGTGGCGAAGGCGCCTGTCTTGAACGGGTCTGACGGTGAGGTGCGAAAGCTAGGGGAGCAATCGGGATTAGATATGGTGTAAGAAAGTAATCGATTGACGTCAGTCGAAAGAGAACGATCTAAAACCACTAAAAACCCCGGTAGTCCTAGCCGTAAACGTTGCCCTCTTGGTGTTGCAAGCTTCTCGGGAGCTTGCTGTGCCGGAGCGTAGG…	Archaea;Aenigmarchaeota;Aenigmarchaeia;Aenigmarchaeales;NA;NA	NA
ASV5099	TACCCGCGCCCCAAGTGATGGCCATCATTATTGGGTCTAAAGCGTTCGTAGCCGGTTTAGCAAGTCCTTGGTGAAATCTTTCGGTAAACTGAAAGGCGTGCCGGGGATACTACTAAACTAGAGACCGGGAGAGGGTAGGGGTACTCTCAGGGGAGGGGTTAAATCCTGTAATCCTGAGGGGACCACCTGTGGCGAAGGCGCCTACCTGGAACGGGTCTGACGGTGAGGGACGAAAGCTAGGGGAGCGATCGGGATTAGATACCCCGGTAGTCCTAGCTGTAAACGATGCCCGCTTGGTGTTGCAGACCTCTCGGGGGTTTGCGGTGCCGAAGTGTAGATGTTAAGCGGGCCACCTGGGAACTACGACCGCAAGGTTG	Archaea;Aenigmarchaeota;Aenigmarchaeia;Aenigmarchaeales;NA;NA	NA
ASV5113	TACCTGAGGCTCAAGTGATGGCCACTATTATTGGGTCTAAAGCGCCCGTAGCCGGTTCGGTAAGTTCCTGGTGAAATCCTCCAGCAGACTGGAGGGCGTGCTGGGAATACTACTGGACTTGAGACCGGGAGAGGATGGGGGTACTTTTGGGGTAGGGGTTAAATCCTGTAATCCCAAAGGGACCACCTGTGGCGAAGGCGCCCATCTGGAACGGGTCTGACGGTGAGGGGCGAAAGCGTGGGTAGCGACCGGGATTAGATACCCCGTTAGTCCACGCCGTAAACGATGCCCGCTTGGTGCCGCAAGCTTCTTGGGAGCTTGCGGTGTCGTAGTGTAGATGTTAAGCGGGCCACCTGGGGAGTACGTCCGCAAGGATG	Archaea;Aenigmarchaeota;Aenigmarchaeia;Aenigmarchaeales;NA;NA	NA
ASV5329	TACTCGCGCCCCGAGTGGTATCCGTGATTAGTGGGTCTAAAGCGCCCGTAGCCGGTCTGATAAGTCTCTAGTGAAATTCTTCGGCAAACTGAAGAGCTTGCTGGAGATACTATTAGACTTGGGACTGGGAGAGGGTAGAGGTACTCCTAGGGGAGGGGTAAAATCCTATAATCCTAGGGGGACCACCTGTGGCGAAGGCTTCTACCTAGAACAGGTTCGACGGTGAGGGGCGAAACCTAGGGGAGCGATCGGGATTAGATACCCCGGTAGTCCTAGGCGTAAACGATGCCCGTTTGGTGTTGCAAACCTTTCGAGGGTTTGCAGTGCCGGAGCGTAGGTGTTAAACGGGCCACCTGGGGAGTACGTCCGCAAGGATG	Archaea;Aenigmarchaeota;Aenigmarchaeia;Aenigmarchaeales;NA;NA	NA
ASV5550	TACTCGCGCCCCAAGTAGTATCCGCGATTAGTGGGTCTAAAGCGTCCGTAGCCGGTTTGATGAGTCCCTAGTGAAATTTGCCGGTAAACTGGTGAGCTTGCTGGGGATACTATCAGACTTGGAACTGGGAGAGGGTAGATGTACTCCTGGGGGAAGGGTAAAATCTTATAATCCCAGGGGGACGACCTGTGGCGAAGGCTTCTACCTAGAACAGGTTCGACGGTGAGGGACGAAACCTAGGGGAGCGATTGGGATTAGATACCCCAGTAGTCCTAGGCGTAAACAATGCCCGTTTGGTGTTGCAAACCTTTCGTGGGTTTGCAGTGCCGGAGCGTAGGTGTTAAACGGGCCACCTGGGGAGTACGACCGCAAGGTTG	Archaea;Aenigmarchaeota;Aenigmarchaeia;Aenigmarchaeales;NA;NA	NA
ASV5847	TACCCGAGGTCCGAGTGATGTTCACTATTATTGGGTCTAAAGCGTCCGTAGCCGGCCTGATAAGTTCCCTGTGAAATCTATCAGCAAACTGATAGGCTTGCGGGGAATACTGTCAGGCTTGAGACCGGAAGAGGGCAGAGGTACTTACAGGGTAGGGGTTAAATCCTTTAATCCTATAGGGACCACCTGTGGCGAAGGCGTCTGCCTGGTACGGATCTGACGGTGATGGACGAAGGCTAGGGGAGCGATCGGGATTAGATATAGTGATGATGTAAATAAGTTTGCCAACCTAATTACGCCTCACTACTAAATACCCCGGTAGTCCTAGCAGTAAACGATGCCCACTTGGTGTTGCAATCTTCTTGGGAGATTGCAGTGCCGGAGCGTAGGTGTTAAGTG…	Archaea;Aenigmarchaeota;Aenigmarchaeia;Aenigmarchaeales;NA;NA	NA
ASV5892	TACCCGGGGCCCGAGTGATGGTCGCGATTATTTGGTTTAAAGCATTCGTAGGCTGTTTGATGAGTCTCTTGTGAAATCCTGTAGCAAACTACAGGAAGTGCAAGAGATACTATTAGACTTGAGACTGGGAGAGGACAACGATACTTCTTGTGTAGGGGTTAAATCCTTTAATCCAAGAAGGATCACCTGTGGCGAAGGCGGTTGTCTAGAACAGGTCTGACGCTGAGGGATGAAAGCTAGGGGAGCGATCGGGATTAGATACCCCGGTAGTCCTAGCCGTAAACGATGCCCACTTGGTGTTGTAAGCTTCTTGGGAGCTTACGGTGCCGGAGCGCAAGTGTTAAGTGGGCCACCTGGGGAGTACACTCGCAAGGGTGAATTACAGGGAAAGGTCAGAAT…	Archaea;Aenigmarchaeota;Aenigmarchaeia;Aenigmarchaeales;NA;NA	NA
ASV6125	TACCCGCGCCACAAGTGGTGATCACAATTATTGGGCCTAAAGAGTCTGTAGCCGGGCTAGCAAGTTCCTGGTGAAATCTGGCAGCTAACTGTCAGGCGTGCTGGGAATACTACTGGTCTTGGGATCGGGAGAGGGTGAATGTATTCCATGGGTAGGGGTTAAATCCTTTAATCCATGGAGGACGACCTGTAGCGAAGGCGTTCACCTAGAACGAGTCCGACGGTGATGGACGAAAGCGTGGGGAGCAAAAGGGATTAGATACCCCTGTAGTCCACGCTGTAAACGATGCCCGCTTGATGTTGCAAATCTTACGAGGATTTGCAGTATTGGAGCGTAGGTGTTAAGCGGGCCGCCTGGGGAGTACGATCGCAAGGTTG	Archaea;Aenigmarchaeota;Aenigmarchaeia;Aenigmarchaeales;NA;NA	NA
ASV6226	TACCCGGAGTCCGAGTGATGGTCACGATTATTTGGCCTAAAGCATCCGTAGGCGGTCTAATAAGTCTCTTATGAAATCCTTTAGCAAACTAAAGGGCTTGTAATAGATACTATTAGACTTGAGACCGAGAGAGGACAGCGATACTTCTTAGGTAGGGGTTAAATCCTTTAATCTAAGAAGGATCACCTGTGGCGAAAGCGGCTGTCTAGAGCGGATCTGACGCTGAGGAATGAAAGCTAGGGGAGCAATCGGGATTAGATACCCCGGTAGTCCTAGCCGTAAACGATGCCCATTTGGTGTTGCAAGCTTCTTGGGAGCTTGCAGTGCCGGAGCGTAGGTGTTAAATGGGCCGCCTGGGGAGTACACTCGCAAGGGTG	Archaea;Aenigmarchaeota;Aenigmarchaeia;Aenigmarchaeales;NA;NA	NA
ASV6660	TACTTGAGCCCCGAGTGGTACCCAGTATTAGTTGGTCTAAAGCATCCGTAGCCGGTCTTGTTAGTCCCTAGTGAAATCTATTAGAAAACTAATAGGCTTGTTAGGGATACTGCAAGACTTGGGACTGGGAGAGGGTAGAGGTACTGCTGGGGAAGGGGTAAAATCCTATAATCCTAGTGGGACCACCTGTGGCGAAGGCGTCTACCTAGAACAGGTCCGACGGTGAGGGATGAAACCTAGGGGAGCGATCGGGATTAGATACCCCGGTAGTCCTAGGCGTAAACGATGCCCACTTGGTGTTACAAACCTTACGAGGGTTTGTAGTGCCGGAGCGTAGGTGTTAAGTGGGCCACCTGGGGAGTACGACCGCAAGGTTG	Archaea;Aenigmarchaeota;Aenigmarchaeia;Aenigmarchaeales;NA;NA	NA
ASV6969	TACCCGAGGCCCAAGTGATGGCCACTATTATTTGGTCTAAAGCGCCCGTAGCCGGCTCAGCAAGTTCTTGGTGAAATCCTCCAGCAAACTGGAGGGCGTGCTGAGAATACTGTTGGGCTTGAGACCGGGAGAGGGCAGAGGTACTTATGGGGGAGGGGTTAAATCCTGTAATCCCATAGGGACAACCTGTGGCGAAGGCGTCTGCCTGGAACGGGTCTGACGGTGAGGGACGAAAGCGTGGGTAGCGATCGGGATTAGATACCCCGGTAGTCCACGCTGTAAACGATGCCCGCTTGGTGTCACAAACTTCTTGGGAGTTTGTGGTGCCGGAGTGTAGATGTTAAGCGGGCCACCTGGGGAGTACGTCCGCAAGGATG	Archaea;Aenigmarchaeota;Aenigmarchaeia;Aenigmarchaeales;NA;NA	NA
ASV6974	TACCCGGAGCCCGAGTGATGGTCACGATTATTTGGCCTAAAGCATCCGTAGGCGGTTTGCTAAGTTTCTTGTGAAATCTCCTGGCAAACTAGGAGAACTGCAAGATATACTGACAAACTTGAGACTGGGATAGGACAACGGTACTTCTTGTGTAGGGGTTAAATCCTTTAATCCAAGAGGGACCACCAGTGGCGAAAGCGGTTGTCTGGAACAGGTCTGACGCTGAGGGATGAAAGCTACGGGAGCGATCGGGATTAGATACCCCGGTAGTCGTAGCTGTAAACGATGCCCACTTGGTGTTGTAAGCTTCTTGGGAGCTTACAGTGCCGGAGCGTAGGTGTTAAGTGGGCCACCTGGGGAGTATACTCGCAAGGGTG	Archaea;Aenigmarchaeota;Aenigmarchaeia;Aenigmarchaeales;NA;NA	NA
ASV7344	TACTCGCGCCCCGAGTCGTATCCGCGATTAGTGGGTCTAAAGCGTCCGTAGCCGGTTTGATAAGTCTCTAGTGAAATTCTTCGGTAAACTGAAGAGCCTGCTGGAGATACTATCAGACTTGGGACTGGGAGAGGGTAGGGGTACTCCTAGGGGAGGGGTAAAATCCTATAATCCTAGGGGGACTACCTGTGGCGAAGGCTTCTACCTAGAACAGGTTCGACGGTGAGGGGCGAAACCTAGGGGAGCGATTGGGATTAGATACCCCAGTAGTCCTAGGCGTAAACGATGCCCGTTTGGTGTTACAAACCTTTCGTGGGTCTGTAGTGCCGGAGCGTAGGTGTTAAACGGGCCACCTGGGGAGTACGTCCGCAAGGATG	Archaea;Aenigmarchaeota;Aenigmarchaeia;Aenigmarchaeales;NA;NA	NA
ASV7543	TACCCGGGGCCCAAGTGATGGTCGCGATTATTTGGTTTAAAGCATTCGTAGGCTGTTTGATAAGTCTCTTGTGAAATCCTGTAGCAAACTACAGGAAGTGCAAGAGATACTATTAGACTTGAGACTGGGAGAGGACAACGATACTTCTTGTGTAGGGGTTAAATCCTTTAATCCAAGAAGGATCACCTGTGGCGAAGGCGGTTGTCTAGAACAGGTCTGACGCTGAGGGATGAAAGCTAGGGGAGCGATCGGGATTAGATACCCCGGTAGTCCTAGCCGTAAACGATGCCCACTTGGTGTTGTAAGCTTCTTGGGAGCTTACGGTGCCGGAGCGCAAGTGTTAAGTGGGCCACCTGGGGAGTACACTCGCAAGGGTGAATTACAGGGAAAGGTCAGAAT…	Archaea;Aenigmarchaeota;Aenigmarchaeia;Aenigmarchaeales;NA;NA	NA
ASV7638	TACTCGAGGCCCGAGTGATGACCACTATTATTGGGTCTAAAGCGCCCGTAGCCGGTTCGGCGAGTCCTTGGTGAAATCCTCCAGCAAACTGGAGGGCGTGCTGGGGATACTGCCGGACTTGAGACTGGGAGAGGGTGGAGGTACTTATGGGGGAGGGGTTAAATCCTGTAATCCCATAGGGACAACCTGTGGCGAAGGCGTCCACCTGGAACAGGTCTGACGGTGAGGGACGAAAGCGTGGGGAGCGATCGGGATTAGATACCCCGGTAGTCCACGCTGTAAACGATGCCCGTTTGGTGTCGCAGACTTCTTGGGAGTCCGCGGTGCCGGAGCGTAGGTGTTAAACGGGCCACCTGGGGAGTACGTCCGCAAGGATG	Archaea;Aenigmarchaeota;Aenigmarchaeia;Aenigmarchaeales;NA;NA	NA
ASV7640	TACCCGCACCCCAAGTTATGATCACTGTTATTGGGTCTAAAGCGTCCGTAGCCGGCTTAATAAGTTCCTCGTGAAATCTTACAGCAAACTGTAAGGCGTGCCTGGAATACTGTTAAGCTCGAGACCGGGAGAGGGCAGAGGTACTCATAGGGTAGGGGTGAAATCCTATAATCCTATGCGGACCACCTGTGGCGAAGGCGTCTGCCTGGAACGGGTCTGACGGTGAGGGACGAAAGCTAGGGGAGCAATCGGGATTAGATACCCCGGTAGTCCTAGCTGTAAACGATGCCCGTTTGGTGTTACATACCTCTCGGGGGTATGTGGTGCCGGAGCGTAGGTGTTAAACGGGCCACCTGGGAAGTACGATCGCAAGGTTG	Archaea;Aenigmarchaeota;Aenigmarchaeia;Aenigmarchaeales;NA;NA	NA
ASV7705	TACCCGGAGTCCGAGTGATGGTCATGATTATTTGGCCTAAAGCATCCGTAGCCGGCTTGGTAAGTCCTTGGTGAAATCTTACAGCAAACTGTAAGGCTTGCTAGGGATACTATCAGACTTGAGACCGGGAGAAGGCAGAGGTACTTTTCGGGTAGGGGTTAAATCCTTTAATCCGAAAGGGACCACCTGTGGCGAAGGCGTCTGCCTAGAACGGGTCTGACGGTGAGGGATGAAAGCTATGGGAGCGATTGGGATTAGATTTTATTGAGATTTTCTCTCGATAACTAAAAACCCCAGTAGTCATAGCTGTAAACAATGCCCACTTGGTGTTGCAGGCTTCTTGGGAGCTTGCAGTGCCGGAGCGCAGGTGTTAAGTGGGCCGCCTGGGGAGTATACTCG…	Archaea;Aenigmarchaeota;Aenigmarchaeia;Aenigmarchaeales;NA;NA	NA
ASV7957	TACCCGCGCTACTAATGGTGATCACGCTTATTGGGTCTAAAGAGTCCGTAGCCGGTCCAAAAAGTTCTTGGTGAAATCTGCTAGCAAACTATCAGGCTTGCTGGGAATACTGTTGGACTTGGGATCGGGATAGGATAGGGGTATTCTTTGGGTAGGGGTTAAATCCTTTAATCCATTGAAGACCTCCGGTGGCGAAGGCGTCTATCTGGAACGAGTCCGACGGTGAGGGACGAAAGCGTGGGGAGCAAACGGGATTAGATACAGACTTTCTAATCCAATGATTCAAAGATGACTGAAAGTTTGCTAGAAACCCCGATAGTCCACGCTGTAAACGATGCCCGCTTGATGTTGCAAGCTTTACGAGAGCTTGCAGTGTTGGAGCGTAGGTGTTAAGCGGGC…	Archaea;Aenigmarchaeota;Aenigmarchaeia;Aenigmarchaeales;NA;NA	NA
ASV7974	TACCCGCAGCCCGAGTGATGGTCAGAATTATTGGGTCTAAAGCGCCCGTAGCCGGCTTTGTAAGTTCCTGGTGAAATCTACTAGCAAACTAGTAGGCGTGCTGGGAATACTGCAAAGCTTGAGACCGGGAGAGGGCAGAGATACTCTCAGGGTAGGGGTTAAATCCTATAATCCTGAGAGGATCACCTGTGGCGAAGGCGTCTGCCTGGAACGGGTCTGACGGTGAGGGACGAAAGCTAGGGGAGCGATTGGGATTAGATACCCCAGTAGTCCTAGCCGTAAACGTTGCCCACTTGGTGTTGCAGACCTCTTGGGGGTTTGCAGTGCCGGAGCGTAGGTGTTAAGTGGGCCACCTGGGGAGTACACTCGCAAGGGTG	Archaea;Aenigmarchaeota;Aenigmarchaeia;Aenigmarchaeales;NA;NA	NA
ASV8002	TACCCGAGCCCCGAGTGGTATTCACGATTATTGGGTTTAAAGCGTCCGTAGCCGGTCTAATAAGTCTTCGATGAAATTCACTGGTAAACTGGTGAGCTGGTCGGGGATACTGCTAGACTTGGGATCGGGAGAGGGCAGAAGTACTCTTAGGGGAGGGGTAAAATCCTATAATCCTAAGGGGACTACCTGTGGCGACACATTTGCCATAGAAGGCGTCTGTCTAGAACGAATCCGACGGTGAGGGACGAAAGCTAGGGGAGTGATTGGGATTAGATACCCCAGTAATCCTAGCCGTAAACGATGCCCGCTTGGTGTTACAAACTTCTCGTGAGTTTGTAGTGCCGAAGCATAAGTGTTAAGCGGGCCACCTGGGGACTACGACCGCAAGGTTA	Archaea;Aenigmarchaeota;Aenigmarchaeia;Aenigmarchaeales;NA;NA	NA
ASV8148	TACCCGAGGCCCGAGTGATGTTCACTATTATTGGGTCTAAAGCGTCCGTAGCCGGCTCAACAAGTTCCTTGTGAAATCTGGCAGCAAACTGTCAGGCTTGCGGGGAATACTGTTGGGCTTGAGAGAGGGAGAGGACAGAGGTACTTCTAGTGTAGGGGTTAAATCCTTTAATCCTAGAGGGACCACCTGTGGCGAAGGCGTCTGTCTGGAACTTGTCTGACGGTGAGGGACGAAGGCTAGGGGAGCGATTGGGATTAGATATAGCGATTAGTGGATTTTTTATCAAAGCCAAATTTCACACTTCGCTACTAAATACCCCAGTAGTCCTAGCAGTAAACAATGCCCACTTGGTGTCACGGTCTTCTTGGGAGATCGTGGTGCCGGAGCGTAGGTGTTAAG…	Archaea;Aenigmarchaeota;Aenigmarchaeia;Aenigmarchaeales;NA;NA	NA
ASV8213	TACCCGCACCCCAAGTTATGACCACTGTTATTGGGTCTAAAGCGTCCGTAGCCGGCCTAACAAGTTCCTGGTGAAATCTTACAGCAAACTGTAAGGCGTGCTGGGAATACTGTTAAGCTCGAGACCGGGAGAGGGCAGAGGTACTCATAGGGTAGGGGTGAAATCCTATAATCCTATGGGGACCACCTGTGGCGAAGGCGTCTGCCTGGAACGGGTCTGACGGTGAGGGACGAAAGCTAGGGGAGCGATCGGGATTAGATACCCCGGTAGTCCTAGCTGTAAACGATGCCCGTTTGGTGTTACATACCTCTCGGGGGTATGTAGTGCCGGAGCGTAGGTGTTAAACGGGCCACCTGGGAAGTACGGTCGCAAGGCTG	Archaea;Aenigmarchaeota;Aenigmarchaeia;Aenigmarchaeales;NA;NA	NA
ASV8298	TACCCGAGGTCCGAGTGATGTTCACTATTATTGGGTCTAAAGCGTCCGTAGCCGGCCTGATAAGTTCCCTGTGAAATCTATCAGCAAACTGATAGGCTTGCGGGGAATACTGTCAGGCTTGAGACCGGAAGAGGGCAGAGGTACTTACAGGGTAGGGGTTAAATCCTTTAATCCTATAGGGACCACCTGTGGCGAAGGCGTCTGCCTGGTACGGATCTGACGGTGATGGACGAAGGCTAGGGGAGCGATCGGGATTAGATATAGTGATGATGTAAATAAAGTTTGCCAACCTAATTACGCCTCACTACTAAATACCCCGGTAGTCCTAGCAGTAAACGATGCCCACTTGGTGTTGCAATCTTCTTGGGAGATTGCAGTGCCGGAGCGTAGGTGTTAAGT…	Archaea;Aenigmarchaeota;Aenigmarchaeia;Aenigmarchaeales;NA;NA	NA
ASV8533	TACCTGAGCCACAAATTGTGATCGCATTTATTGGGTCTAGAGCATCCGTAGCCGGTTTAATAAGTTCTTGGTGAAATGCTGCAGCTAACTGTAGTGCGTGCTGAGAATACTGTTAGACTTGGAACCGGGAGAGGTCAAGGGTATTCCACGTGTAGGGGTTAAATCCTTTAATCCGTGGAGGACCACCTGTGGCGAAGGCGCTTGACTAGAACGGGTTCGACGGTGAGGGATGAAAGCCTGGGGAGCAAACGGGATTAGATTCACTCTAATCCAAGGATCATCCAACGATGGATGGGGTGCTAGAAACCCCGGTAGTCCAGGCTGTAAACTTTGCCCGCTTGGTGTTACGTATCTTAAGAGGATATGTGGTGCCGAAGTGTAGAGAAGCTTAGAAGGAGT…	Archaea;Aenigmarchaeota;Aenigmarchaeia;Aenigmarchaeales;NA;NA	NA
ASV8770	TACTCGAGGCCCAAGTGATGACCACTATTATTGGGTCTAAAGCGCCCGTAGCCGGCTCGGCGAGTCCTTGGTGAAATCCTCCAGCAAACTGGAGGGCGTGCTGGGGATACTGCCGGGCTTGAGACCGGGAGAGGGTGGAGGTACTTATGGGGGAGGGGTTAAATCCTGTAATCCCATAGGGACAACCTGTGGCGAAGGCGTCCACCTGGAACGGGTCTGACGGTGAGGGACGAAAGCGTGGGTAGCGATCGGGATTAGATACCCCGGTAGTCCACGCCCTAAACGATGCCCGTTTGGTGTCGCAGACTTCTTGGGAGTCCGCGGTGCCGGAGCGTAGGTGTTAAACGGGCCACCTGGGGAGTACGTCCGCAAGGATG	Archaea;Aenigmarchaeota;Aenigmarchaeia;Aenigmarchaeales;NA;NA	NA
ASV8959	TACCCGGGGCCCGAGTGATGGTCGCGATTATTTGGTCTAAAGCACCCGTAGGCGGTCAGGTAAATTTCTTGTGAAATCTCCTAGCAAACTAGGAGGCTTGCAAGAAACACTGCCAGACTTGAGACTGGGAGAGGGTAGCGATACTTCTTGTGTAGGGGTTAAATCCTTTAATCCAAGAAGGATCACCTGTGGCGTAAGCGGCTACCTAGAACAGGTCTGACGCTGAGGGATGAAAGCTAGGGGAGCGATCGGGATTAGATACCCCGGTAGTCCTAGCCGTAAACGATGCCCACTTGGTGTTGTAAGCTTCTTGGGAGCTTACGGTGCCGGAGCGTAGGTGTTAAGTGGGCCACCTGGGGAGTACACTCGCAAGGGTGAATTGTAGGGAAAGGTCAGAAA…	Archaea;Aenigmarchaeota;Aenigmarchaeia;Aenigmarchaeales;NA;NA	NA
ASV9050	TACCCGGAGCCCAAGTTATGGTCACTGTTATTGGGTCTAAAGCGTCCGTAGCCGGTTTAACAAGTCCTTGGTGAAATCTTACAGCAAACTGTAAGGCCTGCTAAGGATACTGTTAGACTTGAGACCGGGAGAGGGTAGGGGTACTCTCGGGGTAGGGGTGAAATCCTATAATCCTGAGGGGACCACCTGTGGCGAAGGCGCCTACCTGGAACGGGTCTGACGGTGAGGGACGAAAGCTAGGGGAGCGATTGGGATTAGATACCCCAGTAGTCCTAGCTGTAAACGATGTCCGCTTGGTGTTGCAAACCTCTCGGGGGTTTGCGGTGCCGGAGCGTAGGTGTTAAGCGGACCACCTGGGAAGTACACTCGCAAGGGTG	Archaea;Aenigmarchaeota;Aenigmarchaeia;Aenigmarchaeales;NA;NA	NA
ASV9060	TACCTGGACCACGAATGGTCATCACGATTATTGGGCCTAGAGCGCCCGTAGCCGGCTTTGCAAGTCTCTGGTGAAATATGGCAGCTAACTGTCATGCGTGCTGGAGATACTACAAGGCTTGAGATCGGAAGACGATAGAGGTATTCGGCGTGTAGGGGTTAAATCCTTTAATCCGCCGAGGACCACCTGTGGCGAAGGCGTCTATCGAGAACGAGTCTGACGGTGAGGGGCGAAAGCGTGGGGAGCGATTGGGATTAGATATGAATCAAGAATTTTTTTGATTCACTAATCACCCCAGTAGTCCACGCTGTAAACGTTGTCCGCTTGATGTTGCAGGACTTACGAGGTCTTGCGGTGTCGGAGTGTAGATGTTAAGCGGACCGCCTGGGGAGTACGGCC…	Archaea;Aenigmarchaeota;Aenigmarchaeia;Aenigmarchaeales;NA;NA	NA
ASV9122	TACCCGGGGCCCGAGTGATGGTCGCGATTATTTGGTCTAAAGCACCCGTAGGCGGTCTGGTAAATTTCTTGTGAAATCTCCTAGCAAACTAGGAGGCTTGCAAGAAACACTGCCAGACTTGAGACTGGGAGAGGGTAGCGATACTTCTTGTGTAGGGGTTAAATCCTTTAATCCAAGAAGGATCACCTGTGGCGTAAGCGGCTACCTAGAACAGGTCTGACGCTGAGGGATGAAAGCTAGGGGAGCGATCGGGATTAGATACCCCGGTAGTCCTAGCCGTAAACGATGCCCACTTGGTGTTGTAAGCTTCTTGGGAGCTTACGGTGCCGGAGCGTAGGTGTTAAGTGGGCCACCTGGGGAGTACACTCGCAAGGGTGAATTGTAGGGAAAGGTCAGAAA…	Archaea;Aenigmarchaeota;Aenigmarchaeia;Aenigmarchaeales;NA;NA	NA
ASV9144	TACCCGAGGCCCGAGTGATGTTCACTATTATTGGGTCTAAAGCGTCCGTAGCCGGCTCAACAAGTTCCTTGTGAAATCTGGCAGCAAACTGTCAGGCTTGCGGGGAATACTGTTGGGCTTGAGAGAGGGAGAGGACAGAGGTACTTCTAGTGTAGGGGTTAAATCCTTTAATCCTAGAGGGACCACCTGTGGCGAAGGCGTCTGTCTGGAACTTGTCTGACGGTGAGGGACGAAGGCTAGGGGAGCGATTGGGATTAGATATAGCGATTAGTGGATTTTTTATCAAAGCCAAATTTCACACTTCGCTACTAAATACCCCAGTAGTCCTAGCAGTAAACAATGCCCACTTGGTGTCACGGTCTTCTTGGGAGACTGTGGTGCCGGAGCGTAGGTGTTAAG…	Archaea;Aenigmarchaeota;Aenigmarchaeia;Aenigmarchaeales;NA;NA	NA
ASV9380	TACCCGGAGCCCAAGTGATAGTCGCGATTATTTGGTTTAAAGCATTCGTAGGCTGTTTGATAAGTCTCTTGTGAAATCCTGTAGCAAACTACAGGAAGTGCAAGAGATACTATTAGACTTGAGACTGGGAGAGGACAACGATACTTCTTGTGTAGGGGTTAAATCCTTTAATCCAAGAAGGATCACCTGTGGCGAAGGCGGTTGTCTAGAACAGGTCTGACGCTGAGGGATGAAAGCTAGGGGAGCGATCGGGATTAGATACCCCGGTAGTCCTAGCCGTAAACGATGCCCACTTGGTGTTGTAAGCTTCTTGGGAGCTTACGGTGCCGGAGCGCAAGTGTTAAGTGGGCCACCTGGGAAGTACACTCGCAAGGGTGAATTACAGGGAAATGTCAGAAT…	Archaea;Aenigmarchaeota;Aenigmarchaeia;Aenigmarchaeales;NA;NA	NA
ASV9442	TACTCGCGCCCCGAGTTGTATCCGCGATTAGTGGGTCTAAAGCGTCCGTAGCCGGTTTGATAAGTCTCTAGTGAAATTCTTCGGTAAACTGAAGAGCTTGCTGGAGATACTATCAGACTTGGGACTGGGAGAGGGTAGAGGTACTCCTAGGGGAGGGGTAAAATCCTATAATCCTAGGGGGACTACCTGTGGCGAAGGCTTCTACCTAGAACAGGTTCGACGGTGAGGGGCGAAACCTAGGGGAGCGATTGGGATTAGATACCCCAGTAGTCCTAGGCGTAAACGATGCCCGTTTGGTGTTACAAACCTTTCGTGGGTCTGTAGTGCCGGAGCGTAGGTGTTAAACGGGCCACCTGGGGAGTACGTCCGCAAGGATG	Archaea;Aenigmarchaeota;Aenigmarchaeia;Aenigmarchaeales;NA;NA	NA
ASV9613	TACCCGGAGCCCAAGTGATGGCCAGAATTATTGGGTCTAAAGCGTCCGTAGCCGGTTCGAAAAGTCCTTAGTGAAATCTTTCAGTTGACTGAAAGGCTTGCTTTGGATACTTTTGGACTTGAGACCGGGAGAGGGTGGGGATACTTTCAGGGTAGGGGTAAAATCCTGTAATCCTGAGAGGATCACCTGTGGCGAAGGCGCCCACCTGGAACGGATCTGACGGTGAGGGACGAAAGCTAAGGGAGCGATCGGGATTAGATACCCCGGTAGTCTTAGCTGTAAACGATGCCCGCTTGGTGTTGCAAGCTTCTCGGGAGCTTGCAGTGCCGGAGCATAGGTGTTAAGCGGGCCACCTGGGAAGTACGGCCGCAAGGCTG	Archaea;Aenigmarchaeota;Aenigmarchaeia;Aenigmarchaeales;NA;NA	NA
ASV9640	TACCCGGAGTCCAAGTGATGGTCACGATTATTTGGCCTAAAGCATCCGTAGGCGGTTTAATAAGTCTCTTATGAAATCCTTTAGCAAACTAAAGGGCTTGTAAGAGATACTATTAGACTTGAGACCGAGAGAGGACAGCGATACTTCTTAGGTAGGGGTTAAATCCTTTAATCTAAGAAGGATCACCTGTGGCGAAGGCGGCTGTCTGGAGCGGGTCTGACGCTGAGGGATGAAAGCTAGGGGAGCAATCGGGATTAGATATGGTTCTCTTTAGATGAGAGAATCCACTAAATACCCCGGTAGTCCTAGCTGTAAACGATGCCCACTTGGTGTTGCAAGCTTCTTGGGAGCTTGCAGTGCCGGAGCGTAGGTGTTAAGTGGGCCGCCTGGGGAGTATAC…	Archaea;Aenigmarchaeota;Aenigmarchaeia;Aenigmarchaeales;NA;NA	NA
ASV9770	TACCCGCGCCACAAGTGGTAATCGCGATTATTGGGCCTAAAGAGTTCGTAGCCGGTCTGGAAAGTCTCTGGTGAAATCTGGCAGTTGACTGTCAGGCGTGCTGGGGAAACTACTAGACTCGGGACCGGGAAAGGATACGAGTACTTTCGGGGTAGGGGTAAAATCCTGTAATCCTGAAAGGACTACCAGTGGCGAAGGCGCGTATCTAGAACGGGTTCGACGGTGATGGACGAAAGCTAGGGGAGCAAACGGGATTAGATACCCCAGTAGTCCTAGCTGTAAACGATGCAGACTTGGTGTTGCCAGTTCTTCGAGAACAGGCAGTGCCGTAGTGTAGATGTTAAGTCTGCCGCCTGGGGAGTACGACCGCAAGGTTG	Archaea;Aenigmarchaeota;Aenigmarchaeia;Aenigmarchaeales;NA;NA	NA
ASV9823	TACCCGGAGCCCAAGTTATGGTCACTGTTATTGGGTCTAAAGCGTCCGTAGCCGGTTTAACAAGTCCTTGGTGAAATCTTACAGCAAACTGTAAGGCCTGCTAAGGATACTGTTAGACTTGAGACCGGGAGAGGGTAGGGGTACTCTCGGGGTAGGGGTGAAATCCTATAATCCTGAGGGGACCACCTGTGGCGAAGGCGCCTACCTGGAACGGGTCTGACGGTGAGGGACGAAAGCTAGGGGAGCGATTGGGATTAGATACCCCAGTAGTCCTAGCTGTAAACAATGTCCGCTTGGTGTTGCAAACCTCTCGGGGGTTTGCGGTGCCGGAGCGTAGGTGTTAAGCGGACCACCTGGGAAGTACACTCGCAAGGGTG	Archaea;Aenigmarchaeota;Aenigmarchaeia;Aenigmarchaeales;NA;NA	NA
ASV9828	TACCCGCACTCCAAGTGATGACCACGATTATTGGGCCTAAAGCGTTCGTAGCCGGTTTGGTAAGTCCTTGGTGAAATCTTCCAGCAAACTGGAAGGCGTGCTGAGGATACTACCAGACTTGAGACCGGGATGTGGCAGAGGTACTTTCAGGGTAGGAGTGAAATCCTGTAATCCTGAGGGGACCACCTGTGGCGAAGGCGTCTGCCTGGAACGGGTCTGACGGTGAGGAACGAAAGCTAGGGGAGCGATTGGGATTAGATACCCCAGTAGTCCTAGCCGTAAACGTTGCCCTCTTGGTGTTGCAAGCTTCTCGGGAGCTTGCTGTGCCGGAGCGTAGGTGTTAAGAGGGCCGCCTGGGGAGTATACTCGCAAGGGTG	Archaea;Aenigmarchaeota;Aenigmarchaeia;Aenigmarchaeales;NA;NA	NA
ASV9830	TACCCGCACCCCAAGTTATGACCACTGTTATTGGGTCTAAAGCGTCCGTAGCCGGCCTAACAAGTTCCTGGTGAAATCTTACAGCAAACTGTAAGGCGTGCTGGGAATACTGTTAAGCTCGAGACCGGGAGAGGGCAGAGGTACTCATAGGGTAGGGGTGAAATCCTATAATCCTATGGGGACCACCTGTGGCGAAGGCGTCTGCCTGGAACGGGTCTGACGGTGAGGGACGAAAGCTAGGGGAGCGATCGGGATTAGATACCCCGGTAGTCCTAGCCGTAAACGATGCCCGTTTGGTGTTACATACCTCTCGGGGGTATGTAGTGCCGGAGCGTAGGTGTTAAACGGGCCACCTGGGAAGTACGGTCGCAAGGCTG	Archaea;Aenigmarchaeota;Aenigmarchaeia;Aenigmarchaeales;NA;NA	NA
ASV10029	TACCCGGAGTCCAAGTGATGGTCACGATTATTTGGCCTAAAGCATCCGTAGGCGGTTTAATAAGTCTCTTATGAAATCCTTTAGCAAACTAAAGGGCTTGTAAGAGATACTATTAGACTTGAGACCGAGAGAGGACAGCGATACTTCTTAGGTAGGGGTTAAATCCTTTAATCTAAGAAGGATCACCTGTGGCGAAGGCGGCTGTCTAGAGCGGGTCTGACGCTGAGGGATGAAAGCTAGGGGAGCAATCGGGATTAGATATGAGAATTTTTCACTAAATATAAATTTCTCACTAAAAACCCCGGTAGTCCTAGCTGTAAACGATGCCCACTTGGTGTTGCAAGCTTCTTGGGAGCTTGCAGTGCCGGAGCGTAGGTGTTAAGTGGGCCGCCTGGGGAG…	Archaea;Aenigmarchaeota;Aenigmarchaeia;Aenigmarchaeales;NA;NA	NA
ASV10169	TACCTGCGCCCCAAATGGTTATCTCGATTATTGGGTCTAAAGAGTCTGTAGCTGGTTTAGCAAGTTCTTGGTGAAATCTGGCAGCTAACTGTCAGGCGTGCTAGGGGTACTACTAAACTTGGGACCGGGATAGGACTGAGGTATTCCATGGGTAGGGGTTAAATCCTTTAATCCGTGGAGGACCACCGGTGGCGAAGGCGTCAGTCTGGAACGGGTCCGACAGTGAGGGACGAAAGCGTGGGGAGCAAACGGGATTAGATACAAATCTAATCCAATGATAAAACATGATTGGGTTTGCTAGAAACCCCGGTAGTCCACGCTGTAAACGATGTCTGTTTGATGTTGCAGTGTCTATGGGATATTGCAGTGTCGGAGCGTAGGTGTTAAACAGACCACCTG…	Archaea;Aenigmarchaeota;Aenigmarchaeia;Aenigmarchaeales;NA;NA	NA
ASV10253	TACTTGAGCCCCAAGTGGTATCCGGTATTAGTTGGTCTAAAGCGTCCGTAGCCGGTTTAATAAGTTCCTGGTGAAATTCATTGGGAAACTGGTGAGCTTGTCGGGAATACTGTTAAACTTGGGATCGGGAGAGGGTAGAGGTACTGCTGGGGAAGGGGTAAAATCCTATAATCCTAGTGGGACCACCTGTGGCGAAGGCGTCTACCTAGAACGAGTCCGACGGTGAGGAACGAAACCTAGGGGAGCGATCGGGATTAGATACCCCGGTAGTCCTAGGTGTAAACAATGCCCACTTGGTGTTACAAACCTTACGAGGGTTTGTAGTGCCGGAGCGTAGGTGTTAAGTGGGCCACCTGGGGAGTACGACCGCAAGGTTG	Archaea;Aenigmarchaeota;Aenigmarchaeia;Aenigmarchaeales;NA;NA	NA
ASV10689	TACCCGGAGCCCAAGTTATGGTCACTATTATTGGGTCTAAAGCGTCCGTAGCCGGTTTAATAAGTCCTTGGTGAAATCTTACAGCAAACTGTAAGGCTTGCTAAGGATACTGTTAGACTTGAGACCGGGAGAGGGTAGGGGTACTCTCGGGGTAGGGGTGAAATCCTATAATCCTGAGGGGACCACCTGTGGCGAAGGCGCCTACCTGGAACGGGTCTGACGGTGAGGGACGAAAGCTAGGGGAGCGATTGGGATTAGATACCCCAGTAGTCCTAGCCGTAAACAATGTCCGCTTGGTGTTGCAAACCTCTCGGGGGTTTGCGGTGCCGGAGCGTAGGTGTTAAGCGGACCACCTGGGAAGTACACTCGCAAGGGTG	Archaea;Aenigmarchaeota;Aenigmarchaeia;Aenigmarchaeales;NA;NA	NA
ASV11011	TACTTGAGCCCCGAGTGGTACCCAGTATTAGTTGGTCTAAAGCGTCCGTAGCCGGTTTAATAAGTTCCTGGTGAAATTCATTGGAAAACTGATGAGCTTGTCGGGAATACTGTTAAACTTGGGATCGGGAGAGGGTAGAGGTACTGCTAGGGAAGGGGTAAAATCCTATAATCCTAGTGGGACCACCTGTGGCGAAGGCGTCTACCTAGAACGAGTCCGACGGTGAGGAACGAAACCTAGGGGAGCGATCGGGATTAGATACCCCGGTAGTCCTAGGTGTAAACGATGCCCACTTGGTGTTACAAACCTTACGAGGGTTTGTAGTGCCGGAGCGTAGGTGTTAAGTGGGCCACCTGGGGAGTACGACCGCAAGGTTG	Archaea;Aenigmarchaeota;Aenigmarchaeia;Aenigmarchaeales;NA;NA	NA
ASV11169	TACCCGAGGCCCGAGTGATGTTCACTATTATTGGGTCTAAAGCGTCCGTAGCCGGCTCAACAAGTTCCTTGTGAAATCTGGCAGCAAACTGTCAGGCTTGCGGGGAATACTGTTGGGCTTGAGAGAGGGAGAGGACAGAGGTACTTCTAGTGTAGGGGTTAAATCCTTTAATCCTAGAGGGACCACCTGTGGCGAAGGCGTCTGTCTGGAACTTGTCTGACGGTGAGGGACGAAGGCTAGGGGAGCGATTGGGATTAGATATAGTGCACGTGTTAATGATAACCTTTGCCAAGGTTTGCACCAAAGCACTACTAAATACCCCAGTAGTCCTAGCAGTAAACAATGCCCACTTGGTGTCACGGTCTTCTTGGGAGATCGTGGTGCCGGAGCGTAGGTGTT…	Archaea;Aenigmarchaeota;Aenigmarchaeia;Aenigmarchaeales;NA;NA	NA
ASV11237	TACCTGCGCCCCAAATGGTTATCTCGATTATTGGGTCTAAAGCGTCCGTAGCCGGTTTAGCAAGTCTCTGGTGAAATCTGGCAGCTAACTGTCAGGCGTGCTGGAGATACTACTAGACTTGGGACCGGGAGAGGACTGAGGTATTCCACGGGTAGGGGTTAAATCCTTTAATCCGTGGAGGACCACCTGTGGCGAAGGCGTCAGTCTGGAACGGGTCCGACGGTGAGGGACGAAAGCGTGGGGAGCAAATGGGATTAGATACCCCAGTAGTCCACGCTGTAAACGATGCCCGTTTGGTGTTGCAGTGTCTATGGGATATTGCAGTGCCGGAGCGTAGGTGTTAAACGGGCCACCTGGGGAGTACGGCCGCAAGGTTG	Archaea;Aenigmarchaeota;Aenigmarchaeia;Aenigmarchaeales;NA;NA	NA
ASV11360	TACCCGAGGCCCAAGTGATGGCCACTTTTATTGGGTCTAAAGCGTCCGTAGCCGGTTCAGTAAGTTCCTGGTGAAATCTTCCAGCAAACTGGAAGGCGTGCTGGGAATACTGCTTGGCTTGAGACCAGGAGAGGCAAGAGGTACTTATGGGGGAGGGGTTAAATCCTGTAATCCCATAGGGACCACCTGTGGCGAAGGCGTCTTGCTGGAATGGGTCTGACGGTGAGGGACGAAAGCGTGGGTAGCGATCGGGATTAGATACCCCGGTAGTCCACGCCGTAAACGATGCCCGCTTGGTATGGCAAACTTCTTGGGAGTTTGCCGCGCCGTAGCGTAGGTGTTAAGCGGGCCACCTGGGGAGTACGTCCGCAAGGATG	Archaea;Aenigmarchaeota;Aenigmarchaeia;Aenigmarchaeales;NA;NA	NA
ASV11607	TACCTGCGCCACAAATGGTGATCACGATTATTGGGTCTAAAGCGTCCGTAGCCGGTTTATCAAGTTCTTGGTGAAATCTGGCAGCAAACTGTCAGGCGTGCTGAGAATACTGCTAAACTTGAGATCGGGAAAGGGTGGGGGTATTCTGTGGGTAGGAGTTAAATCCTTTAATCCATGGAGGACCACCGGTGGCGAAGGCGCCCACCTGGAACGAGTCTGACGGTGAGGGACGAAAGCGTGGGGAGCAAAAGGGATTAGATACCCCTGTAGTCCACGCTGTAAACGTTGTCCGCTTGTTGTTACGAACTCTACGTGAGTTTGTGGTGACGGAGCGTAGGTGTTAAGCGGACCACCTGGGGAGTACGGCCGCAAGGTTG	Archaea;Aenigmarchaeota;Aenigmarchaeia;Aenigmarchaeales;NA;NA	NA
ASV11657	TACTCGCGCCTCGAGTGGTATCCACGATTAGTGGGTTTAAAGCGTCCGTAGCCGGTTTGGTAAGTTCCTAGTGAAATCCTTTGGTAAACTAAAGGGCTTGCTGGGAATACTACCAAACTTGGGACTGGGAGAGGGTAGAGGTACTCCCGGGGGAGGGGTAAAATCCTATAATCCTGGGGGGACCACCTGTGGCGAAGGCTTCTATCTAGAACAGGTTCGACGGTGAGGGACGAAACCTAGGGGAGCGATTGGGATTAGATACCCCAGTAGTCCTAGGTGTAAACGATGCCTGTTTGGTGTTACAAACCTTTCAAGGGTTTGTAGTGCCGGAGCGAAAGTGTTAAACAGGCCACCTGGGGAGTACGTCCGCAAGGATG	Archaea;Aenigmarchaeota;Aenigmarchaeia;Aenigmarchaeales;NA;NA	NA
ASV11799	TACCTGCGCCACAAATGGTGATCACTATTATTGGGTCTAGAGCGTCCGTAGCCGGTTTAGCAAGTTCCTGGTGAAATCTGGCAGCAAACTGTCAGGCGTGCTGGGAATACTACTAAACTTGAGATTGGGAGAGGTCAGAGGTAGTCCATGTGTAGGGGTTAAATCCTTTAATCCATGGAGGACCACCGGTGGCGAAGGCGTCTGACTGGAACAAGTCTGACGGTGAGGGACGAAAGCGTGGGGAGCAAAACGGATTAGATACCCGTGTAGTCCACGCTGTAAACGATGTCCGTTTGATGTGACAAATCTTATGTGGATTTGTTGTGTCGGAGCGTAGGTGTTAAGCGGACCACCTGGGGACTACGGCCGCAAGGCTG	Archaea;Aenigmarchaeota;Aenigmarchaeia;Aenigmarchaeales;NA;NA	NA
ASV12313	TACCTGCGCCACAAATGGTGATCACGATTATTGGGTCTAAAGCGTCCGTAGCCGGTTCAACAAGTTCCTGGTGAAATCTGGCAGCAAACTGTCAGTCGTGCTGGGAATACTGTTAAACTTGAGATCGGGAAAGGGTGGAGGTATTCTGTGAGTAGGGGTTAAATCCTTTAATCCACAGAGGACCACCGGTGGCGAAGGCGTCTACCTGGAACGAGTCTGACGGTGAGGGACGAAAGCGTGGGGAGCAAAAGGGATTAGATACCCCTGTAGTCCACGCTGTAAACGTTGTCCGCTTGTTGTTACGAATTCTACGTGAATTTGTGGTGACGGAGCGTAGGTGTTAAGCGGACCACCTGGGGAGTACGGCCGCAAGGTTG	Archaea;Aenigmarchaeota;Aenigmarchaeia;Aenigmarchaeales;NA;NA	NA
ASV12480	TACCCGCGCCACGAATGGTGATCACTTTTATTGGGTCTAAAGCGTCCGTAGCCGGTTTAGCAAGTTTTTGGTGAAATCTGCTAGCTAACTAGCAGGCGTGCTGAAAATACTACTAGACTTGAGATTGGGATAGGGTAGGAGTATTCCACGTGTAGGGGTTAAATCCTTTAATCCGTGGAGGACTACCGGTGGCGAAGGCGCCTACCTGGAACAAGTCTGACGGTGAGGGACGAAAGCATGGGGAGCGATCGGGATTAGATACAAGCTTTTCTAATCCTATGATTAAAAGATGATTAAGAAGGTTTGCTAGAAACCCCAGTAGTCCATGCTGTAAACGATGCCTGCTTGATGTTGCAGACTCTACGGGAGTTTGCAGTGTCGGAGCGTAGGTGTTAAGCA…	Archaea;Aenigmarchaeota;Aenigmarchaeia;Aenigmarchaeales;NA;NA	NA
ASV12581	TACCCGCAGTCCAAGTGATGGTCACGATTATTGGGTCTAAAGCGTCCGTAGCCGGTTTGATAAGTTCCTGGTGAAATCTGCTAGCAAACTAGTAGGCGTGCTGGGAATACTGTCAGACTTGAGAGTGGGAGAGGGTAGAGATACTCTCGGGGTAGGGGTTAAATCCTGTAATCCTGAGAGGATCACCTGTGGCGTTTATTATTTAATTAACCACATAAGGCGTCTGCCTAGAACACGTCTGACGGTGAGGGACGAAAGCTTGGGGAGCGATTGGGATTAGATACCCCAGTAGTCCTAGCCGTAAACTTTGCCCGTTTGGTGTTGCAGTCCTCTTGGGGGATTGCAGTGCCGGAGCGTAGGTGTTAAACGGGCCACCTGGGGAGTACACTCGCAAGGGTG	Archaea;Aenigmarchaeota;Aenigmarchaeia;Aenigmarchaeales;NA;NA	NA
ASV12660	TACCCGGAGCCCGAGTGATGGCCACTATTATTGGGTCTAAAGCGTCCGTAGCCGGTTTTATAAGTCCTTGGTGAAATCTTGCAGCAAACTGCAAGGCTTGCTGAGGATACTGTTAGACTTGAGACCGGGAGAGGGCAAGGGTACTCCTGGGGTAGGGGTAAAATCCTATAATCCCAGGGGGACCACCTGTGGCGAAGGCGCTTGCCTAGAACGGGTCTGACGGTGAGGGACGAAAGCTTGGGGAGCGATTGGGATTAGATACCCCAGTAGTCCAAGCTGTAAACGATGCCCGCTTGGTGTTACAAACCTCTCGGGGGTTTGTAGTGCCGGAGCGTAGGTGTTAAGCGGGCCACCTGGGAAGTATACTCGCAAGGGTG	Archaea;Aenigmarchaeota;Aenigmarchaeia;Aenigmarchaeales;NA;NA	NA
ASV12717	TACCCGCACCCCTAGTGATGACCGAGGTTATTGGGTCTAAAGCGTCCGTAGCCGGTTTGATAAGTCCCTGGTGAAATCTTCTAGAAAACTAGAAGGCTTGCTGGGGATACTGTTAGACTTGAGACCGGGAGAAGGTAAAGATATTCTTGGGGTAGGGGTAAAATCCTGTAATCCTAAGGAGATCACCAGTGGCGAAGGCGTTTACCTAGAACGGGTCTGACGGTGAGGGACGAAAGCTTGGGGAGCGATTGGGATTAGATACCCCAGTAGTCCAAGCTGTAAACGATGCTCGCTTGGTGTTGCAAGCTTCTCGGGAGCTTGCAGTGCCGGAGCGTAGGTGTTAAGCGAGCCACCTGGGAAGTACGGTCGCAAGGCTG	Archaea;Aenigmarchaeota;Aenigmarchaeia;Aenigmarchaeales;NA;NA	NA
ASV12771	TACCCGAGGCCCGAGTGATGGCCACTATTATTGGGTCTAAAGCGTCCGTAGCCGGTTTGTTAAGTCCTTGGTGAAATTCTACAGCAAACTGTAGAGCTTGCTAAGGATACTACCAGACTTGAGACCGGGAGAGGGTAGAGGTATTCGTGGGGGAGGGGTTAAATCCTGTAATCCTGCGGAGACCACCTGTGGCGAAGGCGTCTACCTGGAACGGATCTGACGGTGAGGGACGAAAGCGTGGGTAGCGATCGGGATTAGATATTGCATTGACGCACTTTGTGCGTCGGCCACTAAATACCCCGGTAGTCCACGCTGTAAACGATGCCCGTTTGGTGTAGCAGGCTTCTTGGGAGCTTGCCGTGCCGGAGCGTAGGTGTTAAACGGGCCACCTGGGGACTA…	Archaea;Aenigmarchaeota;Aenigmarchaeia;Aenigmarchaeales;NA;NA	NA
ASV12836	TACTCGAGCCCCAAGTTGTATCCGCGATTAGTGGGTTTAAAGCGTCCGTAGCCGGTTTGGTAAGTTCCTAGTGAAATCCTTTGGTAAACTAAAGGGCTTGCTGGGAATACTACCAGACTTGGGATTGGGAGAGGGTAGAGGTACTCCCGGGGGAAGGGTAAAATCTTATAATCCTGGGGGGACCACCTGTGGCGAAGGCTTCTACCTAGAACAAGTTCGACGGTGAGGGGCGAAACCTAGGGGAGCGATCGGGATTAGATACCCCGGTAGTCCTAGGCGTAAACGATGCCCGTTTGGTGTTAAAAACCTTTCGAGGGTTTTTAGTGCCGGAGCGTAAGTGTTAAACGGGCCACCTGGGGAGTACGTCCGCAAGGATG	Archaea;Aenigmarchaeota;Aenigmarchaeia;Aenigmarchaeales;NA;NA	NA
ASV13054	TACCCGCGCCCCGAGTGATGGTCACTATTATTGGGTCTAAAGCGTCCGTAGCCGGTCTAGCAAGTCCTTGGTGAAATCTTGTAGCAAACTACAAGGCGTGCTGAGGATACTGTTAGACTTGAGACTGGGAAAAGGTAGGGGTACTTCTCGGGTAGGGGTAAAATCTTATAATCCGAGGGGGACCACCTGTGGCGAAAGCGCCTGCCTGGAACGGGTCTGACGGTGAGGGACGAAAGCTAGGGGAGCGATCGGGATTAGATACCCCGGTAGTCCTAGCCGTAAACGATGCCCGCTTGGTGTTACAAGCTTCTCGGGAGCTTGTAGTGCCGGAGCGTAGGTGTTAAGCGGGCCACCTGGGAAGTACGGTCGCAAGGCTG	Archaea;Aenigmarchaeota;Aenigmarchaeia;Aenigmarchaeales;NA;NA	NA
ASV13063	TACTCGAGGCCCGAGTTATGGCCGGTATTATTGGGTCTAAAGCGTCCGTAGCCGGTTCTGTAAGTCCTTATTGAAATCCTCCGGCAAACTGGAGGGCTTGGTAGGGATACTGCAGGACTTGAGACCGGGAGAGGGTAGGGGTACTCATGGGGGAGGGGTTAAATCCTGTAATCCTGTGGGGACCACCTGTGGCGAAGGCGCCTACCTGGAACGGGTCTGACGGTGAGGGACGAAAGCGTGGGTAGCGATCGGGATTAGATACCCCGGTAGTCCACGCTGTAAACAATGCCCACTTGGTGTAGCACACTTCTTGGGAGTGTGCTGTGCCGGAGCGTAGGTGTTAAGTGGGCCACCTGGGGACTACGACCGCAAGGTTG	Archaea;Aenigmarchaeota;Aenigmarchaeia;Aenigmarchaeales;NA;NA	NA
ASV13271	TACTCGCAGTCCGAGTGATGGTCACTATTATTGGGTCTAAAGCGTCCGTAGCCTGTCTGATAAGTTCCTGGTGAAATCTGGCAGCAAACTGTCAGGCGAGCTGGGAATACTATCGGACTTGAGACCGGGAGAGGGCAGAGGTACTCTTCGTGTAGGGGTTAAATCCTATAATCCGAAGGGGACCACCTGTGGCGAAAGCGTCTGCCTAGAACGGGTCTGACGGTGAGGGACGAAAGCTAGGGGAGCGATTGGGATTAGATATTGCGCGTGTTGTCTGTGAAGTATATTTTAGAAATCATATTTTCCAAAATATATTTTAAAATCAATACTCGCAACTAAATACCCCAGTAGTCCTAGCCGTAAACGATGCCCGTTTGGTGTTGCAGTCCTCTTGGGGGA…	Archaea;Aenigmarchaeota;Aenigmarchaeia;Aenigmarchaeales;NA;NA	NA
ASV13348	TACCCGCAGCCCGAGTGATGGTCACTATTATTGGGTCTAAAGCATCCGTAGCCGGTTTGGTAAGTTCCTGGTGAAATCTGACAGCAAACTGTCAGGCGTGCTGGGAATACTGCCACGACTCGAGACCGAGAGAGGCAAGAGGTACTTCAGGAGTAGGGGTTAAATCCTATAATTCCTGGGGGACCACCTGTGGCGAAGGCGTTTTGCTGGAACGGGTCTGACGGTGAGGGATGAAAGCTAGGGGAGCGATTGGGATTAGATACCCCAGTAGTCCTAGCTGTAAACGTTGCCCCCTTGGTGTTGCAATCCTCTTGGGGGATTGCAGTGCCGGAGCGTAGGTGTTAAGAGGGCCACCTGGGGAGTATACTCGCAAGGGTG	Archaea;Aenigmarchaeota;Aenigmarchaeia;Aenigmarchaeales;NA;NA	NA
ASV13521	TACTCGCGCCTCGAGTGGTATCCACGATTAGTGGGTTTAAAGCGTCCGTAGCCGGTTTGATAAGTTCCTAGTGAAATCCTTTGGCAAACTAAAGGGCTTGCTGGGAATACTATCAGACTTGGGACTGGGAGAGGGTAGAGGTACTCCTAGGGGAGGGGTAAAATCCTATAATCCTGGGGGGACCACCTGTGGCGAAGGCTTCTATCTAGAACAGGTTCGACGGTGAGGGACGAAACCTAGGGGAGCGATTGGGATTAGATACCCCAGTAGTCCTAGGTGTAAACGATGCCTGTTTGGTGTTACAAACCTTTCAAGGGTTTGTAGTGCCGGAGCGAAAGTGTTAAACAGGCCACCTGGGGAGTACGTCCGCAAGGATG	Archaea;Aenigmarchaeota;Aenigmarchaeia;Aenigmarchaeales;NA;NA	NA
ASV14002	TACCCGCACCCCAAGTTATGACCACTGTTATTGGGTCTAAAGCGTCCGTAGCCGGCCTAACAAGTTCCTGGTGAAATCTTGCAGCAAACTGTAAGGCGTGCTGGGAATACTGTTAAGCTCGAGACCGGGAGAGGGCAGAGGTACTCACAGGGTAGGGGTGAAATCCTATAATCCTATGGGGACCACCTGTGGCGAAGGCGTCTGCCTGGAACGGGTCTGACGGTGAGGGACGAAAGCTAGGGGAGCGATCGGGATTAGATACCCCGGTAGTCCTAGCTGTAAACGATGCCCGTTTGGTGTTACATACCTCTCGGGGGTATGTAGTGCCGGAGCGTAGGTGTTAAACGGGCCACCTGGGAAGTACGGTCGCAAGGCTG	Archaea;Aenigmarchaeota;Aenigmarchaeia;Aenigmarchaeales;NA;NA	NA
ASV14004	TACCCGGAGCCCAAGTGATGGCCACTGTTATTGGGTCTAAAGCGTCCGTAGCCGGCTTAGTAAGTCCTTGGTGAAATCTGGCAGCAAACTGTCAGGCGTGCTGGGGATACTGCTAGGCTCGAGACCGGGAGAGGATAGAGGTACTCATGGGGTAGGGGTGAAATCCTATAATCCCATGGGGACGACCTGTGGCGAAGGCGTCTATCTGGAACGGGTCTGACGGTGAGGGACGAAAGCTAGGGGAGCGATCGGGATTAGATACCCCGGTAGTCCTAGCCGTAAACGATGCCCGCTTGGTGTAGCAGACCTCTCGGGGGTTTGCTGTGCCGGAGCGTAGGTGTTAAGCGGGCCACCTGGGAAGTACGGCCGCAAGGCTG	Archaea;Aenigmarchaeota;Aenigmarchaeia;Aenigmarchaeales;NA;NA	NA
ASV14007	TACCCGGAGTCCGAGTGATGGTCACGATTATTTGGCCTAAAGCATCCGTAGGCGGTCTGATAAGTCTATTATGAAATCCTTTAGCAAACTAAAGGGCTTGTAATAGATACTGCCAGACTTGAGACCGAGAGAGGACAGCGATACTTCTTAGGTAGGGGTTAAATCCTTTAATCTAAGAAGGATCACCTGTGGCGAAAGCGGCTGTCTAGAGCGGATCTGACGCTGAGGAATGAAAGCTAGGGGAGCAATCGGGATTAGATACCCCGGTAGTCCTAGCCGTAAACGATGCCCATTTGGTGTTGCAAGCTTCTTGGGAGCTTGCAGTGCCGGAGCGTAGGTGTTAAATGGGCCGCCTGGGGAGAGAAGGTCGCGCATATAACTAAAGAAATTAAGTGGTGC…	Archaea;Aenigmarchaeota;Aenigmarchaeia;Aenigmarchaeales;NA;NA	NA
ASV14849	TACTCGGAGCCCGAGTGATGACCACTATTATTGGGTCTAAAGCATCCGTAGCCGGTTCTGTAAGTCCCTGGTGAAATCTGGCAGCAAACTGTCAGGCGTGCTGGGGTTACTGCAGGACTCGAGACCGGGAGAGGACAGAGGTACTCGTAGGGTAGGGGTTAAATCCTATAATCCTACGGGGACCACCTGTGGCGAAGGCGTCTGTCTGGAACGGGTCTGACGGTGAGGGATGAAAGCTAGGGGAGCGATAGGGATTAGATACCCCTGTAGTCCTAGCCGTAAACGATGCCCGCTTGGTGTTGCAGTCCTCTTGGGGGATTGCAGTGCCGGAGCGTAGGTGTTAAGCGGGCCACCTGGGGAGTATACTCGCAAGGGTG	Archaea;Aenigmarchaeota;Aenigmarchaeia;Aenigmarchaeales;NA;NA	NA
ASV15231	TACCCGCGCCCCGAGTGATGGTCACTATTATTGGGTCTAAAGCGTCCGTAGCCGGTCTAACAAGTCCTTGGTGAAATCTTGTAGCAAACTACAAGGCGTGCTGAGGATACTGTTAGACTTGAGACTGGGAAAAGGTAGGGGTACTTCTCGGGTAGGGGTAAAATCTTATAATCCGAGGGGGACCACCTGTGGCGAAAGCGCCTGCCTGGAACGGGTCTGACGGTGAGGGACGAAAGCTAGGGGAGCGATCGGGATTAGATACCCCGGTAGTCCTAGCCGTAAACGATGCCCGCTTGGTGTTACAAGCTTCTCGGGAGCTTGTAGTGCCGGAGCGTAGGTGTTAAGCGGGCCACCTGGGAAGTACGGTCGCAAGGCTG	Archaea;Aenigmarchaeota;Aenigmarchaeia;Aenigmarchaeales;NA;NA	NA
ASV15240	TACCTGCGCCTCGAGTGGTACCCATGATTAGTTGGTCTAAAGCGTCCGTAGCCGGTCTGACAAGTCCCTAGTGAAATTTACCTGTAGACGGGTAAGCTTGCTGGGGATACTGTTAGACTTGGGACTGAGAGAGGGTAGAGGTACTCCTGGGGGAGGGGTAAAATCCTGTAATCCTAGGGGGACCACCGGTGGCGAAGGCGTCTACCTGGAGCAGATCCGACGGTGAGGGACGAAACCTAGGGGAGCGACCGGGATTAGATACACTTAGTGTAATCTATCCAATTATCGGGTGCTAAATACCCCGTTAGTCCTAGGCGTAAACGATGCCCGTTTGGTGTTACAAACCTTACGAGGGTTTGTAGTGCCGGAGCGAAGGTGTTAAACGGGCCACCTGGGGAG…	Archaea;Aenigmarchaeota;Aenigmarchaeia;Aenigmarchaeales;NA;NA	NA
ASV15320	TACCCGCGCCACTAATGGTGATCACGCTTATTGGGTCTAAAGAGTCCGTAGCCGGCCCGAAAAGTTCCTGGTGAAATCCGCTAGCAAACTAGCAGGCTTGCTGGGAATACTGTTGGGCTTGGGATCGGGATAGGGTAGGGGTATTCTTTGGGTAGGGGTTAAATCCTTTAATCCATTGCAGACCTCCGGTGGCGAAGGCGTCTACCTGGAACGAGTCCGACGGTGAGGGACGAAAGCGTGGGGAGCAAACGGGATTAGATACAGATTTTCTAATCCGATGATACCAAAGATGATTGGAATATTTGCTAGAAACCCCGATAGTCCACGCTGTAAACGATGCCTGTTTGATGTTGCAAACTTTAAGAGAGTCTGCAGTGTCGGAGCGTAGGTGTTAAACAG…	Archaea;Aenigmarchaeota;Aenigmarchaeia;Aenigmarchaeales;NA;NA	NA
ASV15475	TACCCGGAGCCCGAGTGATAGTCACGATTATTTGGCCTAAAGCATCCGTAGGCGGTTTGTTAAGTCTCTTGTGAAATCTCCTAGCAAACTAGGAGGCTTGCAAGAAATACTGGCAAACTTGAGACTGGGATAGGGCAACGATACTTCTTGTGTAGGGGTTAAATCCTTTAATCCAAGAGGGATCACCAGTGGCGAAAGCGGTTGCCTGGAACAGGTCTGACGCTGAGGGATGAAAGCTACGGGAGCGATCGGGATTAGATATGGTTCTTTTCTTAGAGGAGAGAATCACTAAATACCCCGGTAGTCGTAGCTGTAAACGATGCCCACTTGGTGTTGCAAGCTTCTTGGGAGCTTGCAGTGCCGGAGCGCAGGTGTTAAGTGGGCCACCTGGGGAGTATA…	Archaea;Aenigmarchaeota;Aenigmarchaeia;Aenigmarchaeales;NA;NA	NA
ASV15478	TACTTGAGCCCCAAGTGGTATCCGGTATTAGTTGGTCTAAAGCGTCCGTAGCCGGTTTAATAAGTTCCTGGTGAAATTCATTGGGAAACTGGTGAGCTTGTCGGGAATACTGTTAAACTTGGGATCGGGAGAGGGTAGAGGTACTGCTGGGGAAGGGGTAAAATCCTATAATCCTAGTGGGACCACCTGTGGCGAAGGCGTCTACCTAGAACGAGTCCGACGGTGAGGAACGAAACCTAGGGGAGCGATCGGGATTAGATACCCCGGTAGTCCTAGGTGTAAACGATGCCCACTTGGTGTTACAAACCTTACGAGGGTTTGTAGTGCCGGAGCGTAGGTGTTAAGTGGGCCACCTGGGGAGTACGACCGCAAGGTTG	Archaea;Aenigmarchaeota;Aenigmarchaeia;Aenigmarchaeales;NA;NA	NA
ASV15702	TACCCGGAGCCCAAGTGATGGCCAGAATTATTGGGTCTAAAGCGTCCGTAGCCGGACCAAAAAGTCCTTAGTGAAATCTTTCAGTCAACTGAAAGGCCTGCTTTGGATACTTTTGGTCTTGAGACCGGGAGAGGGTGGGGATACTTTCGGGGTAGGGGTAAAATCCTGTAATCCTGAGAGGATCACCAGTGGCGAAGGCGCCCACCTGGAACGGGTCTGACGGTGAGGGACGAAAGCTAGGGGAGCGATTGGGATTAGATACCCCAGTAGTCCTAGCTGTAAACGATGCCCGCTTGGTGTTGCAAGCTTCTCGGGAGCTTGCAGTGCCGGAGCGTAGGTGTTAAGCGGGCCACCTGGGAACTACGGCCGCAAGGCTG	Archaea;Aenigmarchaeota;Aenigmarchaeia;Aenigmarchaeales;NA;NA	NA
ASV15897	TACTCGCGCCCCGAGTTGTATCCGCGATTAGTGGGTCTAAAGCGTCCGTAGCCGGTTTGATAAGTCTCTAGTGAAATTCTTCGGTAAACTGAAGAGCTTGCTGGAGATACTATCAGACTTGGGACTGGGAGAGGGTAGAGGTACTCCTAGGGGAGGGGTAAAATCCTATAATCCTAGGGGGACTACCTGTGGCGAAGGCTTCTACCTAGAACAGGTTCGACGGTGAGGGGCGAAACCTAGGGGAGCGATTGGGATTAGATACCCCAGTAGTCCTAGGCGTAAACAATGCCCGTTTGGTGTTACAAACCTTTCGTGGGTCTGTAGTGCCGGAGCGTAGGTGTTAAACGGGCCACCTGGGGAGTACGTCCGCAAGGATG	Archaea;Aenigmarchaeota;Aenigmarchaeia;Aenigmarchaeales;NA;NA	NA
ASV15940	TACCCGCAGTCCGAGTTATGGCCAGGATTATTGGGTCTAAAGCGTCCGTAGCCGGTTTAAAAAGTCCCTAGTGAAATTCTACAGCAAACTGTAGAGCGTGCTTGGGATACTTTTAGACTTGAGACCGAGAGAGGGCAGAGGTACTTTTGGGGTAGGGGTGAAATCCTATAATCCCAAGGGGACCACCTGTGGCGAAAGCGTCTGCCTAGAGCGGATCTGACGGTGAGGGACGAAAGCTTGGGGAGCGATCGGGATTAGATACCCCGGTAGTCCAAGCTGTAAACGATGCCCGCTTGGTGTTACAGGCTTCTCGGGAGCTTGTAGTGCCGGAGCGTAGGTGTTAAGCGGGCCACCTGGGAAGTACGGTCGCAAGGCTG	Archaea;Aenigmarchaeota;Aenigmarchaeia;Aenigmarchaeales;NA;NA	NA
ASV15942	TACTCGCGCCACGAGTGGTGACCACGATTATTTGGCCTAAAGTGTCCGTAGCTGGTTCGATAAGTCCCTGGTGAAATCTCATAGTTGACTATGAGGCGTGCTGGGGATACTGACGAACTTGGGACCGGGAAAGGGCAGAGGTATTTTTAGGGTAGGGGTAAAATCCTATAATCCTAAGAGGACCACCAGTGGCGAAGGCGTTTGCCTGGAACGGATCCGACAGTGATGGACGAAAGCTAGGGGAGCGATCGGGATTAGATACCCCAGTAGTCCTAGCCGTAAACGATGCAAACTTGGTGTTGCCGGTTCTATAGGAACAGGCAGTGCCGTAGCGTAGGTGTTAAGTTTGCCGCCTGGGGAGTACGGCCGCAAGGCTG	Archaea;Aenigmarchaeota;Aenigmarchaeia;Aenigmarchaeales;NA;NA	NA
ASV16204	TACTCGCGCCACGAGTGGTGACCACGATTATTTGGCCTAAAGTGTCCGTAGCTGGTTCGATAAGTCTCCGGTGAAATCTCATAGTTGACTATGAGGCGTGCTGGGGATACTGACGAACTTGGGACCGGGAAAGGGCAGAGGTATTCTTAGGGTAGGGGTAAAATCCTATAATCCTAAGAGGACCACCAGTGGCGAAGGCGTCTGCCTGGTACGGATCCGACAGTGATGGACGAAAGCTAGGGGAGCGATCGGGATTAGATACCCCAGTAGTCCTAGCCGTAAACGATGCAAACTTGGTGTTGCCAGTTCTATAGGAACAGGCAGTGCCGTAGCGTAGGTGTTAAGTTTGCCGCCTGGGGAGTACGGCCGCAAGGCTG	Archaea;Aenigmarchaeota;Aenigmarchaeia;Aenigmarchaeales;NA;NA	NA
ASV16307	TACCCGAGGTCCAAGTGATGCTCACTATTATTGGGTCTAAAGCGTCCGTAGCCGGCTTAATAAGTTTCCTGTGAAATCTGTCAGCAAACTGGCAGACGTGCGGGAAATACTGTTAGGCTTGAGACCGGAAGAGGACAGAGGTACTTATAGGGTAGGGGTTAAATCCTTTAATCCTATGGGGACCACCTGTGGCGAAGGCGTCTGTCTGGTACGGTTCTGACGGTGATGGACGAAGGCTAGGGGAGCGACCGGGATTAGATACCCCGTTAGTCCTAGCAGTAAACAATGCCCATTTGGTGTTGCAATCTTCTTGGGAGATTGCAGTGCCGGAGCGTAGGTGTTAAATGGGCCACCTGGGAAGTATACTCGCAAGGGTG	Archaea;Aenigmarchaeota;Aenigmarchaeia;Aenigmarchaeales;NA;NA	NA
ASV16361	TACCTGCGCCCCGAGTAGTATCCACTATTATTGGGTCTAAAGCGTCCGTAGCCGGTCTTGTAAGTCTTCGGTGAAATTCACTAGCAAACTGGTGAGCTTGCCGGAGATACTGCGAGACTTGGGACTGGGAGAGGGTAGAGGTACTCCTAGGGGAGGGGTAAAATCCTATAATCCTAGGGGGACGACCTGTGGCGAAGGCGTCTACCTAGAACAGATCCGACGGTGAGGGACGAAAGCGTGGGGAGCGATCGGGATTAGATACCCCGGTAGTCCATGCTGTAAACGATGCCCGCTTGGTGTGGCAAACCTCACGAGGGTTTGCTGTGCCGGAGTGTAGATGTTAAGCGGGCCACCTGGGAAGTACGGTCGCAAGGCTG	Archaea;Aenigmarchaeota;Aenigmarchaeia;Aenigmarchaeales;NA;NA	NA
ASV16370	TACTCGCAGTCCGAGTGATGGTCACTATTATTGGGTCTAAAGCATCCGTAGCCGGTTTGGTAAGTTCCTGGTGAAATCTTGCAGCAAACTGCAAGGCTTGCTTGGAATACTGCCAGACTCGAGACCGGGAGAGGCAAGAGGTACTTCAGGAGTAGGGGTTAAATCCTATAATTCCTGGGGGACCACCTGTGGCGTATGACATATATTTCCAAATATATGTTTTCCACCAAAGGCGTTTTGCTGGAACGGGTCTGACGGTGAGGGATGAAAGCTAGGGGAGCGATTGGGATTAGATACCCCAGTAGTCCTAGCCGTAAACGTTGCCCGCTTGGTGTTGCAGTCCTCTTGGGGGATTGCAGTGCCGGAGCGTAGGTGTTAAGCGGGCCACCTGGGGAGTAT…	Archaea;Aenigmarchaeota;Aenigmarchaeia;Aenigmarchaeales;NA;NA	NA
ASV16781	TACCCGCAGTCCGAGTGATGGTCACTATTATTGGGTCTAAAGCAACCGTAGCGGGTTTGGTAAGTTCCTGGTGAAATCTGGCAGCAAACTGTCAGGCTTGCTGGGAATACTGCCGGACTTGAGACCGGGAGAGGCAAGAGGTACTTCAGGAGTAGGGGTTAAATCCTATAATTCCTGGGGGACCACCTGTGGCGAAGGCGTTTTGCTGGAACGGGTCTGACCGTGAGGGTTGAAAGCTAGGGGAGCGATTGGGATTAGATACCCCAGTAGTCCTAGCTGTAAACGTTGCCCGCCTGGTGTTGCAGTCCTCTTGGGGGATTGCAGTGCCGAAGCGTAGGTGTTAAGCGGGCCACCTGGGAAGTATACTCGCAAGGGTG	Archaea;Aenigmarchaeota;Aenigmarchaeia;Aenigmarchaeales;NA;NA	NA
ASV16801	TACCCGCAGTCCGAGTGATGGTCACTATTATTGGGTCTAAAGCAACCGTAGCGGGTTTGGTAAGTTCCTGGTGAAATCTGGCAGCAAACTGTCAGGCTGGCTGGGAATACTACCGGACTTGAGACCGGGAGAGGCAAGAGGTACTTCAGGAGTAGGGGTTAAATCCTATAATTCCTGGGGGACCACCTGTGGCGAAGGCGTTTTGCTGGAACGGGTCTGACCGTGAGGGTTGAAAGCTAGGGGAGCGATTGGGATTAGATACCCCAGTAGTCCTAGCTGTAAACGTTGCCCGCCTGGTGTTGCAGTCCTCTTGGGGGATTGCAGTGCCGAAGCGTAGGTGTTAAGCGGGCCACCTGGGAAGTATACTCGCAAGGGTG	Archaea;Aenigmarchaeota;Aenigmarchaeia;Aenigmarchaeales;NA;NA	NA
ASV16802	TACTCGAGGCCCGAGTGATGACCACTATTATTGGGTCTAAAGCGCCCGTAGCCGGCTCGGCGAGTCCTTGGTGAAATCCTCCAGCAAACTGGAGGGCGTGCTGGGGATACTGCCGGGCTTGAGACTGGGAGAGGGTGGAGGTACTTATGGGGGAGGGGTTAAATCCTGTAATCCCATAGGGACAACCTGTGGCGAAGGCGTCCACCTGGAACAGGTCTGACGGTGAGGGACGAAAGCGTGGGGAGCGATCGGGATTAGATACCCCGGTAGTCCACGCTGTAAACGATGCCCGTTTGGTGTCGCAGACTTCTTGGGAGTCCGCGGTGCCGGAGCGTAGGTGTTAAACGGGCCACCTGGGGAGTACGTCCGCAAGGATG	Archaea;Aenigmarchaeota;Aenigmarchaeia;Aenigmarchaeales;NA;NA	NA
ASV16823	TACCCGCGTCCCAAGTGATAGCCAAGGTTATTGGGTCTAAAGCGTCCGTAGCCGGTCTAAAAAGTCCTTGGTGAAATTCCATAGAAAACTATGGAGCTTGCTGAGGATACTGTTAGACTTGAGACCGGGAGAGGGTAGGGATACCCACGGGGTAGGGGTAAAATCCTGTAATCCTGTGGGGATCACCTGTGGCGAAGGCGCCTACCTGGAACGGGTCTGACGGTGAGGGACGAAAGCTAGGGGAGCGATTGGGATTAGATACCCCAGTAGTCCTAGCCGTAAACGATGCCCGCTTGGTGTTGCGAACTTCTCGGGAGTTTGCAGTGCCGGAGTGCAGATGTTAAGCGGGCCACCTGGGAAGTACGTCCGCAAGGATG	Archaea;Aenigmarchaeota;Aenigmarchaeia;Aenigmarchaeales;NA;NA	NA
ASV16905	TACCCGGAGCCCAAGTTATGGTCACTATTATTGGGTCTAAAGCGTCCGTAGCCGGTTTAACAAGTCCTTGGTGAAATCTTACAGCAAACTGTAAGGCTTGCTAAGGATACTGTTAGACTTGAGACCGGGAGAGGGTAGGGGTACTCTCGGGGTAGGGGTGAAATCCTATAATCCTGAGGGGACCACCTGTGGCGAAGGCGCCTACCTGGAACGGGTCTGACGGTGAGGGACGAAAGCTAGGGGAGCAATCGGGATTAGATATGAGAAAAAAAATTCTCACTAAATACCCCGGTAGTCCTAGCTGTAAACAATGTCCGCTTGGTGTTGCAAACCTCTCGGGGGTTTGCGGTGCCGGAGCGTAGGTGTTAAGCGGACCACCTGGGAAGTACACTCGCAAGG…	Archaea;Aenigmarchaeota;Aenigmarchaeia;Aenigmarchaeales;NA;NA	NA
ASV16968	TACTCGAGGCCCAAGTGATGACCACTGTTATTGGGTCTAAAGCGCCCGTAGCCGGTTCGGCGAGTCCTTGGTGAAATCCTCCAGCAAACTGGAGGGCGTGCTGGGGATACTGCCGGGCTCGAGACTGGGAGAGGGTGGAGGTACTTATGGGGGAGGGGTTAAATCCTGTAATCCCATAGGGACAACCTGTGGCGAAGGCGTCCACCTGGAACAGGTCTGACGGTGAGGGACGAAAGCGTGGGTAGCGATCGGGATTAGATACCCCGGTAGTCCACGCTGTAAACGATGCCCGTTTGGTGTCGCGAACTTCTTGGGAGTCCGCGGTGCCGGAGTGTAGATGTTAAACGGGCCACCTGGGGAGTACGTCCGCAAGGATG	Archaea;Aenigmarchaeota;Aenigmarchaeia;Aenigmarchaeales;NA;NA	NA
ASV16983	TACCCGCGCCACGAGTGGTAATCGTGATTATTGGGCCTAAAGAGTTCGTAGCCGGTTTAGAAAGTCTCTAGTGAAATCTGGCAGTTAACTGTCAGGCGTGCTGGAGATACTATTAAACTTGGGACCGGGAAAGGATACAAGTACTTTCGGGGTAGGGGTAAAATCCTGTAATCCTGAAAGGACTACCAGTGGCGAAGGCGTGTATCTAGAACGGGTTCGACGGTGATGGACGAAAGCTAGGGGAGCAAACGGGATTAGATACCCCAGTAGTCCTAGCTGTAAACGATGCAAACTTGGTGTTGCCAGTTCTTCGAGAACAGGCAGTGCCGTAGCGTAGGTGATAAGTTTGCCGCCTGGGGAGTATGACCGCAAGGTTG	Archaea;Aenigmarchaeota;Aenigmarchaeia;Aenigmarchaeales;NA;NA	NA
ASV17552	TACCCGGAGCCCGAGTGATGGTCATGATTATTTGGCCTAAAGCATCCGTAGCCGGTTTGGTAAGTCCTTGGTGAAATCTTACAGCAAACTGTAAGGCTTGCTAGGGATACTATCAGACTTGAGACCGGGAGAAGGTAGAGGTACTTTTCGGGTAGGGGTTAAATCCTTTAATCCGAAAGGGACCACCTGTGGCGAAGGCGTCTGCCTAGAACGGGTCTGACGGTGAGGGATGAAAGCTATGGGAGCGATTGGGATTAGATTTTATTGAGATTTTCTCTCGATAACTAAAAACCCCAGTAGTCATAGCTGTAAACAATGCCCACTTGGTGTTGCAGGCTTCTTGGGAGCTTGCAGTGCCGGAGCGCAGGTGTTAAGTGGGCCGCCTGGGGAGTATACTCG…	Archaea;Aenigmarchaeota;Aenigmarchaeia;Aenigmarchaeales;NA;NA	NA
ASV17873	TACCCGGAGCCCAAGTGTTGGCCACGATTATTGGGTCTAAAGCGCCCGTAGCCGGCTTAATAAGTTCCTGGTGAAATCTCCTAGCAAACTAGGAGGCTTGCTGGGAATACTGTTAGGCTTGAGACCGGGAGAAGGCAGAGGTACTCTTGGGGTAAGAGTGAAATCTTATAATCCTAAGAGGACCACCTGTGGCGAAGGCGTCTGCCTGGAACGGGTCTGACGGTGAGGGACGAAAGCTAGGGGAGCGATTGGGATTAGATACCCCAGTAGTCCTAGCCGTAAACGTTGCCCTCTTGGTGTTGCAAGCTTCTCGGGAGCTTGCAGTGCCGAAGCGTAGGTGTTAAGAGGGCCACCTGGGGAGTATACTCGCAAGGGTG	Archaea;Aenigmarchaeota;Aenigmarchaeia;Aenigmarchaeales;NA;NA	NA
ASV17874	TACCCGCGCCACTAATGGTGATCACGCTTATTGGGTCTAAAGGGTCCGTAGCCGGTCCAAAAAGTTCCTGGTGAAATCCGCTAGCAAACTAGCTGGCCTGCTGGGAATACTGTTGGACTTGGGATCGGGATAGGGTAGGGGTATTCTTTGGGTAGGGGTTAAATCCTTTAATCCATGGAAGACCTCCGGTGGCGAAGGCGCCTACCTGGAACGAGTCCGACGGTGAGGGACGAAAGCGTGGGGAGCAAACGGGATTAGATACAAACTTTCTAATCCGATGATTACCAAAGATGATTGGAGATTTGCTAGAAACCCCGATAGTCCACGCTGTAAACGATGCCCGTTTGATGTTGCAAACTTTACGAGAGTCTGCAGTGTCGGAGCGTAGGTGTTAAACGG…	Archaea;Aenigmarchaeota;Aenigmarchaeia;Aenigmarchaeales;NA;NA	NA
ASV17900	TACCCGCGCCCCGAGTGGCCATCTCGATTATTGGGCCTAGAGCGTCCGTAGCCGGCTCTGCAAGTCCCTGGTGAAATCCGGCAGCTAACTGTCGGGCGTACTGGGGATACTACAAGGCTTGGGAATGGGAAAAGTGGGAGGTATTCGGCGTGTAGGGGTTAAATCCTTTAATCCGCCGAGGACCACCTGTGGCGAAGGCGTCCCACTGGAACATGTCCGACGGTGAGGGACGAAAGCTGGGGGAGCGATTGGGATTAGATACCCCAGTAGTCCCAGCTGTAAACAATGCCCGTTTGGTGTCGCATGACTTAAGAGGTCCTGCGGTGCCGGAGCGTAGGTGTTAAACGGGCCGCCTGGGGAGTACGGTCGCAAGACTG	Archaea;Aenigmarchaeota;Aenigmarchaeia;Aenigmarchaeales;NA;NA	NA
ASV17916	TACCCGCGCTACTAATGGTGATCACGCTTATTGGGTCTAAAGAGTCCGTAGCCGGTCCAAAAAGTTCTTGGTGAAATCTGCTAGCAAACTATCAGGCTTGCTGGGAATACTGTTGGACTTGGGATCGGGATAGGATAGGGGTATTCTTTGGGTAGGGGTTAAATCCTTTAATCCATTGAAGACCTCCGGTGGCGAAGGCGTCTATCTGGAACGAGTCCGACGGTGAGGGACGAAAGCGTGGGGAGCAAACGGGATTAGATACAAATATTCTAATCCGATGATACCAAAGATGATTGGAAATTTGCTAGAAACCCCGATAGTCCACGCTGTAAACGATGCCCGCTTGATGTTGCAAACTTTACGAGAGTCTGCAGTGTCGGAGCGTAGGTGTTAAGCGGG…	Archaea;Aenigmarchaeota;Aenigmarchaeia;Aenigmarchaeales;NA;NA	NA
ASV17959	TACCTGCGCCCCAAGTGGTATTCATGATTAGTTGGTCTAAAGCGTCCGTAGCCGGTCTGATAAGTCCTTAGTGAAATTCACTCGTAAACGGGTGAGCTTGCTGGGGATACTGTTAGACTTGGGACTGAGAGAGGGTAGAGGTACTCCTGGGGAAGGGGTAAAATCCTATAATCCTAGGGGGACCACCGGTGGCGAAGGCGTCTACCTAGAGCAGGTCCGACGGTGAGGGACGAAACCTAGGGGAGCGAACGGGATTAGATACCCCGGTAGTCCTAGGCGTAAACGATGCCCGTTTGGTGTTACAGATCTTACGAGGGTTTGTAGTGCCGGAGCGTAGGTGTTAAACGGGCCACCTGGGGAGTACGACCGCAAGGTTG	Archaea;Aenigmarchaeota;Aenigmarchaeia;Aenigmarchaeales;NA;NA	NA
ASV19015	TACCTGCGCCCCAAGTGGTATTCATGATTAGTTGGTCTAAAGCGTCCGTAGCCGGTTTGATAAGTCCTTAGTGAAATTCACTTGTAAACAGGTGAGCTTGCTGGGGATACTGTTAGACTTGGGACTGAGAGAGGGTAGAGGTACTCCTGGGGAAGGGGTAAAATCCTATAATCCTAGGGGGACCACCGGTGGCGAAGGCGTCTACCTAGAGCAGGTCCGACGGTGAGGGACGAAACCTAGGGGAGCGAACGGGATTAGATACCCCGGTAGTCCTAGGCGTAAACGATGCCCGTTTGGTGTTACAGATCTTACGAGGGTTTGTAGTGCCGGAGCGTAGGTGTTAAACGGGCCACCTGGGGAGTACGACCGCAAGGTTG	Archaea;Aenigmarchaeota;Aenigmarchaeia;Aenigmarchaeales;NA;NA	NA
ASV19063	TACTCGCGCCTCGAGTGGTATCCACGATTAGTGGGTTTAAAGCGTCCGTAGCCGGTTTGGTAAGTTCCTAGTGAAATCCTTTGGCAAACTAAAGGGCTTGCTGGGAATACTACCAGACTTGGGACTGGGAGAGGGTAGAGGTACTCCCGGGGGAGGGGTAAAATCCTATAATCCTGGGGGGACCACCTGTGGCGAAGGCTTCTATCTAGAACAGGTTCGACGGTGAGGGACGAAACCTAGGGGAGCGATTGGGATTAGATACCCCAGTAGTCCTAGGTGTAAACGATGCCTGTTTGGTGTTACAAACCTTTCAAGGGTTTGTAGTGCCGGAGCGAAAGTGTTAAACAGGCCACCTGGGGAGTACGTCCGCAAGGATG	Archaea;Aenigmarchaeota;Aenigmarchaeia;Aenigmarchaeales;NA;NA	NA
ASV19093	TACCCGCAGCCCGAGTGATGGTCACTATTATTGGGTCTAAAGCATCCGTAGCCGGTTTGGTAAGTTCCTGGTGAAATCTGGCAGCAAACTGTCAGGCATGCTGGGAATACTACCAGACTTGAGACCGGGAGAGGCAAGAGGTACTTCAGGGGTAGGGGTTAAATCCTATAATCCCTGGGGGACCACCTGTGGCGTAGAATATATATTTTTCAATATATATTTTCCACACAAGGCGTTTTGCTGGAACGGGTCTGACGGTGAGGGATGAAAGCTAGGGGAGCGATTGGGATTAGATACCCCAGTAGTCCTAGCCGTAAACGTTGCCCGCTTGGTGTTGCAGTCCTCTTGGGGGATTGCAGTGCCGGAGCGTAGGTGTTAAGCGGGCCACCTGGGGAGTAT…	Archaea;Aenigmarchaeota;Aenigmarchaeia;Aenigmarchaeales;NA;NA	NA
ASV19360	TACCCGGAGCCCAAGTGATGGCCACTGTTATTGGGTCTAAAGCGTCCGTAGCCGGCTTAGTAAGTCCTTGGTGAAATCTGGCAGCAAACTGTCAGGCGTGCTGAGGATACTGCTAGGCTCGAGACCGGGAGAGGGTAGAGGTACTCATGGGGTAGGGGTGAAATCCTATAATCCCATGGGGACGACCTGTGGCGAAGGCGTCTATCTGGAACGGGTCTGACGGTGAGGGACGAAAGCTAGGGGAGCGATCGGGATTAGATACCCCGGTAGTCCTAGCTGTAAACGATGCCCGCTTGGTGTAGCAGACCTCTCGGGGGTTTGCTGTGCCGGAGCGTAGGTGTTAAGCGGGCCACCTGGGGAGTACGGCCGCAAGGCTG	Archaea;Aenigmarchaeota;Aenigmarchaeia;Aenigmarchaeales;NA;NA	NA
ASV19406	TACCCGAACTCCGAGTGGCCATCTCGATTATTGGGCCTAGAGCGTCCGTAGCCGGCTCGGCAAGTCCCTGGTGAAATCCGGCAGCTAACTGTCGGGCGTGCTGGGGATACTACCGGGCTTGGGAACGGGAAAAGTGGGAGGTATTCGGCGTGTAGGGGTTAAATCCTTTAATCCGCCGAGGACCACCTGTGGCGAAGGCGTCCCACTGGAACGTGTCCGACGGTGAGGGACGAAAGCTGGGGGAGCGATTGGGATTAGATACCCCAGTAGTCCCAGCTGTAAACTATGCCCGTTTGGTGTCGCATGACTTACGAGGTCTTGCGGTGCCGGAGTGTAGATGTTAAACGGGCCGCCTGGGGAGTACGGTCGCAAGACTG	Archaea;Aenigmarchaeota;Aenigmarchaeia;Aenigmarchaeales;NA;NA	NA
ASV20140	TACCCGCAGTCCGAGTGATGGTCACGATTATTTGGTCTAAAGGGTTCGTAGCGGGCCTGACAAGTCCCTAGTGAAATCCTGCAGTAAACTGTAGGGCGTGCTATGGATACTGTCGGGCTTGAGACTGGGAGAGGGCAGAGATACTTCTGGGGTAGGGGTTAAATCCTATAATCCCAGGGGGATCACCAGTGGCGAAGGCGTCTGCCTGGAACAGGTCTGACCGTGAGGAACGAAAGCTAGGGGAGCAATCGGGATTAGATACCCCGGTAGTCCTAGCCGTAAACGATGCCCACTTGGTGTTGCATACCTTTCGTGGGTATGCAGTGCCGGAGCGTAGGTGTTAAGTGGGCCACCTGGGGAGTACACTCGCAAGGGTG	Archaea;Aenigmarchaeota;Aenigmarchaeia;Aenigmarchaeales;NA;NA	NA
ASV20403	TACCCGAGGCCCGAGTGATGGCCCCTATTATTTGGTCTAAAGCGCCCGTAGCCGGGCCGGTAAGTTCCTGGTGAAATCCTCCAGCAAACTGGAGGGCGTGCTGGGAATACTGTCGGCCTTGAGACCGGGAGAGGGTGGAGGTACTTATGGGGGAGGGGTTAAATCCTGTAATCCCATAGGGACAACCTGTGGCGAAGGCGTCCACCTGGAACGGGTCTGACGGTGAGGGACGAAAGCGTGGGGAGCGATCGGGATTAGATACCCCGGTAGTCCACGCCCTAAACGATGCCCGTTTGGTGTCACGGACTTCTTGGGAGTTCGTGGTGCCGGAGCGTAGGTGTTAAACGGGCCACCTGGGGAGTACGTCCGCAAGGATG	Archaea;Aenigmarchaeota;Aenigmarchaeia;Aenigmarchaeales;NA;NA	NA
ASV20404	TACCCGGAGTCCGAGTGATGGTCACGATTATTTGGCCTAAAGCATCCGTAGGCGGTCTGATAAGTCTCTTATGAAATCCTTTAGCAAACTAAAGGGCTTGTAATAGATACTGTCAGACTTGAGACCGAGAGAGGACAGCGATACTTCTTAGGTAGGGGTTAAATCCTTTAATCTAAGAAGGATCACCTGTGGCGAAAGCGGCTGTCTAGAGCGGATCTGACGCTGAGGAATGAAAGCTAGGGGAGCAATCGGGATTAGATACCCCGGTAGTCCTAGCCGTAAACGATGCCCATTTGGTGTTGCAAGCTTCTTGGGAGCTTGCAGTGCCGGAGCGTAGGTGTTAAATGGGCCGCCTGGGGAGAGAAGGTCGCGCATATAACTAAAGAAATTAAGTGGTGC…	Archaea;Aenigmarchaeota;Aenigmarchaeia;Aenigmarchaeales;NA;NA	NA
ASV20444	TACCCGCACTCCTAGTGATGGCCACGATTATTGGGTCTAAAGCGTTCGTAGCCGGTTTGATAAGTCCTTGGTGAAATCTCCCAGCAAACTGGGAGGCGTGCTGAGGATACTGCCAGACTTGAGACCGGGATGGGGCAGGGGTACTTTCAGGGTAGGGGTAAAATCCTGTAATCCTGAGGGGACCACCTGTGGCGAAGGCGCCTGCCTGGAACGGGTCTGACGGTGAGGGACGAAAGCTAGGGGAGCGATCGGGATTAGATACCCCGGTAGTCCTAGCCGTAAACGTTGCCCTCTTGGTGTTGCAAGCTTCTCGGGAGCTTGCTGTGCCGGAGCGTAGGTGTTAAGAGGGCCACCTGGGAAGTATACTCGCAAGGGTG	Archaea;Aenigmarchaeota;Aenigmarchaeia;Aenigmarchaeales;NA;NA	NA
ASV20491	TACCCGCACTCCAAGTGATGACCACGATTATTGGGCCTAAAGCGTTCGTAGCCGGTTTGGGAAGTCCTTGGTGAAATCTCCCAGCAAACTGGGAGGCGTGCTGAGGATACTGCCAGACTTGAGACCGGGATGAGGCAGGGGTACTTTTAGGGTAGGGGTAAAATCCTGTAATCCTAAGGGGACCACCTGTGGCGAAGGCGCCTGCCTGGAACGGGTCTGACGGTGAGGAACGAAAGCTAGGGGAGCGATTGGGATTAGATACCCCAGTAGTCCTAGCTGTAAACGTTGCCCTCTTGGTGTTGCAAGCTTCTCGGGAGCTTGCTGTGCCGGAGCGTAGGTGTTAAGAGGGCCGCCTGGGGAGTATACTCGCAAGGGTG	Archaea;Aenigmarchaeota;Aenigmarchaeia;Aenigmarchaeales;NA;NA	NA
ASV20569	TACCCGGGGCCCAAGTGATGGCCAGTTTTATTTGGTCTAAAGCGTCCGTAGCCGGTTCAAAAAGTCCTTAGTGAAATCTTTCAGTAAACTGAAAGGAGTGCTTGGGATACTTTTGGACTTGAGACTGAGAGAGGATAGGGATACTCTTAGGGTAGGGGTAAAATCCTGTAATCCTAAGAGGATCACCAGTGGCGAAGGCGCCTATCTGGAGCAGGTCTGACGGTGAGGGACGAAGGCTAGGGGAGCGATTGGGATTAGATACCCCAGTAGTCCTAGCAGTAAACGATGCCCGTTTGGTGTTGCAGGCTTCTCGGGAGCTTGCAGTGCCGGAGCGTAGGTGTTAAACGGGCCACCTGGGAAGTACGGTCGCAAGGCTG	Archaea;Aenigmarchaeota;Aenigmarchaeia;Aenigmarchaeales;NA;NA	NA
ASV20886	TACCCGCACCCCGAGTGATGGCCACGATTATTGGGTCTAAAGCGTTCGTAGCCGGTTTAACAAGTCTCTGGTGAAATCTTGTAGCAAACTACAAGGCTTGCAGGAGATACTGTTAGACTTGAGACCGAGAGAGGGTAGATGTACTTTCAGGGTAGGGGTAAAATCCTATAATCCTGATAGGACGACCTGTGGCGAAGGCGTCTACCTGGAGCGGGTCTGACGGTGAGGAACGAAAGCTAGGGGAGCGATCGGGATTAGATATAGAAAATATACTAAAGAAAGCATGTTTTGAAATGTATATTTTCTACTAAATACCCCGGTAGTCCTAGCCGTAAACGTTGCCCGCTTGGTGTTACAAGCTTCTCGGGAGCTTGTGGTGCCGGAGCGTAGGTGTTAAGC…	Archaea;Aenigmarchaeota;Aenigmarchaeia;Aenigmarchaeales;NA;NA	NA
ASV21121	TACCCGGGGCCCGAGTGATGGTCGCGATTATTTGGTCTAAAGCACCCGTAGGCGGTCAGGTAAATTTCTTGTGAAATCCTCTAGTAAACTAGAGGGCTTGCAAGAAACACTGCCAGACTTGAGACTGGGAGAGGGTAGCGATACTTCTTGTGTAGGGGTTAAATCCTTTAATCCAAGAAGGATCACCTGTGGCGTAAGCGGCTACCTAGAACAGGTCTGACGCTGAGGGATGAAAGCTAGGGGAGCGATCGGGATTAGATACCCCGGTAGTCCTAGCCGTAAACGATGCCCACTTGGTGTTGTAAGCTTCTTGGGAGCTTACGGTGCCGGAGCGTAGGTGTTAAGTGGGCCACCTGGGGAGTACACTCGCAAGGGTGAATTGTAGGGAAAGGTCAGAAA…	Archaea;Aenigmarchaeota;Aenigmarchaeia;Aenigmarchaeales;NA;NA	NA
ASV21576	TACTCGCAGTCCGAGTGATAGTCACTATTATTGGGTCTAAAGCGTCCGTAGCCGGTCCGTTAAGTTCCTGGTGAAATCTGGCAGCAAACTACCAGGCGAGCTGGGAATACTAGCGGACTTGAGACCGGGAGAGGGCAGAGGTACTCTTCGTGTAGGGGTTAAATCCTATAATCCGAAGGGGACCACCTGTGGCGAAAGCGTCTGCCTAGAACGGGTCTGACGGTGAGGGACGAAAGCTAGGGGAGCGATTGGGATTAGATATTGCGCGTGTCGTCTAGAAGATATAGATTAAAAACTATGTTTTCTGAAATATATTTTAAAATCGATGCCCGCAACTAAATACCCCAGTAGTCCTAGCTGTAAACGATGCCCGTTTGGTGTTGCAGTCCTCTTGGGGGA…	Archaea;Aenigmarchaeota;Aenigmarchaeia;Aenigmarchaeales;NA;NA	NA
ASV21821	TACCTGCGCCCCGAGTGGTGCCCACAATTAGTTGGTCTAAAGCGTTCGTAGCCGGTTTAATAAGTCCTTAGTGAAATTCACTCGTAGACGGGTGAGCGTGCTAGGGATACTATTAGACTTGGGACTGAGAGAGGATAGAGGTACTCCTGGGGGAGGGGTAAAATCCTATAATCCTAGGGGGACCACCTGTGGCGAAGGCGTCTATCTAGAGCAGGTCCGACGGTGAGGGACGAAACCTAGGGGAGCGACCGGGATTAGATACCCCGTTAGTCCTAGGCGTAAACGATGCCCGTTTGGTGTTACAAACCTTACGAGGGTTTGTAGTGCCGGAGCGAAGGTGTTAAACGGGCCACCTGGGGAGTACGACCGCAAGGTTG	Archaea;Aenigmarchaeota;Aenigmarchaeia;Aenigmarchaeales;NA;NA	NA
ASV21914	TACTCGCGCCCCGAGTTGTATCCGCGATTAGTGGGTCTAAAGCGTCCGTAGCCGGTTTGATAAGTCTCTAGTGAAATTCTTCGGTAAACTGAAGAGCCTGCTGGAGATACTATCAGACTTGGGACTGGGAGAGGGTAGGGGTACTCCTAGGGGAGGGGTAAAATCCTATAATCCTAGGGGGACTACCTGTGGCGAAGGCTTCTACCTAGAACAGGTTCGACGGTGAGGGGCGAAACCTAGGGGAGCGATTGGGATTAGATACCCCAGTAGTCCTAGGCGTAAACGATGCCCGTTTGGTGTTACAAACCTTTCGTGGGTCTGTAGTGCCGGAGCGTAGGTGTTAAACGGGCCACCTGGGGAGTACGTCCGCAAGGATG	Archaea;Aenigmarchaeota;Aenigmarchaeia;Aenigmarchaeales;NA;NA	NA
ASV21950	TACCCGGGGCCCGAGTGATGGTCGCGATTATTTGGTTTAAAGCATTCGTAGGCTGTTTGATGAGTCTCTTGTGAAATCCTGTAGCAAACTACAGGAAGTGCAAGAGATACTATTAGACTTGAGACTGGGAGAGGACAACGATACTTCTTGTGTAGGGGTTAAATCCTTTAATCCAAGAAGGATCACCTGTGGCGAAGGCGGTTGTCTAGAACAGGTCTGACGCTGAGGGATGAAAGCTAGGGGAGCGATCGGGATTAGATACCCCGGTAGTCCTAGCCGTAAACGATGCCCACTTGGTGTTGTAAGCTTCTTGGGAGCTTACGGTGCCGGAGCGCAAGTGTTAAGTGGGCCACCTGGGGAGTACACTCGCAAGGGTGAATTACAGGGAAAGGTCAGGAT…	Archaea;Aenigmarchaeota;Aenigmarchaeia;Aenigmarchaeales;NA;NA	NA
ASV21993	TACCCGGAGTCCGAGTGATGGTCACGATTATTTGGCCTAAAGCATCCGTAGGCGGTCTGATAAGTCTATTATGAAATCCTTTAGCAAACTAAAGGGCTTGTAATAGATACTGCCAGACTTGAGACCGAGAGAGGACAGCGATACTTCTTAGGTAGGGGTTAAATCCTTTAATCTAAGAAGGATCACCTGTGGCGAAAGCGGCTGTCTAGAGCGGATCTGACGCTGAGGAATGAAAGCTAGGGGAGCAATCGGGATTAGATATGAGAAATTTCTCACTAAATACCCCGGTAGTCCTAGCCGTAAACGATGCCCATTTGGTGTTGCAAGCTTCTTGGGAGCTTGCAGTGCCGGAGCGTAGGTGTTAAATGGGCCGCCTGGGGAGTACACTCGCAAGGGTG	Archaea;Aenigmarchaeota;Aenigmarchaeia;Aenigmarchaeales;NA;NA	NA
ASV22023	TACCCGAGGCCCGAGTGATAGCCAGCATTATTGGGTCTAGAGCGTCCGTAGCCGGTTTGGTGAGTTCCTGCTGAAATCCTCCGGTAAACTGGAGGGCGTGGTGGGAATACTGCCAGACTTGAGACCGGGAGAGGGTAGGGGTACTCATGGGGGAGGGGTTAAATCCTGTAATCCTATGGGGACCACCTGTGGCGTTGGTCGCCCATCGCGGGCGACTGCCACAAAAGGCGCCTACCTAGAACGGGTCTGACGGTGAGGGACGAAAGCGTGGGGAGCGATCGGGATTAGATACCCCGGTAGTCCACGCTGTAAACGATGCCCGCTTGGTGTAGCACGCTTCTTGGGAGCATGCTGTGCCGGAGCGTAGGTGTTAAGCGGGCCACCTGGGAACTACGACCG…	Archaea;Aenigmarchaeota;Aenigmarchaeia;Aenigmarchaeales;NA;NA	NA
ASV22035	TACCCGGAGCCCGAGTGATGGCCACTATTATTGGGTCTAAAGCGTCCGTAGCCGGTTTTATAAGTCCTTAGTGAAATCTTGCAGCAAACTGCAAGGCGTGCTGAGGATACTGTTAGACTTGAGACCGGGAGAGGGCAAGGGTACTCCTGGGGTAGGGGTAAAATCCTATAATCCCAGGGGGACCACCTGTGGCGAAGGCGCTTGCCTAGAACGGGTCTGACGGTGAGGGACGAAAGCTTGGGGAGCGATTGGGATTAGATACCCCAGTAGTCCAAGCTGTAAACGATGCCCGCTTGGTGTTACAAACCTCTCGGGGGTTTGTAGTGCCGGAGCGTAGGTGTTAAGCGGGCCACCTGGGAAGTATACTCGCAAGGGTG	Archaea;Aenigmarchaeota;Aenigmarchaeia;Aenigmarchaeales;NA;NA	NA
ASV22185	TACCCGCGCCCCGAGTGATGGTCACTATTATTGGGTCTAAAGCGTCCGTAGCCGGTCTAACAAGTCCTTGGTGAAATCTTGTAGCAAACTACAAGGCGTGCTGAGGATACTGCTAGACTTGAGACTGGGAAAAGGTAGGGGTACTTCTCGGGTAGGGGTAAAATCTTATAATCCGAGGGGGACCACCTGTGGCGAAAGCGCCTGCCTGGAACGGGTCTGACGGTGAGGGACGAAAGCTAGGGGAGCGATCGGGATTAGATACCCCGGTAGTCCTAGCCGTAAACGATGCCCGCTTGGTGTTACAAGCTTCTCGGGAGCTTGTAGTGCCGGAGCGTAGGTGTTAAGCGGGCCACCTGGGAAGTACGGTCGCAAGGCTG	Archaea;Aenigmarchaeota;Aenigmarchaeia;Aenigmarchaeales;NA;NA	NA
ASV22333	TACCCGGGGCCCGAGTGATGGTCGCGATTATTTGGTCTAAAGCACCCGTAGGCGGTCAGGTAAATTTCTTGTGAAATCTCCTAGCAAACTAGGAGGCTTGCAAGAAACACTGCCAGACTTGAGACTGGGAGAGGGTAGCGATACTTCTTGTGTAGGGGTTAAATCCTTTAATCCAAGAAGGATCACCTGTGGCGTAAGCGGCTACCTAGAACAGGTCTGACGCTGAGGGATGAAAGCTAGGGGAGCGATCGGGATTAGATACCCCGGTAGTCCTAGCCGTAAACGATGTCCACTTGGTGTTGTAAGCTTCTTGGGAGCTTACGGTGCCGGAGCGCAAGTGTTAAGTGGACCACCTGGGGAGTACACTCGCAAGGGTGAATTATAGGGAAGGGAAGGTCA…	Archaea;Aenigmarchaeota;Aenigmarchaeia;Aenigmarchaeales;NA;NA	NA
ASV22664	TACCCGCACTCCAAGTGATGACCACGATTATTGGGCCTAAAGCGTTCGTAGCCGGTTTGGGAAGTCCTCGGTGAAATCTCCCAGCAAACTGGGAGGCGTGCTGAGGATACTGCCAGACTTGAGACCGGGATGAGGCAGGGGTACTTTTAGGGTAGGGGTAAAATCCTGTAATCCTAAGGGGACCACCTGTGGCGAAGGCGCCTGCCTGGAACGGGTCTGACGGTGAGGGACGAAAGCTAGGGGAGCGATTGGGATTAGATACCCCAGTAGTCCTAGCTGTAAACGTTGCCCTCTTGGTGTTGCAAGCTTCTCGGGAGCTTGCTGTGCCGGAGCGTAGGTGTTAAGAGGGCCGCCTGGGGAGTATACTCGCAAGGGTG	Archaea;Aenigmarchaeota;Aenigmarchaeia;Aenigmarchaeales;NA;NA	NA
ASV22919	TACCCGAGGTCCGAGTGATGTTCACTATTATTGGGTCTGAAGCGTCCGTAGCCGGCCTGATAAGTTCCCTGTGAAATCTATCAGCAAACTGATAGGCTTGCGGGGAATACTGTCAGGCTTGAGACCGGAAGAGGGCAGAGGTACTTACGGGGTAGGGGTTAAATCCTTTAATCCTATAGGGACCACCTGTGGCGAAGGCGTCTGCCTGGTACGGATCTGACGGTGATGGACGAAGGCTAGGGGAGCGATCGGGATTAGATATAGTGATGATGTAAATAAGTTTGCCAACCTAATTACGCCTCACTACTAAATACCCCGGTAGTCCTAGCAGTAAACGATGCCCACTTGGTGTTGCAATCTTCTTGGGAGATTGCAGTGCCGGAGCGTAGGTGTTAAGTG…	Archaea;Aenigmarchaeota;Aenigmarchaeia;Aenigmarchaeales;NA;NA	NA
ASV23028	TACCCGCGCCACGAATGGTAATCACGCTTATTGGGTCTAAAGAGTCCGTAGCCGGTCCAAAAAGTTCCTGGTGAAATCCGCTAGCAAACTAGCAGGCTTGCTGGGAATACTGTTGGACTTGGGATCGGGATAGGGCAGGGGTATTCTTTGGGTAGGGGTTAAATCCTTTAATCCATGGAAGACCTCCGGTGGCGAAGGCGCCTGCCTGGAACGAGTCCGACGGTGAGGGACGAAAGCGTGGGGAGCAAACGGGATTAGATACAAATATTCTAATCCGATGATACCAAAGATGATTGGAAATTTGCTAGAAACCCCGATAGTCCACGCTGTAAACGATGCCCGTTTGATGTTGCAAACTTTACGAGAGTCTGCAGTGTCGGAGCGTAGGTGTTAAACGGG…	Archaea;Aenigmarchaeota;Aenigmarchaeia;Aenigmarchaeales;NA;NA	NA
ASV23083	TACCCGGAGCCCGAGTGATGGTCACGATTATTTGGTCTAAAGCATCCGTAGCCGGTTTGGTAAGTCCTTGGTGAAATCTTACAGCAAACTGTAAGGCTTGCCAGGGATACTACCAGACTTGAGACCGGGAGAAGGTAGAGGTACTTTTCGGGTAGGGGTTAAATCCTTTAATCCGAAAGGGACCACCTGTGGCGAAGGCGTCTGCCTAGAACGGGTCTGACGGTGAGGGATGAAAGCTAGGGGAGCGATTGGGATTAGATATGGGAAGAAGCGAAAATATGTAAGGTGATAAAGATAATCACTTCTTCTCACTAAATACCCCAGTAGTCCTAGCTGTAAACAATGCCCACTTGGTGTTGCAAGCTTCTTGGGAGCTTGCAGTGCCGGAGCGCAGGTGTT…	Archaea;Aenigmarchaeota;Aenigmarchaeia;Aenigmarchaeales;NA;NA	NA
ASV23381	TACCCGGAGTCCGAGTGATGGTCACGATTATTTGGCCTAAAGCATCCGTAGGCGGTTTAATAAGTCTCTTATGAAATCCTTTAGCAAACTAAAGGGCTTGTAAGAGATACTATTAGACTTGAGACCGAGAGAGGACAGCGATACTTCTTAGGTAGGGGTTAAATCCTTTAATCTAAGAAGGATCACCTGTGGCGAAAGCGGCTGTCTAGAGCGGATCTGACGCTGAGGAATGAAAGCTAGGGGAGCAATCGGGATTAGATATGAGAAATTTCTCACTAAATACCCCGGTAGTCCTAGCCGTAAACGATGCCCATTTGGTGTTGCAAGCTTCTTGGGAGCTTGCAGTGCCGGAGCGTAGGTGTTAAATGGGCCGCCTGGGGAGTACACTCGCAAGGGTG	Archaea;Aenigmarchaeota;Aenigmarchaeia;Aenigmarchaeales;NA;NA	NA
ASV23396	TACCCGAGGCCCGAGTGATGATCACGGTTATTGGGTCTAAAGCGTCCGTAGCCGGTTTAATAAGTTCCCTGTGAAATCTGGCAGCAAACTGTCAGGCTTGCGGGGAATACTATTAGACTTGAGACCAGGAGAGGATAGAGGTACTTCTTGGGTAGGGGTTAAATCCTTTAATCCTTGAAGGACCACCTGTGGCGAAGGCGTCTATCTGGAATGGATCTGACGGTGAGGGACGAAGGCTAGGGGAGCGATCGGGATTAGATACCCCGGTAGTCCTAGCAGTAAACAATGCCCACTTGGTGTTACAGTCTTCTTGGGAGATTGTGGTGCCGGAGCGTAGGTGTTAAGTGGGCCACCTGGGGAGTATACTCGCAAGGGTG	Archaea;Aenigmarchaeota;Aenigmarchaeia;Aenigmarchaeales;NA;NA	NA
ASV23411	TACTTGAGCCCCGAGTGGTATCCGGTATTAGTTGGTCTAAAGCGTCCGTAGCCGGTTTAATAAGTTCCTGGTGAAATTCACTGGAAAACTGGTGAGCTTGTCGGGAATACTGTTAAACTTGGGATCGGGAGAGGGTAGAGGTACTGCTGGGGAAGGGGTAAAATCCTATAATCCTAGTGGGACCACCTGTGGCGAAGGCGTCTACCTAGAACGAGTCCGACGGTGAGGAACGAAACCTAGGGGAGCGATCGGGATTAGATACCCCGGTAGTCCTAGGTGTAAACGATGCCCACTTGGTGTTACAAACCTTACGAGGGTTTGTAGTGCCGGAGCGTAGGTGTTAAGTGGGCCACCTGGGGAGTACGACCGCAAGGTTG	Archaea;Aenigmarchaeota;Aenigmarchaeia;Aenigmarchaeales;NA;NA	NA
ASV23423	TACCCGAGGCCCGAGTGATAGCCAGCATTATTGGGTCTAGAGCGTCCGTAGCCGGTTTGGTGAGTTCCTGCTGAAATCCTCCGGTAAACTGGAGGGCGTGGTGGGAATACTACCAGACTTGAGACCGGGAGAGGGTAGGGGTACTCATGGGGGAGGGGTTAAATCCTGTAATCCTATGGGGACCACCTGTGGCGATGGTCGTCCAATGGGACGACTGCCATATAAGGCGCCTACCTAGAACGGGTCTGACGGTGAGGGACGAAAGCGTGGGTAGCGATCGGGATTAGATACCCCGGTAGTCCACGCTGTAAACGATGCCCGCTTGGTGTAGCATGCTTCTTGGGAGCATGCTGTGCCGGAGCGTAGGTGTTAAGCGGGCCACCTGGGAACTACGACCGC…	Archaea;Aenigmarchaeota;Aenigmarchaeia;Aenigmarchaeales;NA;NA	NA
ASV23496	TACCCGCAGTCCGAGTGATGGTCACTATTATTGGGTCTAAAGCAACCGTAGCGGGTTTGGTAAGTTCCTGGTGAAATCTGGCAGCAAACTGTCAGGCTTGCTGGGAATACTGCCGGACTTGAGACCGGGAGAGGCAAGAGGTACTTCAGGAGTAGGGGTTAAATCCTATAATTCCTGGGGGACCACCTGTGGCGTGGAATATATGTTTTTAAAAATATATTTCCCACTAAAGGCGTTTTGCTGGAACGGGTCTGACCGTGAGGGTTGAAAGCTAGGGGAGCGATTGGGATTAGATACCCCAGTAGTCCTAGCTGTAAACGTTGCCCGCCTGGTGTTGCAGTCCTCTTGGGGGATTGCAGTGCCGAAGCGTAGGTGTTAAGCGGGCCACCTGGGAAGTAT…	Archaea;Aenigmarchaeota;Aenigmarchaeia;Aenigmarchaeales;NA;NA	NA
ASV23652	TACCCGCAGTCCGAGTGATGGTCGGAATTATTGGGCCTAAAGCGTCCGTAGCCGGTTTGAAAAGTCCCTGGTGAAATTCTACAGCAAACTGTAGAGCGTGCTAGGGATACTTTTAAACTTGAGACCGGGAGAGGATAGAGGTACTTCTGGGGTAGGGGTGAAATCCTATAATCCCAGGGGGACCACCTGTGGCGAAGGCGTCTATCTAGAACGGGTCTGACGGTGAGGGACGAAAGCTTGGGGAGCGATCGAGATTAGATACCCCGGTAGTCCAAGCTGTAAACGATGCCCGCTTGGTGTTACAAACCTCTCGGGGGTTTGCGGTGCCGGAGCGTAGGTGTTAAGCGGGCCACCTGGGAAGTACAGTCGCAAGGCCG	Archaea;Aenigmarchaeota;Aenigmarchaeia;Aenigmarchaeales;NA;NA	NA
ASV23654	TACCCGGAGTCCGAGTGATGGTCACGATTATTTGGCCTAAAGCATCCGTAGGCGGTCTAATAAGTCTCTTATGAAATCCTTTAGCAAACTAAAGGGCTTGTAAGAGATACTATTAGACTTGAGACCGAGAGAGGACAGCGATACTTCTTAGGTAGGGGTTAAATCCTTTAATCTAAGAAGGATCACCTGTGGCGAAGGCGGCTGTCCAGAGCGGGTCTGACGCTGAGGGATGAAAGCTAGGGGAGCAATCGGGATTAGATATGAGAATTTTTCACTAAATATAAATTTCTCACTAAATACCCCGGTAGTCCTAGCTGTAAACGATGCCCACTTGGTGTCGCAAGCTTCTTGGGAGCTTGCAGTGCCGGAGCGTAGGTGTTAAGTGGGCCGCCTGGGGAG…	Archaea;Aenigmarchaeota;Aenigmarchaeia;Aenigmarchaeales;NA;NA	NA
ASV23859	TACCCGCAGTCCGAGTGATGGTCGGAATTATTGGGTCTAAAGCGTCCGTAGCCGGTTTGAAAAGTCCCTGGTGAAATTCTACAGCAAACTGTAGAGCGTGCTAGGGATACTTTTAAACTTGAGACCGGGAGAGGATAGAGGTACTTCTGGGGTAGGGGTGAAATCCTATAATCCCAGGGGGACCACCTGTGGCGAAGGCGTCTATCTAGAACGGGTCTGACGGTGAGGGACGAAAGCTTGGGGAGCGATCGGGATTAGATACCCCGGTAGTCCAAGCTGTAAACGATGCCCGCTTGGTGTTACAAACCTCTCGGGGGTTTGTGGTGCCGGAGCGTAGGTGTTAAGCGGGCCACCTGGGAAGTACAGTCGCAAGGCCG	Archaea;Aenigmarchaeota;Aenigmarchaeia;Aenigmarchaeales;NA;NA	NA
ASV23937	TACTCGCAGTCCAAGTGATGGTCACTATTATTGGGTCTAAAGCGTCCGTAGCCGGTTTGTTAAGTTCCTGGTGAAATCTGGCAGCAAACTGCCAGGCGAGCTGGGACTACTAGCGGACTCGAGACCGGGAGAGGGCAGAGGTACTCTTCGTGTAGGGGTTAAATCCTATAATCCGAAGGGGACCACCTGTGGCGAAAGCGTCTGCCTAGAACGGGTCTGACGGTGAGGGACGAAAGCTAGGGGAGCGATTGGGATTAGATATTGCGCGTGTTGTCTGTGAAGTATATTTTAGAAATCATATTTTCCAAAATATATTTTAAAATCAATACTCGCAACTAAATACCCCAGTAGTCCTAGCCGTAAACGATGCCCGTTTGGTGTTGCAGTCCTCTTGGGGGA…	Archaea;Aenigmarchaeota;Aenigmarchaeia;Aenigmarchaeales;NA;NA	NA
ASV24058	TACCCGGAGTCCGAGTGATGGTCACGATTATTTGGCCTAAAGCATCCGTAGGCGGTTTAATAAGTCTCTTATGAAATCCTTTAGCAAACTAAAGGGCTTGTAAGAGATACTATTAGACTTGAGACCGAGAGAGGACAGCGATACTTCTTAGGTAGGGGTTAAATCCTTTAATCTAAGAAGGATCACCTGTGGCGAAAGCGGCTGTCTAGAGCGGATCTGACGCTGAGGAATGAAAGCTAGGGGAGCAATCGGGATTAGATACCCCGGTAGTCCTAGCCGTAAACGATGCCCATTTGGTGTTGCAAGCTTCTTGGGAGCTTGCAGTGCCGGAGCGTAGGTGTTAAATGGGCCGCCTGGGGAGTACACTCGCAAGGGTG	Archaea;Aenigmarchaeota;Aenigmarchaeia;Aenigmarchaeales;NA;NA	NA
ASV4848	TACCTGGGCCCCTAGTGGTGACCGCTATTTTTGGGTTTAAAGCGTTCGTAGCCGGTTTGTTAAGTCCTTAGTGAAATCTGGCAGCTAACTGTCAGAATTGCTGGGGATACTGGCAGACTTGAGACCGGGAGAGGTAGAGGGTATTCTTGGGGTAAGGGTAAAATCTTATAATCCCAAGAGGACCACCTGTGGCGAAGGCGCTCTACTAGAACGGATCTGACGGTGAGGGACGAAAGCCAGGGGAGCAAACGGGATTAGATACCCCGGTAGTCCTGGCTGTAAACCATGCCCATTAGACATTGGCACTCTTAAGGGGGATGCCAGAGTCGTAGAGAAATCGTTAAATGGGCCACCTGGGAAGTACGGTCGCAAGGCTG	Archaea;Aenigmarchaeota;Deep Sea Euryarchaeotic Group(DSEG);NA;NA;NA	NA
ASV5789	TACCCGGGCCCCGAGTGGTGACCGCGATTATTGGGCTTAAAGCGTTCGTAGCCGGTTTGTCAAGTTCCTGATAAAATATCATAGCTAACTATGATGCTTGTCAGGAAAACTAGCAAGCTTGAGACCGGGAGAGGTCAGAGGTATTCCTGGAGTAAGGGTAAAATCTTCTAATCCCAGGAGGACCACCTGTTGCGAAGGCGTCTGACTAGAACGGATCTGACGGTGAGGGACGAAAGCTAGGGGAGCAAATGGGATTAGATACCCCAGTAGTCCTAGCTGTAAACGATACCCACTAGGCATTGGCAATCTCAAGGGGATTGCCAGAGTCGTAGGGAAACTGTTAAGTGGGTCGCCTGGGGAGTACGGTCGCAAGGCTG	Archaea;Aenigmarchaeota;Deep Sea Euryarchaeotic Group(DSEG);NA;NA;NA	NA
ASV7615	TACCCGCGCCACGAGTGGTGACCACGATTATTGGGCTTAAAGCGTTCGTAGCTGGTTCGGTAAGTTCCTAATGAAATCCCATTGACAACGATGGGGCTTGTTAGGGATACTGCCAAACTTGAGACCGGGAGAGGTAGAGGGTACTGCAGGGGTAAGGGTAAAATCTTATAATCCCTACAGGACCACCTGTGGCGAAGGCGCTCTACTAGAACGGATCTGACAGTGAGGGACGAAAGCTAGGGGAGCGAAGGGGATTAGATAGAACACTTTTTCCTGAATTGATGAAAAAGAGTTCCTAAAAACCCCCGTAGTCCTAGCCGTAAACGATGCCCGCTAGACGTTGGCAATCTTAAGGGGGTTGCCAGAGTCGTAGGGAAACCGATAAGCGGGCCGCCTGGG…	Archaea;Aenigmarchaeota;Deep Sea Euryarchaeotic Group(DSEG);NA;NA;NA	NA
ASV8149	TACCCGAGCCCCGAGTAGTGACCACGTTTATTGGGTTTAAAGCGTTCGTAGCTGGCTTGAAAAGTTCTTAGTGAAATACCGCAGTTAACTGTGGTGCTTGCTAGGGGTACTATCAGGCTTGGGACCGGGAGAGGTCAAGAGTACTACTAGGGTAAGGGTTAAATCTTATAATCCTAGTGGGACTACCTGTGGCGTAGACTTTAGGATAAAGCTACACCAAGTTTAGCCTAAAGAGTATACACATAAGGCGCTTGACTGGAACGGATCCGACAGTGAGGGACGAAAGCTAGGGGAGCAAATGGGATTAGATACCCCAGTAGTCCTAGCTGTAAACGATGCCCACCAGTTGTAGGAAAGTTCATGGGATTTTCCTATACCGAAGGGAAACCGTTAAGTGGG…	Archaea;Aenigmarchaeota;Deep Sea Euryarchaeotic Group(DSEG);NA;NA;NA	NA
ASV8690	TAACGGCTCCACAAGTGGTGATCACGTATATTGGGTCTAAAGCATTCGTAGCCGGTTTGATAAGTCTTCTGTGAAATCTGATAGAAAACTATCAGGCGTGCAGGAGATACTGTCAAGCTTGGGACCGGGAGGAGCCTGGAGTACTTTTAGGGTAGGGGTAAAATCCTGTAATCCTAAAGGGACTACCTGTGGCGAAGGCGCCAGGCTAGAACGGATCCGACGGTGAGGAATGAAAGCGAGGGGAGCAAAGGGGATTAGATTGACTTCAGTAGAATTTTTCGACTGAAGGCCTAAATACCCCCGTAGTCCTCGCTGTAAACGATGCCCGCTTGGTATTGGAAGTTGCTAGACTTCTTCCAGTGCCGTAGGGAAGCCATTGAGCGGGCCACCTGGGAAGTA…	Archaea;Aenigmarchaeota;Deep Sea Euryarchaeotic Group(DSEG);NA;NA;NA	NA
ASV9244	TAACGGCACCACGAGTGGTATCCACTTTTATTGGGTTTGAAGCGTTCGTAGCCGGTTTGATAAGTCCTTTGTGAAATCCTACAGAAAACTGTAGGGCGTGCAGGGGATACTGTTATACTTGGAACCGGGAAGAGCTGGAGGTACTCCTAGGGTAGTGGTGGAATACGTTAATCCTGGGGGGACCACCTGTGGCGTAACCTTCTACAAAGGTTAAACAAACCACGACATTAGCTTCGCTAAGTCATGAACATGTAAAGGTTCTATACAAGGCGTCCAGCTGGAACGGATTCGACGGTGAGGAACGAAAGCCAGGGGAGCAAACGGGATTAGATACCCCGGTAGTCCTGGCTGTAAACGATGCCCGCTAGGTATTGGAACTCCTTTGGGGATTTCCAGTGC…	Archaea;Aenigmarchaeota;Deep Sea Euryarchaeotic Group(DSEG);NA;NA;NA	NA
ASV9636	TACCCGCGCCACGAGTGGTGACCACGATTATTGGGCTTAAAGCGTTCGTAGCCGGTTCAGAAAGTCCTTAGTGAAATCCCATAGCTAACTATGGGGCTTGCTAGGGAAACTCCTAGACTAGGGACCGGGAGAGGTTTGGGGTATTCCAGGGGTAGGGGTAAAATCCTGTAATCCTTGGGAGACCACCAGTGGCGAAGGCGCCAGACCAGAACGGATCCGACGGTGAGGGACGAAAGCTGGGGGAGCAAAGGGGATTAGATACCCCCGTAGTCCCAGCTGTAAACGATGCCCACTAGACATTGGCAATCTCAAGGGGGTTGCCAGTGCCGTAGCGAAAGCGTTAAGTGGGCCGCCTGGGGAGTACGGTCGCAAGGCTG	Archaea;Aenigmarchaeota;Deep Sea Euryarchaeotic Group(DSEG);NA;NA;NA	NA
ASV9692	TAACCGCGCCACAAGTAGTAGTCACGTTTATTGGGTCTAAAGCATCCGTAGCCGGTCCAGTATGTCTTTGGTGAAATCATACAGCAAACTGTATGGCTTGCTAAAGAAACTGCTGGACTTGAGACCGGGAAAGGTTAAGGGTACATTATGGGTAGGGGTTAAATCCGTTGATCCATAATAGACCACCTGTGGCGAAGGCGCTTAACTGGAACGGGTCTGACGGTGAGGGATGAAAGCTAGGGGAGCGACTGGGATTAGATATTGAATTATTTTCAACTAAAAACCCCATTAGTCCTAGCCGTAAACGATGCCCACTTTGTGTTGCAATTTTTTAGGGAAATTGCAGTGCAGTAGCGAAGGCGTTAAGTGGGCCACCTGGGGACTACGTCCGCAAGGATG…	Archaea;Aenigmarchaeota;Deep Sea Euryarchaeotic Group(DSEG);NA;NA;NA	NA
ASV9812	TAACGGCTCCACAAGTGATAGTCACGTATATTGGGTCTAAAGCATTCGTAGCCGGCCTGTTAAGTCTTCTGTGAAATCTGGCGGAAAACCGTCAGGCGTGCAGGAGATACTGTCAGGCTTGGGACCGGAAGGGGCTAGGAGTACTTTTGGGGTAGGGGTAAAATCCTGTAATCCCAAAGGGACTACCTGTGGCGAAGGCGCCTAGCTAGAACGGATCCGACGGTGAGGAATGAAAGCGTGGGGAGCAAAGGGGATTAGATACCCCCGTAGTCCACGCTGTAAACGATGCCCGCTTGGTATTGGAAATTCCTAGTGTTTTTCCAGTGCCGTAGGGAAGCCATTGAGCGGGCCACCTGGGAAGTACAGTCGCAAGGCTG	Archaea;Aenigmarchaeota;Deep Sea Euryarchaeotic Group(DSEG);NA;NA;NA	NA
ASV12630	TAACGGCGTCACTAGTGGTAATCACGAGTATTGGGTCTAAAGCATTCGTAGCCGACTTGTTAAGTCTCCTGTGAAATCTCATAGAAAACTATGAGGCGTGCAAGAGATACTGACAGGTTTGGGACCGGGAAGAGTTAGAGGTACTTTTAGGGTAGGGGTTAAATCCTGTAATCCTAAAGGGACCACCTGTGGCGAAGGCGTCTAACTGGAACGGGTCCGACGGTGAGGAATGAAAGCTAGGGGAGCAAAGCGGATTAGATACAATCTTTTTGGAAAAAAGATTGACCAAAAAGTTGCTAAAAACCCGCGTAGTCCTAGCTGTAAACGATGCCCGTTAGGTATTGGAAATCTCTCGTGGATTTCCAGTGCCGTAGGGAAGCCATTAAACGGGCCACCTGG…	Archaea;Aenigmarchaeota;Deep Sea Euryarchaeotic Group(DSEG);NA;NA;NA	NA
ASV12670	TAACGGCGCCACAAGTGGTGATCACGCGTATTGGGTCTAAAGCATCCGTAGCCTGACGGCCAAGTCATTTGTGAAACTTCACAGAAAACTGTGAAAATTGCAAGTGAAACTAGTCGTCTTGGGACCGGGAGGGGCTAGAGGTACTTCTAGGGTAGAGGTGGAATTCTGTAATCCTAGAGGGACCACCTGTGGCGAAGGCGTCTAGCTGGAACGGATCCGACGGTGAGGAATGAAAGCTAGGGGAGCAAAGGGGATTAGATACCCCCGTAGTCCTAGCTGTAAACGATGCCCGCTAGGTATTGCCTGTTTTTCGTGAACAGGCAGTGCCGTAGGGAAGCCATTAAGCGGGCCACCTGGGGAGTACGGTCGCAAGGCTG	Archaea;Aenigmarchaeota;Deep Sea Euryarchaeotic Group(DSEG);NA;NA;NA	NA
ASV12872	TAACCGCGCCTCAAGTGGTAGTCACGTTTATTGGGCCTAAAGCGCCCGTAGCCGGCTAGATGTGTTTCTGGTGAAATCTGGCAGCAAACTGTCAGGCGTGCTGGAAATACTATCTGGCTTGAGACCGGGAGAGGTGGATTGTACGGCATGGGTAGGGGTAAAATCCGTTAATCCATGTAGGACAACCTGTGGCGAAGGCGATCCACTGGAACGGGTCTGACGGTGAGGGGCGAAAGCTAGGGGAGCGATTGGGATTAGATACCCCAGTAGTCCTAGCTGTTAACGATGCCCATTTGGTGTTGCACATCCTTTGTGGATGTGCAGTGCCGTAGCGAAGGCGTTAAATGGGCCGCCTGGGGAGTACGATCGCAAGGTTG	Archaea;Aenigmarchaeota;Deep Sea Euryarchaeotic Group(DSEG);NA;NA;NA	NA
ASV13666	TACCCGCGCCACGAGTGGTGACCACGATTATTGGGCTTAAAGCGTTCGTAGCCGGTTCAGAAAGTCCTTAGTGAAATCCCATAGCTAACTATGGGGCTTGCTAGGGAAACTCTTGGACTAGGGACCGGGAGAGGTCTGGGGTATTCCAGGGGTAGGGGTAAAATCCTGTAATCCTTGGGAGACCACCAGTGGCGAAGGCGCCAGACCAGAACGGATCCGACGGTGAGGGACGAAAGCCAGGGGAGCAAAGGGGATTAGATACCCCCGTAGTCCTGGCTGTAAACGATGCCCACTAGACATTGGCAATCTTAAGGGGGTTGCCAGTGCCGTAGCGAAAGCGTTAAGTGGGCCGCCTGGGGAGTACGGTCGCAAGGCTG	Archaea;Aenigmarchaeota;Deep Sea Euryarchaeotic Group(DSEG);NA;NA;NA	NA
ASV15139	TACCCGAGCCACAAGTGGTGGCCGCGTTTATTGGGCTTAAAGCGTTCGTAGTCGGCCCTTCAAGTTCCTGGTGAAATCCTGCAGCTGACTGTAGGGATTGCTGGGAATACTGTTGGGCTTGAGACCGGGAGAAGTCAAGCGTATTCCTGGGGTAGCGGTAAAATGCTCTAATCCTAGGAGGACGACCTGTGGCGAAGGCTCTTGACCAGAACGGATCTGACGATGAGGGACGAAAGCTAGGGGATCAAAGCGGATTAGATACCCGCGTAGTCCTAGCTGTAAACGATACCCACCAGACTTTGGCAACCTCACGTGGGTTGCCAGGGTTAAAGGGAAACCGTTAAGTGGGTCGCCTGGGGAGTACGGTCGCAAGGCTG	Archaea;Aenigmarchaeota;Deep Sea Euryarchaeotic Group(DSEG);NA;NA;NA	NA
ASV18209	TACCCGCGCCCCGAGTGGTGACCTCGATTATTGGGCTTAGAGCGTTCGTAGCCGGTTCGATAAGTTTCTGGTGAAATCTGGCAGCAAACTGTCAGGCATGCTAGGGATACTGTTGAACTTGGGACCGGGAGAGGCTGAGGGTATTCTTGGGGTAAGGGTAAAATCTTCTAATCCCAAGAGGACCACCTGTGGCGAAGGCGCTCAGCTGGAACGGATCCGACGGTGAGGGACGAAAGCGTGGGGAGCAAATGGGATTAGATACCCCAGTAGTCCACGCTGTAAACGATGCCCACTAGATGGTTAGGAGTCCTTTCAAGGGCTTCTAGTTTCGAAGCGAAAGCGTTAAGTGGGCCGCCTGGGGAGTACGGTCGCAAGACTG	Archaea;Aenigmarchaeota;Deep Sea Euryarchaeotic Group(DSEG);NA;NA;NA	NA
ASV18425	TACCCGAGCCCCGAGTGGTCATCACGATTACTGGGCTTAGAGCGTTCGTAGCCGACTTGCCAAGTTCCTGGTGAAATCCGGCAGCTAACTGTCGGGCGTGCCAGGGATACTGGCAAGCTTGGGACCGGGAGACGTGCAGGGTATTCCAGGGGTAGCAGTAAAATGCTTTAATCCTTGGAGGACCACCAGTGGCGAAGGCGCTGCACGAGAACGGATCCGACGGTGAGGGACGAAAGCCAGGGGAGCAAAGCGGATTAGATACCCGCGTAGTCCTGGCTGTAAACGATGCCCGCTAGGCTTTGGCATCCTTACGGGGGTTGCCAGGGCCGAAGGGAAACCGTTAAGCGGGCCGCCTGGGGAGTACGGTCGCAAGGCTG	Archaea;Aenigmarchaeota;Deep Sea Euryarchaeotic Group(DSEG);NA;NA;NA	NA
ASV19117	TAACCGCGCCACAAGTGGTAGTCATGTTTATTGGGCCTAAAGCGTCCGTAGCTGGTTTGACGTGTCTTTGGTGAAATCCATTAGTAAACTACTGGGCTTGCTGAAGATACTATCAGGCTCGGGACTGGGAGAGGTCGAGGGTACATTACGGGTAGGGGTAAAATCCTTTAATCCGTAACTGACCACCTGTGGCGAAGGCGCTCGACTGGAACGGATCCGACAGTGAGGGACGAAAGCTAGGGGAGCGATCGGGATTAGATACCCCGGTAGTCCTAGCTGTAAACGATGCCCGCTTGGTGTTACAGGTCTTTCGTGGACCTGTAGTGCCGTAGCGAAGGCGTTAAGTGGGCCGCCTGGGGACTACGTCCGCAAGGATG	Archaea;Aenigmarchaeota;Deep Sea Euryarchaeotic Group(DSEG);NA;NA;NA	NA
ASV19471	TACCCGAGCCACGAGTGGTGACCGCGATTATTGGGCTTAAAGCGTTCGTAGTCGGTCCGCTAAGTTCCTAGTGAAATCCTGCAGCAGACTGCAGGGCTTGCTGGGAATACTGGCAGGCTTGGGACCGGGAGAAGTCGAGCGTATTCCTGGGGTAGCGGTAAAATGCTTTAATCCTAGGAGGACGACCTGTGGCGAAGGCTCTCGACTAGAACGGATCCGACGATGAGGGACGAAAGCTAGGGGATCGAAGCGGATTAGATACCCGCGTAGTCCTAGCTGTAAACGATACCCACCAGACTTTGGCAACCTCACGGGGGTTGCCAGGGTCAAAGGGAAACCGTTAAGTGGGTCGCCTGGGGAGTACGGTCGCAAGGCTG	Archaea;Aenigmarchaeota;Deep Sea Euryarchaeotic Group(DSEG);NA;NA;NA	NA
ASV19862	TACCCGCGCCCCAAGTCGTGACCGCGTTTATTGGGTTTAAAGCGTTCGTAGCTGGCTCAAAAAGTTCTTAGTGAAATACCACAGCTAACTGTGGTGCTTGCTAGGGGTACTATTGAGCTTGGGACCGGGAGAGGTCAAGAGTACTACTAGGGTAGGGGTTAAATCCTATAATCCTAGTGGGACTACCTGTGGCGTAGACTTTAGGAAAAGCTACACCAAGTTTAGCCTAAAGAGTATACACATAAGGCGCTTGACTGGAACGGATCCGACAGTGAGGGACGAAAGCCAGGGGAGCAAATGGGATTAGATACCCCAGTAGTCCTGGCTGTAAACGATGCCCACTAGTTGTAGGGAAGTTCATGGGATTTTCCTATATCGTAGGGAAACCGTTAAGTGGGC…	Archaea;Aenigmarchaeota;Deep Sea Euryarchaeotic Group(DSEG);NA;NA;NA	NA
ASV20697	TAACTGGGCCTCGAGTGGTGACCACTTTTATTGGGTTTAAAGCGTTCGTAGCCGGCTTGTTAAGTCCCTAATGAAATTCGGCAGCTAACTGTCGAAATTGTTGGGGGTACTGGCAGGCTAGAGACCGGGAGAGGTTGAGGGTATTCTTGGGGTAAGGGTAAAATCTTATAATCCCAAGAGGACCACCTGTGGCGAAGGCGCTCAACTAGAACGGATCTGACGGTGAGGGACGAAAGCCAGGGGAGCAAACGGGATTAGATACCCCGGTAGTCCTGGCTGTAAACTATGCCCATTAGACATTGGCATTCTCAAGGGGGATGCCAGAGTCGTAGAGAAATCGTTAAATGGGCCACCTGGGAAGTACGGTCGCAAGGCTG	Archaea;Aenigmarchaeota;Deep Sea Euryarchaeotic Group(DSEG);NA;NA;NA	NA
ASV20811	TACCTGGGCCCCTAGTGGTGACCGCTATTTTTGGGTTTAAAGCGTTCGTAGCCGGTTTGTTAAGTCCTTAGTGAAATCTGGCAGCTAACTGTCAGAATTGCTGGGGATACTGGCAGACTTGAGACCGGGAGAGGTAGAGGGTATTCTTGGGGTAAGGGTAAAATCTTATAATCCCAAGAGGACCACCTGTGGCGAAGGCGCTCTACTAGAACGGATCTGACGGTGAGGGACGAAAGCCAGGGGAGCAAACGGGATTAGATACCCCGGTAGTCCTGGCTGTAAACGATGCCCATTAGACATTGGCACTCTTAAGGGGGATGCCAGAGTCGTAGAGAAATCGTTAAATGGGCCACCTGGGAAGTACGGTCGCAAGGCTG	Archaea;Aenigmarchaeota;Deep Sea Euryarchaeotic Group(DSEG);NA;NA;NA	NA
ASV20935	TACCCGAGCCACGAGTGGTGACCACGATTATTGGGCTTAAAGCGTTCGTAGTCGGTTTGTTAAGTTCCTAGTGAAATCCTGCAGCAGACTGTAGGGCTTGCTGGGAATACTGGCAGACTTGGGACCGGGAGAAGTCGAGCGTATTCCTGGGGTAGCGGTAAAATGCTTTAATCCTAGGAGGACGACCTGTGGCGAAGGCTCTCGACTAGAACGGATCCGACGATGAGGGACGAAAGCTGGGGGATCAAAGCGGATTAGATACCCGCGTAGTCCCAGCTGTAAACGATACCCACCAGACTTTGGCAACCTCACGGGGGTTACCAGGGTCAAAGGGAAACCGTTAAGTGGGTCGCCTGGGGAGTACGGTCGCAAGGCTG	Archaea;Aenigmarchaeota;Deep Sea Euryarchaeotic Group(DSEG);NA;NA;NA	NA
ASV21346	TACCCGCGCCCCAAGTGATCACCGCTTTTATTGGGCTTGAAGCATTCGTAGCCGGTCCACTAAGTTCCTCATGAAACCGGAAGCGTAGCTTATGGGCTATGCTTCGGCATGAAATCCTGCAGCTAACTGTAGGGCGTGTGGGGAATACTGGTGGGCTTGAGACCGGGAGAGGTGCAGGGTATTCCTGGGGTAGCGGTAAAAGAACCCTTTTTTCAATAAAAAGGAAAAAGGATTTTACACTGCTTTAATCCCAGGAGGACCACCTGTGGCGAAGGCGCTGCACTAGAACGGATCTGACGGTGAGGGATGAAAGCTAGGGGAGCAAAGCGGATTAGATACCCGCGTAGTCCTAGCCGTAAACGATGCCCGCTAGACATTGGCACTCTTACGGGGGATGCC…	Archaea;Aenigmarchaeota;Deep Sea Euryarchaeotic Group(DSEG);NA;NA;NA	NA
ASV21537	TACCCGCGCCCCGAGTGGTCACCGCTTTTATTTGGTTTGAAGCATTCGTAGCCGGTCCAGTAAGTTTCTCATGAAATCCTGCAGCTAACTGTAGGGCGCGTGGGGAATACTGCTGGGCTTGAGACCGGGAGAGGTGCAGGGTATTCCTGGGGTAGCGGTAAAAGGACCTTTTTCTCAATGAAAATGGGAAATCGGTTTTACACTGCTTTAATCCCAGGAGGACCACCTGTGGCGAAGGCGCTGCACTAGAACGGATCTGACGGTGAGGGATGAAAGCTAGGGGAGCAAAACGGATTAGATACCCGTGTAGTCCTAGCCGTAAACGATGCCCGCTAGACATTGGCACTCTTACGGGGGATGCCAGAGTCGTAGGGAAACCGTTAAGCGGGCCGCCTGGGG…	Archaea;Aenigmarchaeota;Deep Sea Euryarchaeotic Group(DSEG);NA;NA;NA	NA
ASV21559	TACCCGCGCCCCGAGTAGTGACCACGATTATTGGGTTTAAAGAGTTCGTAGCTGGCTTCGTAAGTTCCTAGTGAAATACCATGGTTAACTATGGTGCGAGCTAGGGGTACTGCGAGGCTTGAGACCGGGAGAGGTCAAGAGTACTGCTAGGGTAAGGGTAAAATCTTATAATCCTAGCGGGACTACCTGTGGCGTAAGCTTTTTAGGAAAAAGTTTAAGCAAAAACCTGAGAGCTTACACAGAAGGCGCTTGACTGGAACGGATCTGACAGTGAGGGACGAAAGCTAGGGGAGCAAATGGGATTAGATACCCCAGTAGTCCTAGCTGTAAACGATGCCCACTGGACGTAGGGAAGTTCAAGGGATTTTCCTATGTCGTAGGGAAACCGTTAAGTGGGCC…	Archaea;Aenigmarchaeota;Deep Sea Euryarchaeotic Group(DSEG);NA;NA;NA	NA
ASV21809	TACCCGAGCCACAAGTGGTGGCCGCGTTTATTGGGCTTAAAGCGTTCGCAGTCGGCCCTTCAAGTTCCTGGTGAAATCCTGCAGCTGACTGTAGGGATTGCTGGGAATACTGTTGGGCTTGAGACCGGGAGAAGTCAAGCGTATTCCTGGGGTAGCGGTAAAATGCTCTAATCCTAGGAGGACGACCTGTGGCGAAGGCTCTTGACCAGAACGGATCTGACGATGAGGGACGAAAGCTAGGGGATCAAAGCGGATTAGATACCCGCGTAGTCCTAGCTGTAAACGATACCCACCAGACTTTGGCAACCTCACGTGGGTTGCCAGGGTTAAAGGGAAACCGTTAAGTGGGTCGCCTGGGGAGTACGGTCGCAAGGCTG	Archaea;Aenigmarchaeota;Deep Sea Euryarchaeotic Group(DSEG);NA;NA;NA	NA
ASV22276	TAACCGCGCCACAAGGGGTAATCACGTTTATTGGGCCTAAAGCATCCGTAGCCGGCTCGATTTGTCTCTGGTGAAATCCTGCAGCAAACTGTAGGGCGTGCTGGAGATACTGTCGGGCTTGGAACCGGGAGAGGGTAGGAGTACTGTACGGGTAAGGGTAAAATCTTTTAATCCGTACAGGACTACCTGTGGCGAAGGCGCCTATCTGGAACGGGTTCGACGGTGAGGGATGAAAGCGTAGGGAGCGATCGGGATTAGATACCCCGGTAGTCTACGCTGTAAACGATGCCCACTTGGTGTTGCGTGCCCTTCGAGGGTATGCAGTGCCGGAGCGAAGGTGTTAAGTGGGCCGCCTGGGAAGTACGACCGCAAGGTTG	Archaea;Aenigmarchaeota;Deep Sea Euryarchaeotic Group(DSEG);NA;NA;NA	NA
ASV22873	TAACGGCTCCACGAGTGGTACTCACGTATGTTGGGCCTAAAGCATCCGTAGCCTGTCTGGCCAGTTTCCTGTGAAATCCTGTTGAAAACAGCAGGGCGTGCAGGGAATACTACCAGACTTGGGACCGGGAGGGGTGTAGAGTACTTTCAGGGTAGAGGTGGAATTCTGTAATCCTGAAGGGACTACCTGTGGCGAAGGCGCTACACTGGAACGGATCCGACGGCGAGGGATGAAAGCTGGGGGAGCAAACGGGATTAGATACCCCGGTAGTCCCAGCTGTAAACGATGCCCGCTAGGTATTGGGATTCCCACGAGGAATTCCAGTGCCGTAGGGAAGCCATTAAGCGGGCCGCCTGGGAAGTACGGTCGCAAGGCTG	Archaea;Aenigmarchaeota;Deep Sea Euryarchaeotic Group(DSEG);NA;NA;NA	NA
ASV23428	TAACCGCGCCACAAGTGGTAGTCACGTTTATTGGGCCTAAAGCGTCCGTAGCCGGCTTGAAGAGTCTCTGGTGAAATCCTGCAGCAGACTGTAGGGCTTGCTAGAGATACTTTCAGGCTTGGAGCCGGGAGAGGTGGAAGGTACATCATGGGTAAGGGTAAAATCTTCTAATCCATGATGGACCACCTGTGGCGAAAACTTTTCTAAACAAAAGTTTTCCACACAAGGCGTTCCACTGGAACGGGCTCGACGGTGAGGGACGAAAGCTAGGGGAGCGACTGGGATTAGATATCGTGGAACATTTGTTCCGCGAATAAATACCCCATTAGTCCTAGCTGTTAACGATGCCCGCTTGGTGTCGCAAGACCTTCGTAGTCTTGCGGTGCCGTAGCGAAGGTA…	Archaea;Aenigmarchaeota;Deep Sea Euryarchaeotic Group(DSEG);NA;NA;NA	NA
ASV23493	TAACCGAGCCGCAAGTGGTAGTCGCGTTTATTGGGCCTAAAGCATCCGTAGTCGGTCTGACAAGTCCTTGGTGAAATCTGCTAGTAAACTAGCGGGCGTGCTGGGGATACTGTAGGGCTTGAAGCCGGGAGAGGTCAAGGGTACGTTATGTGTAAGGGTAAAATCTTCTGATCCATAACGGACCACCTGTGGCGTCCTCACCACACGCTGATGCGTGTGGGTAGAATGAGGCCACATAAGGCGCTTGACTGGAACGGGCTTGACGATGAGGGATGACAGCGTGGGGAGCAACCTGGATTAGATACCCAGTTAGTCCACGCCGTAAACGATGCCTGCTTGGTGTTACGTGTCTCTTGTGGACACGTAGTGCCGTAACGAAGGTGTTGAGCAGGCCGCCTG…	Archaea;Aenigmarchaeota;Deep Sea Euryarchaeotic Group(DSEG);NA;NA;NA	NA
ASV23520	TAACCGCGCCACAAGTTGTAGTCACGTTTATTGGGCCTAAAGCGTCCGTAGCCGGCTTGATGTGTCTTTGGTGAAATCCTACAGAAAACTGTAGGGCTTGCTGGAGATACTGTCAGGCTTGGAGTCGGGAGATGTTGGGGGTACTCCATGGGTAGGGGTAAAATTTGAATTCATAGCCAATTATAATCTATGTTGTGAATTCAAGTTACAATCCTTTAATCCATGGAAGACCACCTGTGGCGAAGGCGCTCAACTAGAACGGGCTCGACGGTGAGGGACGAAAGCTAGGGGAGCAACCGGGATTAGATACCCCGTTAGTCCTAGCTGTAAACTATGCCCGCCTGGTGTTGCAGTTTCTTTGGGAAATTGCAGTGCCGTAGCGAAGGCGTTAAGCGGGCC…	Archaea;Aenigmarchaeota;Deep Sea Euryarchaeotic Group(DSEG);NA;NA;NA	NA
ASV23757	TACCTGGGCCCCCAGTGGTGACCGCTATTTTTGGGTTTAAAGCGTTCGTAGCCGGCTTGTTAAGTCCTTAGTGAAATCTGGCAGCTAACTGTCAGAATTGCAGGGGATACTGGCATGCTTGAGACCGGGAGAGGTAGAGGGTATTCTTGGGGTAAGCGTAAAATGCTCTGCTTGCGCAGGCAAAGCAAGCAAAGCTTACTTTCTTATAATCCCAAGAGGACCACCTGTGGCGAAGGCGCTCTACTAGAACGGATCTGACGGTGAGGGACGAAAGCCAGGGGAGCAAACGGGATTAGATACCCCGGTAGTCCTGGCTGTAAACGATGCCCATTAGACATTGGCACTCTTAAGGGGGATGCCAGAGTCGTAGAGAAATCGTTAAATGGGCCACCTGGGAAG…	Archaea;Aenigmarchaeota;Deep Sea Euryarchaeotic Group(DSEG);NA;NA;NA	NA
ASV24081	TACCCGCGCCCCAAGTGATGACCACGTTTATTGGGCTTAGAGCGTTCGTAGCCGGTTCGGAAAGTTCCTAATGAAATTCCATAGCTAACTATGGAGCTTGTTGGGAATACTTCCAAACTTGGGACCGGGAGAGGTCAAGGGTATTATTGGGGTAAGGGTAAAATCTTATAATCCCAATAAGACCACCTGTGGCGAAGGCGCTTGACTAGAACGGATCCGACGGTGAGGGACGAAAGCTAGGGGAGCAAAGGGGATTAGATAGAACCCCTTTTCTGTTAATTATTGAACGCAAATATTTTTTGCAAAAAGCGTTCACGGAAAATGAAAAAGGATCCCTAAAAACCCCCGTAGTCCTAGCTGTAAACAATGCCCGTTAGACATTGGCAGCCTCACGGGGGC…	Archaea;Aenigmarchaeota;Deep Sea Euryarchaeotic Group(DSEG);NA;NA;NA	NA
ASV1636	TACTCGCTCCGCAAGTGGTGGCCACGATTATTGGGCCTAAAGCGTTCGTAGCCGGTTCGAAAAGTCCTTGGTGAAATCCTTACTGCTAACGTAAGGCCGCGCTAAGGATACTTTCGGACTAGGGACTAGGAAAAGGCAGAGGTATTCCTGGGGTAGGGGTAAAATCTTATAATCCTAGGAAGACCACCTGTGGCGAAAGCGTCTGTCTGGAATAGGTCCGACGGTGAGGAACGAAAGCTGGGGGAGCAAACCGGATTAGATACCCGGGTAGTCCCAGCTGTAAACGCTGCCCACTAGGTGTTACATCCCGTTCGTCGGGCTGTAGTGCCGAAGCGAAGGCATTAAGTGGGCCGCCTGGGGAGTACGGTCGCAAGGCTG	Archaea;Aenigmarchaeota;NA;NA;NA;NA	NA
ASV6754	CACTAGCATCCCGAGTGGCAGTCGATTTTATTGGGCTTAAAGCGTCCGTAGCCTGTTTGATGGGTTCCTAGTGAAATCCTACGGCTTAACCGTAGGGCTTGCTGGGAAAACTATCAGACTTGAGGACGGAAGAGGCTAGAGGTACTTTTGGGGTAGGGGTGAAATCTTATAATCCTAAAGGGACCAACAGTGGCGAAGGCGTCTAGCATGAACGTGCCTGACGGTGAGGGACGAAAGCCAGGGGCGCAAAACGGATTAGATACCCGTGTAGTCCTGGCCGTAAACGATGCAGACTAGGTGGGGCTTGACTCTAGTGGTCAGGCCATGCCGAAGAGAAATCGTTAAGTCTGCCGCCTGGGTAGTACGTCCGCAAGGATG	Archaea;Aenigmarchaeota;NA;NA;NA;NA	NA
ASV9250	TACCCGTGCCACAAGTGGTGATCGTGATTATTGGGCCTAAAGCGTTCGTAGCCGGCCTGACAAGTTCCCTGTGAAATCTTGGATTGAACTCAAGGCTTGCTGGGGAAACTATCAGGCTTGGGACCGGGAGAGGCTGGAGGTACTCCAGGGGTAGGGGTAAAATCCTGTAATCCTTGGGGGACCACCAGTGGCGAAGGCGTCCAGCTTGAACGGATCCGACGGTGAGGGACGAAAGCTAGGGGAGCGAACGGGATTAGATACCCCGGTAGTCCTAGCCGTAAACGATGCCCGTTTGGCGTTGCAGAATCTTCGGGATTCTGCAGTGCCGTAGCGTAGGCGTTAAACGGGCCGCCTGGGGAGTACGGCCGCAAGGTTA	Archaea;Aenigmarchaeota;NA;NA;NA;NA	NA
ASV22940	TACCCGCGCCCCAAGTTGTAACCGCGATTATTGGGCTTAGAGCGTCCGTAGCCGGGTCGTTAAGTCTCTGGTGAAATCTGGCAGATAACTGTCAGGCGTGCTGGAGATACTGGCGATCTTGAGACCGGGAGACGTAAGGGGTACTTCAGGGGTAGGGGTAAAATCCTATAATCCTTGAAGGACCACCAGTGGCGAAGGCGCCTTACGAGAACGGCTCTGACGGTGAGGGACGAAAGCTGGGGGAGCGACCCGGATTAGATACCCGGTTAGTCCCAGCTGTAAACGATGCCTGCTTGGTGTTACATTACCTTCGGGGTAGTGTAGTGCCGGAGCGAAAGTGTTAAGCAGGCCGCCTGGGGAGTACGGTCGCAAGACTG	Archaea;Aenigmarchaeota;NA;NA;NA;NA	NA
ASV658	CACCAGCAGATCTAGTGGTAGTCACTATTACTGGGCCTAAAGCGTCCGTAGTCGGTCTGACAAGTCCTCTGTGAAATCCTCTAGCTTAACTAAAGGGCGCGCGGAGGATACTATCAGACTAGAGGCTGGGGAGGGTTAGGGGTATTCCTAGGGTAGCGGTGAAATGTTATAATCCTAGGAGGACCACCTGTGGCGAAGGCGCCTAACTGTAACGGGCCTGACGATGAGGGACGAGAGCTAGGGGAGCAAATCGGATTAGATACCCGAGTAGTCCTAGCCGTAAACGATGCGGACTGAGTGTTTCTGGAACCTCGTGTTCCAGAAGTGCTGAAGGGAAACCGTTAAGTCCGCCGCCTGGGGAGTACGGTCGCAAGGCTG	Archaea;Altiarchaeota;Altiarchaeia;Altiarchaeales;Altiarchaeaceae;Candidatus_Altiarchaeum	NA
ASV856	AACTAGCAGTTCGAGTGGTGGCCACGATTATTGGGCTTAAGGCGTCCGTAGCCGGTCTAGCAAGTTCTCTGTGAAATCTTTGAGCTTAACTTAAGGGCTTGCAGAGAATACTGTTAGGCTAGGAGTTGGGAGAAGTTGAGGGAACTACTAGGGTAGCGGCGAAATGCTATAATCCTAGTAGGACCACCAATGGCGAAGGCACTCAACTAGAACAAGCTCGACGGTAAGGGACGAGAGCTAGGGGAGCAAACCGGATTAGATACCCGGGTAGTCCTAGCCGTAAACGATGTGGACTGAGTGTTTCCTGAACTTCGGGTTCAGGATGTGCTGAAGGGAAACCGTTAAGTCCACCGCCTGGGGAGTACGGTCGCAAGTCTG	Archaea;Altiarchaeota;Altiarchaeia;Altiarchaeales;Altiarchaeaceae;Candidatus_Altiarchaeum	NA
ASV1167	AACTAGCAGTTCGAGTGGTGGCCACGATTATTGGGCTTAAGGCGTCCGTAGCCGGTCTAGCAAGTTCTCTGTGAAATCTTTGAGCTTAACTTAAGGGCTTGCAGAGAATACTGTTAGGCTAGGAGTTGGGAGAAGTTGAGGGAACTACTAGGGTAGCGGCGAAATGCTATAATCCTAGTAGGACCACCAATGGCGAAGGCACTCAACTAGAACAAGCTCGACGGTAAGGGACGAGAGCTAGGGGAGCAAACCGGATTAGATACCCGGGTAGTCCTAGCCGTAAACGATGTGGACTGAGTGTTTCCTGAACTTTGGGTTCAGGATGTGCTGAAGGGAAACCGTTAAGTCCACCGCCTGGGGAGTACGGTCGCAAGTCTG	Archaea;Altiarchaeota;Altiarchaeia;Altiarchaeales;Altiarchaeaceae;Candidatus_Altiarchaeum	NA
ASV1435	CACTGGCAGCTCAAGTGGTGGTCGCGTTTATTGGGCTTAAAGCGTCCGTAGCCTGCCCAGTAAGTTCTTCGTGAAATCCTATTGCTTAACGATAGGGCTTGCGGAGAATACTGCTGGGCTTGGAGCCGGGAGAGGTTAGGGGTATTCTTAGGGTAGCGGTGAAATGCAATAATCCTAGGAAGACCACCGATGGCGAAGGCACCTAACTGGAACGGGCTCAACGGTGAGGGACGAAAGCTAGGGGAGCAAACCGGATTAGATACCCGGGTAGTCCTAGCTGTAAACGATGTGGGCTGAGTGCTTCCTGAACTTTAGGTTCAGGAGGTGTTGAAGGGAAACTGTTAAGCCCACCGCCTGGGGAGTACGGTCGCAAGACTG	Archaea;Altiarchaeota;Altiarchaeia;Altiarchaeales;Altiarchaeaceae;Candidatus_Altiarchaeum	NA
ASV2036	CACTGGCAGCTCAAGTGGTGGTCGTTTTTATTGGGCTTAAAGCATCCGTAGCCGGTTTGGCAAGTCCTTTGTGAAATCCTGCCGCTCAACGGTAGGGCTTGCAGAGGATACTGCCAGGCTAGGAGCCGGGATAGGTCAGGGGTATTCCTGGGGTAGCGGTGAAATGCGATAATCTCAGGAAGACCACCGATGGCGAAGGCACCTGACTGGAACGGGCTCGACGGTGAGGGATGAAAGCTAGGGGAGCAAACCGGATTAGATACCCGGGTAGTCCTAGCCGTAAACGATGCGGACTGAGTGTTTCTTGGACTTCATGTTCAAGAAGTGTTGAAGGGAAACCGTTAAGTCCGCCGCCTGGGGAGTACGGTCGCAAGACTG	Archaea;Altiarchaeota;Altiarchaeia;Altiarchaeales;Altiarchaeaceae;Candidatus_Altiarchaeum	NA
ASV2116	AACCAGCAGTTCGAGTGGTAGTCACTTTTATTGGGCTTAATAGCGTCCGTAGTCTGTTTAGTAAGTCCTCTGTAAAATCCTGTGGCTTAACCATAGGAGTGCAGAGAATACTGCTAATGCTTGAGGCCAAGAAGGGTTGGGGGTATTCTAAGGGTAGCGGTGAAATGCTATAATCCTTGGAAGACCACCGGTAGCGAAGGCGCCCAACTGGAGTGGGCCTGACGATGAGGGACGAAAGCTAGGGGAGCAAACCGGATTAGATACCCGGGTAGTCCTAGCCGTAAACAATGCAGACTGAGTGTTGCCGGAACTTAGGGTTCCGGCAGTGCTGAAGGGAAACCGTTAAGTCTGCCGCCTGGGGAGTACGGTCGCAAGGCTG	Archaea;Altiarchaeota;Altiarchaeia;Altiarchaeales;Altiarchaeaceae;Candidatus_Altiarchaeum	NA
ASV2461	CACCAGCAGCTCAAGTTGTGCCCACGTTTATTGGGTTTAAAGCGTCCGTAGTCGGTGGTGCAAGTTCCCTGTAAAATTCCCAAGCTTAACTTGGGACACGCAGGGAATACTACGCCGCTAGGGGTCGGGAGAGGTATGAGGTATTCCTCGGGTAGCGGCGAAATGCTATAATCCGAGGAAGACCACCAGTAGCGTAGGCGTCATACTAGAACGAGCCCGACGATGAGGAACGAGAGCTAGGGGAGCAAACCGGATTAGATACCCGGGTAGTCCTAGCCGTAAACGATGCAGACTGAGTGTTCCCGAAACTTCGGGTTTCGGGAGTGCTGAAGGGAAACCGTTAAGTCTGCCATCTGGGAAGTACGGTCGCAAGGCTG	Archaea;Altiarchaeota;Altiarchaeia;Altiarchaeales;Altiarchaeaceae;Candidatus_Altiarchaeum	NA
ASV3048	AACCAGCAGCTCAAGTGGTGCCCACGATTATTGGGTTTAAAGCGTACGTAGTCGGTGATGCAAGTTTTCTGTAAAATCCCACGGCTTAACTGTGGGCACGCAGAAAATACTACAACACTAGGGGTCGGGAGAGGTATGAGGTATTCCTAGGGTAGCGGTGAAATGCTATAATCCTAGGAAGACCACCAGTAGCGTAGGCGTCATACCAGAACGAGCCCGACGATGAGGAACGAGAGCTAGGGGAGCAAACCGGATTAGATACCCGGGTAGTCCTAGCCGTAAACGATGCAGACTGAGTGTTCCCGAAACCTCGGGTTCCGGGAGTGCTGAAGGGAAACCGTTAAGTCTGCCATCTGGGAAGTACGGTCGCAAGGCTG	Archaea;Altiarchaeota;Altiarchaeia;Altiarchaeales;Altiarchaeaceae;Candidatus_Altiarchaeum	NA
ASV3191	CACCAGCAGCTCAAGTGGTAGTCACGATTACTGGGCCTAAAGCGTTCGTAGTCTGTTTAGTAAGTTCTCTGTCAAATCCTGTCACTTAATGATAGGAATGCAGAGAATACTGCTAGACTTGGAGCCAGGAGGGGTTAGAGGTATTCTTAGGGTAGCGGTGAAATGCTATAATCCTAAGAGGACCACCAGTGGCGAAGGCGTCTAACTGGAATGGGCTCGACGATGAGGGACGAGAGCTAGGGGAGCAAACCGGATTAGATACCCGGGTAGTCCTAGCAGTAAACGATGTGGGCTGAGTGCTTCTTGAACTTAGGGTTCAAGAAGTGCTGAAAGGAAGCCGTTAAGCCCACCGCCTGGGGAGTACGGTCGCAAGGCTG	Archaea;Altiarchaeota;Altiarchaeia;Altiarchaeales;Altiarchaeaceae;Candidatus_Altiarchaeum	NA
ASV3958	AACTAGCAGTTCGAGTGGTGGCCACGATTATTGGGCTTAAAGCGTCCGTAGCCGGTCTAGTAAGTTCTCTGTGAAATCCTTGGGCTTAACTCAAGGGCTTGCAGAGAATACTGTTAGGCTAGGAGTTGGGAGAAGTTGAGGGAACTACTGGGGTAGCGGCGAAATGCTATAATCCTAGTAGGACCACCAATGGCGAAGGCACTCAACTATAACAAGCTCGACGGTAAGGGACGAAAGCTAGGGGAGCAAACCGGATTAGATACCCGGGTAGTCCTAGCCGTAAACGATGTGGACTGAGTGTCCCCCGAACTTCGGGTTCGGGGGGTGCTGAAGGGAAACCGTTAAGTCCACCGCCTGGGGAGTACGGTCGCAAGTCTG	Archaea;Altiarchaeota;Altiarchaeia;Altiarchaeales;Altiarchaeaceae;Candidatus_Altiarchaeum	NA
ASV4551	CACTAGCAGTTCAAGTGGTAGTCACGTTTATTGGGCTTAAAGCGTCCGTAGTCGGTCTAGCAAGTTCTCTGTGAAATCCCGTTGCTCAACAATGGGGCTTGCAGAGGATACTACTAAACTTGAGGCCGGGATAGGTCGGAGGTATTCCGAGGGTAGCGGTGAAATGCTATAATCCTTGGAGGACCACCAGTAGCGAAGGCGTCTGACTGGAACGGGCCTGACGATGAGGGACGAGAGCTAGGGGAGCAAACCGGATTAGATACCCGGGTAGTCCTAGCCGTAAACGATGTGGGCTGAGTGTTTCTCAAACTTAGGGTTTGGGAAGTGCTGAAGGGAAACCGTTAAGCCCACCGCCTGGGGAGTACGGTCGCAAGGCTG	Archaea;Altiarchaeota;Altiarchaeia;Altiarchaeales;Altiarchaeaceae;Candidatus_Altiarchaeum	NA
ASV4689	CACCAGCAGCTCAAGTTGTGCCCACGTTTATTGGGTTTAAAGCGTCCGTAGTCGGTTGTGCAAGTTCCCTGTGAAATCCTCCGGCTTAACCGGGGGGCGTGCAGGGAATACTACACGGCTTGGGGTCGGGAGAGGTATGAGGTATTCCTCGGGTAGCGGTGAAATGCTATAATCCTAGGAAGACCACCAGTAGCGTAGGCGTCATACTAGAACGAGCCCGACGATGAGGAACGAGAGCTAGGGGAGCAAACCGGATTAGATACCCGGGTAGTCCTAGCCGTAAACGATGCAGACTGAGTGTCCCCGAAACCTCGGGTTCCGGGGGTGCTGAAGGGAAACCGTTAAGTCTGCCATCTGGGAAGTACGGTCGCAAGGCTG	Archaea;Altiarchaeota;Altiarchaeia;Altiarchaeales;Altiarchaeaceae;Candidatus_Altiarchaeum	NA
ASV4916	AACTAGCAGTTCGAGTGGTGGCCACGATTATTGGGCTTAAAGCGTCCGTAGCCGGTCTAGCAAGTTCTCTGTGAAATCCTTGGGCTTAACTTAAGGGCTTGCAGAGAATACTGTTAGGCTAGGAGTTGGGAGAAGTTGAGGGAACTACTAGGGTAGCGGCGAAATGCTATAATCCTAGTAGGACCACCAATGGCGAAGGCACTCAACTAGAACAAGCTCGACGGTAAGGGACGAAAGCTAGGGGAGCAAACCGGATTAGATACCCGGGTAGTCCTAGCCGTAAACGATGTGGACTGAGTGTTCCCATACCTTCGGGGTACGGGAGTGCTGAAGGGAAACCGTTAAGTCCACCGCCTGGGGAGTACGGTCGCAAGTCTG	Archaea;Altiarchaeota;Altiarchaeia;Altiarchaeales;Altiarchaeaceae;Candidatus_Altiarchaeum	NA
ASV5264	CACCAGCAGTTCTAGTGGTAATCACGTTTATTGGGTTTAAAGCGTCCGTAGTCGGTTTAGTAAGTTTTCTGTGAAATCCTGCGGCTTAACCGTAGGGCTTGCAGAAAATACTGCTAGGCTAGAGGTCGGGAGAGGAAGGGGGTATTCTAGGGGTAGCGGTGAAATGCTATAATCCTTGGAAGACCACCAGTAGCGAAGGCGCCCTTCTGGAACGGGCCTGACGATGAGGAACGAGAGCTAGGGGAGCAAACCGGATTAGATACCCGGGTAGTCCTAGCCGTAAACGATGCGAGCTGAGTGTTGCTGGAACCTCGTGTTCCAGCAGTGCTGAAGGGAAACCGTTAAGTTCGCCATCTGGGAAGTACGGCCGCAAGACTG	Archaea;Altiarchaeota;Altiarchaeia;Altiarchaeales;Altiarchaeaceae;Candidatus_Altiarchaeum	NA
ASV5271	AACTAGCAGTTCGAGTGGTAGCCACGATTATTGGGCTTAAAGCGTCCGTAGCCGGTCTAGTAAGTTCTCTGTGAAATCCTTGGGCTTAACTCAAGGGCTTGCAGAGAATACTGTTAGGCTAGGAGTTGGGAGAAGTTGAGGGAACTACTAGGGTAGCGGCGAAATGCTATAATCCTAGTAGGACCACCAATGGCGAAGGCACTCAACTAGAACAAGCTCGACGGTAAGGGACGAGAGCTAGGGGAGCAAACCGGATTAGATACCCGGGTAGTCCTAGCCGTAAACGATGTGGACTGAGTGTTCTCATACCTTTGGGGTACGAGAGTGCTGAAGGGAAACCGTTAAGTCCACCGCCTGGGGAGTACGGTCGCAAGTCTG	Archaea;Altiarchaeota;Altiarchaeia;Altiarchaeales;Altiarchaeaceae;Candidatus_Altiarchaeum	NA
ASV6493	AACTAGCAGTTCGAGTGGTGGCCACGATTATTGGGCTTAAAGCGTCCGTAGCCGGTCTAGTAAGTTCTCTGTGAAATCCTTGGGCTTAACTCAAGGGCTTGCAGAGAATACTGTTAGGCTAGGAGTTGGGAGAAGTTGAGGGAACTACTAGGGTAGCGGCGAAATGCTATAATCCTAGTAGGACCACCAATGGCGAAGGCACTCAACTAGAACAAGCTCGACGGTAAGGGACGAGAGCTAGGGGAGCAAACCGGATTAGATACCCGGGTAGTCCTAGCCGTAAACGATGTGGACTGAGTGTTTCCTGAACTTCGGGTTCAGGATGTGCTGAAGGGAAACCGTTAAGTCCACCGCCTGGGGAGTACGGTCGCAAGTCTG	Archaea;Altiarchaeota;Altiarchaeia;Altiarchaeales;Altiarchaeaceae;Candidatus_Altiarchaeum	NA
ASV6501	CACCAGCAGTTCTAGTGGTAATCACGTTTATTGGGTTTAAAGCGCCCGTAGTCGGTTTAATAAGTTTTCTGTGAAATCCTGCGGCTCAACCGTAGGGCTTGCAGAAAATACTGTTAGACTAGAGGCCGGGATAGGAAGGGGGTATTCTAGGGGTAGCGGTGAAATGCTATAATCCCTGGAAGACCACCAGTAGCGAAGGCGCCCTTCTGGAACGGGCCTGACGATGAGGAACGAGAGCTAGGGGAGCAAACCGGATTAGATACCCGGGTAGTCCTAGCCGTAAACGATGCGGACTGAGTGTTGCCGGAACCTCGTGTTCCGGCAGTGCTGAAGGGAAACCGTTAAGTTCGCCATCTGGGAAGTACGGCCGCAAGACTG	Archaea;Altiarchaeota;Altiarchaeia;Altiarchaeales;Altiarchaeaceae;Candidatus_Altiarchaeum	NA
ASV7097	CACCAGCAGCTCAAGTTGTGCCCACGTTTATTGGGTTTAAAGCGTCCGTAGTCGGTGATGCAAGTTCTCTGTAAAATCCTCCGGCTCAACCGGGGGGCGCGCAGAGAATACTACACCACTAGGGGTCGGGAGAGGTATGAGGTATTCCTCGGGTAGCGGTGAAATGCTATAATCCTAGGAAGACCACCAGTAGCGTAGGCGTCATACTAGAACGAGCCCGACGATGAGGAACGAGAGCTAGGGGAGCAAACCGGATTAGATACCCGGGTAGTCCTAGCCGTAAACGATGCAGACTGAGTGTCCCCGAAACCTCGGGTTCCGGGGGTGCTGAAGGGAAACCGTTAAGTCTGCCATCTGGGAAGTACGGTCGCAAGGCTG	Archaea;Altiarchaeota;Altiarchaeia;Altiarchaeales;Altiarchaeaceae;Candidatus_Altiarchaeum	NA
ASV7105	AACCAGCAGCTCTAGTGGTAGTCACAACTATTGGGCTTAAAGCGTTCGTAGCCGGTCTGGTAAGTTCTCTGTGAAATCCTTGGGCTTAACCTAAGGGCTGGCAGAGAATACTACTAGACTTGGAGCCGGGGGAGGTTGAGGGAATTTCTGGGGTAGCGGTGAAATGCTATAATCCTAGAAGGACCTCCAAGGGCGAAGGCACTCAACCAAAACGGGCTCGACGGTGAGGGACGAAAGCTAGGGTATCAAACCGGATTAGATACCCGGGTAGTCCTAGCCACAAACGATGCGGACTAGGTGTTTCTCGAACTTCGAGTTCGGGAAATGCTGAAAGGAAACTATTAAGTCCGCCGCCTGGGGAGTACGGTCGCAAGGCTG	Archaea;Altiarchaeota;Altiarchaeia;Altiarchaeales;Altiarchaeaceae;Candidatus_Altiarchaeum	NA
ASV7590	CACCAGCAGCTCAAGTGGTAGTCACGATTACTGGGCTTAAAGCGTTCGTAGTCGGTTTAGCAAGTTCTCTGTCAAATCCTGTCACTTAATGATAGGAATGCAGAGAATACTACTATACTAGGAGCCAGGAGGGGTTAGAGGTATTCTTAGGGTAGCGGTGAAATGCTATAATCCTAAGAGGACCACCAGTGGCGAAGGCGTCTAACTGGAATGGGCTCGACGATGAGGGACGAGAGCTAGGGGAGCGAACCGGATTAGATACCCGGGTAGTCCTAGCAGTAAACGATGCGGGCTGAGTGCTTCCTGAACTTAGGGTTCAGGAAGTGCTGAAGGGAAACTGTTAAGCCCGCCGCCTGGGGAGTACGGTCGCAAGGCTG	Archaea;Altiarchaeota;Altiarchaeia;Altiarchaeales;Altiarchaeaceae;Candidatus_Altiarchaeum	NA
ASV7629	CACCAGCAGATCGAGTGGTATTCACGTTTATTGGGTTTAAAGCGTTCGTAGCCGGTTTGATAAGTCCTCTGTGAAATTCTGCGGCTTAACCGTAGAAATTGCAGAGGATACTGCCAGACTAGAGGCCGGAAGGGGTCGGAGGTATTCCTGGGGTAGCGGTGAAATGCTTTGATCCTAGGAGGACCACCGGTGGCGAAGGCGTCTGACTTGGACGGGCCTGACGGTGAGGAACGAGAGCTAGGGGAGCAAACGGGATTAGATACCCCGGTAGTCCTAGCCGTAAACTATGCGGACTGAGTGTTTCTTGAACTTAGCGTTCAAGAAGTGCTGAAGCGAAAGCGTTAAGTCCGCCATCTGGGGAGTACGGTCGCAAGGCTG	Archaea;Altiarchaeota;Altiarchaeia;Altiarchaeales;Altiarchaeaceae;Candidatus_Altiarchaeum	NA
ASV7808	AACCAGCAGCTCTAGTGGTGGTCGCGTTTATTGGGCTTAAAGCGTGCGTAGTCGGTTGATTAAGTTCTCTGTGAAATCCCATGGCTTAACCATGAGGCTTGCAGAGAATACTGTTCGACTAGAGGCCGGGAGAGGTTGGAGGTATTCTCGGGGTAGCGGTGAAATGCTATAATCCTGAGAGGACCACCAGCAGCGAAGGCGTCCAACTTGAACGGGCCTGACGATGAGGCACGAGAGCTAGGGGAGCAAACAGGATTAGATACCCTGGTAGTCCTAGCCGTAAACGATGCGGACTTAGTGTTACTGGAACTTAGGGTTCCAGTAGTGCTGAAGGGAAACCGTTAAGTCCGCCGCCTGGGGAGTACGGTCGCAAGGCTG	Archaea;Altiarchaeota;Altiarchaeia;Altiarchaeales;Altiarchaeaceae;Candidatus_Altiarchaeum	NA
ASV8247	CACCAGCAGCTCAAGTTGTGCCCACGTTTATTGGGTTTAAAGCGTCCGTAGTCGGTTGTGCAAGTTCCCTGTGAAATCCTCCGGCTTAACCGGGGGTCGTGCAGGGAATACTACACGGCTTGGGGTCGGGAGAGGTATGAGGTATTCCTCGGGTAGCGGTGAAATGCTATAATCCTAGGAAGACCACCAGTAGCGTAGGCGTCATACTAGAACGAGCCCGACGATGAGGAACGAGAGCTAGGGGAGCAAACCGGATTAGATACCCGGGTAGTCCTAGCCGTAAACGATGCAGACTGAGTGTCCCCGAAACCTCGGGTTCCGGGGGTGCTGAAGGGAAACCGTTAAGTCTGCCATCTGGGAAGTACGGTCGCAAGGCTG	Archaea;Altiarchaeota;Altiarchaeia;Altiarchaeales;Altiarchaeaceae;Candidatus_Altiarchaeum	NA
ASV8727	CACCAGCAGTTCTAGTGGTAATCACGTTTATTGGGTTTAAAGCGTCCGTAGTCGGTTTGATAAGTTTTCTGTGAAATCCTGCGGCTCAACCGTAGGGCTTGCAGAAAATACTGTCAGACTAGAGGCCGGGAGAGGAAGGGGGTATTCTAGGGGTAGCGGTGAAATGCTATAATCCCTGGAAGACCACCAGTAGCGAAGGCGCCCTTCTGGAACGGGCCTGACGATGAGGAACGAGAGCTAGGGGAGCAAACCGGATTAGATACCCGGGTAGTCCTAGCCGTAAACGATGCGGACTGAGTGTTGCCGGAACCTCGTGTTCCGGCAGTGCTGAAGGGAAACCGTTAAGTTCGCCATCTGGGAAGTACGGCCGCAAGACTG	Archaea;Altiarchaeota;Altiarchaeia;Altiarchaeales;Altiarchaeaceae;Candidatus_Altiarchaeum	NA
ASV8890	CACCAGCAGCTCAAGTTGTGCCCACGTTTATTGGGTTTGAAGCGTACGTAGTCGGTGTTGCAAGTTCCCTGTAAAATCCTATGGCTCAACCATAGGAACGCAGAGAATACTACAACACTAGGGGTCGGGAGAGGTATGAGGTATTCCTCGGGTAGCGGTGAAATGCTATAATCCTAGGAGGACCACCAGTAGCGTAGGCGTCATACTAGAACGAGCCCGACGATGAGGAACGAAAGCTAGGGGAGCAAACCGGATTAGATACCCGGGTAGTCCTAGCCGTAAACGATGCAGACTGAGTGTCTCCGAAACCTCGGGTTACGGAGGTGCTGAAGGGAAACCGTTAAGTCTGCCATCTGGGAAGTACGGTCGCAAGGCTG	Archaea;Altiarchaeota;Altiarchaeia;Altiarchaeales;Altiarchaeaceae;Candidatus_Altiarchaeum	NA
ASV9848	CACCAGCAGCTCAAGTTGTGCCCACGTTTATTGGGTTTAAAGCGTCCGTAGTCGGTTGTGCAAGTTCCCTGTGAAATCCTCCGGCTTAACCGGGGGGCGCGCAGGGAATACTACACGGCTTGGGGTCGGGAGAGGTATGAGGTATTCCTCGGGTAGCGGTGAAATGCTATAATCCTAGGAAGACCACCAGTAGCGTAGGCGTCATACTAGAACGAGCCCGACGATGAGGAACGAGAGCTAGGGGAGCAAACCGGATTAGATACCCGGGTAGTCCTAGCCGTAAACGATGCAGACTGAGTGTCCCCGAAACCTCGGGTTCCGGGGGTGCTGAAGGGAAACCGTTAAGTCTGCCATCTGGGAAGTACGGTCGCAAGGCTG	Archaea;Altiarchaeota;Altiarchaeia;Altiarchaeales;Altiarchaeaceae;Candidatus_Altiarchaeum	NA
ASV10417	CACCAGCAGCTCAAGTGGTAGTCACGATTACTGGGCTTAAAGCGTTCGTAGTCGGTTTAGCAAGTTCTCTGTCAAATCCTGTCACTTAATGATAGGAATGCAGAGAATACTACTATACTAGGAGCCAGGAGGGGTTAGAGGTATTCTTAGGGTAGCGGTGAAATGCTATAATCCTAAGAGGACCACCAGTGGCGAAGGCGTCTAACTGGAATGGGCTCGACGATGAGGGACGAGAGCTAGGGGAGCGAACCGGATTAGATACCCGGGTAGTCCTAGCCGTAAACGATGCGGGCTGAGTGCTTCCTGAACTTAGGGTTCAGGAGGTGCTGGAAGGAAACCGTTAAGCCCGCCGCCTGGGGAGTACGGTCGCAAGGCTG	Archaea;Altiarchaeota;Altiarchaeia;Altiarchaeales;Altiarchaeaceae;Candidatus_Altiarchaeum	NA
ASV10842	CACCAGCAGTTCTAGTGGTAATCGCGTTTATTGGGTTTAAAGCGTACGTAGTCGGTTCAATAAGTTTTCTGTGAAATCCTGCGGCTCAACCGTAGGGCTTGCAGAAAATACTGTTGGGCTAGAGGCCGGGAGAGGAAGGGGGTATTCTAGGGGTAGCGGTGAAATGCTATAATCCCTGGAAGACCACCAGTAGCGAAGGCGCCCTTCTGGAACGGGCCTGACGATGAGGAACGAGAGCTAGGGGAGCAAACCGGATTAGATACCCGGGTAGTCCTAGCCGTAAACGATGCGGACTGAGTGTTGCTGGAACCTCGTGTTCCAGCAGTGCTGAAGGGAAACCGTTAAGTCCGCCATCTGGGAAGTACGGCCGCAAGACTG	Archaea;Altiarchaeota;Altiarchaeia;Altiarchaeales;Altiarchaeaceae;Candidatus_Altiarchaeum	NA
ASV11128	AACTAGCAGTTCGAGTGGTAGCCACGATTATTGGGCTTAAAGCGTCCGTAGCCGGTCTAGTAAGTTCTCTGTGAAATCCTTGGGCTTAACTCAAGGGCTTGCAGAGAATACTGTTAGGCTAGGAGTTGGGAGAAGTTGAGGGAACTACTAGGGTAGCGGCGAAATGCTATAATCCTAGTAGGACCACCAATGGCGAAGGCACTCAACTAGAACAAGCTCGACGGTAAGGGACGAGAGCTAGGGGAGCAAACCGGATTAGATACCCGGGTAGTCCTAGCCGTAAACGATGTGGACTGAGTGTTTCCCGAACTTCGGGTTCGGGATGTGCTGAAGGGAAACCGTTAAGTCCACCGCCTGGGGAGTACGGTCGCAAGTCTG	Archaea;Altiarchaeota;Altiarchaeia;Altiarchaeales;Altiarchaeaceae;Candidatus_Altiarchaeum	NA
ASV12677	AACTAGCAGTTCGAGTGGTAGCCACGATTATTGGGCTTAAAGCGTCCGTAGCCGGTCTAGTAAGTTCTCTGTGAAATCCTTGGGCTTAACTCAAGGGCTTGCAGAGAATACTGTTAGGCTAGGAGTTGGGAGAAGTTGAGGGAACTACTAGGGTAGCGGCGAAATGCTATAATCCTAGTAGGACCACCAATGGCGAAGGCACTCAACTAGAACAAGCTCGACGGTAAGGGACGAGAGCTAGGGGAGCAAACCGGATTAGATACCCGGGTAGTCCTAGCCGTAAACGATGTGGACTGAGTGTTTCCTGAACTTCGGGTTCAGGATGTGCTGAAGGGAAACCGTTAAGTCCACCGCCTGGGGAGTACGGTCGCAAGTCTG	Archaea;Altiarchaeota;Altiarchaeia;Altiarchaeales;Altiarchaeaceae;Candidatus_Altiarchaeum	NA
ASV12724	CACTAGCATCCTCGAGTGGTAGTCGCTTTTATTTGGCTTAAAGCGTCCGTAGTCAGGCCGGTAAGTCCTCTGTGAAATCCTACAGCTTAACTGCAGGGCTTGCAGAGGATACTGTCGGTCTTGGAGCCGGGAGAGGTTGGGGGTATTCCTGGGGTAGCGGCGAAATGCTATAATCCTAGGAGGACCACCGATAGCGAAGGCACCCAACTAGAACGGGCTCGACGATGAGGGACGAGAGCTAGGGGAGCAAACCGGATTAGATACCCGGGTAGTCCTAGCCGTAAACGATGCAGGCTGAGTGTCTCCTGAACCTCGAGTTCAGGAGGTGCTGAAGGGAAACCGTTAAGCCTGCCGCCTGGGGAGTACGGTCGCAAGGCTG	Archaea;Altiarchaeota;Altiarchaeia;Altiarchaeales;Altiarchaeaceae;Candidatus_Altiarchaeum	NA
ASV12924	CACCAGCAGCTCAAGTTGTGCCCACGTTTATTGGGTTTGAAGCGTACGTAGTCGGTGATGCAAGTTCTCTGTAAAATCCTCCGGCTTAACCGGGGGGCGCGCAGAGAATACTACAACACTAGGGGTCGGGAGAGGTATGAGGTATTCCTCGGGTAGCGGTGAAATGCTATAATCCTAGGAAGACCACCAGTAGCGTAGGCGTCATACTAGAACGAGCCCGACGATGAGGAACGAGAGCTAGGGGAGCAAACCGGATTAGATACCCGGGTAGTCCTAGCCGTAAACGATGCAGACTGAGTGTCCCCGAAACCTCGGGTTCCGGGGGTGCTGAAGGGAAACCGTTAAGTCTGCCATCTGGGAAGTACGGTCGCAAGGCTG	Archaea;Altiarchaeota;Altiarchaeia;Altiarchaeales;Altiarchaeaceae;Candidatus_Altiarchaeum	NA
ASV13024	AACCAGCAGCTCGAGTGGTGGTCGTGTTTATTGGGCTTAAAGCGTGCGTAGCCGGTTGATTAAGTTCTTTGTGAAATCCCGTGGCTTAACCATGGGGCTTGCAGAGAATACTGGTCAGCTAGAGGCCGGGAGAGGTTGGAGGTATTCTCGGGGTAGCGGTGAAATGCTATAATCCCGGGAGGACCACCGGCAGCGAAGGCGTCCAACTTGAACGGGCCTGACGGTGAGGCACGAGAGCTAGGGGAGCGAACAGGATTAGATACCCTGGTAGTCCTAGCTGTAAACGATGCGGACTTAGTGTTGCTGGAACCATGGGTTCCAGTAGTGCTGTAGGGAAACCGTTAAGTCCGCCGCCTGGGGAGTACGGTCGCAAGGCTG	Archaea;Altiarchaeota;Altiarchaeia;Altiarchaeales;Altiarchaeaceae;Candidatus_Altiarchaeum	NA
ASV13050	AACTAGCAGTTCGAGTGGTGGCCACGATTATTGGGCTTAAAGCGTCCGTAGCCGGTCTAGTAAGTTCTCTGTGAAATCCTTGGGCTTAACTCAAGGGCTTGCAGAGAATACTGTTAGACTAGGAGTTGGGAGAAGTTGAGGGAACTACTAGGGTAGCGGCGAAATGCTATAATCCTGGTAGGACCACCAATGGCGAAGGCACTCAACTAGAACAAGCTCGACGGTAAGGGACGAAAGCTAGGGGAGCAAACCGGATTAGATACCCGGGTAGTCCTAGCCGTAAACTATGTGGACTGAGTGTCCCCCGAACTTCGGGTTCGGGGGGTGTTGAAGGGAAACCGTTAAGTCCACCGCCTGGGGAGTACGGTCGCAAGTCTG	Archaea;Altiarchaeota;Altiarchaeia;Altiarchaeales;Altiarchaeaceae;Candidatus_Altiarchaeum	NA
ASV13071	AACTAGCAGTTCGAGTGGTGGCCACGATTATTGGGCTTAAAGCGTCCGTAGCCGGTCTAGCAAGTTCTCTGTGAAATCCTTGGGCTTAACTTAAGGGCTTGCAGAGAATACTGTTAGGCTAGGAGTTGGGAGAAGTTGAGGGAACTACTAGGGTAGCGGCGAAATGCTATAATCCTAGTAGGACCACCAATGGCGAAGGCACTCAACTAGAACAAGCTCGACGGTAAGGGACGAGAGCTAGGGGAGCAAACCGGATTAGATACCCGGGTAGTCCTAGCCGTAAACGATGTGGACTGAGTGTTTCCTGAACTTCGGGTTCAGGATGTGCTGAAGGGAAACCGTTAAGTCCACCGCCTGGGGAGTACGGTCGCAAGTCTG	Archaea;Altiarchaeota;Altiarchaeia;Altiarchaeales;Altiarchaeaceae;Candidatus_Altiarchaeum	NA
ASV13502	CACCAGCAGTTCTAGTGGTAATCACGTTTATTGGGTTTAAAGCGTACGTAGTCGGTTTAATAAGTTTTCTGTGAAATCCTGCGGCTCAACCGTAGGGCTTGCAGAAAATACTGTCAGACTAGAGGCCGGGATAGGAAGGGGGTATTCTAGGGGTAGCGGTGAAATGCTATAATCCTTGGAAGACCACCAGTAGCGAAGGCGCCCTTCTGGAACGGGCCTGACGATGAGGAACGAGAGCTAGGGGAGCAAACCGGATTAGATACCCGGGTAGTCCTAGCCGTAAACGATGTGGACTGAGTGTTGCTGGAACCTCGTGTTCCAGCAGTGCTGAAGGGAAACCGTTAAGTCCACCATCTGGGAAGTACGGCCGCAAGACTG	Archaea;Altiarchaeota;Altiarchaeia;Altiarchaeales;Altiarchaeaceae;Candidatus_Altiarchaeum	NA
ASV14016	CACCAGCAGCTCAAGTTGTGCCCACGTTTATTGGGTTTGAAGCGTACGTAGTCGGTGTTGCAAGTTCCCTGTAAAATCCTATGGCTCAACCATAGGAACGCAGAGAATACTACAACACTAGGGGTCGGGAGAGGTATGAGGTATTCCTCGGGTAGCGGTGAAATGCTATAATCCTAGGAGGACCACCAGTAGCGTAGGCGTCATACTAGAACGAGCCCGACGATGAGGAACGAGAGCTAGGGGAGCAAACCGGATTAGATACCCGGGTAGTCCTAGCCGTAAACGATGCAGACTGAGTGTCTCCGAAACCTCGGGTTACGGAGGTGCTGAAGGGAAACCGTTAAGTCTGCCATCTGGGAAGTACGGTCGCAAGGCTG	Archaea;Altiarchaeota;Altiarchaeia;Altiarchaeales;Altiarchaeaceae;Candidatus_Altiarchaeum	NA
ASV14544	AACCAGCAGTTCGAGTGGTAGCCGGTTTTATTGGGCTTAAAGCGTCCGTAGTCGGTCCAGCAAGTCCTTTGTGAAATTCCGGCGCTTAACGAACGGAAATTGCAGAGGATACTACTGGTCTAGAGGCCGGGTTGGGTTAGAGGTACTCTAGGGGTAGCGGTGAAATGCTATAATCCCTAGAAGACCACCTGCAGCGAAGGCGTCTAACTGGAACGGGCCTGACGATGAGGGACGAAAGCTAGGGGAGCGAACAGGATTAGATACCCTGGTAGTCCTAGCCGTAAACGATGCGGGCTTAGTGTTACTGGAACTTAGGGTTCCAGTAGTGCTGAAGGGAAACCGTTAAGCCTGCCGTCTGGGGAGTACGGTCGCAAGGCTG	Archaea;Altiarchaeota;Altiarchaeia;Altiarchaeales;Altiarchaeaceae;Candidatus_Altiarchaeum	NA
ASV14657	CACCAGCAGTTCTAGTGGTAATCGCGTTTATTGGGTTTAAAGCGTACGTAGTCGGTTCAATAAGTTTTCTGTGAAATCCTGCGGCTCAACCGTAGGGCTTGCAGAAAATACTGTTGGGCTAGAGGCCGGGAGAGGAAGGGGGTATTCTAGGGGTAGCGGTGAAATGCTATAATCCCTGGAAGACCACCAGTAGCGAAGGCGCCCTTCTGGAACGGGCCTGACGATGAGGAACGAGAGCTAGGGGAGCAAACCGGATTAGATACCCGGGTAGTCCTAGCCGTAAACGATGCGGACTGAGTGTTGCCGGAACCTCGTGTTCCGGCAGTGCTGAAGGGAAACCGTTAAGTTCGCCATCTGGGAAGTACGGCCGCAAGACTG	Archaea;Altiarchaeota;Altiarchaeia;Altiarchaeales;Altiarchaeaceae;Candidatus_Altiarchaeum	NA
ASV15132	CACCGGCAGCTCAAGTTGTGTCCACGTTTATTGGGTTTAAAGCGTACGTAGTCGGTGATGCAAGTTCCCTGTAAAATTCCCCAGCTTAACTGGGGACCCGCAAGGAATACTACATTGCTAGGGGTCGGGAGAGGTATGAGGTATTCCTAGGGTAGCGGTGAAATGCTATAATCCTAGGAGGACCACCAGTAGCGTAGGCGTCATACTAGAACGAGCCCGACGATGAGGAACGAGAGCTAGGGGAGCAAACCGGATTAGATACCCGGGTAGTCCTAGCCGTAAACTATGCAGACTGAGTGTATCCGAAACCTCGGGTTTCGGATGTGCTGAAGGGAAACCGTTAAGTCTGCCATCTGGGAAGTACGGTCGCAAGGCTG	Archaea;Altiarchaeota;Altiarchaeia;Altiarchaeales;Altiarchaeaceae;Candidatus_Altiarchaeum	NA
ASV15187	CACCAGCAGCTCGAGTGGTAGTCATGATTATTGGGCTTAAAGCGTACGTAGTCGGTTTAGTAAGTTCTCTGTCAAATCCTGTCACTCAATGATAGGAATGCAGAGAATACTGCTAGGCTTGGAACCAGGAGGGGTTAGAGGTATTCTTGGGGTAGCGGTGAAATGCTATAATCCCAAGAGGACCACCAGTGGCGAAGGCGTCTAACTGGAATGGGTTCGACGATGAGGTACGAGAGCTAGGGGAGCGAACCGGATTAGATACCCGGGTAGTCCTAGCAGTAAACGATGTGGGCTGAGTGCTTCTTGAACTTAGGGTTCAAGAGGTGCTGAAGGGAAACTGTTAAGCCCACCGCCTGGGGAGTACGGTCGCAAGGCTG	Archaea;Altiarchaeota;Altiarchaeia;Altiarchaeales;Altiarchaeaceae;Candidatus_Altiarchaeum	NA
ASV15949	AACTAGCAGTTCGAGTGGTGGCCACGATTATTGGGCTTAAGGCGTCCGTAGCCGGTCTAGCAAGTTCTCTGTGAAATCCTTGGGCTTAACTCAAGGGCTTGCAGAGAATACTGTTAGGCTAGGAGTTGGGAGAAGTTGAGGGAACTACTAGGGTAGCGGCGAAATGCTATAATCCTAGTAGGACCACCAATGGCGAAGGCACTCAACTAGAACAAGCTCGACGGTAAGGGACGAGAGCTAGGGGAGCAAACCGGATTAGATACCCGGGTAGTCCTAGCCGTAAACGATGTGGACTGAGTGTTTCCTGAACTTCGGGTTCAGGATGTGCTGAAGGGAAACCGTTAAGTCCACCGCCTGGGGAGTACGGTCGCAAGTCTG	Archaea;Altiarchaeota;Altiarchaeia;Altiarchaeales;Altiarchaeaceae;Candidatus_Altiarchaeum	NA
ASV15956	CACCAGCAGCTCAAGTGGTAGTCATTTTTATTGGGCTTAAAGCGTCCGTAGTCTGTTTGATAAGTCCTCTGTGAAATCCTATGGCTCAACCAAAGGACTTGCAGAGGATACTATCTGACTTGAGGCCGGGACAGGTTGGGGGTACTCCTGGGGTAGCGGTGAAATGTTATAATCCCAGGAGGACCACCGGTGGCGAAGGCGCCTAACTGGAACGGGCCTGACGATGAGGGACGAAAGCTAGGGGAGCAAACAGGATTAGATACCCTGGTAGTCCTAGCCGTAAACGATGCGGACTGAGTGTTTCTGGAACCTCGTGTTCCAGTAGTGCTGAAGGGTAACCGTTAAGTCCGCCGCCTGGGGAGTACGGTCGCAAGGCTG	Archaea;Altiarchaeota;Altiarchaeia;Altiarchaeales;Altiarchaeaceae;Candidatus_Altiarchaeum	NA
ASV15961	CACCGGCAGCTCAGGTGGTAGTCACGTTTATTGGGCTTAAAGCGTCCGTAGTCTGTTCAGCAAGTTCCCTGTGAAATCCTGCCGCTTAACGGTAGGGCTGGCAGGGAATACTACTAGACTAGGAGCCGGGATGGGTCAGGGGTATTCTTGGGGTAGCGGTGAAATGCTATAATCCCAGGAAGACCGCCGGTGGCGAAGGCGCCTGACTGGAACGGGCTCGACGATGAGGGACGAGAGCTAGGGGAGCGAACCGGATTAGATACCCGGGTAGTCCTAGCTGTAAACGATGCGGACTTGGTGTCTCCTGAACCTCGGGTTCAGGAGGTGCCGAAGGGAAACCGTTAAGTCCGCCGCCTGGGGAGTACGGTCGCAAGGCTG	Archaea;Altiarchaeota;Altiarchaeia;Altiarchaeales;Altiarchaeaceae;Candidatus_Altiarchaeum	NA
ASV16106	CACCAGCAGTTCTAGTGGTAATCGCGTTTATTGGGTTTAAAGCGTACGTAGTCGGTTCAATAAGTTTTCTGTGAAATCCTGCGGCTCAACCGTAGGGCTTGCAGAAAATACTGTTGGGCTAGAGGCCGGGAGAGGAAGGGGGTATTCTAGGGGTAGCGGTGAAATGCTATAATCCCTGGAAGACCACCAGTAGCGAAGGCGCCCTTCTGGAACGGGCCTGACGATGAGGAACGAGAGCTAGGGGAGCAAACCGGATTAGATACCCGGGTAGTCCTAGCCGTAAACGATGCGGGCTGAGTGTTGCCGGAACCTCGTGTTCCGGCAGTGCTGAAGGGAAACCGTTAAGTTCGCCATCTGGGAAGTACGGCCGCAAGACTG	Archaea;Altiarchaeota;Altiarchaeia;Altiarchaeales;Altiarchaeaceae;Candidatus_Altiarchaeum	NA
ASV16122	AACTAGCAGTTCGAGTGGTGGCCACGATTATTGGGCTTAAGGCGTCCGTAGCCGGTCTAGCAAGTTCTCTGTGAAATCTTTGAGCTTAACTTAAGGGCTTGCAGAGAATACTGTTAGGCTAGGAGTTGGGAGAAGTTGAGGGAACTACTAGGGTAGCGGCGAAATGCTATAATCCTAGTAGGACCACCAATGGCGAAGGCACTCAACTAGAACAAGCTCGACGGTAAGGGACGAGAGCTAGGGGAGCAAACCGGATTAGATACCCGGGTAGTCCTAGCCGTAAACGATGTGGACTGAGTGTTTCCCGAACTTCGGGTTCGGGATGTGCTGAAGGGAAACCGTTAAGTCCACCGCCTGGGGAGTACGGTCGCAAGTCTG	Archaea;Altiarchaeota;Altiarchaeia;Altiarchaeales;Altiarchaeaceae;Candidatus_Altiarchaeum	NA
ASV16653	CACTGGCAGCTCAAGTGGTGGTCGTTTTTATTGGGCTTAAAGCATCCGTAGCCGGTTTAGCAAGTCCCCTGTGAAATCCTGCCGCTCAACGGTAGGGCTTGCGGAGGATACTGCTAGGCTAGGAGCCGGGATAGGTCAGGGGTATTCCTGGGGTAGCGGTGAAATGCGATAATCTCAGGAAGACCACCGATGGCGAAGGCACCTGACTGGAACGGGCTCGACGGTGAGGGATGAAAGCTAGGGGAGCAAACCGGATTAGATACCCGGGTAGTCCTAGCCGTAAACGATGCGGACTGAGTGTTTCTTGAACTTCATGTTCAAGAAGTGTTGAAGGGAAACCGTTAAGTCCGCCGCCTGGGGAGTACGGTCGCAAGACTG	Archaea;Altiarchaeota;Altiarchaeia;Altiarchaeales;Altiarchaeaceae;Candidatus_Altiarchaeum	NA
ASV16770	CACCAGCAGCTCAAGTGGTAGTCACGATTATTGGGCTTGAAGCGTCCGTAGTCGGTTTAGCAAGTTCTCTGTGAAATCCTGTGACCTAATCATAGGGCGTGCAGAGAATACTACTAGGCTAGGGGTCGGGAGGGGGTAGGGGTATTCCTAGGGTAGCGGTGAAATGCTATAATCCTAGGAGGACCACCGATAGCGAAGGCACCTACCTAGAACGAGCCCGACGATAAGGGACGAAAGCTAGGGGAGCAAACCGGATTAGATACCCGGGTAGTCCTAGCTGTAAACGATGTAGGCTGAGTGTTGCCAGAACTTCGGGTTCCGGCAGTGCTGAAGGGAAACCGTTAAGCCTACCGCCTGGGGAGTACGGTCGCAAGGCTG	Archaea;Altiarchaeota;Altiarchaeia;Altiarchaeales;Altiarchaeaceae;Candidatus_Altiarchaeum	NA
ASV16897	AACCAGCAGCTCTAGTTGTGCCCACGTTTATTGGGTTTAAAGCGTACGTAGTCGGTAGTGCAAGTTCCCTGTCAAATCCTCTGGCTCAACTAGGGGAATGCAGGGAATACTACACTGCTAGGGGTCGGGAGAGGCATGAGGTATTCCTAGGGTAGCGGTGAAATGCTATAATCCCAGGAAGACCACCAGTAGCGTAGGCGTCATGCCAGAACGAGCCCGACGATGAGGAACGAGAGCTAGGGGAGCAAACGGGATTAGATACCCCGGTAGTCCTAGCCGTAAACGATGTAGACTGAGTGTTCCCATACCCTCGGGGTACGGGAGTGCTGAAGGGAAACCGTTAAGTCTACCATCTGGGGAGTACGGTCGCAAGGCTG	Archaea;Altiarchaeota;Altiarchaeia;Altiarchaeales;Altiarchaeaceae;Candidatus_Altiarchaeum	NA
ASV17862	CACCAGCAGTTCTAGTGGTAATCACGTTTATTGGGTTTAAAGCGTACGTAGTCGGTTTAATAAGTTTTCTGTGAAATCCTGCGGCTCAACCGTAGGGCTTGCAGAAAATACTGTTAGACTAGAGGCCGGGATAGGAAGGGGGTATTCTAGGGGTAGCGGTGAAATGCTATAATCCTTGGAAGACCACCAGTAGCGAAGGCGCCCTTCTGGAACGGGCCTGACGATGAGGAACGAGAGCTAGGGGAGCAAACCGGATTAGATACCCGGGTAGTCCTAGCCGTAAACGATGTGGACTGAGTGTTGCTGGAACCTCGTGTTCCAGCAGTGCTGAAGGGAAACCGTTAAGTCCACCATCTGGGAAGTACGGCCGCAAGACTG	Archaea;Altiarchaeota;Altiarchaeia;Altiarchaeales;Altiarchaeaceae;Candidatus_Altiarchaeum	NA
ASV17907	CACCAGCAGCTCAAGTGGTGACCACGATTACTGGGTTTAAAGCGTGCGTAGTCGGTTCAGCAAGTTTTCTGTGAAATCCTGCGGCTTAACTGCAGGGATTGCAGAAAATACTACTGGGCTTGAGGCCGGGTGAGATGTGGGGTATTCAAGGGGTAGCGGTGAAATGCTATAATCCTTTGAGGACCACCGGTAGCGAAGGCGCCACACCAGAACGGGCCTGACGATGAGGTACGAGAGCTAGGGGAGCAAACAGGATTAGATACCCTGGTAGTCCTAGCCGTAAACGATGCGAGTTTAGTGTCCCTTGAACCTCGTGTTCGAGGGGTGCTGAAGGGAAACCGTTAAACTCGCCACCTGGGGAGTACGGTCGCAAGGCTG	Archaea;Altiarchaeota;Altiarchaeia;Altiarchaeales;Altiarchaeaceae;Candidatus_Altiarchaeum	NA
ASV18158	CACTAGCATCCTCGAGTGGTAGTCGCGATTATTTGGCTTAAAGCGTCCGTAGTCGGGCCGTTAAGTCCTCTGTGAAATCCTGCGGCTTAACCGTAGGGCTTGCAGAGGATACTGGCGGCCTTGGAGCCGGGAGAGGTTGGGGGTATTCCTGGGGTAGCGGCGAAATGCTATAATCCCGGGAGGACCACCGATAGCGAAGGCACCCGACTAGAACGGGCTCGACGATGAGGGACGAGAGCTAGGGGAGCAAACCGGATTAGATACCCGGGTAGTCCTAGCCGTAAACGATGCAGGCTGAGTGTCTCCTGAACTTCGAGTTCAGGAGGTGCTGAAGGGAAACCGTTAAGCCTGCCGCCTGGGGAGTACGGTCGCAAGGCTG	Archaea;Altiarchaeota;Altiarchaeia;Altiarchaeales;Altiarchaeaceae;Candidatus_Altiarchaeum	NA
ASV18188	CACCAGCAGCTCAAGTGGTGATCACGTTTACTGGGTTTAAGGCGTGCGTAGTCGGTTCGGCAAGTCTTCTGTGAAATCCTGCGGCTTAACCGCAGGGACTGCAGAAAATACTACCGGGCTTGAGGCCGGGGCAGGTGTGGGGTATTCTTGGGGTAGCGGTGAAATGCTATAATCCCAAGAGGACCACCAGTAGCGAAGGCGCCACACTGGAACGGGCCTGACGATGAGGTACGAGAGCTAGGGGAGCAAACAGGATTAGATACCCTGGTAGTCCTAGCCGTAAACGATGCGGGTTTAGTGTCCCTCGAACCTCGAGTTCGAGGGGTGCTGAAGGGAAACCGTTAAACCCGCCACCTGGGGAGTACGGTCGCAAGGCTG	Archaea;Altiarchaeota;Altiarchaeia;Altiarchaeales;Altiarchaeaceae;Candidatus_Altiarchaeum	NA
ASV18295	AACTAGCAACCCAAGTGGTGGTCACGTTTATTTGGCTTAAAGCGTCCGTAGTCAGGCCAGTAAGTTTCCTGTGAAATCCTAACGCTTAACGCTAGGGCTTGCAGGGAATACTGTTGGTCTTGGAGCCGGGAGAGGTTGGGGGTATTCACAGGGTAGCGGCGAAATGCTATAATCCTGTGAGGACCACCGACAGCGAAGGCACCCAACTAGAACGGGCTCGACGATGAGGGACGAGAGCTAGGGGAGCAAACCGGATTAGATACCCGGGTAGTCCTAGCCGTAAACGATGCAGGCTGAGTGTTTCCTGAACCTCGAGTTCAGGAAGTGCTGAAGGGAAACCGTTAAGCCTGCCGCCTGGGGAGTACGGTCGCAAGGCTG	Archaea;Altiarchaeota;Altiarchaeia;Altiarchaeales;Altiarchaeaceae;Candidatus_Altiarchaeum	NA
ASV18908	AACTAGCAGTTCGAGTGGTAGCCACGATTATTGGGCTTAAAGCGTCCGTAGCCGGTCTAGTAAGTTCTCTGTGAAATCCTTGGGCTTAACTCAAGGGCTTGCAGAGAATACTGTTAGGCTAGGAGTTGGGAGAAGTTGAGGGAACTACTAGGGTAGCGGCGAAATGCTATAATCCTATTAGGACCACCAATGGCGAAGGCACTCAACTAGAACAAGCTCGACGGTAAGGGACGAGAGCTAGGGGAGCAAACCGGATTAGATACCCGGGTAGTCCTAGCCGTAAACGATGTGGACTGAGTGTTTCCCGAACTTCGGGTTCGGGATGTGCTGAAGGGAAACCGTTAAGTCCACCGCCTGGGGAGTACGGTCGCAAGTCTG	Archaea;Altiarchaeota;Altiarchaeia;Altiarchaeales;Altiarchaeaceae;Candidatus_Altiarchaeum	NA
ASV19136	CACTAGCAGTTCAAGTGGTAGTCACGTTTATTGGGCTTAAAGCGTCCGTAGCCGGTCTAGCAAGTTCTCTGTGAAATCCCGTTGCTCAACAATGGGGCTTGCAGAGGATACTACTAAACTTGAGGCCGGGATAGGTCGGAGGTATTCCGAGGGTAGCGGTGAAATGCTATAATCCTTGGAGGACCACCAGTAGCGAAGGCGTCTGACTGGAACGGGCCTGACGATGAGGGACGAGAGCTAGGGGAGCAAACCGGATTAGATACCCGGGTAGTCCTAGCCGTAAACGATGTGGGCTGAGTGTTTCTCAAACTTAGGGTTTGGGAAGTGCTGAAGGGAAACCGTTAAGCCCACCGCCTGGGGAGTACGGTCGCAAGGCTG	Archaea;Altiarchaeota;Altiarchaeia;Altiarchaeales;Altiarchaeaceae;Candidatus_Altiarchaeum	NA
ASV19298	CACTAGCAACCCGAGTGGTAGTCGTTTTTATTTGGCTTAAAGCGTCCGTAGTCAGGCCGTTAAGTCTTCTGTGAAATCCTGCGGCTTAACCGTAGGGCTTGCAGAGGATACTGGCGGTCTTGGAGCCGGGAGAGGTTAGGGGTATTTCTGGGGTAGCGGCGAAATGCTATAATCCTGGAAGGACCACCGATAGCGAAGGCACCTAACTAGAACGGGCTCGACGATGAGGGACGAGAGCTAGGGGAGCAAACCGGATTAGATACCCGGGTAGTCCTAGCCGTAAACGATGCAGACTGAGTGTCTCCTGAACCTTGAGTTCAGGAGGTGCTGAAGGGAAACCGTTAAGTCTGCCGCCTGGGGAGTACGGTCGCAAGGCTG	Archaea;Altiarchaeota;Altiarchaeia;Altiarchaeales;Altiarchaeaceae;Candidatus_Altiarchaeum	NA
ASV19383	CACCAGCAGCTCAAGTGGTGATCGCGTTTACTGGGTTTAAAGCGTGCGTAGTCGGTTCAGCAAGTTTTCTGTGAAATCCTGCAGCTTAACTTCAGGGAATGCAGAAAATACTACTGGGCTCGAGGCCGGGTAAGGTGTAGGGTATTCTAGGGGTAGCGGTGAAATGCTATAATCCCTGGAAGACCACCCGTAGCGAAGGCGCTACACTGGAACGGGCCTGACGATGAGGTACGAGAGCTAGGGGAGCAAACAGGATTAGATACCCTGGTAGTCCTAGCCGTAAACGATGTGGGTTTAGTGTTTCCTGAACCTCGTGTTCGGGAAGTGCTGAAGGGAAACCGTTAAACCCACCACCTGGGGAGTACGGTCGCAAGGCTG	Archaea;Altiarchaeota;Altiarchaeia;Altiarchaeales;Altiarchaeaceae;Candidatus_Altiarchaeum	NA
ASV20352	AACCAGCAGCTCGAGTGGTGGTCGTGTTTATTGGGCTTAAAGCGTGCGTAGCCGGTTGATTAAGTTCTTTGTGAAATCCCGTGGCTTAACCATGGGGCTTGCAGAGAATACTGGTCAGCTAGAGGCCGGGAGAGGTTGGAGGTATTCTCGGGGTAGCGGTGAAATGCTATAATCCCGGGAGGACCACCGGCAGCGAAGGCGTCCAACTTGAACGGGCCTGACGGTGAGGCACGAGAGCTAGGGGAGCGAACAGGATTAGATACCCTGGTAGTCCTAGCTGTAAACGATGCGGACTTAGTGTTGCTGGAACCATGGGTTCCAGTAGTGCTGTAGGGAAACCGTTAAGTCCGCCGCCTGGGGAGTACGGTCGCAAGGCTGAAATGCTCAAAAACCTAACGG…	Archaea;Altiarchaeota;Altiarchaeia;Altiarchaeales;Altiarchaeaceae;Candidatus_Altiarchaeum	NA
ASV20358	CACTGGCAGCTCAAGTGGTGGTCGCGTTTATTGGGCTTAAAGCGTCCGTAGCCTGCCCAGTAAGTTCTTCGTGAAATCCTATTGCTTAACGATAGGGCTTGCGGAGAATACTGCTAGGCTTGGAGCCGGGAGAGGTTAGGGGTATTCTTAGGGTAGCGGTGAAATGCAATAATCCTAGGAAGACCACCGATGGCGAAGGCACCTAACTGGAACGGGCTCAACGGTGAGGGACGAAAGCTAGGGGAGCAAACCGGATTAGATACCCGGGTAGTCCTAGCTGTAAACGATGTGGGCTGAGTGCTTCCTGAACTTTAGGTTCAGGAGGTGTTGAAGGGAAACTGTTAAGCCCACCGCCTGGGGAGTACGGTCGCAAGACTG	Archaea;Altiarchaeota;Altiarchaeia;Altiarchaeales;Altiarchaeaceae;Candidatus_Altiarchaeum	NA
ASV20462	CACCAGCAGCTCAAGTGGTGGTCACGATTATTGGGCTTAAAGCGTACGTAGTCGGTCTAGTAAGTTCTCTGTCAAATCCTGTCACTTAATGATAGGACTGCAGAGAATACTACCAGACTTGGAGCCAGGAGGGGTTAGAGGTATTCTTAGGGTAGCGGTGAAATGCGATAATCCTAAGAGGACCACCAGTGGCGAAGGCATCTAACTGGAATGGGCTCGACGATGAGGAACGAGAGCTAGGGTAGCGAACCGGATTAGATACCCGGGTAGTCCTAGCCGTAAACGATGTGAGCTGAGTGCTTCTTGAACTTAGGGTTCAAGAAGTGTTGAAGGGAAACCGTTAAGCTCACCGCCTGGGGAGTACGGTCGCAAGGCTG	Archaea;Altiarchaeota;Altiarchaeia;Altiarchaeales;Altiarchaeaceae;Candidatus_Altiarchaeum	NA
ASV20766	CACCGGCAGCTCAAGTGGTGATCGCGTTTACTGGGTTTAAAGCGTGCGTAGTCGGTTCAGCAAGTTTTCTGTGAAATCCTGCGGCTTAACCTCAGGGATTGCAGAAAATACTACTGGGCTTGAGGCCGGGTGAGGTGTAGGGTATTCTAGGGGTAGCGGTGAAATGCTATAATCCTTGGAAGACCACCCGTAGCGAAGGCGCTACACTGGAACGGGCCTGACGATGAGGTACGAGAGCTAGGGGAGCAAACAGGATTAGATACCCTGGTAGTCCTAGCCGTAAACGATGTGGGTTTAGTGTTTCCTGAACCTCGTGTTCGGGAAGTGCTGAAGGGAAACCGTTAAACCCACCACCTGGGGAGTACGGTCGCAAGGCTG	Archaea;Altiarchaeota;Altiarchaeia;Altiarchaeales;Altiarchaeaceae;Candidatus_Altiarchaeum	NA
ASV20789	CACCGGCAGCTCAAGTTGTGCCCACGATTATTGGGTTTAAAGCGTACGTAGTCGGCGATGCAAGTTCCCTGTAAAATTCTCAAGCTCAACTTGGGAGACGCAGGGAATACTACATCACTAGGGGTCGGGAGAGGTATGAGGTATTCCTCGGGTAGCGGTGAAATGCTATAATCCTAGGAAGACCACCAGTAGCGTAGGCGTCATACTAGAACGAGCCCGACGATGAGGAACGAGAGCTAGGGGAGCAAACCGGATTAGATACCCGGGTAGTCCTAGCCGTAAACGATGCAGACTGAGTGTCCCCGAAACCTCGGGTTCCGGGGGTGCTGAAGGGAAACCGTTAAGTCTGCCATCTGGGAAGTACGGTCGCAAGGCTG	Archaea;Altiarchaeota;Altiarchaeia;Altiarchaeales;Altiarchaeaceae;Candidatus_Altiarchaeum	NA
ASV20892	AACCAGCAGCTCTAGTGGTACTCGCGTTTATTGGGCTTAAAGCGTACGTAGTCGGTTCGGCAAGTTCCCTGTGAAATCCTGTGACTCAATTACAGGGCCTGCGGGGAATACTACCGGGCTAGGAACCGGGATAGGTCAGGGGTATTCCTTGGGTAGCGGTGAAATGCTATAATCCAAGGAGGACCACCAATAGCGAAGGCACCTGTCTGGAACGGGTTCGACGATGAGGGACGAAAGCTAGGGGAGCAAACGGGATTAGATACCCCGGTAGTCCTAGCCGTAAACGATGCAGACTAAGTGTTTCCCGAACTTTGCGTTCGGGAAGCGTTGAAGGGAAACCGTTAAGTCTGCCGTCTGGGGAGTACGGTCGCAAGGCTG	Archaea;Altiarchaeota;Altiarchaeia;Altiarchaeales;Altiarchaeaceae;Candidatus_Altiarchaeum	NA
ASV21745	AACTAGCAACCCAAGTGGTGGTCACGTTTATTTGGCTTAAAGCGTCCGTAGTCAGGCCAGTAAGTTTTCTGTGAAATCCTAACGCTTAACGCTAGGGCTTGCAGAGAATACTGTTGGTCTTGGAGCCGGGAGAGGTTGGGGGAATTCATAGGGTAGCGGCGAAATGCTATAATCCTGTGAGGACCACCGACAGCGAAGGCACCCAACTAGAACGGGCTCGACGATGAGGGACGAGAGCTAGGGGAGCAAACCGGATTAGATACCCGGGTAGTCCTAGCCGTAAACGATGCAGGCTGAGTGTTTCCTGAACCTCGAGTTCAGGAAGTGCTGAAGGGAAACCGTTAAGCCTGCCGCCTGGGGAGTACGGTCGCAAGGCTG	Archaea;Altiarchaeota;Altiarchaeia;Altiarchaeales;Altiarchaeaceae;Candidatus_Altiarchaeum	NA
ASV22241	CACCAGCAGTTCTAGTGGTAATCACGTTTATTGGGTTTAAAGCGTCCGTAGTCGGTTCATTAAGTTTTCTGTGAAATCCTGCGGCTTAACCGTAGGGCTTGCAGAAAATACTGTTGGACTAGAGGCCGGGAGAGGAAGGGGGTATTCTAGGGGTAGCGGTGAAATGCTATAATCCCTGGAAGACCACCAGTAGCGAAGGCGCCCTTCTGGAACGGGCCTGACGATGAGGAACGAGAGCTAGGGGAGCAAACCGGATTAGATACCCGGGTAGTCCTAGCCGTAAACGATGCGGACTGAGTGTTGCCGGAACCTCGTGTTCCGGCAGTGCTGAAGGGAAACCGTTAAGTTCGCCATCTGGGAAGTACGGCCGCAAGACTG	Archaea;Altiarchaeota;Altiarchaeia;Altiarchaeales;Altiarchaeaceae;Candidatus_Altiarchaeum	NA
ASV23044	CACCAGCAGCTCAAGTGGTGGTCGTGTTTATTGGGCTTAAAGCGTGTGTAGTCGGACAGTTAAGTCTTCTGTGAAATCCTGCCGCTTAACGGTAGGGCGTGCAGAAGATACTGGCTGTCTTGAGGCCGGGAGAGGCAGGGGGTATTCCTGGGGTAGCGGTGAAATGCTATAATCCTAGGAGGACCACCGGTGGCGAAGGCGCCCTGCTGGAACGGGCCTGACGATGAGACACGAGAGCTAGGGGAGCGAACGGGATTAGATACCCCGGTAGTCCTAGCCGTAAACGATGCGGGCTGAGTGTTGCTGAAACCTCGTGTTTCAGCAGTGCTGAAGGGAAACCGTTAAGCCCGCCGCCTGGGGAGTACGGTCGCAAGGCTG	Archaea;Altiarchaeota;Altiarchaeia;Altiarchaeales;Altiarchaeaceae;Candidatus_Altiarchaeum	NA
ASV23528	AACCAGCAGCTCTAGTGGTAGCCATAACTATTGGGCTTAAAGCGTCCGTAGCCGGTCTAGTAAGTTCTCTGTGAAATCCTTGGGCTTAACCTAAGGGCTGGCAGAGAATACTGTTGGACTTGGAGCCGGGGGAGGTTGAGGGAATTCTAGGGGTAGCGGTGAAATGTTATAATCCTTGGAAGACCACCAATGGCGAAGGCACTCAACCAAAACGGTCTCGACGGTGAGGGACGAAAGCTAGGGGAACAAACCGGATTAGATACCCGGGTAGTCCTAGCCGCAAACGATGCGGACTTAGTGTTTCTCGAACTTCGAGTTCGCGAAGCGCTGGAGGGAAACTGTTAAGTCCGCCGCCTGGGGAGTACGGCCGCAAGGCTG	Archaea;Altiarchaeota;Altiarchaeia;Altiarchaeales;Altiarchaeaceae;Candidatus_Altiarchaeum	NA
ASV23835	CACCAGCAGTTCTAGTGGTAATCACGTTTATTGGGTTTAAAGCGTCCGTAGTCGGTTCAATAAGTTTTCTGTGAAATCCTGCGGCTCAACCGTAGGGCTTGCAGAAAATACTGTTAGACTAGAGGCCGGGATAGGAAGGGGGTATTCTAGGGGTAGCGGTGAAATGCTATAATCCCTGGAAGACCACCAGTAGCGAAGGCGCCCTTCTGGAACGGGCCTGACGATGAGGAACGAGAGCTAGGGGAGCAAACCGGATTAGATACCCGGGTAGTCCTAGCCGTAAACGATGCGGACTGAGTGTTGCCGGAACCTCGTGTTCCGGCAGTGCTGAAGGGAAACCGTTAAGTTCGCCATCTGGGAAGTACGGCCGCAAGACTG	Archaea;Altiarchaeota;Altiarchaeia;Altiarchaeales;Altiarchaeaceae;Candidatus_Altiarchaeum	NA
ASV11954	AACCAGCTCTTCAAGTGGTCGGGACGATTATTGGGCTTAAAGTGTCCGTAGCCGGTTTGGTAAGTTCTTGGTTAAATATGACAGCTTAACTGTCAATCTGCTAAGAAGACTGCCTTACTAGGGGGCGGGAAAGGTCTGAGGTACTCCAGGGGTAGCGGTGAAATGTGATAATCCTTGGGGGACCACCAGTGGCGAAGGCGTCAGACTGGAACGCGCCCGACGGTGAGGGACGAAAGCTAGGGGAGCGAACGGGATCAGATACCCCGGTAGTCCTAGCTGTAAACGATGCGTGCTAGGTGTTGGTAGGGCTATGAGCTGTATCAGTGCCGTAGGGAAACTGTTAAGCACGCCGCCTGGGAAGTACGCTCGCAAGAGTG	Archaea;Asgardarchaeota;Lokiarchaeia;NA;NA;NA	NA
ASV19210	AACCAGCTCTTCAAGTGGTCGGGATAATTATTGGGCTTAAAGTGTCCGTAGCCGGTTTAAAAAGTTCCTGGTAAAATCGGGTAGCTTAACTATCTGCATGCTAGGAATACTATTATACTAGAGGGCGGGAGAGGTCTGAGGTACTACAGGGGTAAGGGTGAAATCTTATAATCCTTGTAGGACCACCAGTGGCGAAGGCGTCAGACTGGAACGCGCCTGACGGTGAGGGACGAAAGCCAGGGGAGCGAACCGGATTAGATACCCGGGTAGTCCTGGCCGTAAACGATGCATACTAGGTGATGGCACGGCCATGAGCCGTGTCAGTGCCGTAGGGAAACCGTTAAGTGTGCCGCCTGGGAAGTACGGTCGCAAGGCTA	Archaea;Asgardarchaeota;Lokiarchaeia;NA;NA;NA	NA
ASV21014	AACCAGCTCTTCAAGTGGTCGGGATGATTATTGGGCTTAAAGTGTCCGTAGCCGGATTAGTAAGTTCCTGGTAAAATCAGGTAGCTTAACTATTTGCATGCTAGGAATACTGCTATTCTAGAGGGCGGGAGAGGTCTGAGGTACTACAGGGGTAGGGGTGAAATCTTATAATCCTTGTAGGACCACCAGTGGCGAAGGCGTCAGACTGGAACGCGCCTGACGGTGAGGGACGAAAGCTAGGGGAGCGAACCGGATTAGATACCCGGGTAGTCCTAGCCGTAAACGATGCATACTAGGTGATGGCACGGCCATGAGCCGTGTCAGTGCCGTAGGGAAACCGTTAAGTGTGCCGCCTGGGAAGTACGGTCGCAAGGCTA	Archaea;Asgardarchaeota;Lokiarchaeia;NA;NA;NA	NA
ASV22088	AACCAGCTCTTCAAGTGGTCGGGATAATTATTGGGCTTAAAGTGTCCGTAGCCGGTTTAGTAAGTTCCTGGTAAAATCGGGTAGCTTAACTATCTATATGCTAGGAATACTACTATACTAGAGGGCGGGAGAGGTCTGAGGTACTACAGGGGTAGGGGTGAAATCTTATAATCCTTGTTGGACCACCAGTGGCGAAGGCGTCAGACTGGAACGCGCCTGACGGTGAGGGACGAAAGCCAGGGGAGCGAACCGGATTAGATACCCGGGTAGTCCTGGCCGTAAACGATGCATACTAGGTGATGGCACGGCCATGAGCCGTGTCAGTGCCGTAGGGAAACCGTTAAGTGTGCCGCCTGGGAAGTACGGTCGCAAGGCTA	Archaea;Asgardarchaeota;Lokiarchaeia;NA;NA;NA	NA
ASV23296	AACCAGCTCTTCAAGTGGTCGGGAACATTATTGGGCTTAAAGTGTCCGTAGCCGGTTTGGTAAGTTCCTGGTTAAATCTGGCAGCTTAACTGTCATTGCGCTAGGAATACTGCCTTACTAGAGGGCGGGAAAGGTCTGAGGTACTCCGGGGGTAGCGGTGAAATGCGATAATCCTTGGGGGACCACCAGTGGCGAAGGCGTCAGACTGGAACGCGCCTGACGGTGAGGGACGAAAGCCAGGGGAGCGAACGGGATTAGATACCCCGGTAGTCCTGGCCGTAAACGATGCGTGCTAGGTGTTGGTAGGGCTCTGAGCCGTATCAGTGCCGTAGGGAAACTGGTAAGCGCGCCGCCTGGGAAGTACGCTCGCAAGGGTG	Archaea;Asgardarchaeota;Lokiarchaeia;NA;NA;NA	NA
ASV23712	AACCAGCTCTTCAAGTGGTCGGGACTATTATTGGGCTTAAAGTGTCCGTAGCCGGTTTAGTAAGTTCCTGGTTAAATCTGGCAGCTTAACTGTCAACTTGCTAGGAATACTGCTTTACTAGGGGGCGGGAAAGGTTCGAGGTACTCCAGGGGTAGCGGTGAAATGCGATAATCCTTGGGGGACCACCAGTGGCGAAAGCGTCGGACTGGAACGCGCCCGACGGTGAGGGACGAAAGCCAGGGGAGCGAACGGGATTAGATACCCCGGTAGTCCTGGCTGTAAACGATGCGCGCTAGGTGTTGGTAGGGCTATGAGCTGTATCAGTGCCGTAGGGAAACTGTTAAGCGCGCCGCCTGGGAAGTACGCTCGCAAGAGTG	Archaea;Asgardarchaeota;Lokiarchaeia;NA;NA;NA	NA
ASV16569	AACCAGCTCTTCAAGTGGTCGGGACAATTATTGGGCTTAAAGTGTCCGTAGCCGGTTTAGTAAGTTCCTGGTTAAATCTGGCAGCTTAACTGTCAGTTCGCTAGGAATACTGCTTTACTAGGGGGCGGGAAAGGTTCGAGGTACTCCAGGGGTAGCGGTGAAATGTGATAATCCTTGGGGGACCACCAGTGGCGAAGGCGTCGAACTGGAACGCGCCCGACGGTGAGGGACGAAAGCTAGGGGAGCGAACGGGATTAGATACCCCGGTAGTCCTAGCTGTAAACGATGCGTGCTAGGTGTTGGTAGGGCTATGAGCTGTATCAGTGCCGTAGGGAAACTGTTAAGCACGCCGCCTGGGAAGTACGCTCGCAAGAGTG	Archaea;Asgardarchaeota;Odinarchaeia;NA;NA;NA	NA
ASV208	TACCAGCTCTCCGAGTTGTGGGGACGTTTATTGAGCCTAAAGCATCCGTAGCCGGCTGGGCAAGTCCTCTGTTAAATCCAGCGACAAATCGTTGGCCTGCGGGGGATACTGCTCGGCTAGGGGGCGGGAGAGGCCGTCGGTATTCTTGGGGTAGGGGTGAAATCCTATAATCCCAGGAGGACCACCAGTGGCGAAGGCTGTCGGCTAGAACGCGCCCGACGGTGAGGGATGAAAGCTGGGGGAGCGAACCGGATTAGATACCCGGGTAGTCCCAGCTGTAAACGATGCAGGCTAGGTGTTAGGGCGGCTACGTGCCGCTCTAGTGCCGCAGGGAAGCTGTTAAGCCTGCCGCTTGGGGAGTACGGCCGCAAGGCTG	Archaea;Crenarchaeota;Bathyarchaeia;NA;NA;NA	NA
ASV382	TACCAGCTCTCCGAGTTGTAGGGATGTTTATTGGGCCTAAAGCATCCGTAGCCGGCTGGACAAGTCCTCTGTTAAATCCAGCGACCAATCGTTGGTCTGCGGGGGATACTGTCCGGCTAGGGGGCGGGAGAGGCCGTCGGTATTCTTGGGGTAGGGGTGAAATCCTATAATCCCAGGAGGACCACCAGTGGCGAAGGCTGTCGGCTAGAACGCGCCCGACGGTGAGGGATGAAAGCTGGGGGAGCGAACCGGATTAGATACCCGGGTAGTCCCAGCTGTAAACGATGCAGGCTAGGTGTTAGGGCGGCTACGTGCCGCTCTAGTGCCGCAGGGAAGCTGTTAAGCCTGCCGCCTGGGGAGTACGGCCGCAAGGCTG	Archaea;Crenarchaeota;Bathyarchaeia;NA;NA;NA	NA
ASV571	TACCAGCTCTCCGAGTGGTGTGGATGTTTATTGGGCCTAAAGCATCCGTAGCTGGCTAGGTTAGTCCCCTGTTAAATCCACCGAATTAATCGTTGGACTGCGGGGGATACTGCTTGGCTAGGGGACGAGAGAGGCAGACGGTATTTCCGGGGTAGGGGTGAAATCCTATAATCCCGGGAGGACCACCAGTGGCGAAGGCTGTCTGCTAGAACGCGCCCGACGGTGAGGGATGAAAGCTGGGGGAGCGAACCGGATTAGATACCCGGGTAGTCCCAGCTGTAAACGATGCAGGCTAGGTGTTTGGACGGCCACGTGCCGTTCTAGTGCCGCAGGGAAGCTGTTAAGCCTGCCGCCTGGGGAGTACGATCGCAAGATTG	Archaea;Crenarchaeota;Bathyarchaeia;NA;NA;NA	NA
ASV586	TACCAGCTCTCCGAGTGGTGGGGACGTTTATTGGGCCTAAAGCATCCGTAGCCAGCTGAGCAAGTCCCCAGTTAAATCCAGCGATTTAATCGTTGGACTGCTGGGGATACTGTCCGGCTAGGGGGTGGGAGAGGCCGACGGTATTCCCGGGGTAGGGGTGAAATCCTATAATCCCGGGAGGACCACCAGTGGCGAAGGCTGTTGGCTAAAACATGCCCGACGGTGAGGGATGAAAGCTGGGGGAGCGAACCGGATTAGATACCCGGGTAGTCCCAGCTGTAAACGATGCAGGCTAGGTGTTAGGGCGGCCACGTGCCGCTCTAGTGCCGCAGGGAAGCTGTTAAGCCTGCCGCCTGGGGAGTACGGCCGCAAGGCTG	Archaea;Crenarchaeota;Bathyarchaeia;NA;NA;NA	NA
ASV684	TACCAGCTCTCCGAGTTGTGGGGACGTTTATTGAGCCTGAAGCATCCGTAGCCGGCTGTGCAAGTCCCCTGTTAAATCCAGCGACTAATCGTTGGCCTGCGGGGGATACTGCTCGGCTAGGGGGCGGGAGAGGCCGTCGGTATTCTTGGGGTAGGGGTGAAATCCTATAATCCCAGGAGGACCACCAGTGGCGAAGGCTGTCGGCTAGAACGCGCCCGACGGTGAGGGATGAAAGCTGGGGGAGCGAACCGGATTAGATACCCGGGTAGTCCCAGCTGTAAACGATGCAGGCTAGGTGTTAGGGCGGCTACGTGCCGCTCTAGTGCCGCAGGGAAGCTGTTAAGCCTGCCGCTTGGGGAGTACGGCCGCAAGGCTG	Archaea;Crenarchaeota;Bathyarchaeia;NA;NA;NA	NA
ASV915	TACCAGCTCTCCGAGTGGTAGGGATGATTATTGGGCTTAAAGCGTGCGTAGCCGGCTTGACAAGTCTTCTGTTAAATCCAGCAACCCAATTGTTGGACTGCGGGAGATACTGTCTAGCTAGAGAACGGGAGAAGCCGACGGTACTCTCAGGGTAGGAGTGAAATCCTATAATCCTGGGAGGACCACCAGTGGCGTAGGCTGTCGGCTAGAACGTGTCTGACGGTGAGGAACGAAAGCTTGGGGAGCGAACCGGATTAGATACCCGGGTAGTCCAAGCTGTAAACGATGCGGGCTAGGTGTTGGGGTGGCTACGTGCCACTTCAGTGCCGCAGGGAAACCGTTAAGCCCGCCGCCTGGGGAGTACGGTCGCAAGGCTG	Archaea;Crenarchaeota;Bathyarchaeia;NA;NA;NA	NA
ASV934	TACCAGCTCTCCGAGTGGTGTGGATGTTTATTGGGCCTAAAGCATCCGTAGCTGGCTAAGTTAGTCCCTTGTTAAATCCACCGAATTAATCGTTGGATTGCGGGGGATACTGCTTGGCTAGGGGACGAGAGAGGCAGACGGTATTTCCGGGGTAGGGGTGAAATCCTATAATCCCGGGAAGACCACCAGTGGCGAAGGCTGTCTGCTAGAACGCGCCCGACGGTGAGGGATGAAAGCTGGGGGAGCGAACCGGATTAGATACCCGGGTAGTCCCAGCTGTAAACGATGCAGGCTAGGTGTTTGGACGGCCACGTGCCGTTCTAGTGCCGCAGGGAAGCTGTTAAGCCTGCCGCCTGGGGAGTACGATCGCAAGATTG	Archaea;Crenarchaeota;Bathyarchaeia;NA;NA;NA	NA
ASV1473	TACCAGCTCTCCGAGTTGTGGGGACGTTTATTGAGCCTGAAGCATCCGTAGCCGGCTGGGCAAGTCCTCTGTTAAATCCAGCGATAAATCGTTGGCCTGCGGGGGATACTGCTCGGCTAGGGGGCGGGAGAGGCCGTCGGTATTCTTGGGGTAGGGGTGAAATCCTATAATCCCAGGAGGACCACCAGTGGCGAAGGCTGTCGGCTAGAACGCGCCCGACGGTGAGGGATGAAAGCTGGGGGAGCGAACCGGATTAGATACCCGGGTAGTCCCAGCTGTAAACGATGCAGGCTAGGTGTTAGGGCGGCTACGTGCCGCTCTAGTGCCGCAGGGAAGCTGTTAAGCCTGCCGCTTGGGGAGTACGGCCGCAAGGCTG	Archaea;Crenarchaeota;Bathyarchaeia;NA;NA;NA	NA
ASV1566	TACCAGCTCTCCGAGTGGTGGGGATGATTATTGGGCCTAAAGCATCCGTAGCCGGCTGGACAAGTCCCCTGTTAAATCCAACGATCCAATCGTTGGTCTGCGGGGGATACTGTCTGGCTAGGGGGCGGGAGAGGCCGTCGGTATTTCCGGGGTAGGGGTGAAATCCTATAATCCCGGGAGGACCACCAGTGGCGAAGGCTGTCGGCTAGAACGCGCCCGACGGTGAGGGATGAAAGCTGGGGGAGCGAACCGGATTAGATACCCGGGTAGTCCCAGCTGTAAACGATGCAGGCTAGGTGTTAGGGCGGCTACGTGCCGCTCTAGTGCCGCAGGGAAGCTGTTAAGCCTGCCGCCTGGGGAGTACGGTCGCAAGGCTG	Archaea;Crenarchaeota;Bathyarchaeia;NA;NA;NA	NA
ASV2075	CACCAGCCCCTCGAGTGGTGGGGATGATTATTTGGCCTAAAGCGTCCGTAGCCGGCCGAGTAAGTTTCCCGTTAAATCCAACGTCTCAAGCGTTGGACTGCGGGAAATACTGCCCGGCTAGAGAGTGGGAGAGGTGAGCGGTATTCTGGGGGTAGGGGCGAAATCCTTTGATCCCCGGAGGACCACCAGTGGCGAAGGCTGCTTACTAGAACACGTCTGACGGTCAGGGACGAAAGCTGGGGTAGCGAACCGGATTAGATACCCGGGTAGTCCCAGCTGTAAACGATGCACGCTAGGTGTTGGGTCGGCCACGCGCCGCCCCAGTGCCGCAGGGAAGCCGTTAAGCGTGCCGCCTGGGGAGTACGGCCGCAAGGCTG	Archaea;Crenarchaeota;Bathyarchaeia;NA;NA;NA	NA
ASV2085	TACCAGCTCTCCGAGTGGTGTGGATGTTTATTGGGCCTAAAGCATCCGTAGCTGGCTGAGTTAGTCCCTTGTTAAATCCACCGAATTAATCGTTGGATTGCGGGGGATACTGCTCGGCTAGGGGACGAGAGAGGCAGACGGTATTTCTGGGGTAGGGGTGAAATCCTATAATCCCAGGAGGACCACCAGTGGCGAAGGCTGTCTGCTAGAACGCGCCCGACGGTGAGGGATGAAAGCTGGGGGAGCGAACCGGATTAGATACCCGGGTAGTCCCAGCTGTAAACGATGCAGACTAGGTGTTTGGACGGCCACGTGCCGTTCTAGTGCCGCAGGGAAGCTGTTAAGTCTGCCGCCTGGGGAGTACGATCGCAAGATTG	Archaea;Crenarchaeota;Bathyarchaeia;NA;NA;NA	NA
ASV2151	TACCAGCTCTCCGAGTGGTGGGGATGCTTATTGGGCTTAAAGCGTCCGTAGCTGGCTTTTCAAGTCTCTCGTTAAATCCAGCGATTCAATCGTTGGACTGCGGGAGATACTGTTGGGCTGGGGGGCGGGAGAAGCCGACGGTATTTCCGGTGTAGGGGTAAAATCCTATAATCCCGGGAGGACCACCAGTGGCGTAGGCGGTCGGCTAGCACGCGCCCGACGGTGAGGGACGAAAGCTGGGGGAGCAAACCGGATTAGATACCCGGATAGTCCCAGCTGTAAACGATGCGGGCTAGGTGTTGGAGCGGCCACGAGCCGCTTCAGTGCCGCAGGAAAACCATTAAGCCCGCCGCCTGGGGAGTACGGCCGCAAGGCTG	Archaea;Crenarchaeota;Bathyarchaeia;NA;NA;NA	NA
ASV2301	TACCAGCTCTCCGAGTGGTGTGGACGTTTATTGGGCCTAAAGCATCCGTAGCTGGCTGATCAAGTCCCCTGTTAAACCCACCGATTTAATCGTTGGCTTGCGGGGGATACTGCTCGGCTAGGGGACGAGAGAGGCCGACGGTATTCCCGGGGTAGGGGTGAAATCCTATAATCCCGGGAAGACCACCAGTGGCGAAGGCTGTCGGCTAGAACGCGCCCGACGGTGAGGGATGAAAGCTGGGGGAGCGAACCGGATTAGATACCCGGGTAGTCCCAGCTGTAAACGATGCAGGCTAGGTGTTTGGGCGGCCACGTGCCGCTCTAGTGCCGCAGGGAAGCTGTTAAGCCTGCCGCCTGGGGAGTACGATCGCAAGGTTG	Archaea;Crenarchaeota;Bathyarchaeia;NA;NA;NA	NA
ASV2407	TACCAGCTCTCCGAGTGGTGTGGATGTTTATTGGGCCTAAAGCATCCGTAGCTGGCTAAGTTAGTCCCTTGTTAAATCCACCGAATTAATCGTTGGATTGCGGGGGATACTGCTTGGCTAGGGGACGAGAGAGGCAGACGGTATTTCCGGGGTAGGGGTGAAATCCTATAATCCCGGGAAGACCACCAGTGGCGAAGGCTGTCTGCTAGAACGCGCCCGACGGTGAGGGATGAAAGCTGGGGGAGCGAACCGGATTAGATACCCGGGTAGTCCCAGCTGTAAACGATGCAGACTAGGTGTTTGGACGGCCACGTGCCGTTCTAGTGCCGCAGGGAAGCTGTTAAGTCTGCCGCCTGGGGAGTACGATCGCAAGATTG	Archaea;Crenarchaeota;Bathyarchaeia;NA;NA;NA	NA
ASV2437	TACCAGCTCTCCGAGTTGTGGGGATAATTATTGGGCCTAAAGCATCCGTAGCCGGCTGAGAAAGTCCCCTGTTAAATCCAGCGACGAATCGTTGGCCTGCGGGGGATACTTCTCGGCTAGGGGGCGGGAGAGGCCGTCGGTATTCTTGGGGTAGGGGTGAAATCCTATAATCCCAGGAGGACCACCAGTGGCGAAGGCTGTCGGCTAGAACGCGCCCGACGGTGAGGGATGAAAGCTGGGGGAGCGAACCGGATTAGATACCCGGGTAGTCCCAGCTGTAAACGATGCAGGCTAGGTGTTAGGGCGGCTACGCGCCGCTCTAGTGCCGCAGGGAAGCTGTTAAGCCTGCCGCCTGGGGAGTACGGCCGCAAGGCTG	Archaea;Crenarchaeota;Bathyarchaeia;NA;NA;NA	NA
ASV2445	TACCAGCTCTCCGAGTTGTGGGGACGTTTATTGAGCCTGAAGCATCCGTAGCCGGCTGGGCAAGTCCTCTGTTAAATCCAGCGACTAATCGTTGGCCTGCGGGGGATACTGCTCGGCTAGGGGGCGGGAGAGGCCGTCGGTATTCTTGGGGTAGGGGTGAAATCCTATAATCCCAGGAGGACCACCAGTGGCGAAGGCTGTCGGCTAGAACGCGCCCGACGGTGAGGGATGAAAGCTGGGGGAGCGAACCGGATTAGATACCCGGGTAGTCCCAGCTGTAAACGATGCAGGCTAGGTGTTAGGGCGGCTACGTGCCGCTCTAGTGCCGCAGGGAAGCTGTTAAGCCTGCCGCTTGGGGAGTACGGCCGCAAGGCTG	Archaea;Crenarchaeota;Bathyarchaeia;NA;NA;NA	NA
ASV2506	TACCAGCTCTCCGAGTTGTGGGGACGATTATTGGGCCTAAAGCATCCGTAGCCGGCTGGGCAAGTCCTCTGTTAAACCCAACGATCTAATCGTTGGTCTGCGGGGGATACTGCTCGGCTAGGGGGCGAGAGAGGCCGTCGGTATTCCCGGGGTAGGGGTGAAATCCTATAATCCCGGGAGGACCACCAGTGGCGAAGGCTGCCGGCTAGAACGCGCTCGACGGTGAGGGATGAAAGCTGGGGGAGCGAACCGGATTAGATACCCGGGTAGTCCCAGCTGTAAACGATGCAGGCTAGGTGTTAGGGCGGCCACGTGCCGCTCTAGTGCCGCAGGGAAGCTGTTAAGCCTGCCGCCTGGGGAGTACGGTCGCAAGGCTG	Archaea;Crenarchaeota;Bathyarchaeia;NA;NA;NA	NA
ASV2512	TACCAGCTCTCCGAGTGGTGTGGATGTTTATTGGGCCTAAAGCATCCGTAGCTGGCTAGGTTAGTCCCCTGTTAAATCCACCGAATTAATCGTTGGACTGCGGGGGATACTGCTTGGCTAGGGGACGAGAGAGGCAGACGGTATTTCCGGGGTAGGGGTGAAATCCTATAATCCCGGGAGGACCACCAGTGGCGAAGGCTGTCTGCTAGAACGCGCCCGACGGTGAGGGATGAAAGCTGGGGGAGCGAACCGGATTAGATACCCGGGTAGTCCCAGCTGTAAACGATGCAGACTAGGTGTTTGGACGGCCACGTGCCGTTCTAGTGCCGCAGGGAAGCTGTTAAGTCTGCCGCCTGGGGAGTACGATCGCAAGATTG	Archaea;Crenarchaeota;Bathyarchaeia;NA;NA;NA	NA
ASV2523	TACCAGCTCTCCGAGTGGTGGGGATGCTTATTGGGCCTAAAGCATTCGTAGCCTGCTTGGCAAGTCCTCCGTTAAATCCAACGATTCAATCGTTGGGCTGCGGGGGATACTGTCCGGCTAGGGGGCGGGAGAGGCCGACGGTATCCTCGGGGTAGGGGTGAAATCCTATAATCCCGGGAGGACCACCAGTGGCGAAGGCTGTCGGCTAGAACGCGCTCGACGGTGAGGGATGAAAGCTGGGGGAGCGAACCGGATTAGATACCCGGGTAGTCCCAGCTGTAAACGATGCAGGCTAGGTGTTGGCGCGGCTACGTGCCGCTCCAGTGCCGCAGGGAAGCCGTTAAGCCTGCCGCCTGGGAAGTACGGCCGCAAGGCTG	Archaea;Crenarchaeota;Bathyarchaeia;NA;NA;NA	NA
ASV2564	CACCAGCCCCTCGAGTGGTGGGGACTATTATTTGGCCTAAAGCGTCCGTAGCTGGCTGTATCCGTCCCCCGTTAAATCCAGCGTCCTAAGCGTTGGACCGCGGGTGATACCATACAGCTAGAGGGTGGGACAGGTGGGCGGTATTTCTGGGGTAGGGGCGAAATCCTTTGATCCCAGGAGGACCACCAGTGGCGAAGGCTGCTCACTAGAACACGCCTGACGGTCAGGGACGAAAGCTGGGGCAGCGAACCGGATTAGATACCCGGGTAGTCCCAGCTGTAAACGATGCTAGCTAGGTGTTGGGTCGGCCACGTGCCGCCCCAGTGCCGCAGGGAAGCCGTTAAGCTAGCCGCCTGGGGAGTACGGCCGCAAGGCTG	Archaea;Crenarchaeota;Bathyarchaeia;NA;NA;NA	NA
ASV2577	TACCAACCCCCCGAGTGGTGGGGACAATTATTTGGCTTAAAGCGTCCGTAGCCGGCCTGATAAGTCTCTCGCTAAATCCAGCGATCCAATCGTTGGTCCGCGAGAGATACTGTCAAGCTAGGAGGCGGGAGAGGCCGACGGTATTCCCGGGGTAGGGGTGAAATCCTATAATCCTGGGAGGACCACCAGTGGCGAAGGCGGTCGGCCAGAACGCGCTCGACGGTGAGGAACGAAAGCTGGGGGAGCAAACCGGATTAGATACCCGGGTAGTCCCAGCTGTAAACGATGCAGGCTAGGTGTTGAGGCGGCTACGAGCCGCTTCAGTGCCGCAGGGAAACCATTAAGCCTGCCGCCTGGGGAGTACGACCGCAAGGTTG	Archaea;Crenarchaeota;Bathyarchaeia;NA;NA;NA	NA
ASV2722	TACCAGCTCTCCGAGTGGTGTGGATGTTTATTGGGCCTAAAGCATCCGTAGCTGGCTAGGTTAGTCCCCTGTTAAATCCACCGAATTAATCGTTGGATTGCGGGGGATACTGCTTGGCTAGGGGACGAGAGAGGCAGACGGTATTTCCGGGGTAGGGGTGAAATCCTATAATCCCGGGAGGACCACCAGTGGCGAAGGCTGTCTGCTAGAACGCGCCCGACGGTGAGGGATGAAAGCTGGGGGAGCGAACCGGATTAGATACCCGGGTAGTCCCAGCTGTAAACGATGCAGGCTAGGTGTTTGGACGGCCACGTGCCGTTCTAGTGCCGCAGGGAAGCTGTTAAGCCTGCCGCCTGGGGAGTACGATCGCAAGATTG	Archaea;Crenarchaeota;Bathyarchaeia;NA;NA;NA	NA
ASV2761	TACCAGCTCCCCGAGTGGTGAGGACTATTATTTGGCCTAAAGCGTCCGTAGCTGGTTCAGCAAGTCTCTTGTTAAATCCAACGATTCAATCGTTGGACTGCGGGAGATACTGCAGGACTAGGAGGCGGAAGAAGCCGACGGTACTCTTGGGGTAGGGGTAAAATCCTATAATCCCAAGAGGACCACCAGTGGCGAAGGCGGTCGGCTAGAACGCGCTCGACGGTGAGGGACGAAAGCTGGGGGAGCGATCCGGATTAGATACCCGGGTAGTCCCAGCTGTAAACGATGCAGGCTAGGTGTTATCGTGACTACGCGTCACGATAGTGCCGCAGGGAAGCCGTTAAGCCTGCCGCCTGGGAAGTACGGTCGCAAGACTG	Archaea;Crenarchaeota;Bathyarchaeia;NA;NA;NA	NA
ASV2832	TACCAGCTCTCCGAGTGGTGTGGACGTTTATTGGGCCTAAAGCATCCGTAGCTGGCTGAACAAGTCCCCTGTTAAACCCACCGATTTAATCGTTGGTCTGCGGGGGATACTGCTCGGCTAGGGGACGAGAGAGGCAGACGGTATTCCCGGGGTAGGGGTGAAATCCTATAATCCCGAGAAGACCACCAGTGGCGAAGGCTGTCTGCTAGAACGCGCCCGACGGTGAGGGATGAAAGCTGGGGGAGCGAACCGGATTAGATACCCGGGTAGTCCCAGCTGTAAACGATGCAGACTAGGTGTTTGGACGGCCACGTGCCGTTCTAGTGCCGCAGGGAAGCTGTTAAGTCTGCCGCCTGGGGAGTACGATCGCAAGATTG	Archaea;Crenarchaeota;Bathyarchaeia;NA;NA;NA	NA
ASV2843	TACCAGCTCTCCGAGTGGTGGGGATGTTTATTGGGCTTAAAGCGTCCGTAGCTGGCTTTTCAAGTCTCTCGTTAAATCCAGCGATTCAATCGTTGGACTGCGGGAGATACTGTTAAGCTGGGGGGCGGGAGAAGCCGACGGTATTTCCGGTGTAGGGGTAAAATCTTATAATCCCGGAAGGACCACCAGTGGCGAAGGCGGTCGGCTAGCACGCGCCCGACGGTGAGGGACGAAAGCTGGGGGAGCAAACCGGATTAGATACCCGGATAGTCCCAGCTGTAAACGATGCGGGCTAGGTGTTGGAGCGGCTACGAGCCGCTTCAGTGCCGCAGGAAAACCATTAAGCCCGCCGCCTGGGGAGTACGGCCGCAAGGCTG	Archaea;Crenarchaeota;Bathyarchaeia;NA;NA;NA	NA
ASV2881	TACCAGCTCTCCGAGTGGTGTGGATGTTTATTGGGCCTAAAGCATCCGTAGCTGGCTGAGTTAGTCCCTTGTTAAATCCACCGAATTAATCGTTGGATTGCGGGGGATACTGCTCGGCTAGGGGACGAGAGAGGCAGACGGTATTTCCGGGGTAGGGGTGAAATCCTATAATCCCGGGAAGACCACCAGTGGCGAAGGCTGTCTGCTAGAACGCGCCCGACGGTGAGGGATGAAAGCTGGGGGAGCGAACCGGATTAGATACCCGGGTAGTCCCAGCTGTAAACGATGCAGGCTAGGTGTTTGGACGGCCACGTGCCGTTCTAGTGCCGCAGGGAAGCTGTTAAGCCTGCCGCCTGGGGAGTACGATCGCAAGATTG	Archaea;Crenarchaeota;Bathyarchaeia;NA;NA;NA	NA
ASV3004	TACCAGCTCCCCGAGTGGTGGGGACGATTATTGGGCTTAAAGCGTCCGTAACTGGCTTAGTTAGTCTTCGGTTAAATCCGGTGATCCAATCATCGGACTGCCGGAGATACTACTAGGCTAGGGGGCGGGAGAGGTTGACGGTAGTCCAGGGGTAGGGGTGAAATCCTATAATCCCTGGAGGACCACCAGTGGCGAAGGCGGTCAGCTAGAACGCGCCCGACAGTGAGGGACGAAAGCTGGGGGAGCGAACCGGATTAGATACCCGGGTAGTCCCAGCTGTAAACGATGCAGGCTAGGTGTTGGAACGGCCACGAGCCATTCCAGTGCCGCAGGGAAACTATTAAGCATGCCGCCTGGGGAGTACGGCCGCAAGGCTG	Archaea;Crenarchaeota;Bathyarchaeia;NA;NA;NA	NA
ASV3275	TACCAGCTCCTCGAGTGGTTGGGACGATTATTGGGTCTAAAGCGTCCGTAGCCGGCTGGAAAAGTTCTCCGTTAAACCCAACGATCCAATCGTTGGACTGCGGGGAATACTCTTCGGCTTGGGGGCGGGGGAAGTCGGCGGTAGTCCAGGGGTAGGGGCGAAATCCTATCATCCTTGGAGGACCACCAGTGGCGAAGGCGGCCGACCAAAACGCGCCCGACGGTGAGGGACGAAAGCTGGGGGAGCGAACGGGATTAGATACCCCGGTAGTCCCAGCTGTAAACGATGTGGGCTAGGTGTTGGGACGGGTACGGCCCGTCTCAGTGCCGCAGGGAAGCCGTTAAGCCCACCACCTGGGAAGTACGGCCGCAAGGCTG	Archaea;Crenarchaeota;Bathyarchaeia;NA;NA;NA	NA
ASV3578	TACCAGCTCTCCGAGTGGTGGGGATGATTATTGGGCCTAAAGCATCCGTAGCCGGCTGAGCAAGTCCCCTGTTAAATCCAGCGATTCAATCGCTGGCCTGCGGGGGATACTGCTTGGCTAGGGGGCGAGAGAGGCCGTCGGTATTCCCGGGGTAGGGGTGAAATCCTATAATCCCGGGAGGACCACCAGTGGCGAAGGCTGTCGGCTAGAACGCGCTCGACGGTGAGGGATGAAAGCTGGGGGAGCGAACCGGATTAGATACCCGGGTAGTCCCAGCTGTAAACGATGCAGGCTAGGTGTTAGGTCGGCCACGTGCCGCTCTAGTGCCGCAGGGAAGCTGTTAAGCCTGCCGCCTGGGGAGTACGGCCGCAAGGCTG	Archaea;Crenarchaeota;Bathyarchaeia;NA;NA;NA	NA
ASV3680	TACCAGCTCTCCGAGTGGTGTGGACGTTTATTGGGCCTAAAGCATCCGTAGCTGGCTGAACAAGTCCCCTGTTAAACCCACCGATTTAATCGTTGGTCTGCGGGGGATACTGCTCGGCTAGGGGACGAGAGAGGCAGACGGTATTCCCGGGGTAGGGGTGAAATCCTATAATCCCGGGAAGACCACCAGTGGCGAAGGCTGTTTGCTAGAACGCGCCCGACGGTGAGGGATGAAAGCTGGGGGAGCGAACCGGATTAGATACCCGGGTAGTCCCAGCTGTAAACGATGCAGACTAGGTGTTTGAACGGCCACGTGCCGTTCTAGTGCCGCAGGGAAGCTGTTAAGTCTGCCGCCTGGGGAGTACGATCGCAAGGTTG	Archaea;Crenarchaeota;Bathyarchaeia;NA;NA;NA	NA
ASV3826	TACCAGCTCCCCGAGTGGTGGGGACGATTATTTGGCCTAAAGCGTCCGTAACCGGCCCAGTAAGTCTTCGGTTAAATTCGATGATTCAATCATCGAACTGCCGGAGATACTGCTAGGCTAGGGGGCGGGAGAGGCCGACGGTATTCCAGGGGTAGGGGTGAAATCCTATAATCCTTGGAAGACCACCAGTGGCGAAGGCGGTCGGCTAGAACGCGCCCGACGGTGAGGGACGAAAGCTGGGGGAGCAAACCGGATTAGATACCCGGGTAGTCCCAGCTGTAAACGATGCAGGCTAGGTGTTGGAACGGCTACGTGCCGTCCCAGTGCCGCAGGGAAGCTATTAAGCCTGCCGCCTGGGGAGTACGGTCGCAAGGCTG	Archaea;Crenarchaeota;Bathyarchaeia;NA;NA;NA	NA
ASV4356	CACCAGCCCCCTGAGTGGTGGGGACGTTTATTTGGCCTAAAGCGTCCGTAGCTGGCTGTATCCGTTACCCGTCAAATCCAGCGTCTCAAGCGTTGGGCCGCGGGTGATACCATACAACTAGAGGGTGGGACAGGTGAGCGGTATTCCTGGGGTAGGGGCGAAATCCTTTGATCCCAGGAGGACCACCAGTGGCGAAGGCTGCTCACTAGAACACGCCTGACGGTCAGGGACGAAAGCTGGGGCAGCGAACCGGATTAGATACCCGGGTAGTCCCAGCTGTAAACGATGCTCGCTAGGTGTTGGGTCGGCCATGCGCCGCCCCAGTGCCGCAGGGAAGCCGTTAAGCGAGCCGCCTGGGGAGTACGGCCGCAAGGCTG	Archaea;Crenarchaeota;Bathyarchaeia;NA;NA;NA	NA
ASV4409	TACCAGCCCCCTGAGTGATAGGGACAATTGTTTAGCCTAAAGCGTCCGTAGCCGGCTTAGCAAGTCTTTCGTTAAATCTGACGATTCAATCGTTAGGCCGCGGAAGATACTGCTAGGCTAGAGGGCGGGAGAGGTTGACGGTAGTCCTGGGGTAGGGGTGAAATCCTATAATCCCAGGAGGACCACCAGTGGCGAAGGCGGTCGACTAGAACGCGCCTGACGGTGAGGGACGAAAGCTGGGGGAGCGAACCGGATTAGACACCCGGGTAGTCCCAGCTGTAAACGATGCAGGCTAGGTGTTGGGTCAGCTACGAGCTGCCCCGGTGCCGCAGAGAAGTCGTTAAGCCTGCCGTTTGGGAAGTACGGCCGCAAGGCTG	Archaea;Crenarchaeota;Bathyarchaeia;NA;NA;NA	NA
ASV4507	TACCAGCTCTCCGAGTGGTGGGGACGTTTATTGGGCCTGAAGCATCCGTAGCCAGCTGAGCAAGTCCCCAGTTAAATCCAGCGATTTAATCGTTGGACTGCTGGGGATACTGTCCGGCTAGGGGGTGGGAGAGGCCGACGGTATTCCCGGGGTAGGGGTGAAATCCTATAATCCCGGGAGGACCACCAGTGGCGAAGGCTGTTGGCTAGAACATGCCCGACGGTGAGGGATGAAAGCTGGGGGAGCGAACCGGATTAGATACCCGGGTAGTCCCAGCTGTAAACGATGCAGGCTAGGTGTTAGGGCGGCCACGTGCCGCTCTAGTGCCGCAGGGAAGCTGTTAAGCCTGCCGCCTGGGGAGTACGGCCGCAAGGCTG	Archaea;Crenarchaeota;Bathyarchaeia;NA;NA;NA	NA
ASV4609	TACCAGCTCTCCGAGTGGTGTGGATGTTTATTGGGCCTAAAGCATCCGTAGCTGGCTAGGTTAGTCCCCTGTTAAATCCACCGAATTAATCGTTGGATTGCGGGGGATACTGCTTGGCTAGGGGACGAGAGAGGCAGACGGTATTTCCGGGGTAGGGGTGAAATCCTATAATCCCGGGAGGACCACCAGTGGCGAAGGCTGTCTGCTAGAACGCGCCCGACGGTGAGGGATGAAAGCTGGGGGAGCGAACCGGATTAGATACCCGGGTAGTCCCAGCTGTAAACGATGCAGACTAGGTGTTTGGACGGCCACGTGCCGTTCTAGTGCCGCAGGGAAGCTGTTAAGTCTGCCGCCTGGGGAGTACGATCGCAAGATTG	Archaea;Crenarchaeota;Bathyarchaeia;NA;NA;NA	NA
ASV4634	TACCAGCTCCCCGAGTGGTGAGGACTTTTATTTGGCCTAAAGCGTCCGTAGCTGGTTCAGCAAGTCTCTTGTTAAATCCAACGATTCAATCGTTGGGCTGCGGGAGATACTGCAGGACTAGGAGGCGGAAGAAGCCGACGGTACTCATGGGGTAGGGGTAAAATCCTATAATCCCATGAGGACCACCAGTGGCGAAGGCGGTCGGCTAGAACGCGCTCGACGGTGAGGGACGAAAGCTGGGGGAGCGATCCGGATTAGATACCCGGGTAGTCCCAGCTGTAAACGATGCAGGCTAGGTGTTATCGTGACTACGAGTCACGATAGTGCCGCAGGGAAGCCGTTAAGCCTGCCGCCTGGGAAGTACGGTCGCAAGACTG	Archaea;Crenarchaeota;Bathyarchaeia;NA;NA;NA	NA
ASV4789	TACCAGCTCTCCGAGTGGTGTGGATGTTTATTGGGCCTAAAGCATCCGTAGCTGGCTAAGTTAGTCCCCTGTTAAATCCACCGAATTAATCGTTGGATTGCGGGGGATACTGCTTGGCTAGGGGACGAGAGAGGCAGACGGTATTTTCGGGGTAGGGGTGAAATCCTATAATCCCGGGAAGACCACCAGTGGCGAAGGCTGTCTGCTAGAACGCGCCCGACGGTGAGGGATGAAAGCTGGGGGAGCGAACCGGATTAGATACCCGGGTAGTCCCAGCTGTAAACGATGCAGGCTAGGTGTTTGGACGGCCACGTGCCGTTCTAGTGCCGCAGGGAAGCTGTTAAGCCTGCCGCCTGGGGAGTACGATCGCAAGATTG	Archaea;Crenarchaeota;Bathyarchaeia;NA;NA;NA	NA
ASV4811	TACCAGCTCTCCGAGTGGTAGGGACGATTATTGGGCCTAAAGCGTTCGTAGCCGGCCTTCCAAGTCTTTCGTTAAATCCAGCGATTCAATCGTTGGACTGCGGGAGATACTGTTAGGCTAGGGGGCGGGAGAAGCCGACGGTATTTCTGGGGTAGGGGTAAAATCCTATAATCCCAGGAGGACCACCAGTGGCGTAGGCGGTCGGCTAGCACGCGCTCGACGGTGAGGGACGAAAGCTGGGGGAGCAAACCGGATTAGATACCCGGGTAGTCCCAGCTGTAAACGATGCGGGCTAGGTGTTGGAGCGGCTACGAGCCGCTTCAGTGCCGCAGGGAAGCCATTAAGCCCGCCGCCTGGGGAGTACGGCCGCAAGGCTG	Archaea;Crenarchaeota;Bathyarchaeia;NA;NA;NA	NA
ASV4826	TACCAGCTCTCCGAGTGGTAGGGGCGATTATTGGGCCTAAAGCGTTCGTAGCCGGCCTTCCAAGTCTTTCGTTAAATCCAGCGATTCAATCGTTGGACTGCGGGAGATACTGTTAGGCTAGGGGGCGGGAGAAGCCGACGGTATTTCTGGGGTAGGGGTAAAATCCTATAATCCCAGGAGGACCACCAGTGGCGTAGGCGGTCGGCTAGCACGCGCTCGACGGTGAGGGACGAAAGCTGGGGGAGCAAACCGGATTAGATACCCGGGTAGTCCCAGCTGTAAACGATGCGGGCTAGGTGTTGGAGCGGCTACGAGCCGCTTCAGTGCCGCAGGGAAGCCATTAAGCCCGCCGCCTGGGGAGTACGGCCGCAAGGCTG	Archaea;Crenarchaeota;Bathyarchaeia;NA;NA;NA	NA
ASV4852	TACCAGCTCTCCGAGTGGTAGGGACGATTATTGGGCCTAAAGCGTCCGTAGCCGGCTAAACAAGTTTCCCGTTAAATCCAGCGATCTAATCGTTGGCCTGCGGGAAATACTGTTTGGCTAGGGGGCGAGAGAGGCCAACGGTATTCCCGGGGTAGGGGTGAAATCTTATAATCCCGGGAGGACCACCAGTGGCGAAGGCTGTTGGCTAGAACGCGCTCGACGGTGAGGGACGAAAGCTGGGGGAGCGAACCGGATTAGATACCCGGGTAGTCCCAGCTGTAAACGATGTAGACTAGGTGTTAGGGCGGCTACGAGCCGCTCTAGTGCCGCAGGAAAGCCATTAAGTCTACCGCCTGGGGAGTACGGCCGCAAGGCTG	Archaea;Crenarchaeota;Bathyarchaeia;NA;NA;NA	NA
ASV5007	TACCAGCTCTCCGAGTGGTAGGGACGATTATTGGGCCTGAAGCGTCCGTAGCCAGCTAAGCAAGTTTCCCGTTAAATCCAGCGATCTAATCGTTGGACTGCGGGAAATACTGCTTGGCTAGGGGGCGAGAGAGGCCAACGGTATTTCCGGGGTAGGGGTGAAATCTTATAATCCCGGGAGGACCACCAGTGGCGAAGGCTGTTGGCTAGAACGCGCTCGACGGTGAGGGACGAAAGCTGGGGGAGCGAACCGGATTAGATACCCGGGTAGTCCCAGCTGTAAACGATGTGGACTAGGTGTTAGGGCGGCTACGAGCCGCTCTAGTGCCGCAGGAAAGCCATTAAGTCCACCGCCTGGGGAGTACGGTCGCAAGGCTG	Archaea;Crenarchaeota;Bathyarchaeia;NA;NA;NA	NA
ASV5217	TACCAGCTCTCCGAGTGGTGTGGATGTTTATTGGGCCTAAAGCATCCGTAGCTTGCTGATCAAGTCCCCTGTTAAACCCAACGAATCAATCGTTGGATTGCGGGGGATACTGCTCGGCTAGGGGACGGGAGAGGCCGACGGTATTTTCGGGGTAGGGGTGAAATCCTATAATCCCGAGAGGACCACCAGTGGCGAAGGCTGTCGGCTAGAACGCGCCCAACGGTGAGGGATGAAAGCTGGGGGAGCGAACCGGATTAGATACCCGGGTAGTCCCAGCTGTAAACGATGCAGGCTAGGTGTTTGAGCGGCCACGCGCCGCTCTAGTGCCGCAGGGAAGCTGTTAAGCCTGCCGCCTGGGGAGTACGGCCGCAAGGCTG	Archaea;Crenarchaeota;Bathyarchaeia;NA;NA;NA	NA
ASV5278	TACCAGCTCTCCGAGTGGTGTGGATGTTTATTGGGCCTAAAGCATCCGTAGCTGGCTAAGTTAGTCCCTTGTTAAATCCACCGAATTAATCGTTGGATTGCGGGGGATACTGCTTGGCTAGGGGACGAGAGAGGCAGACGGTATTTCCGGGGTAGGGGTGAAATCCTATAATCCCGGGAAGACCACCAGTGGCGAAGGCTGTCTGCTAGAACGCGCCCGACGGTGAGGGATGAAAGCTGGGGGAGCGAACCGGATTAGATACCCGGGTAGTCCCAGCTGTAAACGATGCAAACTAGGTGTTTGAACGGCCACGTGCCGTTCTAGTGCCGCAGGGAAGCTGTTAAGTTTGCCGCCTGGGGAGTACGATCGCAAGATTG	Archaea;Crenarchaeota;Bathyarchaeia;NA;NA;NA	NA
ASV5285	CACCAGCCCCTCGAGTGGTGGGGATGATTATTTGGCCTAAAGCGTCCGTAGCCGGCCGGGTAAGTTTCCCGTTAAATCTAACGTCTCAAGCGTTAGACCGCGGGAAATACTGTCTGGCTAGAGAGTGGGAGAGGTGTACGGTATTCTGGGGGTAGGGGCGAAATCCTTTGATCCCCGGAGGACCACCAGTGGCGAAGGCTGTGCACTAGAACACGTCTGACGGTCAGGGACGAAAGCTGGGGTAGCGAACCGGATTAGATACCCGGGTAGTCCCAGCTGTAAACGATGCATGCTAGGTGTTGGGTTGGCCACGAGCCACCCCAGTGCCGCAGGGAAGCCGTTAAGCATGCCGCCTGGGAAGTACGATCGCAAGATTG	Archaea;Crenarchaeota;Bathyarchaeia;NA;NA;NA	NA
ASV5368	TACCAGCTCTCCGAGTGGTGTGGATGTTTATTGGGCCTAAAGCATCCGTAGCTTGCTGATCAAGTCCCCTGTTAAACCCAACGAATCAATCGTTGGATTGCGGGGGATACTGCTCGGCTAGGGGACGGGAGAGGCCGACGGTATTTTCGGGGTAGGGGTGAAATCCTATAATCCCGAGAGGACCACCAGTGGCGAAGGCTGTCGGCTAGAACGCGCCCAACGGTGAGGGATGAAAGCTGGGGGAGCGAACCGGATTAGATACCCGGGTAGTCCCAGCTGTAAACGATGCAGGCTAGGTGTTTGGGCGGCCACGCGCCGCTCTAGTGCCGCAGGGAAGCTGTTAAGCCTGCCGCCTGGGGAGTACGGCCGCAAGGCTG	Archaea;Crenarchaeota;Bathyarchaeia;NA;NA;NA	NA
ASV5530	TACCAGCTCTCCGAGTGGTGGGGATGTTTATTGGGCTTAAAGCGTCCGTAGCTGGCTTTTCAAGTCTCTCGTTAAATCCAGCGATTCAATCGTTGGTCTGCGGGAGATACTGTTGGGCTGGGGGGCGGGAGAAGCCGACGGTATTTCCGGTGTAGGGGTAAAATCCTATAATCCCGGGAGGACCACCAGTGGCGTAGGCGGTCGGCTAGCACGCGCCCGACGGTGAGGGACGAAAGCTGGGGGAGCAAACCGGATTAGATACCCGGATAGTCCCAGCTGTAAACGATGCGGGCTAGGTGTTGGAGCGGCCACGAGCCGCTTCAGTGCCGCAGGAAAACCATTAAGCCCGCCGCCTGGGGAGTACGGTCGCAAGGCTG	Archaea;Crenarchaeota;Bathyarchaeia;NA;NA;NA	NA
ASV5712	TACCAGCTCTCCGAGTGGTGTGGATGTTTATTGGGCCTAAAGCATCCGTAGCTGGCTAGGTAAGTCCCTTGTTAAATCCACCGAATTAATCGTTGGATCGCGGGGGATACTGCTTGGCTAGGGGACGAGAGAGGCAGACGGTATTTTCGGGGTAGGGGTGAAATCCTATAATCCCGGGAAGACCACCAGTGGCGAAGGCTGTCTGCTAGAACGCGCCCGACGGTGAGGGATGAAAGCTGGGGGAGCGAACCGGATTAGATACCCGGGTAGTCCCAGCTGTAAACGATGCAGACTAGGTGTTTGGACGGCCACGTGCCGTTCTAGTGCCGCAGGGAAGCTGTTAAGTCTGCCGCCTGGGGAGTACGATCGCAAGATTG	Archaea;Crenarchaeota;Bathyarchaeia;NA;NA;NA	NA
ASV5928	TACCAGCTCTCCGAGTGGTAGGGATGTTTATTGGGCTTAAAGCGTCCGTAGCCGGCTTAGCAAGTCTCCTGTTAAATTCAGCGACCTAATCGTTGAGCCGCGGGAGATACTACTAGGCTAGGAGGCGGGAGAGGTCGACGGTACTTCTGGGGTAGGGGTGAAATCCTATAATCCCGGGAGGACCACCAGTGGCGAAGGCTGTCGACTAGAACGCGCTCGACGGTGAGGGACGAAAGCTGGGGGAGCAAACCGGATTAGATACCCGGGTAGTCCCAGCTGTAAACGATGCGGGCTAGGTGTTGGGGTGGCTACGTGCCACTTCAGTGCCGCAGGGAAGCCATTAAGCCCGCCGCCTGGGGAGTACGGCCGCAAGGCTG	Archaea;Crenarchaeota;Bathyarchaeia;NA;NA;NA	NA
ASV5989	TACCAGCTCTCCGAGTGGTGGGGATGTTTATTGGGCTTAAAGCGTCCGTAGCTGGCTTTTCAAGTCTCCCGTTAAATCCAGCGATTCAATCGTTGGACCGCGGGAGATACTGCTAGGCTAGGGGGCGGGAGAAGCCGACGGTATTTCCGGTGTAGGGGTAAAATCCTATAATCCCGGGAGGACCACCAGTGGCGAAGGCGGTCGGCTAGCACGCGCCCGACGGTGAGGGACGAAAGCTGGGGGAGCAAACCGGATTAGATACCCGGATAGTCCCAGCTGTAAACGATGCGGGCTAGGTGTTGGAGCGGCCACGAGCCGCTCCAGTGCCGCAGGAAAACCATTAAGCCCGCCGCCTGGGGAGTACGGCCGCAAGGCTG	Archaea;Crenarchaeota;Bathyarchaeia;NA;NA;NA	NA
ASV6086	TACCAGCTTCTCGAGTGGTGGGGGCGATTATTGGGCCTAAAGCGTCCGTAGCTTGCTTGTCAAGTCTTCCGTCAAATCCGACGATCCAATCGTTGGCCCGCGGAGGATACTGTCAAGCTTGGGGGCGGAAGAGGCTGGCGGTATTCCCAGGGTAGGGGTGAAATCCTATAATCCCGGGAGGACCACCAGTGGCGAAGGCGGCCAGCTAGCACGCGCCCGACGGTGAGGGACGAAAGCTGGGGGAGCAAACCGGATTAGATACCCGGGTAGTCCCAGCTGTAAACGATGCAGACTAGGTGTTGGAACGGCTACGTGCCGCTCCAGTGCCGCAGAGAAGTCATTAAGTCTGCCGCCTGGGGAGTACGGCCGCAAGGCTG	Archaea;Crenarchaeota;Bathyarchaeia;NA;NA;NA	NA
ASV6275	TACCAGCTCTCCGAGTTGTGGGGATAATTATTGGGCCTAAAGCATCCGTAGCCGGCTGAGAAAGTCCCCTGTTAAATCCAGCGACGAATCGTTGGCCTGCGGGGGATACTTCTCGGCTAGGGGGCGGGAGAGGCCGTCGGTATTCTTGGGGTAGGGGTGAAATCCTATAATCCCAGGAGGACCACCAGTGGCGAAGGCTGTCGGCTAGAACGCGCCCGACGGTGAGGGATGAAAGCTGGGGGAGCGAACCGGATTAGATACCCGGGTAGTCCCAGCTGTAAACGATGCAGGCTAGGTGTTAGGGTGGCTACGCGCCGCTCTAGTGCCGCAGGGAAGCTGTTAAGCCTGCCGCCTGGGGAGTACGGCCGCAAGGCTG	Archaea;Crenarchaeota;Bathyarchaeia;NA;NA;NA	NA
ASV6849	TACCAGCCCCCTGAGTGATAGGGACGATTATTTAGCCTAAAGCGTCCGTAGCCGACTTAGAAAGTCTTTCGTTAAATCTGACGATTTAATCGCTAGGCCTCGGAAGATACTGCTAGGTTTGAGGGCGGGAGAGGTTGACGGTAGTCCGGGGGTAGGGGTGAAATCCTATAATCCTCGGAGGACCACCAGTGGCGAAGGCGGTCAACTAGAACGCACCTGACGGTGAGGGACGAAAGCTGGGGGAGCAAACCGGATTAGACACCCGGGTAGTCCCAGCTGTAAACGATGCAGGCTAGGTGTTGGGGTAGCCACGTGCTGCTCCAGTGCCGTAGAGAAGTTGTTAAGCCTGCCGCTTGGGAAGTACGGTCGCAAGGCTG	Archaea;Crenarchaeota;Bathyarchaeia;NA;NA;NA	NA
ASV6852	TACCAGCTCCCCGAGTGGTCGAGGCGGTTATTGAGCCTAAAGCATCCGTAGCCGGCTGGGTGAGTTCCCCCTTAAATCCTACGATCCAATCGTTGGGCTGTGGGGAATACTACTCGGCTAGGGGGCGGGAGAGGCCAGCGGTACTCCTGGGGTAGGGGTAAAATCCTATAATCCCAGGCAGACCACCGGTGGCGAAGGCGGCTGGCTGGAACGCGCCTGACGGTGAGGGATGAAAGCTGGGGGAGCGAACCGGATTAGATACCCGGGTAGTCCCAGCTGTAAACGATGCGGGCTAGGTGTTGGATCGGCTACGGGCCGATCCGGTGCCGAATGGAAGCAAATAAGCCCGCCGCTTGGGGAGTACGGCCGCAAGGCTG	Archaea;Crenarchaeota;Bathyarchaeia;NA;NA;NA	NA
ASV6857	TACCAGCTCTCCGAGTGGTGTGGATGTTTATTGGGCCTAAAGCATCCGTAGCTGGCCAGGCAAGTCCCCTGTTAAATCCACCGAATCAATCGTTGGATTGCGGGGGATACTGCCCGGCTAGGGGACGAGAGAGGCCGACGGTATTTCCGGGGTAGGGGTGAAATCCTATAATCCCGGGAGGACCACCAGTGGCGAAGGCTGTCGGCTAGAACGCGCCCGACGGTGATGGATGAAAGCTGGGGGAGCGAACCGGATTAGATACCCGGGTAGTCCCAGCTGTAAACGATGCAGGCTAGGTGTTTGGGCGGCCACGTGCCGCTCTAGTGCCGCAGGGAAGCTGTTAAGCCTGCCGCCTGGGGAGTACGGTCGCAAGGCTG	Archaea;Crenarchaeota;Bathyarchaeia;NA;NA;NA	NA
ASV6993	CACCAGCCCCTCGAGTGGTGGGGACTATTATTTGGCCTAAAGCGTCCGTAGCTGGCTGTATCCGTCTCCCGGTAAATCCGGCGTCCTAAGCGTCGGCTCTCGGGTGATACCATACAGCTAGAGGGTGGGATAGGTGAGCGGTATTTCTGGGGTAGGGGCGAAATCCTTTGATCCCAGGAGGACCACCAGTGGCGAAGGCTGCTCACTAGAACACGCCTGACGGTCAGGGACGAAAGCTGGGGCAGCGAACCGGATTAGATACCCGGGTAGTCCCAGCTGTAAACGATGCTAGCTAGGTGTTGGGTCGGCCACGCGCCGCCCCAGTGCCGCAGGGAAGCCGTTAAGCTAGCCGCCTGGGGAGTACGGCCGCAAGGCTG	Archaea;Crenarchaeota;Bathyarchaeia;NA;NA;NA	NA
ASV7009	TACCAGCTCTCCGAGTGGTGTGGATGTTTATTGGGCCTAAAGCATCCGTAGCTGGCTAGGTTAGTCCCCTGTTAAATCCACCGAATTAATCGTTGGATTGCGGGGGATACTGCTTGGCTAGGGGACGAGAGAGGCAGACGGTATTTTCGGGGTAGGGGTGAAATCCTATAATCCCGGGAAGACCACCAGTGGCGAAGGCTGTCTGCTAGAACGCGCCCGACGGTGAGGGATGAAAGCTGGGGGAGCGAACCGGATTAGATACCCGGGTAGTCCCAGCTGTAAACGATGCAGGCTAGGTGTTTGGACGGCCACGTGCCGTTCTAGTGCCGCAGGGAAGCTGTTAAGCCTGCCGCCTGGGGAGTACGATCGCAAGATTG	Archaea;Crenarchaeota;Bathyarchaeia;NA;NA;NA	NA
ASV7491	TACCAGCTCCCCGAGTGGTAAGGACGATTATTGGGCCTAAAGCGTCCGTAGCTGGCTTGATAAGTTTCTCGTTAAATCCGGCGATCCAATCGTCGGGCTGCGGGAAATACTGTTAAGCTAGGAGGCGGGAGAGGCCGGCGGTACTTTTGGGGTAGGGGTGAAATCCTATAATCCCAAGAGGACCACCAGTGGCGAAGGCGACCGGCCAGAACGCACTCGACGGTGAGGGACGAAAGCTGGGGGAGCAAACCGGATTAGATACCCGGGTAGTCCCAGCTGTAAACGATGCGGGCTAAGTGTCGGGATGGCCATAGAGCCATCTCGGTGCTGCAGGGAAGCCGTTAAGCCCGCCGCCTGGGGAGTACGGCCGCAAGGTTG	Archaea;Crenarchaeota;Bathyarchaeia;NA;NA;NA	NA
ASV7626	TACCAGCCCCCTGAGTGATAGGGACAACTATTTAGCCTAAAGCGTCCGTAGCCGGCTTAGTAAGTCTTTCGTTAAATCTGACGACTTAATCGCCAGGCCGCGGAAGATACTGCTAGGCTAGAGGGCGGGAGAGGTTGACGGTAGTCCCGGGGTAGGGGTGAAATCCTATAATCCTGGGAGGACCACCAGTGGCGAAGGCGGTCAACTAGAACGCGCCTGACGGTGAGGGACGAAAGCTGGGGTAGCGAACCGGATTAGACACCCGGGTAGTCCCAGCTGTAAACGATGCGGGCTAGGTGTTGGAGCAGCCACGTGCTGCTCCAGTGCCGCAGAGAAGTTGTTAAGCCCGCCGCTTGGGAAGTACGGCCGCAAGGCTG	Archaea;Crenarchaeota;Bathyarchaeia;NA;NA;NA	NA
ASV7660	TACCAGCCCCCTGAGTGGTAGGGACGATTATTTGGCCTAAAGCGTCCGTAGCCTGCTCAGTAAGTCTTTCGTTAAATCTAACGATTCAATCGTTAGACCGCGTAAGATACCGCTGGGCTAGAGGATGGGAGAGGTCGACGGTAGTCCTGGGGTAGGGGTGAAATCCTATAATCCCAGGAGGACCACCAGTGGCGAAGGCGGTCGACTAGAACATGCCTGACGGTGAGGGACGAAAGCTGGGGGAGCGAACCGGATTAGACACCCGGGTAGTCCCAGCTGTAAACGATGCTGGCTAGGTGTTGGAACAGCTACGAGCTGCTCCAGTGCCGCAGAGAAGTCGTTAAGCCAGCCGCCTGGGAAGTACGGTCGCAAGACTG	Archaea;Crenarchaeota;Bathyarchaeia;NA;NA;NA	NA
ASV7789	TACCAGCCCCCTGAGTGATAGGGACGATTATTTAGCCTAAAGCGTCCGTAGCCGGCTCAGCAAGTCTTTCGTTAAATCTGACGGCTTAACCGTTAGGCCGCGGAAGATACTGCTAGGCTAGAGGGCGGGAGAGGTTGACGGTATTCCTGGGGTAGGGGTGAAATCCTATAATCCCAAGAGGACCACCAGTGGCGAAGGCGGTCAACTAGAACGCGCCTGACGGTGAGGGACGAAAGCTGGGGGAGCGAACCGGATTAGACACCCGGGTAGTCCCAGCCGTAAACGATGCGGGCTAGGTGTTGGGGCAGCTACGAGCTGCTCCAGTGCCGCAGAGAAGTTGTTAAGCCCGCCGCTTGGGAAGTACGGCCGCAAGGCTG	Archaea;Crenarchaeota;Bathyarchaeia;NA;NA;NA	NA
ASV7897	TACCAGCTCCCCGAGTGGTGAGGACGATTATTGGGCCTAAAGCGTCCGTAGCCGGCTTAGCAAGTTTCCCGTCAAATCCGGCGATCCAATCGTCGGGCTGCGGGGAATACTGCCAAGCTAGGAGGCGGGAGAGGCCGGCAGTACTTTCGGGGTAGGGGTGAAATCCTATAATCCCAGAAGGACTACCAGTGGCGAAGGCGGCCGGCCAGAACGCGCTCGACGGTGAGGGACGAAAGCTGGGGGAGCGAACCGGATTAGATACCCGGGTAGTCCCAGCTGTAAACGATGCGGGCTAAGTGTCGGGATGGCCATAGAGCCGTCTCGGTGCTGCAGGGAAACCGTTAAGCCCGCCGCCTGGGGAGTACGGCCGCAAGGTTG	Archaea;Crenarchaeota;Bathyarchaeia;NA;NA;NA	NA
ASV7936	TACCAGCTCTCCGAGTGGTGTGGATGTTTATTGGGCCTAAAGCATCCGTAGCTGGCCAGGTTAGTCCCCTGTTAAATCCACCGAATTAATCGTTGGATTGCGGGGGATACTGCTTGGCTAGGGGACGAGAGAGGCAGACGGTATTTCCGGGGTAGGGGTGAAATCCTATAATCCCGGGAGGACCACCAGTGGCGAAGGCTGTCTGCTAGAACGCGCCCGACGGTGAGGGATGAAAGCTGGGGGAGCGAACCGGATTAGATACCCGGGTAGTCCCAGCTGTAAACGATGCAGACTAGGTGTTTGGACGGCCACGTGCCGTTCTAGTGCCGCAGGGAAGCTGTTAAGTCTGCCGCCTGGGGAGTACGATCGCAAGATTG	Archaea;Crenarchaeota;Bathyarchaeia;NA;NA;NA	NA
ASV8050	TACCAGCTCCTCGAGTGGTTGGGACGATTATTGGGTTTAAAGCGTTCGTAGCCGGCCGGAAAAGTTCTTCGTTAAATCCGACGATCCAATCGTTGGGCTGCGGGGAATACTCTTCGGCTTGGGGGCGGGGGAGGTCGGCGGTAGTCCCGGGGTAGGGGCGAAATCCTATAATCCCGGGAGGACCACCAGTGGCGTAGGCGGCCGACTAAAACGCGCCCGACGGTGAGGGACGAAAGCTGGGGGAGCGAACGGGATTAGATACCCCGGTAGTCCCAGCTGTAAACGATGCAGGCTAGGTGTTGGGACGGCTACGGGCCGTCTCAGTGCCGCAGGGTAACCATTAAGCCTGCCACCTGGGAAGTACGGCCGCAAGGCTG	Archaea;Crenarchaeota;Bathyarchaeia;NA;NA;NA	NA
ASV8128	TACCAGCTCTCCGAGTGGTGTGGATGTTTATTGGGCCTAAAGCATCCGTAGCTGGCCAAGTTAGTCCCCTGTTAAACCCACCGAATTAATCGTTGGCGTGCGGGGGATACTGCTCGGCTAGGGGACGGGAGAGGCAGACGGTATTTTCGGGGTAGGGGTGAAATCCTATAATCCCGGGAAGACCACCAGTGGCGAAGGCTGTCTGCTAGAACGCGCCCGACGGTGAGGGATGAAAGCTGGGGGAGCGAACCGGATTAGATACCCGGGTAGTCCCAGCTGTAAACGATGCAGGCTAGGTGTTTGGACGGCCACGTGCCGTTCTAGTGCCGCAGGGAAGCTGTTAAGCCTGCCGCCTGGGGAGTACGATCGCAAGATTG	Archaea;Crenarchaeota;Bathyarchaeia;NA;NA;NA	NA
ASV8868	TACCAGCTCCCTGAGTGATAGGGACGATTATTTAGCCTAAAGCGTCCGTAGCCGGTTTAGCAAGTCTTTCGTTAAATTTGACGACTTAATCGTCAAGCCGCGGAAGATACTGTTAGACTGGAGGGCGGGAGAGGTTGACGGTAGTCCTGGAGTAGGGGTGAAATCCTATAATCCCAGGAGGACCACCAGTGGCGAAGGCGGTCAACCAGAACGCGCCTGACGGTGATGGACGAAAGCTGGGGGAGCGAACCGGATTAGACACCCGGGTAGTCCCAGCTGTAAACGATGCGGGCTAGGTGTTGGGGCAGCTACGGGCTGCCCCAGTGCCGCAGAGAAGTTGATAAGCCCGCCGCTTGGGAAGTACGGCCGCAAGGCTG	Archaea;Crenarchaeota;Bathyarchaeia;NA;NA;NA	NA
ASV8902	TACCAGCCCCCTGAGTGGTAAGGACGATTATTTGGCCTAAAGCGTCCGTAGCCTGCTCGGCAAGTCTTTCGTTAAATCTAACGATTTAATCGTTAGTTCGCGTAAGATACTACTGGGCTAGAGGATGGGAGAGGTCGACGGTAGTCCTGGGGTAGGGGTGAAATCCTATAATCCTAGGAGGACCACCAGTGGCGAAGGCGGTCGACTAGAACATGCCTGACGGTGAGGGACGAAAGCTGGGGGAGCGAACCGGATTAGACACCCGGGTAGTCCCAGCTGTAAACGATGCGGGCTAGGTGTTGGAACAGCCACGAGCTGCTCCAGTGCCGCAGAGAAGTCGTTAAGCCTGCCGCCTGGGAAGTACGGTCGCAAGACTG	Archaea;Crenarchaeota;Bathyarchaeia;NA;NA;NA	NA
ASV9042	TACCAGCTCTCCGAGTGGTGGGGACGTTTATTGGGCTTGAAGCATCCGTAGCCAGCTGAGCAAGTCCCCAGTTAAATCCAGCGATTTAATCGTTGGACTGCTGGGGATACTGTCCGGCTAGGGGGTGGGAGAGGCCGACGGTATTCCCGGGGTAGGGGTGAAATCCTATAATCCCGGGAGGACCACCAGTGGCGAAGGCTGTTGGCTAGAACATGCCCGACGGTGAGGGATGAAAGCTGGGGGAGCGAACCGGATTAGATACCCGGGTAGTCCCAGCTGTAAACGATGCAGGCTAGGTGTTAGGGCGGCCACGTGCCGCTCTAGTGCCGCAGGGAAGCTGTTAAGCCTGCCGCCTGGGGAGTACGGCCGCAAGGCTG	Archaea;Crenarchaeota;Bathyarchaeia;NA;NA;NA	NA
ASV9227	TACCAGCTCTCCGAGTTGTGGGGACGTTTATTGAGCCTGAAGCATCCGTAGCCGGCTGGGCAAGTCCTCTGTTAAATCCAGCGACTAATCGTTGGCCTGCGGGGGATACTGCTCGGCTAGGGGGCGGGAGAGGCCGTCGGTATTCTTGTGGTAGGGGTGAAATCCTATAATCCCAGGAGGACCACCAGTGGCGAAGGCTGTCGGCTAGAACGCGCCCGACGGTGAGGGATGAAAGCTGGGGGAGCGAACCGGATTAGATACCCGGGTAGTCCCAGCTGTAAACGATGCAGGCTAGGTGTTAGGGCGGCTACGTGCCGCTCTAGTGCCGCAGGGAAGCTGTTAAGCCTGCCGCTTGGGGAGTACGGCCGCAAGGCTG	Archaea;Crenarchaeota;Bathyarchaeia;NA;NA;NA	NA
ASV9479	TACCAGCTCTCCGAGTTGTGGGGACGATTATTGGGCCTAAAGCATCCGTAGCCGGCTGGGCAAGTCCTCTGTTAAACCCAACGATCTAATCGTTGGTCTGCGGGGGATACTGCTCGGCTAGGGGGCGAGAGAGGCCGTCGGTATTCCCGGGGTAGGGGTGAAATCCTATAATCCCGGGAGGACCACCAGTGGCGAAGGCTGCCGGCTAGAACGCGCTCGACGGTGAGGGATGAAAGCTGGGGGAGCGAACCGGATTAGATACCCGGGTAGTCCCAGCTGTAAACGATGCAGGCTAGGTGTTAGGGCGGCCACGTGCCGCTCTAGTGCCGCAGGGAAGCTGTTAAGCCTGCCGCCTGGGGAGTACGGCCGCAAGGCTG	Archaea;Crenarchaeota;Bathyarchaeia;NA;NA;NA	NA
ASV9704	TACCAGCTCTCCGAGTTGTGGGGACGTTTATTGAGCCTGAAGCATCCGTAGCCGGCTGTGTAAGTCCTCTGTTAAATCCAGCGACTAATCGTTGGCCTGCGGGGGATACTGCTCGGCTAGGGGGCGGGAGAGGCCGTCGGTATTCTTGGGGTAGGGGTGAAATCCTATAATCCCAGGAGGACCACCAGTGGCGAAGGCTGTCGGCTAGAACGCGCCCGACGGTGAGGGATGAAAGCTGGGGGAGCGAACCGGATTAGATACCCGGGTAGTCCCAGCTGTAAACGATGCAGGCTAGGTGTTAGGGCGGCTACGTGCCGCTCTAGTGCCGCAGGGAAGCTGTTAAGCCTGCCGCTTGGGGAGTACGGCCGCAAGGCTG	Archaea;Crenarchaeota;Bathyarchaeia;NA;NA;NA	NA
ASV9803	TACCAGCCCCCTGAGTGATAGGGACGATTATTTAGCCTAAAGCGTCCGTAGCCGGCTTAGCAAGTCTCTCGTTAAATCTGACGGCTTAACCGCCAGACTGCGGAAGATACTGCTAGGCTTGAGGGCGGGAGAGGTTGACGGTAGTCCCGGAGTAGGGGTGAAATCCTATAATCCCGGGAGGACCACCAGTGGCGAAGGCGGTCAACTAGAACGCGCCTGACGGTGATGGACGAAAGCTGGGGGAGCAAACCGGATTAGACACCCGGGTAGTCCCAGCTGTAAACGATGCGGACTAGGTGTTGGTGCAGCTACGTGCTGCCCCAGTGCCGCAGAGAAGTCGTTAAGCCCGCCGCTTGGGAAGTACGGCCGCAAGGCTG	Archaea;Crenarchaeota;Bathyarchaeia;NA;NA;NA	NA
ASV9825	TACCAGCTCTCCGAGTGGTGGGGACGTTTATTGGGCCTGAAGCATCCGTAGCCAGCTGAGCAAGTCCCCAGTTAAATCCAGCGATTTAATCGTTGGACTGCTGGGGATACTGTCCGGCTAGGGGGTGGGAGAGGCCGACGGTATTCCCGGGGTAGGGGTGAAATCCTATAATCCCGGGAGGACCACCAGTGGCGAAGGCTGTTGGCTAAAACATGCCCGACGGTGAGGGATGAAAGCTGGGGGAGCGAACCGGATTAGATACCCGGGTAGTCCCAGCTGTAAACGATGCAGGCTAGGTGTTAGGGCGGCCACGTGCCGCTCTAGTGCCGCAGGGAAGCTGTTAAGCCTGCCGCCTGGGGAGTACGGCCGCAAGGCTG	Archaea;Crenarchaeota;Bathyarchaeia;NA;NA;NA	NA
ASV9860	TACCAGCTCTCCGAGTGGTTGGGATGATTATTGGGCCTAAAGCATCCGTAGCTGGCTGTGCAAGTCCCCTGTTAAACCCGGCGATTCAATCGCCGGCCTGCGGGGGATACTGCTCGGCTAGGGGGCGGGAGAGGCCGCCGGTATTCTCGGGGTAGGGGTGAAATCCTATAATCCCGGGAGGACCACCAGTGGCGAAGGCTGTCGGCTAGAACGCGCCCGACGGTGAGGGATGAAAGCTGGGGGAGCGAACCGGATTAGATACCCGGGTAGTCCCAGCTGTAAACGATGCAGGCTAGGTGTTCGGGCGGCTACGTGCCGCTCGAGTGCCGCAGGGAAGCTGTTAAGCCTGCCGCCTGGGGAGTACGGCCGCAAGGCTG	Archaea;Crenarchaeota;Bathyarchaeia;NA;NA;NA	NA
ASV10466	TACCAGCTCTCCGAGTGGTGTGGATGTTTATTGGGCCTAAAGCATCCGTAGCTGGCTAGGTAAGTCCCTTGTTAAATCCACCGAATTAATCGTTGGATCGCGGGGGATACTGCTTGGCTAGGGGACGAGAGAGGCAGACGGTATTTTCGGGGTAGGGGTGAAATCCTATAATCCCGGGAAGACCACCAGTGGCGAAGGCTGTCTGCTAGAACGCGCCCGACGGTGAGGGATGAAAGCTGGGGGAGCGAACCGGATTAGATACCCGGGTAGTCCCAGCTGTAAACGATGCAGACTAGGTGTTTGAACGGCCACGTGCCGTTCTAGTGCCGCAGGGAAGCTGTTAAGTCTGCCGCCTGGGGAGTACGATCGCAAGATTG	Archaea;Crenarchaeota;Bathyarchaeia;NA;NA;NA	NA
ASV10481	TACCAGCTCCCCGAGTGGTGAGGACTTTTATTTGGCCTAAAGCGTCCGTAGCTGGTTCAGCAAGTCTCTTGTTAAATCCAACGATTCAATCGTTGGGCTGCGGGAGATACTGCAGGACTAGGAGGCGGAAGAAGCCGACGGTACTCATGGGGTAGGGGTAAAATCCTATAATCCCATGAGGACCACCAGTGGCGAAGGCGGTCGGCTAGAACGCGCTCGACGGTGAGGGACGAAAGCTGGGGGAGCGATCCGGATTAGATACCCGGGTAGTCCCAGCTGTAAACGATGCAGGCTAGGTGTTATCGTGACTACGAGTCACGATAGTGCCGCAGGGAAGCCATTAAGCCTGCCGCCTGGGAAGTACGGTCGCAAGACTG	Archaea;Crenarchaeota;Bathyarchaeia;NA;NA;NA	NA
ASV10510	CACCAGCCCCTCGAGTGGTGGGGACTATTATTTGGCCTAAAGCGTCCGTAGCTGGCTGTATCCGTCCCCCGTTAAATCCAGCGTCCTAAGCGTTGGACCGCGGGTGATACCATACAGCTAGAGGGTGGGATAGGTGAGCGGTATTTCTGGGGTAGGGGCGAAATCCTTTGATCCCAGGAGGACCACCAGTGGCGAAGGCTGCTCACTAGAACACGCCTGACGGTCAGGGACGAAAGCTGGGGCAGCGAACCGGATTAGATACCCGGGTAGTCCCAGCTGTAAACGATGCTAGCTAGGTGTTGGGTCGGCCACGTGCCGCCCCAGTGCCGCAGGGAAGCCGTTAAGCTAGCCGCCTGGGGAGTACGGCCGCAAGGCTG	Archaea;Crenarchaeota;Bathyarchaeia;NA;NA;NA	NA
ASV10546	TACCAGCCCCCTGAGTGGTAGGGACGATTATTTGGCCTAAAGCGTCCGTAGCCTGCTCAGTAAGTCTTTCGTTAAATCTAACGATTCAATCGTTAGACCGCGTAAGATACCGCTGGGCTAGAGGATGGGAGAGGTCGACGGTAGTCCTGGGGTAGGGGTGAAATCCTATAATCCCAGGAGGACCACCAGTGGCGAAGGCGGTCGACTAGAACATGCCTGACGGTGAGGGACGAAAGCTGGGGGAGCGAACCGGATTAGACACCCGGGTAGTCCCAGCTGTAAACGATGCTGGCTAGGTGTTGGAACAGCCACGAGCTGCTCCAGTGCCGCAGAGAAGTCGTTAAGCCAGCCGCCTGGGAAGTACGGTCGCAAGACTG	Archaea;Crenarchaeota;Bathyarchaeia;NA;NA;NA	NA
ASV10558	TACCAGCTCTCCGAGTGGTGGGGATGATTATTGGGCCTAAAGCATCCGTAGCCGGCTGGACAAGTCCCCTGTTAAATCCAACGATCCAATCGTTGGTCTGCGGGGGATACTGTCCAGCTTGGGGGCGGGAGAGGCCGGCGGTATTTCCGGGGTAGGGGTGAAATCCTATAATCCCGGGAGGACCACCAGTGGCGAAGGCTGTCGGCTAGAACGCGCCCGACGGTGAGGGATGAAAGCTGGGGGAGCGAACCGGATTAGATACCCGGGTAGTCCCAGCTGTAAACGATGCAGGCTAGGTGTTAGGGCGGCTACGTGCCGCTCTAGTGCCGCAGGGAAGCTGTTAAGCCTGCCGCCTGGGGAGTACGGTCGCAAGGCTG	Archaea;Crenarchaeota;Bathyarchaeia;NA;NA;NA	NA
ASV10742	TACCAGCTCTCCGAGTGGTGTGGATGTTTATTGGGCCTAAAGCATCCGTAGCTGGCTAGGTAAGTCCCTTGTTAAATCCACCGAATTAATCGTTGGATTGCGGGGGATACTGCTTGGCTAGGGGACGAGAGAGGCAGACGGTATTTTCGGGGTAGGGGTGAAATCCTATAATCCCGGGAAGACCACCAGTGGCGAAGGCTGTCTGCTAGAACGCGCCCGACGGTGAGGGATGAAAGCTGGGGGAGCGAACCGGATTAGATACCCGGGTAGTCCCAGCTGTAAACGATGCAGACTAGGTGTTTGGACGGCCACGTGCCGTTCTAGTGCCGCAGGGAAGCTGTTAAGTCTGCCGCCTGGGGAGTACGATCGCAAGATTG	Archaea;Crenarchaeota;Bathyarchaeia;NA;NA;NA	NA
ASV10752	TACCAGCTCTCCGAGTGGTGGGGATGTTTATTGGGCTTAAAGCGTCCGTAGCTGGCTTTTTAAGTCTCTCGTTAAATCCAGCGATTCAATCGTTGGACTGCGGGAGATACTGCTAGGCTTGGGGGCGGGAGAAGCCGACGGTATTTCCGGTGTAGGGGTAAAATCCTATAATCCCGGAAGGACCACCAGTGGCGTAGGCGGTCGGCTAGCACGCGCCCGACGGTGAGGGACGAAAGCTGGGGGAGCAAACCGGATTAGATACCCGGATAGTCCCAGCTGTAAACGATGCGGGCTAGGTGTTGGAGCGGTTACGAGCCGCTTCAGTGCCGCAGGAAAACCATTAAGCCCGCCGCCTGGGGAGTACGGCCGCAAGGCTG	Archaea;Crenarchaeota;Bathyarchaeia;NA;NA;NA	NA
ASV10791	AACCAGCTCCCTGAGTGGTAGGGATGATTATTGGGCTTAAAGCGTCCGTAGCTGGCCTGGTTAGTCCCGCGTTAAATCCAGCGACCTAATCGTTGGGCTGCGAGGGATACGGTCAGGCTAGGAGGCGGGAGAGGTTAGCGGTACTCTAGGGGTAGGGGTGAAATCCAATAATCCCTAGGGGACCACCAGTGGCGAAGGCTGCTAACTGGAACGCGCTCGACAGTGAGGGACGAAAGCTGGGGGAGCGAACCGGATTAGATACCCGGGTAGTCCCAGCTGTAAACGATGCGGGCTAGCTGTTGGGATGGCTACGAGCCATCTCAGTGGCGCAGGGAAACCATTAAGCCCGCCGCCTGGGAAGTACGATCGCAAGATTG	Archaea;Crenarchaeota;Bathyarchaeia;NA;NA;NA	NA
ASV10806	TACCAGCTCTTCGAGTGGTGTGGATGTTTATTGGGCCTAAAGCATCCGTAGCTGGCTGAGTTAGTCCCCTGTTAAATCCACCGAATTAATCGTTGGATTGCGGGGGATACTGCTCGGCTAGGGGACGAGAGAGGCAGACGGTATTTCCGGGGTAGGGGTGAAATCCTATAATCCCGGGAAGACCACCAGTGGCGAAGGCTGTCTGCTAGAACGCGCCCGACGGTGAGGGATGAAAGCTGGGGGAGCGAACCGGATTAGATACCCGGGTAGTCCCAGCTGTAAACGATGCAGGCTAGGTGTTTGGACGGCCACGTGCCGTTCTAGTGCCGCAGGGAAGCTGTTAAGCCTGCCGCCTGGGGAGTACGATCGCAAGATTG	Archaea;Crenarchaeota;Bathyarchaeia;NA;NA;NA	NA
ASV10891	TACCAGCTCTCCGAGTTGTAGGGATGTTTATTGGGCCTAAAGCATCCGTAGCCGGCTGGACAAGTCCTCTGTTAAATCCAGCGACCAATCGTTGGTCTGCGGGGGATACTGTCCGGCTAGGGGGCGGGAGAGGCCGTCGGTATTCTTGGGGTAGGGGTGAAATCCTATAATCCCAGGAGGACCACCAGTGGCGAAGGCTGTCGGCTAGAACGCGCCCGACGGTGAGGGATGAAAGCTGGGGGAGCGAACCGGATTAGATACCCGGGTAGTCCCAGCTGTAAACGATGCAGGCTAGGTGTTAGGGCGGCTACGTGCCGCTCTAGTGCCGCAGGGAAGCTGTTAAGCCTGCCGCTTGGGGAGTACGGCCGCAAGGCTG	Archaea;Crenarchaeota;Bathyarchaeia;NA;NA;NA	NA
ASV11032	CACCAGCCCCTCGAGTGGTGGGGATGATTATTTGGCCTAAAGCGTCCGTAGCCGGCCGAGTAAGTTTCCCGTTAAATCCAGCGTCTCAAGCGTTGGGCTGCGGGAAATACTGCTTGGCTAGAGAGTGGGAGAGGTGAGCGGTATTCTGGGGGTAGGGGCGAAATCCTTTGATCCCCGGAGGACCACCAGTGGCGAAGGCTGCTTACTAGAACACGTCTGACGGTCAGGGACGAAAGCTGGGGTAGCGAACCGGATTAGATACCCGGGTAGTCCCAGCTGTAAACGATGCTCGCTAGGTGTTGGGTCGGCCACGCGCCGCCCCAGTGCCGCAGGGAAGCCGTTAAGCGAGCCGCCTGGGGAGTACGGCCGCAAGGCTG	Archaea;Crenarchaeota;Bathyarchaeia;NA;NA;NA	NA
ASV11234	TACCAGCTCTCCGAGTGGTGTGGACGTTTATTGGGCCTAAAGCATCCGTAGCTGGCTGAACAAGTCCCCTGTTAAACCCACCGATTTAATCGTTGGTCTGCGGGGGATACTGCTTGGCTAGGGGACGAGAGAGGCAGACGGTATTCCCGGGGTAGGGGTGAAATCCTATAATCCCGAGAAGACCACCAGTGGCGAAGGCTGTCTGCTAGAACGCGCCCGACGGTGAGGGATGAAAGCTGGGGGAGCGAACCGGATTAGATACCCGGGTAGTCCCAGCTGTAAACGATGCAGACTAGGTGTTTGGACGGCCACGTGCCGTTCTAGTGCCGCAGGGAAGCTGTTAAGTCTGCCGCCTGGGGAGTACGATCGCAAGATTG	Archaea;Crenarchaeota;Bathyarchaeia;NA;NA;NA	NA
ASV11687	TACCAGCTCTCCGAGTGGTAGGGATGATTATTGGGCCTAAAGCGTCCGTAGCCGGCTTAGCAAGTCTCCTGTTAAATTCAGCGACCTAATCGTTGAGCCGCGGGAGATACTACTAAGCTAGGAGGCGGGAGAGGCCGACGGTACTTCCGGGGTAGGGGTGAAATCCTATAATCCCGGGCGGACCACCAGTGGCGAAGGCTGTCGGCTAGAACGCGCTCGACGGTGAGGGACGAAAGCTGGGGGAGCGAACCGGATTAGATACCCGGGTAGTCCCAGCCGTAAACGATGCGGGCTAGGTGTTGGGGTGGCTACGTGCCACTTCAGTGCCGCAGGGAAGCCATTAAGCCCGCCGCCTGGGGAGTACGGCCGCAAGGCTG	Archaea;Crenarchaeota;Bathyarchaeia;NA;NA;NA	NA
ASV11976	TACCAGCTCCTCGAGTGGTTGGGACGATTATTGGGTTTAAAGCGTTCGTAGCCGGCCGGAAAAGTTCTTCGTTAAATCCGACGATTCAATCGTTGGGCTGCGGGGAATACTCTTCGGCTTGGGGGCGGGGGAGGTCGGCGGTAGTCCCGGGGTAGGGGCGAAATCCTATAATCCCGGGAGGACCACCAGTGGCGTAGGCGGCCGACTAAAACGCGCCCGACGGTGAGGGACGAAAGCTGGGGGAGCGAACGGGATTAGATACCCCGGTAGTCCCAGCTGTAAACGATGCAGGCTAGGTGTTGGGACGGCTACGGGCCGTCTCAGTGCCGCAGGGTAACCATTAAGCCTGCCACCTGGGAAGTACGGCCGCAAGGCTG	Archaea;Crenarchaeota;Bathyarchaeia;NA;NA;NA	NA
ASV12014	TACCAGCTCTCCGAGTGGTAGGGATGATTATTGGGCTTAAAGCGTCCGTAGCCGGCTTAGCAAGTCTCCTGTTAAATTCAGCGACCTAATCGTTGAGCCGCGGGAGATACTACTAGGCTAGGAGGCGGGAGAGGTCGACGGTACTCTCGGGGTAGGGGTGAAATCCTATAATCCCGGGAGGACCACCAGTGGCGAAGGCTGTTGACTAGAACGCGCTCGACGGTGAGGGACGAAAGCTGGGGGAGCGAACCGGATTAGATACCCGGGTAGTCCCAGCCGTAAACGATGCGGGCTAGGTGTTGGGGTGGCTACGTGCCACTTCAGTGCCGCAGGGAAGCCATTAAGCCCGCCGCCTGGGGAGTACGGCCGCAAGGCTG	Archaea;Crenarchaeota;Bathyarchaeia;NA;NA;NA	NA
ASV12322	TACCAGCTCTCCGAGTGGTGGGGATGCTTATTGGGCTTAAAGCGTCCGTAGCTGGCTTTTCAAGTCTCTCGTTAAATCCAGCGATTCAATCGTTGGACTGCGGGAGATACTGTTGGGCTGGGGGGCGGGAGAAGCCGACGGTATTTCCGGTGTAGGGGTAAAATCCTATAATCCCGGGAGGACCACCAGTGGCGTAGGCGGTCGGCTAGCACGCGCCCGACGGTGAGGGACGAAAGCTGGGGGAGCAAACCGGATTAGATACCCGGATAGTCCCAGCTGTAAACGATGCGGGCTAGGTGTTGGAGCGGCCACGAGCCGCTTCAGTGCCGCAGGAAAACCATTAAGCCCGCCGCCTGGGGAGTACGGTCGCAAGGCTG	Archaea;Crenarchaeota;Bathyarchaeia;NA;NA;NA	NA
ASV12340	TACCAGCTCTCCGAGTGGTAGGGATGATTATTGGGCCTAAAGCGTCCGTAGCCGGCTTAGCAAGTCTCCTGTTAAATTCAGCGACCTAATCGTTGAGCCGCGGGAGATACTACTAGGCTAGGAGGCGGGAGAGGCCGACGGTACTTCCGGGGTAGGGGTGAAATCCTATAATCCCGGGCGGACCACCAGTGGCGAAGGCTGTCGGCTAGAACGCGCTCGACGGTGAGGGACGAAAGCTGGGGGAGCGAACCGGATTAGATACCCGGGTAGTCCCAGCCGTAAACGATGCGGGCTAGGTGTTGGGGTGGCTACGTGCCACTTCAGTGCCGCAGGGAAGCCATTAAGCCCGCCGCCTGGGGAGTACGGCCGCAAGGCTG	Archaea;Crenarchaeota;Bathyarchaeia;NA;NA;NA	NA
ASV12382	TACCAGCCCCCTAAGTGATAGGGACGATTATTTAGCCTAAAGCGTCCGTAGCCGGCTTAGCAAGTCTTTCGTTAAATCTGACGACTTAATCGCCAGACCGCGGAAGATACTGCTATGCTAGAGGGCGGGAGAGGTTGACGGTAGTCCCTGGGTAGGGGTGAAATCCTATAATCCTGGGAGGACCACCAATGGCGAAGGCAGTCAACCAGAACGCGCCTGACGGTGATGGACGAAAGCTGGGGGAGCAAACCGGATTAGACACCCGGGTAGTCCCAGCTGTAAACGATGCGGGCTAGGTGTTGGGGTAGCCACGTGCTGCTCCAGTGCCGCAGAGAAGTCGTTAAGCCCGCCGCTTGGGAAGTACGGCCGCAAGGCTG	Archaea;Crenarchaeota;Bathyarchaeia;NA;NA;NA	NA
ASV12626	CACCAGCCCCTCGAGTGGTGGGGATGATTATTTGGCCTAAAGCGTCCGTAGCCGGCCGGGTAAGTTTCCCGTTAAATCCAACGTCTCAAGCGTTGGACTGCGGGAAATACTGCCTGGCTAGAGAGTGGGAGAGGTCAGCGGTATTCTGGGGGTAGGGGCGAAATCCTTTGATCCCCGGAGGACCACCAGTGGCGAAGGCTGCTGACTAGAACACGTCTGACGGTCAGGGACGAAAGCTGGGGTAGCGAACCGGATTAGATACCCGGGTAGTCCCAGCCGTAAACGATGCATGCTAGGTGTTGGGTTGGCCACGAGCCACCCCAGTGCCGCAGGGAAGCCGTTAAGCATGCCGCCTGGGAAGTACGATCGCAAGATTG	Archaea;Crenarchaeota;Bathyarchaeia;NA;NA;NA	NA
ASV12753	TACCAGCTCTCCGAGTGGTGGGGATGATTATTGGGCCTAAAGCATCCGTAGCCGGCTGAGCAAGTCCCCTGTTAAATCCAGCGATTCAATCGCTGGCCTGCGGGGGATACTGCTTGGCTAGGGGGCGAGAGAGGCCGTCGGTATTCCCGGGGTAGGGGTGAAATCCTATAATCCCGGGAGGACCACCAGTGGCGAAGGCTGTCGGCTAGAACGCGCTCGACGGTGAGGGATGAAAGCTGGGGGAGCGAACCGGATTAGATACCCGGGTAGTCCCAGCTGTAAACGATGCAGGCTAGGTGTTAGGGCGGCCACGTGCCGCTCTAGTGCCGCAGGGAAGCTGTTAAGCCTGCCGCCTGGGGAGTACGGCCGCAAGGCTG	Archaea;Crenarchaeota;Bathyarchaeia;NA;NA;NA	NA
ASV12779	CACCAGCCCCTCGAGTGGTGGGGACTATTATTTGGCCTAAAGCGTCCGTAGCTGGCTGTATCCGTCCCCCGGTAAATCCGGCGTCCTAAGCGTCGGCCATCGGGTGATACCATACAGCTAGAGGGTGGGATAGGTGAGCGGTATTTCTGGGGTAGGGGCGAAATCCTTTGATCCCAGGAGGACCACCAGTGGCGAAGGCTGCTCACTAGAACACGCCTGACGGTCAGGGACGAAAGCTGGGGCAGCGAACCGGATTAGATACCCGGGTAGTCCCAGCTGTAAACGATGCTAGCTAGGTGTTGGGTCGGCCACGCGCCGCCCCAGTGCCGCAGGGAAGCCGTTAAGCTAGCCGCCTGGGGAGTACGGCCGCAAGGCTG	Archaea;Crenarchaeota;Bathyarchaeia;NA;NA;NA	NA
ASV12811	CACCAGCCCCTCGAGTGGTGGGGACTATTATTTGGCCTAAAGCGTCCGTAGCTGGCTGTATCCGTCCCCCGGTAAATCCGGCGTCCTAAGCGTCGGCCATCGGGTGATACCATACAGCTAGAGGGTGGGATAGGTGAGCGGTATTTCTGGGGTAGGGGCGAAATCCTTTGATCCCAGGAGGACCACCAGTGGCGAAGGCTGCTCACTAGAACACGCCTGACGGTCAGGGACGAAAGCTGGGGCAGCGAACCGGATTAGATACCCGGGTAGTCCCAGCTGTAAACGATGCTAGCTAGGTGTTGGGTCGGCCACGTGCCGCCCCAGTGCCGCAGGGAAGCCGTTAAGCTAGCCGCCTGGGGAGTACGGCCGCAAGGCTG	Archaea;Crenarchaeota;Bathyarchaeia;NA;NA;NA	NA
ASV12978	CACCAGCCCCTCGAGTGGTGGGGACTTTTATTTGGCCTAAAGCGTCCGTAGCTGGCTGTATCCGTCCCCCGTTAAATCCAGCGTCCTAAACGTTGGACTGCGGGTGATACCATACAGCTAGAGGGTGGGATAGGTGAGCGGTATTTCTGGGGTAGGGGCGAAATCCTTTGATCCCAGGAGGACCACCAGTGGCGAAGGCTGCTCACTAGAACACGCCTGACGGTCAGGGACGAAAGCTGGGGCAGCGAACCGGATTAGATACCCGGGTAGTCCCAGCTGTAAACGATGCTAGCTAGGTGTTGGGTCGGCCACGCGCCGCCCCAGTGCCGCAGGGAAGCCGTTAAGCTAGCCGCCTGGGGAGTACGGCCGCAAGGCTG	Archaea;Crenarchaeota;Bathyarchaeia;NA;NA;NA	NA
ASV13055	TACCAGCTCTCCGAGTGGTGGGGATGATTATTGGGCCTAAAGCATCCGTAGCCGGCTGGGCAAGTCCCCTGTTAAACCCAACGATCTAATCGTTGGCCTGCGGGGGATACTGCTCGGCTAGGGGGCGAGAGAGGCCGTCGGTATTCCCGGGGTAGGGGTGAAATCCTATAATCCCGGGAGGACCACCAGTGGCGAAGGCTGTCGGCTAGAACGCGCTCGACGGTGAGGGATGAAAGCTGGGGGAGCGAACCGGATTAGATACCCGGGTAGTCCCAGCTGTAAACGATGCAGGCTAGGTGTTAGGGTGGCTACGTGCCGCTCTAGTGCCGCAGGGAAGCTGTTAAGCCTGCCGCCTGGGGAGTACGGCCGCAAGGCTG	Archaea;Crenarchaeota;Bathyarchaeia;NA;NA;NA	NA
ASV13056	TACCAGCTCCCCGAGTGGTGAGGACTATTATTTGGCCTAAAGCGTCCGTAGCTGGTTCAGCAAGTCTCTTGTTAAATCCAACGATTCAATCGTTGGGCTGCGGGAGATACTGCAGGACTAGGAGGCGGAAGAAGCCGACGGTACTCCTGGGGTAGGGGTAAAATCCTATAATCCCAGGAGGACCACCAGTGGCGAAGGCGGTCGGCTAGAACGCGCTCGACGGTGAGGGACGAAAGCTGGGGGAGCGATACGGATTAGATACCCGTGTAGTCCCAGCTGTAAACGATGCAGGCTAGGTGTTATCGTGACTACGAGTCACGATAGTGCCGCAGGGAAGCCGTTAAGCCTGCCGCCTGGGAAGTACGGTCGCAAGACTG	Archaea;Crenarchaeota;Bathyarchaeia;NA;NA;NA	NA
ASV13081	TACCAGCCCCTTGAGTGGTAGGGACGATTATTTGGCCTAAAGCGTCCGTAGCCTGCTCAGTGAGTCTTTCGTTAAATCTAACGATTCAATCGTTAGGTCGCGTAAGATACTGCTGGGCTAGAGGATGGGAGAGGTCGACGGTAGTCCTGGGGTAGGGGTGAAATCCTATAATCCCAGGAGGACCACCAGTGGCGAAGGCGGTCGACTAGAACATGCCTGACGGTGAGGGACGAAAGCTGGGGGAGCGAACCGGATTAGACACCCGGGTAGTCCCAGCTGTAAACGATGCTGGCTAGGTGTTGGAACAGCTACGAGCTGCTCCAGTGCCGCAGAGAAGTCGTTAAGCCAGCCGCCTGGGAAGTACGGTCGCAAGACTG	Archaea;Crenarchaeota;Bathyarchaeia;NA;NA;NA	NA
ASV13197	TACCAGCTCTTCGAGTGGTGTGGACGTTTATTGGGCCTAAAGCATCCGTAGCTGGCTGAGCAAGTCCTCTGTTAAATCCACCGATTTAATCGTTGGTGTGCGGGGGAAACTGTTCGGCTAGGGGACGAGAGAGGCAGACGGTATTCTCGGGGTAGGGGTGAAATCCTATAATCCCGAGAAGACCACCAGTGGCGAAGGCTGTCTGCTAGAACGCGCCCGACGGTGAGGGATGAAAGCTGGGGGAGCGAACCGGATTAGATACCCGGGTAGTCCCAGCTGTAAACGATGCAGACTAGGTGTTTGAACGGCCACGTGCCGTTCTAGTGCCGCAGGGAAGCTGTTAAGTCTGCCGCCTGGGGAGTACGATCGCAAGGTTG	Archaea;Crenarchaeota;Bathyarchaeia;NA;NA;NA	NA
ASV13433	TACCAGCTCTCCGAGTGGTGTGGACGTTTATTGGGCCTAAAGCATCCGTAGCTGGCTGGACAAGTCCCCTGTTAAACCCACCGATTTAATCGTTGGTCTGCGGGGGATACTGTTCGACTAGGGGACGAGAGAGGCAGACGGTATTCCCGGGGTAGGGGTGAAATCCTATAATCCCGAGAAGACCACCAGTGGCGAAGGCTGTCTGCTAGAACGCGCCCGACGGTGAGGGATGAAAGCTGGGGGAGCGAACCGGATTAGATACCCGGGTAGTCCCAGCTGTAAACGATGCAGACTAGGTGTTTGGACGGCCACGTGCCGTTCTAGTGCCGCAGGGAAGCTGTTAAGTCTGCCGCCTGGGGAGTACGATCGCAAGATTG	Archaea;Crenarchaeota;Bathyarchaeia;NA;NA;NA	NA
ASV13468	TACCAGCTCTTCGAGTGGTGTGGATGTTTATTGGGCCTAAAGCATCCGTAGCTGGCTAGGTAAGTCCCTTGTAAAATCCACCGAATTAATCGTTGGATCGCGGGGGATACTGCTTGGCTAGGGGACGAGAGAGGCAGACGGTATTTTCGGGGTAGGGGTGAAATCCTATAATCCCGGGAAGACCACCAGTGGCGAAGGCTGTCTGCTAGAACGCGCCCGACGGTGAGGGATGAAAGCTGGGGGAGCGAACCGGATTAGATACCCGGGTAGTCCCAGCTGTAAACGATGCAGACTAGGTGTTTGGACGGCCACGTGCCGTTCTAGTGCCGCAGGGAAGCTGTTAAGTCTGCCGCCTGGGGAGTACGATCGCAAGATTG	Archaea;Crenarchaeota;Bathyarchaeia;NA;NA;NA	NA
ASV13599	CACCAGCCCCTCGAGTGGTGGGGACTATTATTTGGCCTAAAGCGTCCGTAGCTGGCTGTGTAAGTCCCCCGTTAAATCCGGCGTCCCAAGCGTCGGACTGCGGGTGATACCATACAGCTAGAGGGTGGGATAGGTGAGCGGTATTTCTGGGGTAGGGGCGAAATCCTTTGATCCCAGGAGGACCACCAGTGGCGAAGGCTGCTTACTAGAACACGCCTGACGGTCAGGGACGAAAGCTGGGGCAGCGAACCGGATTAGATACCCGGGTAGTCCCAGCTGTAAACGATGCTAGCTAGGTGTTGGGTCGGCCACGTGCCGCCCCAGTGCCGCAGGGAAGCCGTTAAGCTAGCCGCCTGGGGAGTACGGCCGCAAGGCTG	Archaea;Crenarchaeota;Bathyarchaeia;NA;NA;NA	NA
ASV13819	TACCAGCTCCCCGAGTGGTGAGGACGATTATTGGGCCTAAAGCGTCCGTAGCCGGCTCCTTAAGTTTACTGTCAAATTCGACGATCCAATCGCCGACTCGCGGTAAATACTGGGGAGCTAGGAGGCGGGAGAGGCCGACGGTACTCTTGGGGTAGGGGTGAAATCCTTTGATCCTGGGAGGACCACCAGTGGCGAAGGCGGTCGGCCAGAACGCGCTCGACGGTGAGGGACGAAAGCTGGGGGAGCGAACCGGATTAGATACCCGGGTAGTCCCAGCTGTAAACGATGTGGGCTGAGTGTCAGGATGGCTTTAGAGCCATTCTGGTGCTGCGGTGAAGACGTTAAGCCCACCGCCTGGGGAGTACGGCCGCAAGGCTG	Archaea;Crenarchaeota;Bathyarchaeia;NA;NA;NA	NA
ASV14031	TACCAACCCCCCGAGTGGTGGGGACGATTATTTGGCTTAAAGCGTGCGTAGCCGGCCTGATAAGTCTCTCGCTAAATCCAGCGATCCAATCGTTGGCCTGCGGAAGATACTGTCAAGCTAGGAGGCGGGAGAGGCCGACGGTATTCCCGGGGTAGGGGTGAAATCCTATAATCCTGGGAGGACCACCAGTGGCGAAGGCGGTCGGCCAGAACGCGCTCGACGGTGAGGAACGAAAGCTGGGGGAGCGAATCGGATTAGATACCCGAGTAGTCCCAGCTGTAAACGATGCAGGCTAGGTGTTGGAGCGGCTACGAGCCGCTTCAGTGCCGCAGGGAAACCATTAAGCCTGCCGCCTGGGGAGTACGACCGCAAGGTTG	Archaea;Crenarchaeota;Bathyarchaeia;NA;NA;NA	NA
ASV14083	TACCAGCTCTCCGAGTGGTGTGGATGTTTATTGGGCCTAAAGCATCCGTAGCTGGCTAGGTTAGTCCCCTGTTAAATCCACCGAATTAATCGTTGGATTGCGGGGGATACTGCTTGGCTAGGGGACGAGAGAGGCAGACGGTATTCTCGGGGTAGGGGTGAAATCCTATAATCCCGGGAAGACCACCAGTGGCGAAGGCTGTCTGCTAGAACGCGCCCGACGGTGAGGGATGAAAGCTGGGGGAGCGAACCGGATTAGATACCCGGGTAGTCCCAGCTGTAAACGATGCAGGCTAGGTGTTTGGACGGCCACGTGCCGTTCTAGTGCCGCAGGGAAGCTGTTAAGCCTGCCGCCTGGGGAGTACGATCGCAAGATTG	Archaea;Crenarchaeota;Bathyarchaeia;NA;NA;NA	NA
ASV14101	TACCAGCTCTCCGAGTTGTGGGGACGTTTATTGAGCCTGAAGCATCCGTAGCCGGCTGGGCAAGTCCCCTGTTAAATCCAGCGATAAATCGTTGGCGTGCGGGGGATACTGCTCGGCTAGGGGGCGGGAGAGGCCGTCGGTATTCTTGGGGTAGGGGTGAAATCCTATAATCCCAGGAGGACCACCAGTGGCGAAGGCTGTCGGCTAGAACGCGCTCGACGGTGAGGGATGAAAGCTGGGGGAGCGAACCGGATTAGATACCCGGGTAGTCCCAGCTGTAAACGATGCAGGCTAGGTGTTAGGGCGGCTACGTGCCGCTCTAGTGCCGCAGGGAAGCTGTTAAGCCTGCCGCTTGGGGAGTACGGCCGCAAGGCTG	Archaea;Crenarchaeota;Bathyarchaeia;NA;NA;NA	NA
ASV14107	TACCAGCCCCCTGAGTGGTAGGGACGATTATTTGGCCTAAAGCGTCCGTAGCCGGCTTAGTCAGTCTTTCGTCAAATCCGACGATTCCATCGTTGGACCGCGGAAGATACTACTAGGCTTGAGGACGGGAGAGGTCGACGGTAGTCCCAGGGTAGGGGTGAAATCCTATAATCCTGGGAGGACCACCAGTGGCGAAGGCGGTCGACTAGAACGTGCCTGACGGTGATGGACGAAAGCTGGGGGAGCGAACCGGATTAGACACCCGGGTAGTCCCAGCTGTAAACGATGCGAGCTAGGTGTTGGAGCAACTACGGGTTGCTCCAGTGCCGCAGAGAAGTTGTTAAGCTCGCCGCCTGGGAAGTACGGCCGCAAGGCTG	Archaea;Crenarchaeota;Bathyarchaeia;NA;NA;NA	NA
ASV14232	TACCAGCTCTCCGAGTTGTGGGGATAATTATTGGGCCTAAAGCATCCGTAGCCGGCTGAGAAAGTCCCCTGTTAAATCCAGCGACGAATCGTTGGCCTGCGGGGGATACTTCTCGGCTAGGGGGCGGGAGAGGCCGTCGGTATTCTTGGGGTAGGGGTGAAATCCTATAATCCCAGGAGGACCACCAGTGGCGAAGGCTGTCGGCTAGAACGCGCCCGACGGTGAGGGATGAAAGCTGGGGGAGCGAACCGGATTAGATACCCGGGTAGTCCCAGCTGTAAACGATGCAGGCTAGGTGTTAGGGCGGCTACGTGCCGCTCTAGTGCCGCAGGGAAGCTGTTAAGCCTGCCGCTTGGGGAGTACGGCCGCAAGGCTG	Archaea;Crenarchaeota;Bathyarchaeia;NA;NA;NA	NA
ASV14446	CACCAGCCCCTCGAGTGGTGGGGACTTTTATTTGGCCTAAAGCGTCCGTAGCTGGCTGTATCCGTCCCCCGTTAAATCCAGCGTCCTAAACGTTGGACTGCGGGTGATACCATACAGCTAGAGGGTGGGATAGGTGAGCGGTATTTCTGGGGTAGGGGCGAAATCCTTTGATCCCAGGAGGACCACCAGTGGCGAAGGCTGCTCACTAGAACACGCCTGACGGTCAGGGACGAAAGCTGGGGCAGCGAACCGGATTAGATACCCGGGTAGTCCCAGCTGTAAACGATGCTAGCTAGGTGTTGGGTCGGCCACGTGCCGCCCCAGTGCCGCAGGGAAGCCGTTAAGCTAGCCGCCTGGGGAGTACGGCCGCAAGGCTG	Archaea;Crenarchaeota;Bathyarchaeia;NA;NA;NA	NA
ASV14629	CACCAGCCCCTCGAGTGGTGGGGATGATTATTTGGCCTAAAGCGTCCGTAGCCGGCCGGATAAGTCTCCCGTTAAATCCAGCGTCTCAAGCGTTGGACTGCGGGAGATACTGTCTGGCTAGAGAGTGGGAGAGGTATACGGTATTCTGGGGGTAGGGGCGAAATCCATTGATCCCCGGAGGACCACCAGTGGCGAAGGCTGTATACTAGAACACGTCTGACGGTCAGGGACGAAAGCTGGGGTAGCGAACCGGATTAGATACCCGGGTAGTCCCAGCCGTAAACGATGCACGCTAGGTGTTGGGTTGGCCACGTGCCGCCCCAGTGCCGCAGGGAAGCCATTAAGCGTGCCGCCTGGGGAGTACGGCCGCAAGGCTG	Archaea;Crenarchaeota;Bathyarchaeia;NA;NA;NA	NA
ASV14676	TACCAGCTCTCCGAGTGGTGAGGATGTTTATTGGGCTTAAAGCGTCCGTAGCCGGCTCTTCAAGTCTTTCGTTAAATCCAGCGATTTAATCGTTGGACTGCGGGAGATACTGTTGGGCTAGGGGGCGGGAGAAGTCGACGGTATTTCCGGGGTAGGAGTGAAATCCTATAATCCCGGGAGGACCACCAGTGGCGAAGGCGGTCGACTAGAACGCGCTCGACGGTGAGGGACGAAAGCTGGGGGAGCGAACCGGATTAGATACCCGGGTAGTCCCAGCTGTAAACGATGCGAGCTAGGTGTTAGGGCGGCCACGAGCCGCTCTAGTGCCGCAGGGAAACCGTTAAGCTCGCCGCCTGGGGAGTACGGCCGCAAGGCTG	Archaea;Crenarchaeota;Bathyarchaeia;NA;NA;NA	NA
ASV14814	TACCAGCTCTCCGAGTGGTGTGGATGTTTATTGGGCCTAAAGCATCCGTAGCTGGCTAGGTTAGTCCCCTGTTAAATCCACCGAATTAATCGTTGGATTGCGGGGGATACTGCTTGGCTAGGGGACGAGAGAGGCAGACGGTATTTTCGGGGTAGGGGTGAAATCCTATAATCCCGGGAAGACCACCAGTGGCGAAGGCTGTCTGCTAGAACGCGCCCGACGGTGAGGGATGAAAGCTGGGGGAGCGAACCGGATTAGATACCCGGGTAGTCCCAGCTGTAAACGATGCAGACTAGGTGTTTGGACGGCCACGTGCCGTTCTAGTGCCGCAGGGAAGCTGTTAAGTCTGCCGCCTGGGGAGTACGATCGCAAGATTG	Archaea;Crenarchaeota;Bathyarchaeia;NA;NA;NA	NA
ASV14835	TACCAGCCCCCTGAGTGATAGGGACGATTATTTAGCCTAAAGCGTCCGTAGCCGGCTTAGCAAGTCTTTCGTTAAATCTGACGACTCAATCGCCAGGCTGCGGAAGATACTGCTAGGCTAGAGGGCGGGAGAGGTTGACGGTAGTCCCGGAGTAGGGGTGAAATCCTATAATCCCGGGAGGACCACCAGTGGCGAAGGCGGTCAACTAGAACGCGCCTGACGGTGATGGACGAAAGCTGGGGGAGCAAACCGGATTAGACACCCGGGTAGTCCCAGCTGTAAACGATGCGAGCTAGGTGTTGGTGCAGCCACGAGCTGCTCCAGTGCCGCAGAGAAGTCGTTAAGCTCGCCGCTTGGGAAGTACGGCCGCAAGGCTG	Archaea;Crenarchaeota;Bathyarchaeia;NA;NA;NA	NA
ASV15141	TACCAGCCCCCTGAGTGATAGGGACGATTATTTAGCCTAAAGCGTCCGTAGCCGGTTTGGCAAGTCCTTCGTTAAATCTGACGACTCAATCGTCAGGCTGCGGAAGATACTGCTAAACTAGAGGGCGGGAGAGGTCGTCGGTAGTCCTAGGGTAGGGGTGAAATCCAATAATCCTGGGAGGACCATCAGTGGCGAAGGCGGTCGACTAGAACGCGCCTGACGGTGATGGACGAAAGCTGGGGTAGCGAACCGGATTAGACACCCGGGTAGTCCCAGCTGTAAACGATGCGAGCTAGGTGTTGAGGCAGCCACGAGCCGTCTCAGTGCCGCAGAGAAGTCGTTAAGCTCGCCGCTTGGGAAGTACGGTCGCAAGGCTG	Archaea;Crenarchaeota;Bathyarchaeia;NA;NA;NA	NA
ASV15221	TACCAGCTCTTCGAGTGGTGTGGATGTTTATTGGGCCTAAAGCATCCGTAGCTTGCTGAGCCAGTCCCCTGTTAAATCCAGTGAATTAATTGTTGGAATGCGGGGGATACTGCTCAGCTAGGGGACGAGAGAGGCAGACGGTATTTTCGGGGTAGGGGTGAAATCCTATAATCCCGAGAAGACCACCAGTGGCGAAGGCTGTCTGCTAGAACGCGCCCGACGGTGAGGGATGAAAGCTGGGGGAGCGAACCGGATTAGATACCCGGGTAGTCCCAGCTGTAAACTATGCAGGCTAGGTGTTTGGGCGGCCACGTGCCGCTCTAGTGCCGCAGGGAAGCTGTTAAGCCTGCCGCCTGGGGAGTACGGTCGCAAGATTG	Archaea;Crenarchaeota;Bathyarchaeia;NA;NA;NA	NA
ASV15233	CACCAGCCCCTCGAGTGGTGGGGACTATTATTTGGCCTAAAGCGTCCGTAGCTGGCTGTATCCGTCCCCCGTTAAATCCAGCGTCCTAAGCGTTGGACCGCGGGTGATACCATACAGCTAGAGGGTGGGATAGGTGAGCGGTATTTCTGGGGTAGGGGCGAAATCCTTTGATCCCAGGAGGACCACCAGTGGCGAAGGCTGCTCACTAGAACACGCCTGACGGTCAGGGACGAAAGCTGGGGCAGCGAACCGGATTAGATACCCGGGTAGTCCCAGCTGTAAACGATGCTAGCTAGGTGTTGGGTCGGCCACGCGCCGCCCCAGTGCCGCAGGGAAGCCGTTAAGCTAGCCGCCTGGGGAGTACGGCCGCAAGGCTG	Archaea;Crenarchaeota;Bathyarchaeia;NA;NA;NA	NA
ASV15266	CACCAGCCCCCCGAGTGGTGGGGATGTTTATTTGGCCTAAAACGTCCGTAGCCGGCTCGGTAAATCTCTCGTTAAATCCAGCGTCCTAAGCGTTGGGCTGCGAGAGAGACTGCCGAACTAGAGGGTGGGAGAGGTCAGCGGTATTTCTGGGGTAGGGGCGAAATCCATTGATCCCAGGAGGACCACCAGTGGCGAAGGCTGCTGACTAGAACACGCCTGACGGTGAGGGACGAAAGCTGGGGTAGCGAATCGGATTAGATACCCGAGTAGTCCCAGCCGTAAACGATGCAGGCTAGGTGTTGGGTTGGCCACGCGCCGACTCAGTGCCACAGGGAAGCCATTAAGCCTGCTGCCTGGGGAGTACGGTCGCAAGGCTG	Archaea;Crenarchaeota;Bathyarchaeia;NA;NA;NA	NA
ASV15303	TACCAGCTCCCTGAGTGATAGGGACAATTGTTTAGCCTAAAGCGTCCGTAGCCGGCTTAGCAAGTCTTTCGTTAAATCTGACGATTCAATCGTTAGGCCGCGGAAGATACTGCTAGACTAGAGGGCGGGAGAGGTTGACGGTAGTCCTGGGGTAGGGGTGAAATCCTATAATCCCAGGAGGACCACCAGTGGCGAAGGCGGTCGACTAGAACGCGCCTGACGGTGAGGGACGAAAGCTGGGGGAGCGAACCGGATTAGACACCCGGGTAGTCCCAGCTGTAAACGATGCAGGCTAGGTGTTGGGTCAGCTACGAGCTGCCCCGGTGCCGCAGAGAAGTCGTTAAGCCTGCCGTTTGGGAAGTACGGCCGCAAGGCTG	Archaea;Crenarchaeota;Bathyarchaeia;NA;NA;NA	NA
ASV15306	TACCAGCTCCCCGAGTGGTTGGGATGATTATTGGGTCTAAAGCGTCCGTAGCCTGCCGGAGGTGTTCCCCGTTAAATCCAACGATCCAATCGTTGGGCTGCGGGGAATACTCTCCGGCTTGAGGGCGGGGGAGGCCGGCGGTATTCCCGGAGTAGGGGCGAAATCTTATAATCCCGGGAGGACCACCAGTGGCGAAGGCGGCCGGCTAAAACGCGCCTGACGGTGAGGGGCGAAAGCTGGGGGAGCGAACGGGATTAGATACCCCGGTAGTCCCAGCTGTAAACGATGCGGGCTAGGTGTTGAGGCGGGTACGACCCGACTCAGTGCCGCAGGGAAGCCATTAAGCCCGCCACCTGGGAAGTACGGTCGCAAGGCTG	Archaea;Crenarchaeota;Bathyarchaeia;NA;NA;NA	NA
ASV15349	TACCAGCTCTCCGAGTTGTGGGGATGTTTATTGGGCCTAAAGCATCCGTAGCCGGCTGGGCAAGTCCCCTGTTAAATCCAGCGATTAATCGTTGGTCTGCGGGGGATACTGTTCGGCTAGGGGGCGGGAGAGGCCGTCGGTATTCTTGGGGTAGGGGTGAAATCCTATAATCCCAGGAGGACCACCAGTGGCGAAGGCTGTCGGCTAGAACGCGCCCGACGGTGAGGGATGAAAGCTGGGGGAGCGAACCGGATTAGATACCCGGGTAGTCCCAGCTGTAAACGATGCAGGCTAGGTGTTAGGGCGGCTACGTGCCGCTCTAGTGCCGCAGGGAAGCTGTTAAGCCTGCCGCCTGGGGAGTACGGCCGCAAGGCTG	Archaea;Crenarchaeota;Bathyarchaeia;NA;NA;NA	NA
ASV15429	CACCAGCCCCCTGAGTGGTGGGGACGTTTATTTGGCCTAAAGCGTCCGTAGCTGGCTGTATCCGTTACCCGTCAAATCCAGCGTCTCAAGCGTTGGGCCGCGGGTGATACCATACAACTAGAGGGTGGGACAGGTGAGCGGTATTCCTGGGGTAGGGGCGAAATCCTTTGATCCCAGGAGGACCACCAGTGGCGAAGGCTGCTCACTAGAACACGCCTGACGGTCAGGGACGAAAGCTGGGGCAGCGAACCGGATTAGATACCCGGGTAGTCCCAGCTGTAAACGATGCTAGCTAGGTGTTGGGTCGGCCACGTGCCGCCCCAGTGCCGCAGGGAAGCCGTTAAGCTAGCCGCCTGGGGAGTACGGCCGCAAGGCTG	Archaea;Crenarchaeota;Bathyarchaeia;NA;NA;NA	NA
[truncated: 23,081 more rows]

## Sheet: S3I
ASV	Sequence	Kingdom	Phylum	Class	Order	Family	Genus	16S copy number
[truncated: 28,540 more rows]
