# Supplementary material for: Microbial oxidation significantly reduces methane export from global groundwaters
Source: Proc Natl Acad Sci U S A. 2025 Oct 13;122(42):e2508773122. doi: 10.1073/pnas.2508773122 (PMC12557531; doi:10.1073/pnas.2508773122)
Supplement: Supplementary file 5 — Dataset S04 (XLSX) [file pnas.2508773122.sd04.xlsx]

## Sheet: Readme
This dataset contains input and output data of Spearman and Pearson correlation analysis between different parameters of the Hainich and Aurich groundwater wells.
S4A	Input	Input data for correlation analysis. nd: not determined. bdl: below detection limit. oor: out of range.
S4B	Spearman	Correlation matrix with Spearmans r.
S4C	Spearman_p	Correlation matrix with p values calculated from Spearman correlation analysis.
S4D	Pearson	Correlation matrix with Pearsons R.
S4E	Pearson_p	Correlation matrix with p values calculated from Pearson correlation analysis.

## Sheet: S4A
Site	Well	CH4_Oxidation_rate	CH4_Fixation_rate	Turnover_time	Methane_conc	Dissolved_Oxygen	DOC_conc	Sulfate	Nitrate	Iron	Conductivity	Manganese	Salinity	Percell_CH4_oxidation_rate	Percell_CH4_fixation_rate	mmoX_perL	pmoA_perL	mcrA_perL	16Sbact_perL	16Sarch_perL	total16S_perL	Cand_Methanoperedens	Cand_Methylomirabilis	Crenothrix	Methylobacter	Methyloglobulus	Methylomonas	Methylorubrum	Methylocystis	Methylacidiphilaceae_unclassified	AOM_ANME	AOM_intra_aerobe	Mox_typeI	Mox_typeII	Mox_verrucos	Mox_all	AOM_all	Methanogen_CO2_reduction	Methanogen_methylotrophic	Methanogen_acetoclastic	Methanogens_all
Aurich	LB	74.2822	0.181098	1.00103	36250.4	bdl	7.51795	5	bdl	17.2162	730	0.48105	143.192	nd	nd	nd	nd	nd	nd	nd	nd	0.545995	0	8.89125	1.35331	0	0.1523	0.0197472	0.471587	0	0.545995	0	11.7784	0.491334	0	12.2697	0.545995	0.167036	2.06636	0	2.2334
Aurich	TW	33.3514	nd	0.911123	14814	bdl	9.32783	5	bdl	12.25	506	0.365	98.1	2.03389e-05	nd	16054	1.24482e+06	472918	1.38975e+08	1.41897e+06	1.40394e+08	3.70723	0	18.3814	0.477263	1.29753	0.0660274	0.000970573	0.0967853	0.0300722	3.70723	0.0295282	21.2267	0.0977558	0.0300722	21.3545	3.73676	0.178714	1.24726	0.0948962	1.52087
Aurich	HI	28.4086	nd	1.63749	22678.3	0.55	5.46151	7	bdl	23.5	985	0.515	198.95	oor	nd	1183.24	8153.19	6804.44	1.28973e+06	6609.23	1.29634e+06	0.702235	0	0.227519	0.101741	0	0	0.00854703	0.0664044	0.029892	0.702235	0.0981109	0.460421	0.290022	0.029892	0.780335	0.800346	0.274523	2.62365	0.320237	3.21841
Aurich	BE	27.1923	nd	2.2707	30101.5	bdl	7.00355	7	bdl	9.76667	333.333	0.183333	53.5333	oor	nd	119864	7.65623e+06	2.67832e+06	1.43786e+09	3.57099e+06	1.44143e+09	4.58285	0	0.275683	3.06669	0.161856	0.130886	0	0.16916	0	4.58285	0.0180799	13.5292	0.187004	0	13.7162	4.60093	0.0484634	0.35682	0.0109642	0.416248
Aurich	NM	19.4357	nd	2.35134	22279.1	bdl	5.46082	21	bdl	6.25	432.5	0.295	78.675	4.40289e-05	nd	2225.55	416161	49603.2	1.33919e+08	9.99607e+06	1.43915e+08	10.027	0	5.12268	0.542865	0.0133176	0	0.00229837	0.0337125	0.0021089	10.027	0.00993391	6.68088	0.0480141	0.0021089	6.731	10.037	0.0665554	0.214016	0.00240076	0.282973
Aurich	BA	5.7087	nd	1.31261	3653.03	bdl	3.62569	7	bdl	22	4500	0.48	840.95	oor	nd	1379.57	24966.6	7648.23	7.15618e+07	159867	7.17216e+07	0.599167	0	0.187647	0.226985	0.0364943	0	0.0572033	0.0172212	0	0.599167	0.0320803	0.49711	0.441959	0	0.939069	0.631247	0.279965	0.410074	0.0894315	0.77947
Aurich	MM	4.35139	0.886159	5.23936	11114.5	0.988	6.33876	7	bdl	24.25	430	0.5175	69.5	1.52045e-06	3.09638e-07	27726.6	1.24893e+06	1.79592e+06	8.8957e+08	2.13396e+07	9.1091e+08	4.67878	0.671907	2.7927	0.106353	0.000475755	0.0133908	0	0.028695	0	4.67878	0.687182	2.98675	0.0291552	0	3.0159	5.36597	0.0439406	4.88695	0.0377596	4.96865
Aurich	RH	1.95649	nd	4.48146	4274.44	bdl	2.14864	7	bdl	23	1010	0.57	175	1.16692e-05	nd	7797.27	156287	15016	4.28846e+07	305719	4.31904e+07	0.816888	0.266286	1.41649	0.678614	0.118804	0	0.00238361	0.148453	0	0.816888	0.333974	11.9662	0.150837	0	12.117	1.15086	0.207703	2.04064	0.120243	2.36858
Aurich	PO1	1.07845	nd	1.43461	754.249	bdl	3.31978	7	bdl	6.8	184.5	0.165	32.2	1.97328e-06	nd	3512.27	684440	7381.62	6.81974e+07	269004	6.84664e+07	0.12278	0	9.2588	5.02343	0	0.0127025	0	0.236083	0	0.12278	0.0155858	18.3944	0.236083	0	18.6305	0.138366	0.194938	1.14247	0.0608349	1.39825
Aurich	RD	0.529995	0.000515383	3.42616	885.241	bdl	9.21295	28.75	bdl	9.65	322.5	0.07225	40.425	oor	8.09121e-09	3471.72	36746.4	28739.6	2.19624e+08	4.19434e+06	2.23819e+08	0.167356	0	0.116862	0.0134935	0	0.00196421	0.00114237	0	0	0.167356	0.598712	0.238495	0.00114237	0	0.239638	0.766068	0.0515938	2.51261	0.00981176	2.57401
Aurich	PO3	0.491111	nd	3.80884	911.914	bdl	3.22496	7	bdl	9.05	261.5	0.215	39.025	1.40223e-06	nd	20493.1	309972	94262.5	2.82704e+07	55186.9	2.83256e+07	2.83536	0	1.73765	0.693709	0	0	0	1.00449	0	2.83536	0	5.45672	1.00893	0	6.46565	2.83536	1.38109	1.63943	0.152528	3.17305
Aurich	HW	0.167248	nd	1.38208	112.687	bdl	6.82988	200	bdl	21	17300	0.23	3671	oor	nd	153.181	1825.98	16.7391	511734	333.342	512067	0.0108708	0.0123139	1.02227	3.31092	0	0.667904	0.00583895	0.0327579	0	0.135445	0.0123139	7.14982	0.0727384	0	7.22256	0.147759	0.0661408	0.301234	0.0214969	0.388872
Aurich	NF	0.0303462	nd	2.89388	42.8121	bdl	14.1175	1500	bdl	0.3	44500	0.535	11035	oor	nd	2099.83	91745.1	7687.7	7.72647e+07	729490	7.79942e+07	0.219644	0.0570263	0.308421	0.516768	0.00140024	0.873027	0.00281085	0.0634826	0.013492	0.219644	0.0717005	1.7597	0.0662935	0.013492	1.83949	0.291344	0.00233246	0.92567	0	0.928003
Aurich	NB	0.0174161	nd	7.37746	62.6382	bdl	4.70232	30.5	bdl	7.125	400	0.185	74.225	2.24936e-07	nd	2014.42	42485.8	37655.9	3.98975e+08	3.55077e+06	4.02526e+08	0.249965	0.00276017	0.014845	0.0104539	0.000520752	0.000438246	0	0.00564256	0	0.249965	0.0785477	0.0262579	0.00564256	0	0.0319004	0.328513	0.0375725	3.13434	0	3.17192
Aurich	BD	0.00432638	nd	4.44657	9.37847	bdl	3.29391	220	bdl	15	9050	1.25	1748.5	oor	nd	57845	1.21695e+06	14693.3	5.83879e+08	1.11826e+07	5.95061e+08	0.0441386	0	0.00510558	0.0280884	0	0.0637699	0.00911979	0.112333	0.00274229	0.0441386	0	0.0973766	0.122707	0.00274229	0.222825	0.0441386	0.00388302	0.591776	0.00204764	0.597707
Hainich	H43	0.0113232	1.08833e-05	0.199414	1.10079	bdl	0.8757	nd	nd	nd	nd	nd	nd	7.97287e-07	7.66315e-10	251.538	14490.5	217.756	1.46677e+08	195780	1.46873e+08	0.000642262	0.107439	0.00147746	0.00855875	0.00123815	0	0.00449344	0.00650358	0.0302792	0.000642262	0.426693	0.0112744	0.010997	0.0302792	0.0525506	0.427335	0.00109377	0.436847	0	0.437941
Hainich	H42	0.00647044	nd	0.37287	1.17618	bdl	0.850547	34.4	0.1	160	742	9.82	148.03	1.74685e-07	nd	416.962	45371.3	174.261	5.6102e+07	362142	5.64642e+07	0.00212037	0.0044528	0	0.0121744	0	0	0.00559695	0.0306403	0.015652	0.00212037	0.107549	0.0282312	0.0362372	0.015652	0.0801204	0.10967	0.0380646	0.35683	0.0260501	0.420945
Hainich	H52	0.00459094	2.23163e-06	0.381774	0.854457	bdl	0.505971	90.9	1	19	746	3.87	146.24	4.71908e-07	2.29391e-10	2004.95	8729.44	1296.02	5.4389e+08	211528	5.44102e+08	0	0.00182467	0	0	0	0	0	0	0.0802463	0	0.002737	0	0	0.0802463	0.0802463	0.002737	0.0102952	0	0	0.0102952
Hainich	H53	0.00303893	0.000136151	1.14282	1.69309	bdl	0.522528	66.7	0.8	14.4	732	2.91	143.32	4.87086e-08	2.18226e-09	2763.16	51805.4	2869.47	7.02368e+08	733594	7.03101e+08	0	0.00582784	0.0132158	0.000284449	0	0	0.00108973	0.0089978	0.130053	0	0.00653896	0.0140237	0.0100875	0.130053	0.154164	0.00653896	0.017369	0.00253202	0	0.019901
Hainich	H32	0.00189133	1.31722e-06	0.33836	0.311982	2.4	0.870906	73.1	26.5	2.7	763	0.68	150.41	4.06524e-07	oor	157.879	3759.28	940.542	1.60759e+08	675084	1.61434e+08	0	0.0799746	0	0	0	0	0.00191017	0	0.156203	0	0.239455	0	0.00191017	0.156203	0.158113	0.239455	0	0.0539589	0	0.0539589
Hainich	H51	0.00141129	4.78662e-07	0.301156	0.2072	2.7	0.642055	292.9	7	2.65	1075	4.05	232.09	4.99311e-08	1.6935e-11	227.722	28139.1	360.585	3.06712e+07	354830	3.1026e+07	0.00822982	0.41708	0	0	0.000815169	0	0.000787092	0.011844	0.0523054	0.00822982	0.804152	0.00628845	0.0126311	0.0523054	0.0712249	0.812382	0	0.100811	0	0.100811
Hainich	H41	0.00118272	8.61219e-08	0.261822	0.150963	5.1	0.62954	91.2	8.5	2.1	777	1.23	163.08	3.58002e-07	oor	87.3367	4354.86	211.961	2.55358e+07	250694	2.57865e+07	0	0.0818384	0	0	0.000479065	0	0.0121942	0.00470849	0.130904	0	0.254375	0.000479065	0.0183472	0.130904	0.14973	0.254375	0	0.10077	0	0.10077

## Sheet: S4B
	CH4_Oxidation_rate	CH4_Fixation_rate	Turnover_time	Methane_conc	Dissolved_Oxygen	DOC_conc	Sulfate	Nitrate	Iron	Conductivity	Manganese	Salinity	Percell_CH4_oxidation_rate	Percell_CH4_fixation_rate	mmoX_perL	pmoA_perL	mcrA_perL	X16Sbact_perL	X16Sarch_perL	total16S_perL	Cand_Methanoperedens	Cand_Methylomirabilis	Crenothrix	Methylobacter	Methyloglobulus	Methylomonas	Methylorubrum	Methylocystis	Methylacidiphilaceae_unclassified	AOM_ANME	AOM_intra_aerobe	Mox_typeI	Mox_typeII	Mox_verrucos	Mox_all	AOM_all	Methanogen_CO2_reduction	Methanogen_methylotrophic	Methanogen_acetoclastic	Methanogens_all
CH4_Oxidation_rate	1	0.933333	0.372106	0.964992	-0.342176	0.738001	-0.842359	-0.761908	0.379221	-0.315584	-0.581818	-0.316883	0.841758	0.828571	0.502597	0.464935	0.651948	-0.0038961	0.074026	-0.00779221	0.837489	-0.549072	0.82057	0.733299	0.31315	0.376147	0.0211017	0.598644	-0.617261	0.840887	-0.196156	0.816718	0.635234	-0.617261	0.75607	0.634105	0.795365	0.584416	0.604112	0.600226
CH4_Fixation_rate	0.933333	1	0.783333	0.983333	-0.63901	0.616667	-0.928571	-0.902708	0.833333	-0.904762	-0.642857	-0.904762	0.428571	1	0.952381	0.785714	0.857143	0.833333	0.619048	0.833333	0.713718	-0.225943	0.940019	0.922612	-0.346891	0.821822	-0.125524	0.440741	-0.779773	0.713718	-0.0833333	0.845196	0.233333	-0.779773	0.683333	0.383333	0.915386	0.616667	0.63901	0.616667
Turnover_time	0.372106	0.783333	1	0.513269	-0.306805	0.462451	-0.217703	-0.758652	0.15974	-0.244156	-0.487013	-0.253247	0.371429	0.828571	0.685714	0.54026	0.723377	0.238961	0.428571	0.248052	0.635337	-0.222949	0.478713	0.464328	0.0597338	0.342232	-0.277174	0.363482	-0.70561	0.625144	-0.138496	0.439989	0.254658	-0.70561	0.317899	0.329193	0.425664	0.646527	0.388901	0.655562
Methane_conc	0.964992	0.983333	0.513269	1	-0.326797	0.717674	-0.820523	-0.791212	0.358442	-0.348052	-0.602597	-0.350649	0.749451	1	0.615584	0.549351	0.741558	0.0662338	0.187013	0.0675325	0.881091	-0.55678	0.816027	0.750286	0.258846	0.38293	-0.00969538	0.651781	-0.66529	0.883356	-0.262861	0.816718	0.655562	-0.66529	0.758329	0.656691	0.788582	0.591191	0.595925	0.60926
Dissolved_Oxygen	-0.342176	-0.63901	-0.306805	-0.326797	1	-0.283737	0.231111	0.55662	-0.216366	0.198119	0.377989	0.196381	-0.322093	-0.169031	-0.430126	-0.35279	-0.265896	-0.223318	-0.0564812	-0.223318	-0.20743	0.50063	-0.365777	-0.498911	-0.0714845	-0.3023	0.0458222	-0.350261	0.465909	-0.20743	0.561187	-0.446108	-0.231449	0.465909	-0.294502	0.131488	-0.416464	-0.134563	-0.150517	-0.120723
DOC_conc	0.738001	0.616667	0.462451	0.717674	-0.283737	1	-0.369235	-0.76028	0.00519481	-0.12987	-0.650649	-0.119481	0.714286	0.657143	0.393506	0.375325	0.576623	0.0714286	0.297403	0.0636364	0.667613	-0.400834	0.692231	0.642698	0.26488	0.777576	0.0518988	0.407575	-0.577533	0.682336	-0.0661391	0.686812	0.380011	-0.577533	0.620553	0.482778	0.413228	0.605872	0.2965	0.57651
Sulfate	-0.842359	-0.928571	-0.217703	-0.820523	0.231111	-0.369235	1	0.524244	-0.385778	0.568411	0.504225	0.572381	-0.724304	-1	-0.50703	-0.465545	-0.6238	-0.0660675	-0.0153645	-0.0537759	-0.692417	0.493705	-0.692693	-0.521139	-0.210846	-0.055749	0.123163	-0.518795	0.485651	-0.677812	0.116613	-0.665237	-0.578998	0.485651	-0.646493	-0.549883	-0.798401	-0.56047	-0.628472	-0.588262
Nitrate	-0.761908	-0.902708	-0.758652	-0.791212	0.55662	-0.76028	0.524244	1	-0.257225	0.210013	0.706556	0.206757	-0.633155	-0.974679	-0.599756	-0.520963	-0.666498	-0.0426411	-0.17798	-0.0426411	-0.779094	0.523768	-0.766904	-0.779094	-0.232115	-0.553912	-0.0148215	-0.632489	0.809773	-0.779094	0.25267	-0.777626	-0.613759	0.809773	-0.654459	-0.45747	-0.694434	-0.734232	-0.558383	-0.734232
Iron	0.379221	0.833333	0.15974	0.358442	-0.216366	0.00519481	-0.385778	-0.257225	1	0.105195	0.154545	0.0974026	0.0824176	0.6	0.168421	0.0691729	0.0120301	0.0526316	-0.117293	0.043609	0.184366	-0.0728441	0.0967341	0.149838	-0.182359	-0.0420827	0.199685	0.146944	-0.276945	0.201304	-0.0442133	0.174732	0.254545	-0.276945	0.105195	-0.0350649	0.444734	0.298701	0.52357	0.303896
Conductivity	-0.315584	-0.904762	-0.244156	-0.348052	0.198119	-0.12987	0.568411	0.210013	0.105195	1	0.579221	0.996104	-0.324176	-0.9	-0.470677	-0.454135	-0.52782	-0.33985	-0.302256	-0.341353	-0.349839	0.393083	-0.37125	-0.214985	0.0827627	-0.00561103	0.659485	-0.157347	0.349102	-0.32378	0.105332	-0.287756	-0.0012987	0.349102	-0.249351	-0.318182	-0.312094	-0.319481	-0.180979	-0.331169
Manganese	-0.581818	-0.642857	-0.487013	-0.602597	0.377989	-0.650649	0.504225	0.706556	0.154545	0.579221	1	0.567532	-0.598901	-0.9	-0.368421	-0.26015	-0.565414	-0.0300752	-0.0796992	-0.0315789	-0.561566	0.551828	-0.628772	-0.644955	-0.140276	-0.416619	0.266027	-0.323797	0.711948	-0.570687	0.149545	-0.619682	-0.336364	0.711948	-0.577922	-0.432468	-0.574773	-0.494805	-0.367968	-0.502597
Salinity	-0.316883	-0.904762	-0.253247	-0.350649	0.196381	-0.119481	0.572381	0.206757	0.0974026	0.996104	0.567532	1	-0.373626	-0.9	-0.502256	-0.475188	-0.547368	-0.365414	-0.311278	-0.366917	-0.358308	0.364908	-0.388244	-0.223454	0.0673324	-0.0098193	0.679848	-0.156047	0.356661	-0.332249	0.105332	-0.300097	0.00779221	0.356661	-0.275325	-0.32987	-0.309493	-0.306494	-0.179643	-0.319481
Percell_CH4_oxidation_rate	0.841758	0.428571	0.371429	0.749451	-0.322093	0.714286	-0.724304	-0.633155	0.0824176	-0.324176	-0.598901	-0.373626	1	0.4	0.564835	0.604396	0.630769	-0.0637363	0.0901099	-0.0593407	0.697821	-0.355578	0.76199	0.695598	0.466659	0.379904	-0.101149	0.554456	-0.496755	0.697821	-0.134066	0.686469	0.604396	-0.496755	0.762637	0.63956	0.664466	0.450549	0.668887	0.459341
Percell_CH4_fixation_rate	0.828571	1	0.828571	1	-0.169031	0.657143	-1	-0.974679	0.6	-0.9	-0.9	-0.9	0.4	1	0.942857	0.771429	0.828571	0.714286	0.771429	0.714286	0.550782	0.0285714	0.985611	0.927634	-0.27323	0.845154	0.0289886	0.173931	-0.579771	0.550782	0.0857143	0.942857	0.2	-0.579771	0.828571	0.371429	0.885714	0.714286	0.845154	0.714286
mmoX_perL	0.502597	0.952381	0.685714	0.615584	-0.430126	0.393506	-0.50703	-0.599756	0.168421	-0.470677	-0.368421	-0.502256	0.564835	0.942857	1	0.905195	0.857143	0.524675	0.557143	0.518182	0.639743	-0.417911	0.588248	0.514009	0.184859	0.421685	-0.472938	0.600781	-0.517993	0.599352	-0.335174	0.596298	0.375325	-0.517993	0.549351	0.367532	0.421327	0.47013	0.40737	0.472727
pmoA_perL	0.464935	0.785714	0.54026	0.549351	-0.35279	0.375325	-0.465545	-0.520963	0.0691729	-0.454135	-0.26015	-0.475188	0.604396	0.771429	0.905195	1	0.787013	0.454545	0.641558	0.450649	0.657984	-0.293485	0.602627	0.514661	0.350476	0.43104	-0.453232	0.648895	-0.434141	0.614987	-0.23709	0.633323	0.380519	-0.434141	0.531169	0.42987	0.301691	0.384416	0.330571	0.379221
mcrA_perL	0.651948	0.857143	0.723377	0.741558	-0.265896	0.576623	-0.6238	-0.666498	0.0120301	-0.52782	-0.565414	-0.547368	0.630769	0.828571	0.857143	0.787013	1	0.466234	0.581818	0.463636	0.840395	-0.409796	0.650994	0.468406	0.421259	0.369874	-0.500526	0.439532	-0.546395	0.813034	-0.161741	0.580058	0.306494	-0.546395	0.527273	0.674026	0.453837	0.558442	0.377318	0.567532
X16Sbact_perL	-0.0038961	0.833333	0.238961	0.0662338	-0.223318	0.0714286	-0.0660675	-0.0426411	0.0526316	-0.33985	-0.0300752	-0.365414	-0.0637363	0.714286	0.524675	0.454545	0.466234	1	0.728571	0.998701	0.0553749	-0.0770904	-0.0745114	-0.200001	0.0831522	0.263373	-0.437467	-0.226268	0	0.0241044	-0.114323	-0.122767	-0.409091	0	-0.109091	-0.0350649	-0.283485	-0.0233766	-0.362626	-0.0909091
X16Sarch_perL	0.074026	0.619048	0.428571	0.187013	-0.0564812	0.297403	-0.0153645	-0.17798	-0.117293	-0.302256	-0.0796992	-0.311278	0.0901099	0.771429	0.557143	0.641558	0.581818	0.728571	1	0.733766	0.313357	-0.0527461	0.128107	-0.0501631	0.204101	0.379949	-0.301498	-0.0351106	-0.105492	0.27948	0.0746996	0.0974342	-0.296104	-0.105492	0.0571429	0.236364	-0.237972	0.166234	-0.233069	0.0818182
total16S_perL	-0.00779221	0.833333	0.248052	0.0675325	-0.223318	0.0636364	-0.0537759	-0.0426411	0.043609	-0.341353	-0.0315789	-0.366917	-0.0593407	0.714286	0.518182	0.450649	0.463636	0.998701	0.733766	1	0.0592837	-0.0770904	-0.0771258	-0.197395	0.0776545	0.246823	-0.432212	-0.230169	-0.00676232	0.0280132	-0.119519	-0.129263	-0.412987	-0.00676232	-0.115584	-0.0311688	-0.284786	-0.0350649	-0.373311	-0.102597
Cand_Methanoperedens	0.837489	0.713718	0.635337	0.881091	-0.20743	0.667613	-0.692417	-0.779094	0.184366	-0.349839	-0.561566	-0.358308	0.697821	0.550782	0.639743	0.657984	0.840395	0.0553749	0.313357	0.0592837	1	-0.383537	0.773352	0.664679	0.486486	0.297442	-0.182733	0.606577	-0.655283	0.996593	-0.0867348	0.759561	0.579844	-0.655283	0.655156	0.844284	0.680273	0.610988	0.6199	0.655156
Cand_Methylomirabilis	-0.549072	-0.225943	-0.222949	-0.55678	0.50063	-0.400834	0.493705	0.523768	-0.0728441	0.393083	0.551828	0.364908	-0.355578	0.0285714	-0.417911	-0.293485	-0.409796	-0.0770904	-0.0527461	-0.0770904	-0.383537	1	-0.398942	-0.445973	0.133691	-0.207859	-0.0446179	-0.436311	0.349315	-0.360941	0.638142	-0.432383	-0.492148	0.349315	-0.431667	-0.0936861	-0.596589	-0.199824	-0.36663	-0.23125
Crenothrix	0.82057	0.940019	0.478713	0.816027	-0.365777	0.692231	-0.692693	-0.766904	0.0967341	-0.37125	-0.628772	-0.388244	0.76199	0.985611	0.588248	0.602627	0.650994	-0.0745114	0.128107	-0.0771258	0.773352	-0.398942	1	0.855926	0.233621	0.51038	-0.146832	0.716892	-0.63628	0.77563	-0.320072	0.919638	0.62863	-0.63628	0.878492	0.530957	0.728262	0.545721	0.54168	0.569572
Methylobacter	0.733299	0.922612	0.464328	0.750286	-0.498911	0.642698	-0.521139	-0.779094	0.149838	-0.214985	-0.644955	-0.223454	0.695598	0.927634	0.514009	0.514661	0.468406	-0.200001	-0.0501631	-0.197395	0.664679	-0.445973	0.855926	1	0.150665	0.567057	-0.0128685	0.827099	-0.768858	0.676036	-0.412699	0.936282	0.770105	-0.768858	0.873729	0.362969	0.723357	0.405438	0.568291	0.441678
Methyloglobulus	0.31315	-0.346891	0.0597338	0.258846	-0.0714845	0.26488	-0.210846	-0.232115	-0.182359	0.0827627	-0.140276	0.0673324	0.466659	-0.27323	0.184859	0.350476	0.421259	0.0831522	0.204101	0.0776545	0.486486	0.133691	0.233621	0.150665	1	0.0606204	-0.0524104	0.106918	-0.0931405	0.486486	0.289342	0.319274	0.121278	-0.0931405	0.222644	0.601561	0.0537608	0.0416326	0.0931123	0.0416326
Methylomonas	0.376147	0.821822	0.342232	0.38293	-0.3023	0.777576	-0.055749	-0.553912	-0.0420827	-0.00561103	-0.416619	-0.0098193	0.379904	0.845154	0.421685	0.43104	0.369874	0.263373	0.379949	0.246823	0.297442	-0.207859	0.51038	0.567057	0.0606204	1	-0.027404	0.397562	-0.459427	0.30981	-0.246933	0.561912	0.25097	-0.459427	0.530305	0.043781	0.0660545	0.353331	-0.0153276	0.281802
Methylorubrum	0.0211017	-0.125524	-0.277174	-0.00969538	0.0458222	0.0518988	0.123163	-0.0148215	0.199685	0.659485	0.266027	0.679848	-0.101149	0.0289886	-0.472938	-0.453232	-0.500526	-0.437467	-0.301498	-0.432212	-0.182733	-0.0446179	-0.146832	-0.0128685	-0.0524104	-0.027404	1	0.0234094	0.115887	-0.169578	-0.0262642	-0.0869978	0.279455	0.115887	-0.0598832	-0.206455	0.00913538	-0.0655864	-0.0366221	-0.0849771
Methylocystis	0.598644	0.440741	0.363482	0.651781	-0.350261	0.407575	-0.518795	-0.632489	0.146944	-0.157347	-0.323797	-0.156047	0.554456	0.173931	0.600781	0.648895	0.439532	-0.226268	-0.0351106	-0.230169	0.606577	-0.436311	0.716892	0.827099	0.106918	0.397562	0.0234094	1	-0.515856	0.591838	-0.478212	0.811422	0.891465	-0.515856	0.745619	0.331826	0.621958	0.387225	0.550932	0.43697
Methylacidiphilaceae_unclassified	-0.617261	-0.779773	-0.70561	-0.66529	0.465909	-0.577533	0.485651	0.809773	-0.276945	0.349102	0.711948	0.356661	-0.496755	-0.579771	-0.517993	-0.434141	-0.546395	0	-0.105492	-0.00676232	-0.655283	0.349315	-0.63628	-0.768858	-0.0931405	-0.459427	0.115887	-0.515856	1	-0.663014	0.155529	-0.693354	-0.523575	1	-0.533655	-0.38601	-0.664855	-0.643351	-0.490068	-0.653431
AOM_ANME	0.840887	0.713718	0.625144	0.883356	-0.20743	0.682336	-0.677812	-0.779094	0.201304	-0.32378	-0.570687	-0.332249	0.697821	0.550782	0.599352	0.614987	0.813034	0.0241044	0.27948	0.0280132	0.996593	-0.360941	0.77563	0.676036	0.486486	0.30981	-0.169578	0.591838	-0.663014	1	-0.0821997	0.764092	0.571916	-0.663014	0.659686	0.848814	0.684808	0.597398	0.621073	0.642698
AOM_intra_aerobe	-0.196156	-0.0833333	-0.138496	-0.262861	0.561187	-0.0661391	0.116613	0.25267	-0.0442133	0.105332	0.149545	0.105332	-0.134066	0.0857143	-0.335174	-0.23709	-0.161741	-0.114323	0.0746996	-0.119519	-0.0867348	0.638142	-0.320072	-0.412699	0.289342	-0.246933	-0.0262642	-0.478212	0.155529	-0.0821997	1	-0.293469	-0.41775	0.155529	-0.360091	0.273036	-0.324278	0.172414	-0.0275173	0.141888
Mox_typeI	0.816718	0.845196	0.439989	0.816718	-0.446108	0.686812	-0.665237	-0.777626	0.174732	-0.287756	-0.619682	-0.300097	0.686469	0.942857	0.596298	0.633323	0.580058	-0.122767	0.0974342	-0.129263	0.759561	-0.432383	0.919638	0.936282	0.319274	0.561912	-0.0869978	0.811422	-0.693354	0.764092	-0.293469	1	0.720136	-0.693354	0.927422	0.502118	0.738479	0.469359	0.633532	0.493081
Mox_typeII	0.635234	0.233333	0.254658	0.655562	-0.231449	0.380011	-0.578998	-0.613759	0.254545	-0.0012987	-0.336364	0.00779221	0.604396	0.2	0.375325	0.380519	0.306494	-0.409091	-0.296104	-0.412987	0.579844	-0.492148	0.62863	0.770105	0.121278	0.25097	0.279455	0.891465	-0.523575	0.571916	-0.41775	0.720136	1	-0.523575	0.683794	0.33371	0.729791	0.368718	0.64271	0.452287
Mox_verrucos	-0.617261	-0.779773	-0.70561	-0.66529	0.465909	-0.577533	0.485651	0.809773	-0.276945	0.349102	0.711948	0.356661	-0.496755	-0.579771	-0.517993	-0.434141	-0.546395	0	-0.105492	-0.00676232	-0.655283	0.349315	-0.63628	-0.768858	-0.0931405	-0.459427	0.115887	-0.515856	1	-0.663014	0.155529	-0.693354	-0.523575	1	-0.533655	-0.38601	-0.664855	-0.643351	-0.490068	-0.653431
Mox_all	0.75607	0.683333	0.317899	0.758329	-0.294502	0.620553	-0.646493	-0.654459	0.105195	-0.249351	-0.577922	-0.275325	0.762637	0.828571	0.549351	0.531169	0.527273	-0.109091	0.0571429	-0.115584	0.655156	-0.431667	0.878492	0.873729	0.222644	0.530305	-0.0598832	0.745619	-0.533655	0.659686	-0.360091	0.927422	0.683794	-0.533655	1	0.439864	0.671001	0.286279	0.569023	0.324675
AOM_all	0.634105	0.383333	0.329193	0.656691	0.131488	0.482778	-0.549883	-0.45747	-0.0350649	-0.318182	-0.432468	-0.32987	0.63956	0.371429	0.367532	0.42987	0.674026	-0.0350649	0.236364	-0.0311688	0.844284	-0.0936861	0.530957	0.362969	0.601561	0.043781	-0.206455	0.331826	-0.38601	0.848814	0.273036	0.502118	0.33371	-0.38601	0.439864	1	0.425664	0.438735	0.442704	0.485037
Methanogen_CO2_reduction	0.795365	0.915386	0.425664	0.788582	-0.416464	0.413228	-0.798401	-0.694434	0.444734	-0.312094	-0.574773	-0.309493	0.664466	0.885714	0.421327	0.301691	0.453837	-0.283485	-0.237972	-0.284786	0.680273	-0.596589	0.728262	0.723357	0.0537608	0.0660545	0.00913538	0.621958	-0.664855	0.684808	-0.324278	0.738479	0.729791	-0.664855	0.671001	0.425664	1	0.509328	0.835473	0.596383
Methanogen_methylotrophic	0.584416	0.616667	0.646527	0.591191	-0.134563	0.605872	-0.56047	-0.734232	0.298701	-0.319481	-0.494805	-0.306494	0.450549	0.714286	0.47013	0.384416	0.558442	-0.0233766	0.166234	-0.0350649	0.610988	-0.199824	0.545721	0.405438	0.0416326	0.353331	-0.0655864	0.387225	-0.643351	0.597398	0.172414	0.469359	0.368718	-0.643351	0.286279	0.438735	0.509328	1	0.470775	0.981931
Methanogen_acetoclastic	0.604112	0.63901	0.388901	0.595925	-0.150517	0.2965	-0.628472	-0.558383	0.52357	-0.180979	-0.367968	-0.179643	0.668887	0.845154	0.40737	0.330571	0.377318	-0.362626	-0.233069	-0.373311	0.6199	-0.36663	0.54168	0.568291	0.0931123	-0.0153276	-0.0366221	0.550932	-0.490068	0.621073	-0.0275173	0.633532	0.64271	-0.490068	0.569023	0.442704	0.835473	0.470775	1	0.581889
Methanogens_all	0.600226	0.616667	0.655562	0.60926	-0.120723	0.57651	-0.588262	-0.734232	0.303896	-0.331169	-0.502597	-0.319481	0.459341	0.714286	0.472727	0.379221	0.567532	-0.0909091	0.0818182	-0.102597	0.655156	-0.23125	0.569572	0.441678	0.0416326	0.281802	-0.0849771	0.43697	-0.653431	0.642698	0.141888	0.493081	0.452287	-0.653431	0.324675	0.485037	0.596383	0.981931	0.581889	1

## Sheet: S4C
	CH4_Oxidation_rate	CH4_Fixation_rate	Turnover_time	Methane_conc	Dissolved_Oxygen	DOC_conc	Sulfate	Nitrate	Iron	Conductivity	Manganese	Salinity	Percell_CH4_oxidation_rate	Percell_CH4_fixation_rate	mmoX_perL	pmoA_perL	mcrA_perL	X16Sbact_perL	X16Sarch_perL	total16S_perL	Cand_Methanoperedens	Cand_Methylomirabilis	Crenothrix	Methylobacter	Methyloglobulus	Methylomonas	Methylorubrum	Methylocystis	Methylacidiphilaceae_unclassified	AOM_ANME	AOM_intra_aerobe	Mox_typeI	Mox_typeII	Mox_verrucos	Mox_all	AOM_all	Methanogen_CO2_reduction	Methanogen_methylotrophic	Methanogen_acetoclastic	Methanogens_all
CH4_Oxidation_rate	NA	0.0002359	0.0881354	4.31877e-13	0.119057	8.83407e-05	1.66776e-06	5.98326e-05	0.0899996	0.163454	0.0056607	0.161633	0.000159738	0.0415627	0.0202298	0.0336992	0.00136298	0.986627	0.749806	0.973258	1.16419e-06	0.00813249	2.9092e-06	0.000103283	0.155884	0.0844701	0.925738	0.00324533	0.00221032	9.56623e-07	0.381632	3.53669e-06	0.00149052	0.00221032	4.69585e-05	0.00152897	9.68074e-06	0.00428699	0.00290609	0.00314393
CH4_Fixation_rate	0.0002359	NA	0.0125199	1.9362e-06	0.0639241	0.0769288	0.000862968	0.00213765	0.0101755	0.00200828	0.0855589	0.00200828	0.337368	0	0.0002604	0.0208151	0.00653002	0.0101755	0.101733	0.0101755	0.0308198	0.558846	0.000164049	0.000393338	0.360402	0.00657343	0.747618	0.235069	0.0132052	0.0308198	0.831214	0.0041166	0.545699	0.0132052	0.0424423	0.308495	0.000533717	0.0769288	0.0639241	0.0769288
Turnover_time	0.0881354	0.0125199	NA	0.0145645	0.164892	0.0302319	0.343134	6.71335e-05	0.489151	0.286153	0.0251508	0.268018	0.191021	0.0415627	0.000600843	0.0114609	0.000210751	0.296849	0.0525715	0.27829	0.00148708	0.318614	0.0242035	0.0294807	0.791736	0.118992	0.211732	0.0963517	0.000243946	0.00186498	0.538779	0.0404483	0.252743	0.000243946	0.149371	0.134658	0.0482557	0.00114901	0.0736453	0.000926075
Methane_conc	4.31877e-13	1.9362e-06	0.0145645	NA	0.137689	0.000169801	5.22574e-06	1.94541e-05	0.11059	0.122077	0.00383927	0.119128	0.00203015	0	0.00297163	0.00989594	0.000119513	0.775454	0.416951	0.771162	6.19019e-08	0.00711406	3.66121e-06	5.78137e-05	0.244754	0.0785747	0.965844	0.00101441	0.000728352	5.15721e-08	0.237252	3.53669e-06	0.000926075	0.000728352	4.32295e-05	0.000900998	1.30118e-05	0.00376064	0.00342601	0.00261446
Dissolved_Oxygen	0.119057	0.0639241	0.164892	0.137689	NA	0.200667	0.313472	0.00877424	0.346179	0.389304	0.0911342	0.393561	0.261411	0.748868	0.0516274	0.116737	0.24402	0.330518	0.807871	0.330518	0.354306	0.0176404	0.0941125	0.0180966	0.751908	0.171503	0.839537	0.110027	0.0288595	0.354306	0.00658084	0.0374308	0.300024	0.0288595	0.183374	0.559709	0.0538549	0.550479	0.503748	0.592546
DOC_conc	8.83407e-05	0.0769288	0.0302319	0.000169801	0.200667	NA	0.099507	6.33921e-05	0.98217	0.574741	0.00140386	0.605955	0.00410441	0.156175	0.077588	0.0936258	0.00621339	0.758328	0.19044	0.784054	0.00068688	0.0644969	0.000357383	0.00125645	0.233535	2.05696e-05	0.81858	0.0597266	0.00488324	0.00046813	0.769956	0.000414849	0.0810722	0.00488324	0.00206004	0.0228581	0.0559385	0.00280345	0.18028	0.00497747
Sulfate	1.66776e-06	0.000862968	0.343134	5.22574e-06	0.313472	0.099507	NA	0.0147051	0.0841325	0.00717757	0.019764	0.00669714	0.00511105	0	0.0225066	0.0385829	0.0032909	0.78198	0.948738	0.821847	0.000504262	0.0229329	0.00050059	0.0154126	0.35892	0.810317	0.594813	0.0159646	0.0256223	0.000734549	0.614691	0.000999321	0.00595546	0.0256223	0.00154173	0.00981005	1.43741e-05	0.00822369	0.00227921	0.00503224
Nitrate	5.98326e-05	0.00213765	6.71335e-05	1.94541e-05	0.00877424	6.33921e-05	0.0147051	NA	0.260315	0.360865	0.000343142	0.368528	0.0201821	0.00481823	0.00518592	0.0185071	0.00133198	0.858332	0.452818	0.858332	3.15911e-05	0.0148117	4.99676e-05	3.15911e-05	0.311314	0.00917926	0.949158	0.00209332	8.68344e-06	3.15911e-05	0.269147	3.3433e-05	0.0030826	8.68344e-06	0.00128679	0.0370554	0.000477941	0.000151017	0.0085185	0.000151017
Iron	0.0899996	0.0101755	0.489151	0.11059	0.346179	0.98217	0.0841325	0.260315	NA	0.649967	0.503568	0.674468	0.788951	0.284757	0.477829	0.771985	0.959853	0.825581	0.622379	0.855148	0.423694	0.75368	0.676585	0.516808	0.428845	0.856275	0.385489	0.525028	0.22423	0.381568	0.849077	0.448721	0.265488	0.22423	0.649967	0.880059	0.0433787	0.188418	0.0148563	0.180478
Conductivity	0.163454	0.00200828	0.286153	0.122077	0.389304	0.574741	0.00717757	0.360865	0.649967	NA	0.00593173	0	0.279882	0.0373861	0.0362146	0.0442791	0.0167591	0.142637	0.195238	0.140765	0.120043	0.0779364	0.0975323	0.349342	0.72135	0.980742	0.00114506	0.495767	0.120879	0.152201	0.64954	0.205916	0.995542	0.120879	0.275699	0.159827	0.168416	0.158035	0.432405	0.142531
Manganese	0.0056607	0.0855589	0.0251508	0.00383927	0.0911342	0.00140386	0.019764	0.000343142	0.503568	0.00593173	NA	0.00728758	0.0305541	0.0373861	0.109964	0.26798	0.00937432	0.899837	0.738374	0.894854	0.00807222	0.00950119	0.00226486	0.00159557	0.544201	0.0602798	0.243778	0.152178	0.000294573	0.00689876	0.517637	0.00273463	0.135997	0.000294573	0.00607121	0.0502299	0.00642072	0.0225836	0.100764	0.0202298
Salinity	0.161633	0.00200828	0.268018	0.119128	0.393561	0.605955	0.00669714	0.368528	0.674468	0	0.00728758	NA	0.208554	0.0373861	0.0240247	0.0342273	0.0124902	0.113122	0.181576	0.111535	0.110732	0.103848	0.0820017	0.330216	0.771823	0.966305	0.000697895	0.49938	0.1125	0.141154	0.64954	0.186261	0.973258	0.1125	0.227064	0.144198	0.172181	0.176594	0.435867	0.158035
Percell_CH4_oxidation_rate	0.000159738	0.337368	0.191021	0.00203015	0.261411	0.00410441	0.00511105	0.0201821	0.788951	0.279882	0.0305541	0.208554	NA	0.504632	0.0353302	0.0220569	0.0155782	0.828626	0.759339	0.840302	0.00552032	0.212147	0.00153682	0.00573742	0.0925388	0.180297	0.730798	0.0396244	0.0707624	0.00552032	0.64772	0.0067	0.0220569	0.0707624	0.00151423	0.0137796	0.0095371	0.105933	0.00890372	0.0984684
Percell_CH4_fixation_rate	0.0415627	0	0.0415627	0	0.748868	0.156175	0	0.00481823	0.284757	0.0373861	0.0373861	0.0373861	0.504632	NA	0.00480466	0.0723965	0.0415627	0.110787	0.0723965	0.110787	0.257369	0.957155	0.000309086	0.00766584	0.600355	0.0341094	0.956529	0.741734	0.227784	0.257369	0.871743	0.00480466	0.704	0.227784	0.0415627	0.468478	0.0188455	0.110787	0.0341094	0.110787
mmoX_perL	0.0202298	0.0002604	0.000600843	0.00297163	0.0516274	0.077588	0.0225066	0.00518592	0.477829	0.0362146	0.109964	0.0240247	0.0353302	0.00480466	NA	1.71784e-08	6.95342e-07	0.0146089	0.00869772	0.0161116	0.00178992	0.0594073	0.00503356	0.0171412	0.422433	0.056914	0.0303712	0.00397594	0.0161569	0.00408628	0.137474	0.00433066	0.0936258	0.0161569	0.00989594	0.101199	0.0571473	0.031508	0.0668126	0.0304552
pmoA_perL	0.0336992	0.0208151	0.0114609	0.00989594	0.116737	0.0936258	0.0385829	0.0185071	0.771985	0.0442791	0.26798	0.0342273	0.0220569	0.0723965	1.71784e-08	NA	2.30928e-05	0.0384394	0.00172007	0.0403453	0.00118594	0.196628	0.00383706	0.016977	0.119323	0.0510783	0.039074	0.00146072	0.0492493	0.00300758	0.300761	0.0020564	0.0888143	0.0492493	0.0132217	0.0517819	0.18382	0.0853275	0.143297	0.0899996
mcrA_perL	0.00136298	0.00653002	0.000210751	0.000119513	0.24402	0.00621339	0.0032909	0.00133198	0.959853	0.0167591	0.00937432	0.0124902	0.0155782	0.0415627	6.95342e-07	2.30928e-05	NA	0.0331405	0.0056607	0.0342653	1.86084e-06	0.0650492	0.00139291	0.0322222	0.0571918	0.0988776	0.0208355	0.0461894	0.0103843	7.46923e-06	0.483654	0.00584317	0.176594	0.0103843	0.0140406	0.000807097	0.0387809	0.0085101	0.0917575	0.00728758
X16Sbact_perL	0.986627	0.0101755	0.296849	0.775454	0.330518	0.758328	0.78198	0.858332	0.825581	0.142637	0.899837	0.113122	0.828626	0.110787	0.0146089	0.0384394	0.0331405	NA	0.000180028	0	0.811568	0.739787	0.748216	0.384722	0.720089	0.248691	0.0473435	0.324002	1	0.917399	0.621704	0.596006	0.0655582	1	0.637844	0.880059	0.213027	0.919885	0.106192	0.695131
X16Sarch_perL	0.749806	0.101733	0.0525715	0.416951	0.807871	0.19044	0.948738	0.452818	0.622379	0.195238	0.738374	0.181576	0.759339	0.0723965	0.00869772	0.00172007	0.0056607	0.000180028	NA	0.00015324	0.166609	0.82037	0.579988	0.829038	0.374848	0.0893339	0.184115	0.879904	0.649039	0.219842	0.7476	0.674368	0.192476	0.649039	0.805661	0.302288	0.298914	0.471422	0.309274	0.72441
total16S_perL	0.973258	0.0101755	0.27829	0.771162	0.330518	0.784054	0.821847	0.858332	0.855148	0.140765	0.894854	0.111535	0.840302	0.110787	0.0161116	0.0403453	0.0342653	0	0.00015324	NA	0.798522	0.739787	0.739671	0.391073	0.737947	0.280756	0.0503807	0.315503	0.976792	0.904059	0.605837	0.576547	0.0627844	0.976792	0.617837	0.893308	0.210844	0.880059	0.0955416	0.658097
Cand_Methanoperedens	1.16419e-06	0.0308198	0.00148708	6.19019e-08	0.354306	0.00068688	0.000504262	3.15911e-05	0.423694	0.120043	0.00807222	0.110732	0.00552032	0.257369	0.00178992	0.00118594	1.86084e-06	0.811568	0.166609	0.798522	NA	0.0780624	2.43581e-05	0.000739599	0.0216836	0.178834	0.415674	0.00276323	0.000932349	0	0.701127	4.13064e-05	0.00467581	0.000932349	0.000935242	7.82467e-07	0.000494595	0.00252231	0.00208914	0.000935242
Cand_Methylomirabilis	0.00813249	0.558846	0.318614	0.00711406	0.0176404	0.0644969	0.0229329	0.0148117	0.75368	0.0779364	0.00950119	0.103848	0.212147	0.957155	0.0594073	0.196628	0.0650492	0.739787	0.82037	0.739787	0.0780624	NA	0.0658862	0.0374952	0.553089	0.353288	0.843704	0.0423512	0.111056	0.0988775	0.00139527	0.0444604	0.0199842	0.111056	0.044853	0.678368	0.00338113	0.372613	0.0932899	0.300451
Crenothrix	2.9092e-06	0.000164049	0.0242035	3.66121e-06	0.0941125	0.000357383	0.00050059	4.99676e-05	0.676585	0.0975323	0.00226486	0.0820017	0.00153682	0.000309086	0.00503356	0.00383706	0.00139291	0.748216	0.579988	0.739671	2.43581e-05	0.0658862	NA	3.78505e-07	0.295383	0.0152261	0.514367	0.000173929	0.00145564	2.22455e-05	0.146457	1.45051e-09	0.00172751	0.00145564	7.5984e-08	0.0110054	0.000121673	0.00861111	0.0092191	0.00565759
Methylobacter	0.000103283	0.000393338	0.0294807	5.78137e-05	0.0180966	0.00125645	0.0154126	3.15911e-05	0.516808	0.349342	0.00159557	0.330216	0.00573742	0.00766584	0.0171412	0.016977	0.0322222	0.384722	0.829038	0.391073	0.000739599	0.0374952	3.78505e-07	NA	0.503323	0.00592247	0.954675	2.06693e-06	2.90455e-05	0.000553008	0.056285	1.5282e-10	2.76717e-05	2.90455e-05	1.0934e-07	0.0968585	0.00014225	0.061209	0.00579125	0.0395969
Methyloglobulus	0.155884	0.360402	0.791736	0.244754	0.751908	0.233535	0.35892	0.311314	0.428845	0.72135	0.544201	0.771823	0.0925388	0.600355	0.422433	0.119323	0.0571918	0.720089	0.374848	0.737947	0.0216836	0.553089	0.295383	0.503323	NA	0.788712	0.816821	0.635802	0.680145	0.0216836	0.191531	0.147522	0.590833	0.680145	0.319294	0.00306042	0.812181	0.854049	0.680237	0.854049
Methylomonas	0.0844701	0.00657343	0.118992	0.0785747	0.171503	2.05696e-05	0.810317	0.00917926	0.856275	0.980742	0.0602798	0.966305	0.180297	0.0341094	0.056914	0.0510783	0.0988776	0.248691	0.0893339	0.280756	0.178834	0.353288	0.0152261	0.00592247	0.788712	NA	0.903647	0.0669147	0.0314736	0.160582	0.267915	0.00649634	0.259916	0.0314736	0.0111225	0.846601	0.770243	0.106732	0.946024	0.203888
Methylorubrum	0.925738	0.747618	0.211732	0.965844	0.839537	0.81858	0.594813	0.949158	0.385489	0.00114506	0.243778	0.000697895	0.730798	0.956529	0.0303712	0.039074	0.0208355	0.0473435	0.184115	0.0503807	0.415674	0.843704	0.514367	0.954675	0.816821	0.903647	NA	0.917642	0.607557	0.450577	0.907638	0.700261	0.207841	0.607557	0.791226	0.356623	0.967816	0.771829	0.871463	0.706922
Methylocystis	0.00324533	0.235069	0.0963517	0.00101441	0.110027	0.0597266	0.0159646	0.00209332	0.525028	0.495767	0.152178	0.49938	0.0396244	0.741734	0.00397594	0.00146072	0.0461894	0.324002	0.879904	0.315503	0.00276323	0.0423512	0.000173929	2.06693e-06	0.635802	0.0669147	0.917642	NA	0.0139922	0.00371341	0.0243738	4.59309e-06	2.59787e-08	0.0139922	6.81045e-05	0.131382	0.0019986	0.0750049	0.00787634	0.0420051
Methylacidiphilaceae_unclassified	0.00221032	0.0132052	0.000243946	0.000728352	0.0288595	0.00488324	0.0256223	8.68344e-06	0.22423	0.120879	0.000294573	0.1125	0.0707624	0.227784	0.0161569	0.0492493	0.0103843	1	0.649039	0.976792	0.000932349	0.111056	0.00145564	2.90455e-05	0.680145	0.0314736	0.607557	0.0139922	NA	0.000771038	0.48948	0.000346377	0.0123926	0	0.0105313	0.0760015	0.000736344	0.00123756	0.0205956	0.000975022
AOM_ANME	9.56623e-07	0.0308198	0.00186498	5.15721e-08	0.354306	0.00046813	0.000734549	3.15911e-05	0.381568	0.152201	0.00689876	0.141154	0.00552032	0.257369	0.00408628	0.00300758	7.46923e-06	0.917399	0.219842	0.904059	0	0.0988775	2.22455e-05	0.000553008	0.0216836	0.160582	0.450577	0.00371341	0.000771038	NA	0.716111	3.48603e-05	0.00541966	0.000771038	0.000837291	5.9409e-07	0.000438015	0.00332711	0.00203712	0.00125645
AOM_intra_aerobe	0.381632	0.831214	0.538779	0.237252	0.00658084	0.769956	0.614691	0.269147	0.849077	0.64954	0.517637	0.64954	0.64772	0.871743	0.137474	0.300761	0.483654	0.621704	0.7476	0.605837	0.701127	0.00139527	0.146457	0.056285	0.191531	0.267915	0.907638	0.0243738	0.48948	0.716111	NA	0.184987	0.0530432	0.48948	0.0997334	0.218913	0.140928	0.442926	0.90325	0.528782
Mox_typeI	3.53669e-06	0.0041166	0.0404483	3.53669e-06	0.0374308	0.000414849	0.000999321	3.3433e-05	0.448721	0.205916	0.00273463	0.186261	0.0067	0.00480466	0.00433066	0.0020564	0.00584317	0.596006	0.674368	0.576547	4.13064e-05	0.0444604	1.45051e-09	1.5282e-10	0.147522	0.00649634	0.700261	4.59309e-06	0.000346377	3.48603e-05	0.184987	NA	0.000157347	0.000346377	5.41252e-10	0.0172532	8.69325e-05	0.0275404	0.00154881	0.0197148
Mox_typeII	0.00149052	0.545699	0.252743	0.000926075	0.300024	0.0810722	0.00595546	0.0030826	0.265488	0.995542	0.135997	0.973258	0.0220569	0.704	0.0936258	0.0888143	0.176594	0.0655582	0.192476	0.0627844	0.00467581	0.0199842	0.00172751	2.76717e-05	0.590833	0.259916	0.207841	2.59787e-08	0.0123926	0.00541966	0.0530432	0.000157347	NA	0.0123926	0.000450155	0.129073	0.000115811	0.0912987	0.0012561	0.0345659
Mox_verrucos	0.00221032	0.0132052	0.000243946	0.000728352	0.0288595	0.00488324	0.0256223	8.68344e-06	0.22423	0.120879	0.000294573	0.1125	0.0707624	0.227784	0.0161569	0.0492493	0.0103843	1	0.649039	0.976792	0.000932349	0.111056	0.00145564	2.90455e-05	0.680145	0.0314736	0.607557	0.0139922	0	0.000771038	0.48948	0.000346377	0.0123926	NA	0.0105313	0.0760015	0.000736344	0.00123756	0.0205956	0.000975022
Mox_all	4.69585e-05	0.0424423	0.149371	4.32295e-05	0.183374	0.00206004	0.00154173	0.00128679	0.649967	0.275699	0.00607121	0.227064	0.00151423	0.0415627	0.00989594	0.0132217	0.0140406	0.637844	0.805661	0.617837	0.000935242	0.044853	7.5984e-08	1.0934e-07	0.319294	0.0111225	0.791226	6.81045e-05	0.0105313	0.000837291	0.0997334	5.41252e-10	0.000450155	0.0105313	NA	0.0405114	0.000630036	0.196488	0.00571451	0.140414
AOM_all	0.00152897	0.308495	0.134658	0.000900998	0.559709	0.0228581	0.00981005	0.0370554	0.880059	0.159827	0.0502299	0.144198	0.0137796	0.468478	0.101199	0.0517819	0.000807097	0.880059	0.302288	0.893308	7.82467e-07	0.678368	0.0110054	0.0968585	0.00306042	0.846601	0.356623	0.131382	0.0760015	5.9409e-07	0.218913	0.0172532	0.129073	0.0760015	0.0405114	NA	0.0482557	0.0410892	0.0390868	0.0221368
Methanogen_CO2_reduction	9.68074e-06	0.000533717	0.0482557	1.30118e-05	0.0538549	0.0559385	1.43741e-05	0.000477941	0.0433787	0.168416	0.00642072	0.172181	0.0095371	0.0188455	0.0571473	0.18382	0.0387809	0.213027	0.298914	0.210844	0.000494595	0.00338113	0.000121673	0.00014225	0.812181	0.770243	0.967816	0.0019986	0.000736344	0.000438015	0.140928	8.69325e-05	0.000115811	0.000736344	0.000630036	0.0482557	NA	0.015473	1.30539e-06	0.00339501
Methanogen_methylotrophic	0.00428699	0.0769288	0.00114901	0.00376064	0.550479	0.00280345	0.00822369	0.000151017	0.188418	0.158035	0.0225836	0.176594	0.105933	0.110787	0.031508	0.0853275	0.0085101	0.919885	0.471422	0.880059	0.00252231	0.372613	0.00861111	0.061209	0.854049	0.106732	0.771829	0.0750049	0.00123756	0.00332711	0.442926	0.0275404	0.0912987	0.00123756	0.196488	0.0410892	0.015473	NA	0.0270131	6.66134e-16
Methanogen_acetoclastic	0.00290609	0.0639241	0.0736453	0.00342601	0.503748	0.18028	0.00227921	0.0085185	0.0148563	0.432405	0.100764	0.435867	0.00890372	0.0341094	0.0668126	0.143297	0.0917575	0.106192	0.309274	0.0955416	0.00208914	0.0932899	0.0092191	0.00579125	0.680237	0.946024	0.871463	0.00787634	0.0205956	0.00203712	0.90325	0.00154881	0.0012561	0.0205956	0.00571451	0.0390868	1.30539e-06	0.0270131	NA	0.00449837
Methanogens_all	0.00314393	0.0769288	0.000926075	0.00261446	0.592546	0.00497747	0.00503224	0.000151017	0.180478	0.142531	0.0202298	0.158035	0.0984684	0.110787	0.0304552	0.0899996	0.00728758	0.695131	0.72441	0.658097	0.000935242	0.300451	0.00565759	0.0395969	0.854049	0.203888	0.706922	0.0420051	0.000975022	0.00125645	0.528782	0.0197148	0.0345659	0.000975022	0.140414	0.0221368	0.00339501	6.66134e-16	0.00449837	NA

## Sheet: S4D
	CH4_Oxidation_rate	CH4_Fixation_rate	Turnover_time	Methane_conc	Dissolved_Oxygen	DOC_conc	Sulfate	Nitrate	Iron	Conductivity	Manganese	Salinity	Percell_CH4_oxidation_rate	Percell_CH4_fixation_rate	mmoX_perL	pmoA_perL	mcrA_perL	X16Sbact_perL	X16Sarch_perL	total16S_perL	Cand_Methanoperedens	Cand_Methylomirabilis	Crenothrix	Methylobacter	Methyloglobulus	Methylomonas	Methylorubrum	Methylocystis	Methylacidiphilaceae_unclassified	AOM_ANME	AOM_intra_aerobe	Mox_typeI	Mox_typeII	Mox_verrucos	Mox_all	AOM_all	Methanogen_CO2_reduction	Methanogen_methylotrophic	Methanogen_acetoclastic	Methanogens_all
CH4_Oxidation_rate	1	0.13678	-0.159526	0.907178	-0.176367	0.379393	-0.200169	-0.184906	-0.0647029	-0.176096	-0.22622	-0.167475	0.761399	0.995238	0.399281	0.514923	0.451074	0.214968	0.0761967	0.214539	0.286202	-0.186222	0.564062	0.153965	0.322059	-0.00545627	0.191287	0.277535	-0.223499	0.285384	-0.275857	0.495305	0.30882	-0.223499	0.501474	0.258935	0.0396757	0.184939	0.178256	0.187637
CH4_Fixation_rate	0.13678	1	0.807299	0.374276	-0.106353	0.446832	-0.401432	-0.294027	0.666378	-0.461618	-0.367163	-0.453791	0.862931	0.999725	0.990103	0.99925	0.99989	0.677031	0.983221	0.688691	0.995085	0.783217	0.381996	0.15549	0.0608117	0.16525	-0.0826175	0.130827	-0.468727	0.995085	0.344327	0.325413	0.123212	-0.468727	0.312863	0.971776	0.271995	0.873887	0.938686	0.869854
Turnover_time	-0.159526	0.807299	1	-0.038943	-0.309137	0.308401	0.0276498	-0.354691	-0.182484	0.0681422	-0.395886	0.06572	0.0604048	0.826288	0.23415	0.0922573	0.205621	0.268469	0.530636	0.274124	0.195575	0.215538	-0.128108	-0.0785154	-0.116843	0.011769	-0.189757	0.161617	-0.509198	0.194881	0.0622024	-0.0244803	0.100644	-0.509198	-0.0244676	0.201818	0.182077	0.695021	0.0707615	0.679135
Methane_conc	0.907178	0.374276	-0.038943	1	-0.185943	0.384472	-0.241237	-0.225476	-0.0839119	-0.217839	-0.281507	-0.2072	0.902714	0.998425	0.550491	0.660995	0.64522	0.416786	0.285296	0.41791	0.545038	-0.0732682	0.409304	0.204324	0.217106	-0.0493386	0.0965599	0.204527	-0.293665	0.544283	-0.218969	0.469271	0.2475	-0.293665	0.472903	0.52448	0.0157336	0.230026	0.230415	0.226799
Dissolved_Oxygen	-0.176367	-0.106353	-0.309137	-0.185943	1	-0.362843	-0.00850766	0.643698	-0.193826	-0.145883	0.0617223	-0.136998	-0.249653	0.158124	-0.167772	-0.140484	-0.0640123	-0.181416	-0.0607868	-0.181004	-0.16063	0.331287	-0.195464	-0.237338	-0.117146	-0.172273	0.00290868	-0.204558	0.643127	-0.161834	0.416854	-0.290692	-0.229998	0.643127	-0.292292	-0.120855	-0.184801	-0.182665	-0.14307	-0.2141
DOC_conc	0.379393	0.446832	0.308401	0.384472	-0.362843	1	0.517744	-0.377878	-0.237466	0.59644	-0.483505	0.605099	0.551145	0.449217	0.194556	0.237052	0.275649	0.0716434	0.214287	0.0741857	0.265787	-0.0993825	0.352432	0.204557	0.311987	0.65088	-0.0301882	0.0666283	-0.511073	0.267736	-0.118678	0.344306	0.0666104	-0.511073	0.34069	0.256901	-0.0137792	0.377676	0.0593252	0.346516
Sulfate	-0.200169	-0.401432	0.0276498	-0.241237	-0.00850766	0.517744	1	-0.0191291	-0.156905	0.943507	-0.020331	0.957716	-0.281342	-0.455642	-0.103967	-0.119886	-0.148381	-0.148472	-0.105736	-0.148938	-0.189736	0.0217987	-0.180231	-0.0625056	-0.108511	0.80198	-0.0870034	-0.120578	-0.0202772	-0.189441	-0.0124084	-0.193972	-0.166325	-0.0202772	-0.198945	-0.190887	-0.182353	-0.151246	-0.218751	-0.189512
Nitrate	-0.184906	-0.294027	-0.354691	-0.225476	0.643698	-0.377878	-0.0191291	1	-0.174155	-0.117406	0.015211	-0.110623	-0.228936	-0.344721	-0.173595	-0.143458	-0.139046	-0.146669	-0.168782	-0.148041	-0.201245	0.115012	-0.186335	-0.205671	-0.0993344	-0.147923	-0.0740162	-0.18547	0.735301	-0.202365	0.237981	-0.264082	-0.227681	0.735301	-0.265217	-0.1794	-0.177246	-0.309722	-0.210331	-0.333588
Iron	-0.0647029	0.666378	-0.182484	-0.0839119	-0.193826	-0.237466	-0.156905	-0.174155	1	-0.121746	0.825172	-0.124329	-0.146023	0.686462	-0.0940555	-0.0887141	-0.052759	-0.100326	-0.0590278	-0.100465	-0.128775	-0.0533571	-0.112189	-0.126085	-0.0565515	-0.118332	0.0638944	-0.0915419	-0.139921	-0.128826	-0.0662199	-0.14628	-0.0749928	-0.139921	-0.149149	-0.135447	-0.0642574	-0.0533944	0.0498189	-0.0598758
Conductivity	-0.176096	-0.461618	0.0681422	-0.217839	-0.145883	0.59644	0.943507	-0.117406	-0.121746	1	-0.120761	0.997932	-0.178142	-0.455057	-0.0794234	-0.110121	-0.143664	-0.167243	-0.0921993	-0.167387	-0.185497	-0.0763353	-0.158802	0.0729126	-0.0980995	0.922249	0.0281013	-0.104211	-0.149817	-0.182491	-0.16262	-0.123895	-0.102111	-0.149817	-0.127942	-0.198583	-0.145795	-0.133816	-0.159409	-0.16251
Manganese	-0.22622	-0.367163	-0.395886	-0.281507	0.0617223	-0.483505	-0.020331	0.015211	0.825172	-0.120761	1	-0.114945	-0.29427	-0.547149	-0.18498	-0.179161	-0.183813	-0.0709432	-0.185574	-0.0730794	-0.264079	0.033747	-0.241368	-0.28776	-0.126835	-0.178308	-0.0757823	-0.210413	0.212371	-0.265665	0.0824679	-0.347755	-0.258728	0.212371	-0.353404	-0.25795	-0.205015	-0.343066	-0.185114	-0.368696
Salinity	-0.167475	-0.453791	0.06572	-0.2072	-0.136998	0.605099	0.957716	-0.110623	-0.124329	0.997932	-0.114945	1	-0.208	-0.442994	-0.08739	-0.107711	-0.13583	-0.165664	-0.0989795	-0.165916	-0.174735	-0.0682321	-0.149642	0.0604307	-0.0928025	0.912862	0.00693553	-0.0981399	-0.137132	-0.172192	-0.150662	-0.119631	-0.103498	-0.137132	-0.123659	-0.187105	-0.14238	-0.12166	-0.15745	-0.150512
Percell_CH4_oxidation_rate	0.761399	0.862931	0.0604048	0.902714	-0.249653	0.551145	-0.281342	-0.228936	-0.146023	-0.178142	-0.29427	-0.208	1	0.857971	0.0590159	0.331021	0.00111723	-0.192841	0.2822	-0.184474	0.865303	-0.168271	0.486156	0.0354946	0.355841	0.29256	-0.0566682	-0.0589788	-0.313142	0.865303	-0.263254	0.436921	-0.0497094	-0.313142	0.430084	0.846064	-0.0272037	-0.085213	0.105736	-0.0810338
Percell_CH4_fixation_rate	0.995238	0.999725	0.826288	0.998425	0.158124	0.449217	-0.455642	-0.344721	0.686462	-0.455057	-0.547149	-0.442994	0.857971	1	0.994392	0.999576	0.999954	0.670262	0.987066	0.683651	0.999908	0.814502	0.999856	0.993343	0.0399994	0.992336	-0.36964	0.887358	-0.484769	0.999908	0.382431	0.998554	0.856865	-0.484769	0.999327	0.986562	0.536358	0.886084	0.971528	0.884836
mmoX_perL	0.399281	0.990103	0.23415	0.550491	-0.167772	0.194556	-0.103967	-0.173595	-0.0940555	-0.0794234	-0.18498	-0.08739	0.0590159	0.994392	1	0.942766	0.818836	0.795851	0.327537	0.794909	0.324017	-0.0115935	-0.0124962	0.299503	0.126813	-0.00679523	-0.120028	0.206348	-0.266926	0.323304	-0.159261	0.317559	0.14666	-0.266926	0.319342	0.309189	0.0259633	0.0122946	-0.0788041	0.0124056
pmoA_perL	0.514923	0.99925	0.0922573	0.660995	-0.140484	0.237052	-0.119886	-0.143458	-0.0887141	-0.110121	-0.179161	-0.107711	0.331021	0.999576	0.942766	1	0.882803	0.776599	0.207253	0.774082	0.388557	-0.0317834	0.0812319	0.417196	0.195901	0.0142293	-0.140502	0.109316	-0.22532	0.388116	-0.151541	0.436877	0.0619258	-0.22532	0.435507	0.375091	-0.0549473	-0.0334512	-0.0902052	-0.0472189
mcrA_perL	0.451074	0.99989	0.205621	0.64522	-0.0640123	0.275649	-0.148381	-0.139046	-0.052759	-0.143664	-0.183813	-0.13583	0.00111723	0.999954	0.818836	0.882803	1	0.818103	0.480262	0.819175	0.466022	0.336422	0.0800521	0.274138	0.166855	-0.0130992	-0.163952	0.0460885	-0.224752	0.465716	0.109917	0.337698	0.000150994	-0.224752	0.334591	0.478937	-0.0694248	0.284623	-0.0696007	0.24163
X16Sbact_perL	0.214968	0.677031	0.268469	0.416786	-0.181416	0.0716434	-0.148472	-0.146669	-0.100326	-0.167243	-0.0709432	-0.165664	-0.192841	0.670262	0.795851	0.776599	0.818103	1	0.489433	0.999923	0.27182	0.154316	-0.131831	0.105088	-0.0116424	-0.108742	-0.209602	-0.0926667	-0.0199607	0.270334	-0.04165	0.0692799	-0.171498	-0.0199607	0.0628413	0.267581	-0.236876	0.136381	-0.299734	0.0578713
X16Sarch_perL	0.0761967	0.983221	0.530636	0.285296	-0.0607868	0.214287	-0.105736	-0.168782	-0.0590278	-0.0921993	-0.185574	-0.0989795	0.2822	0.987066	0.327537	0.207253	0.480262	0.489433	1	0.500207	0.535474	0.546101	0.0556778	-0.141167	-0.0677225	-0.12166	-0.137027	-0.11704	-0.291319	0.534829	0.290174	-0.0509049	-0.18273	-0.291319	-0.0592688	0.566224	-0.1753	0.546027	-0.18689	0.451666
total16S_perL	0.214539	0.688691	0.274124	0.41791	-0.181004	0.0741857	-0.148938	-0.148041	-0.100465	-0.167387	-0.0730794	-0.165916	-0.184474	0.683651	0.794909	0.774082	0.819175	0.999923	0.500207	1	0.27752	0.160994	-0.130112	0.102342	-0.0125233	-0.109707	-0.210075	-0.0936787	-0.0239617	0.276036	-0.0372318	0.0680688	-0.172889	-0.0239617	0.0615566	0.273748	-0.237702	0.143184	-0.300282	0.0638851
Cand_Methanoperedens	0.286202	0.995085	0.195575	0.545038	-0.16063	0.265787	-0.189736	-0.201245	-0.128775	-0.185497	-0.264079	-0.174735	0.865303	0.999908	0.324017	0.388557	0.466022	0.27182	0.535474	0.27752	1	0.126424	0.34047	0.064345	0.253265	-0.123163	-0.156056	0.131255	-0.292407	0.999943	-0.0855597	0.351359	0.0940078	-0.292407	0.350283	0.995161	0.148147	0.134111	0.0395804	0.15621
Cand_Methylomirabilis	-0.186222	0.783217	0.215538	-0.0732682	0.331287	-0.0993825	0.0217987	0.115012	-0.0533571	-0.0763353	0.033747	-0.0682321	-0.168271	0.814502	-0.0115935	-0.0317834	0.336422	0.154316	0.546101	0.160994	0.126424	1	-0.0991194	-0.198384	-0.0967686	-0.10885	-0.176251	-0.161513	-0.0135174	0.125643	0.786283	-0.10997	-0.222904	-0.0135174	-0.117318	0.204557	-0.147841	0.454474	-0.059024	0.382234
Crenothrix	0.564062	0.381996	-0.128108	0.409304	-0.195464	0.352432	-0.180231	-0.186335	-0.112189	-0.158802	-0.241368	-0.149642	0.486156	0.999856	-0.0124962	0.0812319	0.0800521	-0.131831	0.0556778	-0.130112	0.34047	-0.0991194	1	0.318861	0.778077	-0.035902	-0.0675278	0.219056	-0.204181	0.34023	-0.231179	0.819377	0.149923	-0.204181	0.817903	0.318444	0.107563	0.141754	0.114149	0.15879
Methylobacter	0.153965	0.15549	-0.0785154	0.204324	-0.237338	0.204557	-0.0625056	-0.205671	-0.126085	0.0729126	-0.28776	0.0604307	0.0354946	0.993343	0.299503	0.417196	0.274138	0.105088	-0.141167	0.102342	0.064345	-0.198384	0.318861	1	0.00157869	0.301116	-0.100655	0.23481	-0.342979	0.0690685	-0.327866	0.677647	0.188866	-0.342979	0.677467	0.0366186	0.0775793	-0.0888827	0.00207018	-0.0650535
Methyloglobulus	0.322059	0.0608117	-0.116843	0.217106	-0.117146	0.311987	-0.108511	-0.0993344	-0.0565515	-0.0980995	-0.126835	-0.0928025	0.355841	0.0399994	0.126813	0.195901	0.166855	-0.0116424	-0.0677225	-0.0125233	0.253265	-0.0967686	0.778077	0.00157869	1	-0.0296901	-0.0891911	-0.0132611	-0.0381333	0.252931	-0.140594	0.617439	-0.0405886	-0.0381333	0.611693	0.239854	0.0280664	0.010261	0.162376	0.0242292
Methylomonas	-0.00545627	0.16525	0.011769	-0.0493386	-0.172273	0.65088	0.80198	-0.147923	-0.118332	0.922249	-0.178308	0.912862	0.29256	0.992336	-0.00679523	0.0142293	-0.0130992	-0.108742	-0.12166	-0.109707	-0.123163	-0.10885	-0.035902	0.301116	-0.0296901	1	-0.038204	-0.0385235	-0.201204	-0.117184	-0.222046	0.0744069	-0.0685651	-0.201204	0.0699946	-0.139776	-0.131984	-0.113511	-0.170305	-0.141123
Methylorubrum	0.191287	-0.0826175	-0.189757	0.0965599	0.00290868	-0.0301882	-0.0870034	-0.0740162	0.0638944	0.0281013	-0.0757823	0.00693553	-0.0566682	-0.36964	-0.120028	-0.140502	-0.163952	-0.209602	-0.137027	-0.210075	-0.156056	-0.176251	-0.0675278	-0.100655	-0.0891911	-0.038204	1	-0.0459601	-0.119062	-0.156315	-0.195319	-0.148386	0.316392	-0.119062	-0.136993	-0.176388	0.0551482	-0.133407	0.133784	-0.103329
Methylocystis	0.277535	0.130827	0.161617	0.204527	-0.204558	0.0666283	-0.120578	-0.18547	-0.0915419	-0.104211	-0.210413	-0.0981399	-0.0589788	0.887358	0.206348	0.109316	0.0460885	-0.0926667	-0.11704	-0.0936787	0.131255	-0.161513	0.219056	0.23481	-0.0132611	-0.0385235	-0.0459601	1	-0.296421	0.130534	-0.287234	0.329433	0.910441	-0.296421	0.357638	0.102368	0.894736	0.157996	0.308464	0.349706
Methylacidiphilaceae_unclassified	-0.223499	-0.468727	-0.509198	-0.293665	0.643127	-0.511073	-0.0202772	0.735301	-0.139921	-0.149817	0.212371	-0.137132	-0.313142	-0.484769	-0.266926	-0.22532	-0.224752	-0.0199607	-0.291319	-0.0239617	-0.292407	-0.0135174	-0.204181	-0.342979	-0.0381333	-0.201204	-0.119062	-0.296421	1	-0.294275	0.063606	-0.36017	-0.343846	1	-0.362763	-0.289034	-0.255565	-0.453951	-0.206648	-0.481099
AOM_ANME	0.285384	0.995085	0.194881	0.544283	-0.161834	0.267736	-0.189441	-0.202365	-0.128826	-0.182491	-0.265665	-0.172192	0.865303	0.999908	0.323304	0.388116	0.465716	0.270334	0.534829	0.276036	0.999943	0.125643	0.34023	0.0690685	0.252931	-0.117184	-0.156315	0.130534	-0.294275	1	-0.0872504	0.352701	0.0933228	-0.294275	0.351578	0.995049	0.147725	0.132688	0.0389492	0.154782
AOM_intra_aerobe	-0.275857	0.344327	0.0622024	-0.218969	0.416854	-0.118678	-0.0124084	0.237981	-0.0662199	-0.16262	0.0824679	-0.150662	-0.263254	0.382431	-0.159261	-0.151541	0.109917	-0.04165	0.290174	-0.0372318	-0.0855597	0.786283	-0.231179	-0.327866	-0.140594	-0.222046	-0.195319	-0.287234	0.063606	-0.0872504	1	-0.296731	-0.349012	0.063606	-0.306802	0.012186	-0.232299	0.329713	-0.131362	0.24617
Mox_typeI	0.495305	0.325413	-0.0244803	0.469271	-0.290692	0.344306	-0.193972	-0.264082	-0.14628	-0.123895	-0.347755	-0.119631	0.436921	0.998554	0.317559	0.436877	0.337698	0.0692799	-0.0509049	0.0680688	0.351359	-0.10997	0.819377	0.677647	0.617439	0.0744069	-0.148386	0.329433	-0.36017	0.352701	-0.296731	1	0.24055	-0.36017	0.999443	0.324422	0.174583	0.0851796	0.152569	0.12313
Mox_typeII	0.30882	0.123212	0.100644	0.2475	-0.229998	0.0666104	-0.166325	-0.227681	-0.0749928	-0.102111	-0.258728	-0.103498	-0.0497094	0.856865	0.14666	0.0619258	0.000150994	-0.171498	-0.18273	-0.172889	0.0940078	-0.222904	0.149923	0.188866	-0.0405886	-0.0685651	0.316392	0.910441	-0.343846	0.0933228	-0.349012	0.24055	1	-0.343846	0.272185	0.0588543	0.911471	0.143205	0.498215	0.350099
Mox_verrucos	-0.223499	-0.468727	-0.509198	-0.293665	0.643127	-0.511073	-0.0202772	0.735301	-0.139921	-0.149817	0.212371	-0.137132	-0.313142	-0.484769	-0.266926	-0.22532	-0.224752	-0.0199607	-0.291319	-0.0239617	-0.292407	-0.0135174	-0.204181	-0.342979	-0.0381333	-0.201204	-0.119062	-0.296421	1	-0.294275	0.063606	-0.36017	-0.343846	1	-0.362763	-0.289034	-0.255565	-0.453951	-0.206648	-0.481099
Mox_all	0.501474	0.312863	-0.0244676	0.472903	-0.292292	0.34069	-0.198945	-0.265217	-0.149149	-0.127942	-0.353404	-0.123659	0.430084	0.999327	0.319342	0.435507	0.334591	0.0628413	-0.0592688	0.0615566	0.350283	-0.117318	0.817903	0.677467	0.611693	0.0699946	-0.136993	0.357638	-0.362763	0.351578	-0.306802	0.999443	0.272185	-0.362763	1	0.32229	0.204133	0.0864056	0.167857	0.131301
AOM_all	0.258935	0.971776	0.201818	0.52448	-0.120855	0.256901	-0.190887	-0.1794	-0.135447	-0.198583	-0.25795	-0.187105	0.846064	0.986562	0.309189	0.375091	0.478937	0.267581	0.566224	0.273748	0.995161	0.204557	0.318444	0.0366186	0.239854	-0.139776	-0.176388	0.102368	-0.289034	0.995049	0.012186	0.324422	0.0588543	-0.289034	0.32229	1	0.125104	0.16608	0.0259902	0.179922
Methanogen_CO2_reduction	0.0396757	0.271995	0.182077	0.0157336	-0.184801	-0.0137792	-0.182353	-0.177246	-0.0642574	-0.145795	-0.205015	-0.14238	-0.0272037	0.536358	0.0259633	-0.0549473	-0.0694248	-0.236876	-0.1753	-0.237702	0.148147	-0.147841	0.107563	0.0775793	0.0280664	-0.131984	0.0551482	0.894736	-0.255565	0.147725	-0.232299	0.174583	0.911471	-0.255565	0.204133	0.125104	1	0.170782	0.533236	0.395895
Methanogen_methylotrophic	0.184939	0.873887	0.695021	0.230026	-0.182665	0.377676	-0.151246	-0.309722	-0.0533944	-0.133816	-0.343066	-0.12166	-0.085213	0.886084	0.0122946	-0.0334512	0.284623	0.136381	0.546027	0.143184	0.134111	0.454474	0.141754	-0.0888827	0.010261	-0.113511	-0.133407	0.157996	-0.453951	0.132688	0.329713	0.0851796	0.143205	-0.453951	0.0864056	0.16608	0.170782	1	0.344994	0.971363
Methanogen_acetoclastic	0.178256	0.938686	0.0707615	0.230415	-0.14307	0.0593252	-0.218751	-0.210331	0.0498189	-0.159409	-0.185114	-0.15745	0.105736	0.971528	-0.0788041	-0.0902052	-0.0696007	-0.299734	-0.18689	-0.300282	0.0395804	-0.059024	0.114149	0.00207018	0.162376	-0.170305	0.133784	0.308464	-0.206648	0.0389492	-0.131362	0.152569	0.498215	-0.206648	0.167857	0.0259902	0.533236	0.344994	1	0.48319
Methanogens_all	0.187637	0.869854	0.679135	0.226799	-0.2141	0.346516	-0.189512	-0.333588	-0.0598758	-0.16251	-0.368696	-0.150512	-0.0810338	0.884836	0.0124056	-0.0472189	0.24163	0.0578713	0.451666	0.0638851	0.15621	0.382234	0.15879	-0.0650535	0.0242292	-0.141123	-0.103329	0.349706	-0.481099	0.154782	0.24617	0.12313	0.350099	-0.481099	0.131301	0.179922	0.395895	0.971363	0.48319	1

## Sheet: S4E
	CH4_Oxidation_rate	CH4_Fixation_rate	Turnover_time	Methane_conc	Dissolved_Oxygen	DOC_conc	Sulfate	Nitrate	Iron	Conductivity	Manganese	Salinity	Percell_CH4_oxidation_rate	Percell_CH4_fixation_rate	mmoX_perL	pmoA_perL	mcrA_perL	X16Sbact_perL	X16Sarch_perL	total16S_perL	Cand_Methanoperedens	Cand_Methylomirabilis	Crenothrix	Methylobacter	Methyloglobulus	Methylomonas	Methylorubrum	Methylocystis	Methylacidiphilaceae_unclassified	AOM_ANME	AOM_intra_aerobe	Mox_typeI	Mox_typeII	Mox_verrucos	Mox_all	AOM_all	Methanogen_CO2_reduction	Methanogen_methylotrophic	Methanogen_acetoclastic	Methanogens_all
CH4_Oxidation_rate	NA	0.725661	0.478245	5.81503e-09	0.432376	0.0816084	0.384316	0.422313	0.78052	0.445132	0.324107	0.46807	0.00155771	3.39638e-05	0.0729523	0.0169113	0.0401339	0.34938	0.742705	0.350366	0.196613	0.40667	0.00625122	0.49391	0.143826	0.980774	0.393793	0.211112	0.317392	0.197953	0.214	0.0190844	0.161992	0.317392	0.0174201	0.244588	0.860843	0.409968	0.427383	0.40305
CH4_Fixation_rate	0.725661	NA	0.00851796	0.321023	0.785371	0.227898	0.324267	0.479649	0.0711548	0.249564	0.370937	0.258735	0.012392	1.13588e-07	2.40557e-06	1.05582e-09	3.33999e-12	0.0651386	1.16617e-05	0.0589113	2.72829e-08	0.0125419	0.310329	0.689552	0.876497	0.670923	0.832647	0.737253	0.203122	2.72829e-08	0.364202	0.392822	0.752148	0.203122	0.412367	1.20979e-05	0.47893	0.00206875	0.000176937	0.00230026
Turnover_time	0.478245	0.00851796	NA	0.863389	0.161539	0.162593	0.905299	0.114642	0.428524	0.76915	0.0756522	0.777153	0.837472	0.0426426	0.306972	0.690823	0.371223	0.239313	0.0133313	0.229178	0.383073	0.335377	0.56993	0.728358	0.604576	0.958544	0.397658	0.472419	0.0155035	0.384797	0.783323	0.913888	0.655855	0.0155035	0.913932	0.367763	0.417379	0.000330577	0.754342	0.000509737
Methane_conc	5.81503e-09	0.321023	0.863389	NA	0.407385	0.0772784	0.292132	0.325743	0.717632	0.342825	0.216376	0.36748	9.89637e-06	3.71766e-06	0.00971265	0.00110518	0.00158618	0.0601663	0.209993	0.059408	0.00871158	0.745912	0.0585478	0.361717	0.331787	0.827396	0.669037	0.36123	0.18468	0.00882368	0.327552	0.0275733	0.266783	0.18468	0.0262356	0.0122151	0.944597	0.303088	0.302249	0.310109
Dissolved_Oxygen	0.432376	0.785371	0.161539	0.407385	NA	0.0969828	0.970804	0.00164072	0.399866	0.528057	0.790408	0.553741	0.389361	0.764791	0.46727	0.543597	0.782808	0.431277	0.793518	0.432342	0.475166	0.132048	0.383347	0.287544	0.603632	0.443305	0.98975	0.361156	0.00124399	0.471817	0.0536079	0.189373	0.303149	0.00124399	0.186838	0.592137	0.410325	0.41585	0.525318	0.338689
DOC_conc	0.0816084	0.227898	0.162593	0.0772784	0.0969828	NA	0.0162173	0.0912379	0.299972	0.00431902	0.0263796	0.00365749	0.0410715	0.3715	0.398058	0.300841	0.226495	0.757623	0.350946	0.749283	0.231878	0.659917	0.107689	0.361159	0.157508	0.0010365	0.893909	0.7683	0.0150651	0.228345	0.598874	0.116627	0.76836	0.0150651	0.120772	0.248445	0.951471	0.0831129	0.79313	0.114145
Sulfate	0.384316	0.324267	0.905299	0.292132	0.970804	0.0162173	NA	0.934408	0.496993	1.46259e-10	0.930296	9.865e-12	0.351758	0.44061	0.662692	0.61465	0.532414	0.532161	0.657285	0.530859	0.410076	0.925277	0.434343	0.787806	0.639642	1.2308e-05	0.707662	0.602625	0.93048	0.410818	0.957427	0.399504	0.471174	0.93048	0.387288	0.407188	0.428859	0.51283	0.340759	0.41064
Nitrate	0.422313	0.479649	0.114642	0.325743	0.00164072	0.0912379	0.934408	NA	0.450244	0.612269	0.947823	0.633101	0.451842	0.569943	0.464207	0.546249	0.558786	0.537209	0.476873	0.533366	0.381712	0.619591	0.418671	0.371104	0.668363	0.52224	0.749838	0.420874	0.000146018	0.37901	0.298893	0.247373	0.320908	0.000146018	0.245271	0.4365	0.442118	0.171847	0.360121	0.139462
Iron	0.78052	0.0711548	0.428524	0.717632	0.399866	0.299972	0.496993	0.450244	NA	0.59909	4.15184e-06	0.591301	0.634068	0.200543	0.69327	0.709945	0.825165	0.673869	0.804755	0.67344	0.577998	0.818322	0.628268	0.58603	0.807636	0.609449	0.783199	0.693108	0.54523	0.577846	0.775499	0.526923	0.746641	0.54523	0.518759	0.558282	0.781996	0.818197	0.830195	0.79655
Conductivity	0.445132	0.249564	0.76915	0.342825	0.528057	0.00431902	1.46259e-10	0.612269	0.59909	NA	0.602071	0	0.560384	0.441272	0.739249	0.643954	0.545669	0.480958	0.69905	0.480575	0.420805	0.742252	0.491739	0.753456	0.672263	2.7948e-09	0.903759	0.653041	0.516867	0.428504	0.481247	0.592608	0.659624	0.516867	0.58048	0.38817	0.528309	0.563072	0.490064	0.481548
Manganese	0.324107	0.370937	0.0756522	0.216376	0.790408	0.0263796	0.930296	0.947823	4.15184e-06	0.602071	NA	0.619796	0.329094	0.339865	0.434943	0.449776	0.437896	0.766304	0.433442	0.759462	0.247379	0.884538	0.291863	0.205909	0.583787	0.439342	0.744059	0.35993	0.355373	0.244445	0.722304	0.122417	0.257443	0.355373	0.116057	0.258928	0.372667	0.127883	0.421782	0.100041
Salinity	0.46807	0.258735	0.777153	0.36748	0.553741	0.00365749	9.865e-12	0.633101	0.591301	0	0.619796	NA	0.495299	0.454995	0.714098	0.651267	0.568004	0.485167	0.678018	0.484496	0.448714	0.768854	0.517361	0.794703	0.689084	7.94949e-09	0.976197	0.672135	0.553349	0.455445	0.514477	0.605499	0.655275	0.553349	0.593319	0.416717	0.538116	0.599349	0.495481	0.514901
Percell_CH4_oxidation_rate	0.00155771	0.012392	0.837472	9.89637e-06	0.389361	0.0410715	0.351758	0.451842	0.634068	0.560384	0.329094	0.495299	NA	0.0628671	0.841166	0.247658	0.996976	0.508922	0.328314	0.527818	6.41e-05	0.565265	0.0779647	0.904116	0.211785	0.310089	0.847415	0.841264	0.275648	6.41e-05	0.36316	0.118259	0.865988	0.275648	0.124795	0.000136707	0.926449	0.772093	0.719032	0.783021
Percell_CH4_fixation_rate	3.39638e-05	1.13588e-07	0.0426426	3.71766e-06	0.764791	0.3715	0.44061	0.569943	0.200543	0.441272	0.339865	0.454995	0.0628671	NA	4.70911e-05	2.69546e-07	3.13933e-09	0.145165	0.000249848	0.134286	1.26996e-08	0.0484227	3.09127e-08	6.63337e-05	0.940033	8.78697e-05	0.470793	0.0183177	0.329807	1.26996e-08	0.45432	3.13447e-06	0.0292651	0.329807	6.78894e-07	0.000269659	0.272613	0.0187261	0.00120448	0.0191305
mmoX_perL	0.0729523	2.40557e-06	0.306972	0.00971265	0.46727	0.398058	0.662692	0.464207	0.69327	0.739249	0.434943	0.714098	0.841166	4.70911e-05	NA	1.65041e-10	5.67154e-06	1.60241e-05	0.147228	1.66745e-05	0.151884	0.960221	0.957126	0.187178	0.583853	0.976679	0.604292	0.369497	0.24213	0.152839	0.490474	0.160691	0.525838	0.24213	0.158225	0.172626	0.911052	0.957817	0.734202	0.957437
pmoA_perL	0.0169113	1.05582e-09	0.690823	0.00110518	0.543597	0.300841	0.61465	0.546249	0.709945	0.643954	0.449776	0.651267	0.247658	2.69546e-07	1.65041e-10	NA	1.17668e-07	3.47776e-05	0.367354	3.82723e-05	0.081734	0.891216	0.726311	0.0598892	0.394742	0.951186	0.543546	0.637148	0.326087	0.0821113	0.511998	0.0476776	0.789732	0.326087	0.0484597	0.093847	0.812998	0.885543	0.697384	0.838942
mcrA_perL	0.0401339	3.33999e-12	0.371223	0.00158618	0.782808	0.226495	0.532414	0.558786	0.825165	0.545669	0.437896	0.568004	0.996976	3.13933e-09	5.67154e-06	1.17668e-07	NA	5.87536e-06	0.0275577	5.57926e-06	0.0332312	0.135924	0.730142	0.229155	0.469744	0.95506	0.477615	0.842751	0.32734	0.0333624	0.635286	0.134353	0.999482	0.32734	0.138202	0.0280505	0.764922	0.211116	0.764342	0.291323
X16Sbact_perL	0.34938	0.0651386	0.239313	0.0601663	0.431277	0.757623	0.532161	0.537209	0.673869	0.480958	0.766304	0.485167	0.508922	0.145165	1.60241e-05	3.47776e-05	5.87536e-06	NA	0.0243297	0	0.233274	0.50421	0.568929	0.650301	0.960053	0.638927	0.361828	0.689517	0.931563	0.23594	0.857738	0.765399	0.457293	0.931563	0.786692	0.240932	0.30121	0.555544	0.186821	0.80323
X16Sarch_perL	0.742705	1.16617e-05	0.0133313	0.209993	0.793518	0.350946	0.657285	0.476873	0.804755	0.69905	0.433442	0.678018	0.328314	0.000249848	0.147228	0.367354	0.0275577	0.0243297	NA	0.0209301	0.0123624	0.0104339	0.810555	0.541621	0.770535	0.59935	0.553655	0.613385	0.200104	0.012488	0.201961	0.826546	0.427891	0.200104	0.798571	0.00745399	0.447225	0.0104465	0.417262	0.039841
total16S_perL	0.350366	0.0589113	0.229178	0.059408	0.432342	0.749283	0.530859	0.533366	0.67344	0.480575	0.759462	0.484496	0.527818	0.134286	1.66745e-05	3.82723e-05	5.57926e-06	0	0.0209301	NA	0.223229	0.485703	0.574022	0.658899	0.957034	0.635937	0.36072	0.686291	0.917886	0.225818	0.872704	0.769392	0.453595	0.917886	0.790959	0.229844	0.299479	0.5358	0.185977	0.78323
Cand_Methanoperedens	0.196613	2.72829e-08	0.383073	0.00871158	0.475166	0.231878	0.410076	0.381712	0.577998	0.420805	0.247379	0.448714	6.41e-05	1.26996e-08	0.151884	0.081734	0.0332312	0.233274	0.0123624	0.223229	NA	0.575054	0.121028	0.776041	0.255438	0.585031	0.487991	0.560409	0.186656	0	0.704999	0.10884	0.677322	0.186656	0.110003	0	0.510566	0.551832	0.861174	0.487556
Cand_Methylomirabilis	0.40667	0.0125419	0.335377	0.745912	0.132048	0.659917	0.925277	0.619591	0.818322	0.742252	0.884538	0.768854	0.565265	0.0484227	0.960221	0.891216	0.135924	0.50421	0.0104339	0.485703	0.575054	NA	0.660765	0.376141	0.668361	0.629674	0.432684	0.472708	0.952392	0.577436	1.4349e-05	0.62613	0.318715	0.952392	0.603097	0.361158	0.511451	0.0335943	0.794159	0.0791644
Crenothrix	0.00625122	0.310329	0.56993	0.0585478	0.383347	0.107689	0.434343	0.418671	0.628268	0.491739	0.291863	0.517361	0.0779647	3.09127e-08	0.957126	0.726311	0.730142	0.568929	0.810555	0.574022	0.121028	0.660765	NA	0.148075	2.01562e-05	0.873971	0.765256	0.327357	0.362061	0.121308	0.300604	3.0921e-06	0.505454	0.362061	3.33208e-06	0.148637	0.633751	0.529177	0.61299	0.480302
Methylobacter	0.49391	0.689552	0.728358	0.361717	0.287544	0.361159	0.787806	0.371104	0.58603	0.753456	0.205909	0.794703	0.904116	6.63337e-05	0.187178	0.0598892	0.229155	0.650301	0.541621	0.658899	0.776041	0.376141	0.148075	NA	0.994437	0.17327	0.655822	0.292862	0.118137	0.76005	0.13633	0.000530136	0.399919	0.118137	0.000532661	0.871476	0.731481	0.694067	0.992705	0.773636
Methyloglobulus	0.143826	0.876497	0.604576	0.331787	0.603632	0.157508	0.639642	0.668363	0.807636	0.672263	0.583787	0.689084	0.211785	0.940033	0.583853	0.394742	0.469744	0.960053	0.770535	0.957034	0.255438	0.668361	2.01562e-05	0.994437	NA	0.89565	0.693055	0.953293	0.866205	0.256087	0.532586	0.00220195	0.857672	0.866205	0.0024855	0.282313	0.901329	0.963852	0.470315	0.914768
Methylomonas	0.980774	0.670923	0.958544	0.827396	0.443305	0.0010365	1.2308e-05	0.52224	0.609449	2.7948e-09	0.439342	7.94949e-09	0.310089	8.78697e-05	0.976679	0.951186	0.95506	0.638927	0.59935	0.635937	0.585031	0.629674	0.873971	0.17327	0.89565	NA	0.865959	0.864848	0.369252	0.603514	0.32063	0.742092	0.76175	0.369252	0.756926	0.534996	0.558214	0.614988	0.448609	0.53103
Methylorubrum	0.393793	0.832647	0.397658	0.669037	0.98975	0.893909	0.707662	0.749838	0.783199	0.903759	0.744059	0.976197	0.847415	0.470793	0.604292	0.543546	0.477615	0.361828	0.553655	0.36072	0.487991	0.432684	0.765256	0.655822	0.693055	0.865959	NA	0.83906	0.597682	0.487259	0.383707	0.509876	0.151416	0.597682	0.543239	0.432321	0.807421	0.553943	0.552811	0.647245
Methylocystis	0.211112	0.737253	0.472419	0.36123	0.361156	0.7683	0.602625	0.420874	0.693108	0.653041	0.35993	0.672135	0.841264	0.0183177	0.369497	0.637148	0.842751	0.689517	0.613385	0.686291	0.560409	0.472708	0.327357	0.292862	0.953293	0.864848	0.83906	NA	0.180402	0.562585	0.194933	0.134358	4.12261e-09	0.180402	0.102233	0.65032	1.93989e-08	0.482529	0.162503	0.11063
Methylacidiphilaceae_unclassified	0.317392	0.203122	0.0155035	0.18468	0.00124399	0.0150651	0.93048	0.000146018	0.54523	0.516867	0.355373	0.553349	0.275648	0.329807	0.24213	0.326087	0.32734	0.931563	0.200104	0.917886	0.186656	0.952392	0.362061	0.118137	0.866205	0.369252	0.597682	0.180402	NA	0.183728	0.77855	0.0996535	0.117149	0	0.0970624	0.192026	0.251	0.0338246	0.356164	0.0234063
AOM_ANME	0.197953	2.72829e-08	0.384797	0.00882368	0.471817	0.228345	0.410818	0.37901	0.577846	0.428504	0.244445	0.455445	6.41e-05	1.26996e-08	0.152839	0.0821113	0.0333624	0.23594	0.012488	0.225818	0	0.577436	0.121308	0.76005	0.256087	0.603514	0.487259	0.562585	0.183728	NA	0.69943	0.107403	0.679551	0.183728	0.108604	0	0.511786	0.556098	0.863368	0.491592
AOM_intra_aerobe	0.214	0.364202	0.783323	0.327552	0.0536079	0.598874	0.957427	0.298893	0.775499	0.481247	0.722304	0.514477	0.36316	0.45432	0.490474	0.511998	0.635286	0.857738	0.201961	0.872704	0.704999	1.4349e-05	0.300604	0.13633	0.532586	0.32063	0.383707	0.194933	0.77855	0.69943	NA	0.179925	0.111388	0.77855	0.164895	0.957077	0.298202	0.134007	0.560088	0.269443
Mox_typeI	0.0190844	0.392822	0.913888	0.0275733	0.189373	0.116627	0.399504	0.247373	0.526923	0.592608	0.122417	0.605499	0.118259	3.13447e-06	0.160691	0.0476776	0.134353	0.765399	0.826546	0.769392	0.10884	0.62613	3.0921e-06	0.000530136	0.00220195	0.742092	0.509876	0.134358	0.0996535	0.107403	0.179925	NA	0.280877	0.0996535	0	0.140742	0.43712	0.706253	0.497884	0.585133
Mox_typeII	0.161992	0.752148	0.655855	0.266783	0.303149	0.76836	0.471174	0.320908	0.746641	0.659624	0.257443	0.655275	0.865988	0.0292651	0.525838	0.789732	0.999482	0.457293	0.427891	0.453595	0.677322	0.318715	0.505454	0.399919	0.857672	0.76175	0.151416	4.12261e-09	0.117149	0.679551	0.111388	0.280877	NA	0.117149	0.22041	0.794738	3.68868e-09	0.524925	0.0182839	0.110203
Mox_verrucos	0.317392	0.203122	0.0155035	0.18468	0.00124399	0.0150651	0.93048	0.000146018	0.54523	0.516867	0.355373	0.553349	0.275648	0.329807	0.24213	0.326087	0.32734	0.931563	0.200104	0.917886	0.186656	0.952392	0.362061	0.118137	0.866205	0.369252	0.597682	0.180402	0	0.183728	0.77855	0.0996535	0.117149	NA	0.0970624	0.192026	0.251	0.0338246	0.356164	0.0234063
Mox_all	0.0174201	0.412367	0.913932	0.0262356	0.186838	0.120772	0.387288	0.245271	0.518759	0.58048	0.116057	0.593319	0.124795	6.78894e-07	0.158225	0.0484597	0.138202	0.786692	0.798571	0.790959	0.110003	0.603097	3.33208e-06	0.000532661	0.0024855	0.756926	0.543239	0.102233	0.0970624	0.108604	0.164895	0	0.22041	0.0970624	NA	0.143522	0.362175	0.702211	0.455254	0.560272
AOM_all	0.244588	1.20979e-05	0.367763	0.0122151	0.592137	0.248445	0.407188	0.4365	0.558282	0.38817	0.258928	0.416717	0.000136707	0.000269659	0.172626	0.093847	0.0280505	0.240932	0.00745399	0.229844	0	0.361158	0.148637	0.871476	0.282313	0.534996	0.432321	0.65032	0.192026	0	0.957077	0.140742	0.794738	0.192026	0.143522	NA	0.579083	0.46011	0.908597	0.423004
Methanogen_CO2_reduction	0.860843	0.47893	0.417379	0.944597	0.410325	0.951471	0.428859	0.442118	0.781996	0.528309	0.372667	0.538116	0.926449	0.272613	0.911052	0.812998	0.764922	0.30121	0.447225	0.299479	0.510566	0.511451	0.633751	0.731481	0.901329	0.558214	0.807421	1.93989e-08	0.251	0.511786	0.298202	0.43712	3.68868e-09	0.251	0.362175	0.579083	NA	0.44732	0.0106037	0.0681719
Methanogen_methylotrophic	0.409968	0.00206875	0.000330577	0.303088	0.41585	0.0831129	0.51283	0.171847	0.818197	0.563072	0.127883	0.599349	0.772093	0.0187261	0.957817	0.885543	0.211116	0.555544	0.0104465	0.5358	0.551832	0.0335943	0.529177	0.694067	0.963852	0.614988	0.553943	0.482529	0.0338246	0.556098	0.134007	0.706253	0.524925	0.0338246	0.702211	0.46011	0.44732	NA	0.11585	5.9508e-14
Methanogen_acetoclastic	0.427383	0.000176937	0.754342	0.302249	0.525318	0.79313	0.340759	0.360121	0.830195	0.490064	0.421782	0.495481	0.719032	0.00120448	0.734202	0.697384	0.764342	0.186821	0.417262	0.185977	0.861174	0.794159	0.61299	0.992705	0.470315	0.448609	0.552811	0.162503	0.356164	0.863368	0.560088	0.497884	0.0182839	0.356164	0.455254	0.908597	0.0106037	0.11585	NA	0.022725
Methanogens_all	0.40305	0.00230026	0.000509737	0.310109	0.338689	0.114145	0.41064	0.139462	0.79655	0.481548	0.100041	0.514901	0.783021	0.0191305	0.957437	0.838942	0.291323	0.80323	0.039841	0.78323	0.487556	0.0791644	0.480302	0.773636	0.914768	0.53103	0.647245	0.11063	0.0234063	0.491592	0.269443	0.585133	0.110203	0.0234063	0.560272	0.423004	0.0681719	5.9508e-14	0.022725	NA
